# Supplementary material for: Valine-Induced Isoleucine Starvation in Escherichia coli K-12 Studied by Spike-In Normalized RNA Sequencing
Source: Front Genet. 2020 Mar 5;11:144. doi: 10.3389/fgene.2020.00144 (PMC7066862; doi:10.3389/fgene.2020.00144)
Supplement: Supplementary file 1 [file DataSheet_1.xlsx]

## Sheet: RPKSP unfiltered
Supplementary Data Sheet 1 RPKSP
Locus	Name	Steady State 1	Steady State 2	Steady State 3	Starvation 5min	Starvation 10min	Starvation 40min	Starvation 80min	Rifampicin 10min	Rifampicin 15min	Rifampicin 25min	Rifampicin 45min	Steady State average	Starvation average	Induction Starvation average	Log2 Induction Starvation average	Induction Starvation 5min	Induction Starvation 10min	Induction Starvation 40min	Induction Starvation 80min	Log2 Induction Starvation 5min	Log2 Induction Starvation 10min	Log2 Induction Starvation 40min	Log2 Induction Starvation 80min
b3241	aaeA	32.5744	32.1945	30.9059	32.2744	103.529	89.2657	28.3469	29.1853	30.3854	0	5.48792	31.8916	63.3539	1.98654	0.990258	1.012	3.24627	2.79904	0.888852	0.0172124	1.69878	1.48493	-0.169985
b3240	aaeB	51.4477	50.8478	48.8125	30.5843	58.8646	61.0938	23.5047	24.8913	7.19857	0	5.20055	50.3694	43.5119	0.863856	-0.211138	0.607201	1.16866	1.21292	0.466647	-0.719753	0.224853	0.278479	-1.0996
b3243	aaeR	479.3	441.413	434.079	1046.91	851.678	567.175	319.933	245.948	60.967	0	0	451.597	696.423	1.54213	0.624927	2.31823	1.88592	1.25593	0.708446	1.21302	0.91527	0.328757	-0.49727
b3242	aaeX	49.8511	0	0	98.7839	95.0629	45.5367	32.5361	80.396	34.8758	0	0	16.617	67.9799	4.09098	2.03245	5.94474	5.72081	2.74037	1.958	2.57161	2.51622	1.45437	0.969379
b2836	aas	660.902	680.991	489.188	404.035	357.532	342.527	302.862	181.422	22.9544	4.75784	0	610.36	351.739	0.576281	-0.795157	0.661961	0.585771	0.561189	0.496201	-0.595181	-0.771591	-0.833442	-1.011
b0885	aat	790.607	667.732	668.281	640.903	424.88	669.662	394.038	316.826	90.5087	14.5912	0	708.873	532.371	0.75101	-0.413097	0.904115	0.599373	0.944685	0.555865	-0.145422	-0.738473	-0.0820951	-0.847192
b1338	abgA	46.3501	45.8096	36.6467	61.2309	58.9245	14.1129	15.1256	29.0694	5.40442	0	0	42.9355	37.3485	0.869875	-0.20112	1.42612	1.3724	0.328701	0.352286	0.512091	0.456698	-1.60515	-1.50518
b1337	abgB	49.0231	27.6866	19.9338	20.8164	33.3871	25.5888	27.4249	22.5888	14.6985	0	0	32.2145	26.8043	0.832058	-0.265244	0.646182	1.0364	0.794327	0.851322	-0.629988	0.0515835	-0.332196	-0.232223
b1339	abgR	111.451	132.182	105.743	88.3398	74.3857	81.4446	72.7404	23.9653	0	0	0	116.459	79.2276	0.680307	-0.555742	0.758551	0.638731	0.699344	0.624603	-0.398681	-0.64672	-0.515927	-0.678988
b1336	abgT	19.8947	19.6627	18.8757	32.8524	31.615	42.4035	25.9692	21.3898	18.5578	3.36572	0	19.4777	33.21	1.70503	0.769796	1.68667	1.62314	2.17703	1.33328	0.754178	0.698784	1.12236	0.414978
b0715	abrB	58.0484	66.9334	9.17918	57.5138	18.4491	53.0246	25.2575	10.4018	0	0	0	44.7203	38.5612	0.862275	-0.21378	1.28608	0.412544	1.18569	0.564787	0.362976	-1.27738	0.245731	-0.824221
b0185	accA	4674.72	5298.12	5176.16	5572.64	3863.58	2149.53	1563.4	1219.63	812.072	74.9794	42.6673	5049.67	3287.29	0.650991	-0.619291	1.10357	0.765115	0.425678	0.309604	0.142172	-0.386251	-1.23216	-1.69151
b3255	accB	14210.7	16322	13789.3	2346.64	1642.36	1357.09	1391.23	1007	301.268	43.7114	43.5297	14774	1684.33	0.114006	-3.13281	0.158836	0.111166	0.0918566	0.0941674	-2.65439	-3.16922	-3.44447	-3.40863
b3256	accC	9039.53	10439.2	9480.43	445.956	321.868	472.819	445.545	516.187	278.153	26.6513	22.7491	9653.05	421.547	0.0436698	-4.51722	0.0461984	0.0333436	0.0489813	0.0461558	-4.43601	-4.90644	-4.35162	-4.43734
b2316	accD	9012.58	10144	8992.14	7251.16	4972.24	3074.58	2428.03	1946.3	875.291	140.484	67.152	9382.91	4431.5	0.472295	-1.08224	0.772805	0.529925	0.327678	0.258772	-0.371824	-0.916141	-1.60965	-1.95025
b4015	aceA	19067.7	20548.1	19696.2	9219.21	10285.2	14426	12424.6	11952.4	7747.59	1331.29	35.3012	19770.7	11588.7	0.586159	-0.770636	0.466308	0.520227	0.729665	0.628435	-1.10065	-0.942786	-0.454693	-0.670164
b4014	aceB	16933.7	14962	13523.6	11711.2	15000.7	17737.3	14472	12188.5	7353.96	895.047	22.363	15139.8	14730.3	0.972955	-0.0395549	0.773541	0.990812	1.17157	0.955896	-0.37045	-0.0133164	0.228444	-0.0650744
b0114	aceE	12802.7	13449.6	11649.3	8780.31	4945.82	12291.7	9975.45	8453.35	2342.21	138.865	49.9374	12633.9	8998.33	0.712238	-0.489569	0.694981	0.391473	0.972918	0.78958	-0.524954	-1.35301	-0.0396103	-0.340843
b0115	aceF	9290.72	9917.19	9281.72	7334.44	3059.9	8535.52	6838.72	6693.78	2406.08	95.0123	37.847	9496.54	6442.15	0.678368	-0.559861	0.772328	0.322212	0.898803	0.720128	-0.372714	-1.63392	-0.153924	-0.473675
b4016	aceK	2640.7	3191.81	3058.52	594.894	950.437	1469.66	1499.02	1626.4	795.253	121.302	50.0868	2963.68	1128.5	0.380778	-1.39298	0.200729	0.320695	0.495891	0.505798	-2.31668	-1.64072	-1.0119	-0.983366
b2296	ackA	2870.92	2920.65	2436.3	2610.91	2014.87	2276.38	2225.42	2027.6	1172.11	128.189	38.2968	2742.62	2281.9	0.832012	-0.265323	0.951976	0.73465	0.830002	0.811421	-0.0710025	-0.444872	-0.268813	-0.301478
b1276	acnA	1819.67	1783.49	1496.75	3047.33	4151.73	6182.22	3656.73	2611.26	645.783	69.1212	26.7688	1699.97	4259.5	2.50564	1.32518	1.79258	2.44224	3.63667	2.15106	0.842036	1.2882	1.86262	1.10505
b0118	acnB	16810.4	17704.3	16515	19651.6	18866.8	8884.45	6424.26	4061.77	618.834	94.9297	64.9929	17009.9	13456.8	0.791113	-0.338045	1.1553	1.10916	0.52231	0.377677	0.20827	0.149471	-0.937023	-1.40478
b0404	acpH	418.028	499.228	363.565	103.545	199.288	381.85	215.993	280.902	48.7421	0	0	426.94	225.169	0.527402	-0.923026	0.242527	0.466783	0.894388	0.505908	-2.04378	-1.09918	-0.161028	-0.983052
b1094	acpP	105786	115063	107650	121466	89497.5	60594.9	41252.2	33401.5	15779.5	1654	390.108	109499	78202.6	0.714183	-0.485635	1.10928	0.817332	0.553381	0.376734	0.149627	-0.291005	-0.853655	-1.40838
b2563	acpS	479.358	421.127	606.406	395.786	634.795	316.241	156.43	314.955	93.1551	0	0	502.297	375.813	0.748189	-0.418526	0.787952	1.26378	0.629589	0.31143	-0.343821	0.337751	-0.667517	-1.68302
b3475	acpT	775.792	851.939	801.482	495.35	378.065	440.938	315.052	157.551	36.1829	0	0	809.738	407.351	0.503066	-0.991181	0.611741	0.466899	0.544545	0.389079	-0.709006	-1.09882	-0.876877	-1.36187
b0463	acrA	4733.3	4820.63	4104.55	6505.08	6009.32	3339.6	2435.98	1714.58	433.214	30.1363	12.8619	4552.83	4572.5	1.00432	0.00621892	1.4288	1.31991	0.733523	0.535048	0.514804	0.400439	-0.447087	-0.90226
b0462	acrB	3274.71	3636.72	3027.7	3301.86	3419.55	2427.68	1608.73	1363.06	485.625	37.5135	21.1152	3313.04	2689.45	0.811778	-0.300842	0.996625	1.03215	0.732764	0.485577	-0.00487739	0.0456499	-0.448579	-1.04223
b2470	acrD	87.7719	112.452	126.456	51.5339	71.2895	71.2673	53.0423	47.1839	11.3713	0	1.64303	108.893	61.7833	0.567375	-0.817627	0.473252	0.654674	0.654469	0.487104	-1.07932	-0.611152	-0.611603	-1.0377
b3265	acrE	8.74656	0	8.29855	8.666	0	0	5.70858	0	0	0	0	5.6817	3.59365	0.632495	-0.660875	1.52525	0	0	1.00473	0.609043	-	-	0.00680885
b3266	acrF	35.8626	32.2222	43.3054	61.374	43.5194	65.5177	23.4063	29.7945	18.2469	1.65467	0	37.1301	48.4544	1.30499	0.384039	1.65295	1.17208	1.76455	0.630387	0.725039	0.229073	0.819298	-0.665691
b0464	acrR	297.18	216.422	281.958	356.431	253.526	214.311	71.4588	92.4906	21.885	0	7.90532	265.187	223.932	0.84443	-0.24395	1.34408	0.956026	0.808152	0.269466	0.426615	-0.0648776	-0.307301	-1.89183
b3264	acrS	0	0	0	0	0	0	9.97708	0	0	0	0	0	2.49427	-	-	-	-	-	-	-	-	-	-
b0762	acrZ	7538.89	6645.47	5735.08	7873.21	4921.58	3660.36	3058.61	2336.7	475.154	34.4704	0	6639.81	4878.44	0.734726	-0.444723	1.18576	0.741222	0.551274	0.460647	0.24581	-0.432022	-0.859157	-1.11827
b4069	acs	1602.21	1609.07	1681.97	952.473	551.928	651.515	468.882	475.108	220.565	13.1157	0	1631.08	656.199	0.402309	-1.31362	0.583952	0.338382	0.399437	0.287467	-0.776079	-1.56328	-1.32396	-1.79853
b4067	actP	398.899	376.052	361	285.778	356.933	285.896	152.203	217.737	154.562	9.34401	0	378.65	270.203	0.713594	-0.486825	0.754729	0.942645	0.755039	0.401963	-0.405969	-0.0852143	-0.405378	-1.31486
b3253	acuI	779.243	811.232	749.187	1616.19	1951.57	2334.72	1776.66	1223.19	537.89	36.9124	10.5026	779.887	1919.78	2.46162	1.29961	2.07234	2.50238	2.99366	2.2781	1.05126	1.3233	1.58191	1.18783
b2213	ada	152.177	169.203	99.2628	179.046	262.986	278.014	322.792	204.516	19.9618	0	0	140.214	260.71	1.85937	0.894811	1.27694	1.8756	1.98278	2.30214	0.352696	0.907356	0.987524	1.20297
b1623	add	252.742	119.901	278.163	190.314	520.519	1089.7	1299.85	913.029	198.036	35.9167	25.5482	216.935	775.096	3.57293	1.83711	0.877287	2.39942	5.02314	5.99189	-0.18888	1.26269	2.32859	2.58301
b3665	adeD	148.989	152.915	179.415	56.7756	16.3911	31.4064	37.3999	46.2072	20.0447	2.90832	2.89623	160.44	35.4933	0.221225	-2.17641	0.353875	0.102164	0.195752	0.233109	-1.49869	-3.29105	-2.3529	-2.10092
b3714	adeP	3663.4	4825.09	4387.79	1957.32	404.142	131.365	207.482	215.652	275.355	26.8905	30.6043	4292.09	675.077	0.157284	-2.66856	0.456029	0.0941596	0.0306063	0.0483404	-1.1328	-3.40875	-5.03003	-4.37063
b3664	adeQ	0	22.4927	7.19747	15.0323	14.4661	0	14.8534	24.4684	0	3.85014	0	9.89673	11.088	1.12037	0.163971	1.51892	1.4617	0	1.50084	0.603045	0.547651	-	0.585773
b1241	adhE	8213.09	7825.68	6457.18	1776.67	1345.43	3732.14	3659.2	2765.82	878.688	188.163	26.7688	7498.65	2628.36	0.350511	-1.51247	0.236932	0.179423	0.497708	0.487981	-2.07746	-2.47856	-1.00663	-1.0351
b1478	adhP	1222.39	1099.2	998.168	1131.71	1155.96	2580.99	3387.43	2973.22	2271.14	869.576	30.3846	1106.59	2064.02	1.86521	0.899341	1.0227	1.04461	2.33239	3.06115	0.0323898	0.0629692	1.22181	1.61407
b4117	adiA	13.3918	44.119	12.7059	13.2685	17.0249	16.3105	20.3943	11.9985	3.12298	0	0	23.4056	16.7495	0.715622	-0.48273	0.566895	0.727388	0.696863	0.871343	-0.818846	-0.459202	-0.521053	-0.198688
b4115	adiC	7.56901	14.9615	21.544	29.9972	28.8673	27.6558	24.7002	20.3445	10.5906	0	3.82554	14.6915	27.8051	1.8926	0.92037	2.04181	1.9649	1.88244	1.68126	1.02985	0.974453	0.912602	0.749541
b4116	adiY	13.298	39.4288	12.6169	0	25.3584	0	8.67915	7.14866	0	0	6.72108	21.7812	8.50939	0.390676	-1.35596	0	1.16423	0	0.398469	-	0.219382	-	-1.32746
b0474	adk	11282.6	12859.4	9392.7	12611.1	7296.59	3875.57	3056.27	3286.04	912.457	87.7283	23.8265	11178.2	6709.87	0.600262	-0.736335	1.12818	0.65275	0.346707	0.273413	0.173996	-0.615398	-1.52821	-1.87085
b2468	aegA	15.3407	35.3776	53.3682	50.6648	53.632	32.6972	53.3993	27.4893	10.7324	2.5953	0	34.6955	47.5983	1.37189	0.456161	1.46027	1.54579	0.942403	1.53908	0.546235	0.628344	-0.0855838	0.622072
b3072	aer	119.839	125.022	113.701	145.121	177.743	164.202	73.8698	71.5807	13.9733	0	0	119.521	140.234	1.1733	0.230573	1.21419	1.48713	1.37383	0.61805	0.279998	0.572527	0.458208	-0.694206
b0476	aes	52.7621	20.8587	40.0477	41.8209	110.675	48.1958	34.436	28.3636	7.38247	0	0	37.8895	58.782	1.55141	0.633578	1.10376	2.921	1.27201	0.908854	0.142427	1.54646	0.34711	-0.137879
b0262	afuC	19.3495	19.1238	45.8959	47.9281	55.3473	44.1872	37.8862	46.808	20.3053	0	0	28.1231	46.3372	1.64766	0.720417	1.70423	1.96804	1.57121	1.34716	0.769119	0.976759	0.651874	0.429919
b3138	agaB	0	0	0	0	0	0	0	0	0	0	0	0	0	-	-	-	-	-	-	-	-	-	-
b3139	agaC	0	0	11.9569	24.9728	0	34.5353	8.22519	6.77476	8.81667	0	6.36955	3.98565	16.9333	4.24858	2.08698	6.26567	0	8.66492	2.0637	2.64747	-	3.11519	1.04524
b3140	agaD	0	12.6445	12.1383	12.6758	24.3967	11.6864	8.34998	6.87754	8.95043	0	0	8.26093	14.2772	1.72828	0.789339	1.53443	2.95326	1.41466	1.01078	0.617702	1.56231	0.500457	0.0154673
b3141	agaI	26.8073	0	25.4342	0	0	12.2437	0	7.20547	0	6.80277	0	17.4139	3.06091	0.175775	-2.5082	0	0	0.703098	0	-	-	-0.508202	-
b3131	agaR	1163.34	1063.23	1127.48	2094.55	1335.82	994.097	547.001	322.777	17.5026	6.34869	0	1118.02	1242.87	1.11167	0.152729	1.87345	1.19481	0.889161	0.48926	0.905698	0.25678	-0.169483	-1.03133
b3136	agaS	17.5386	0	8.32013	0	8.36125	8.01036	11.4468	0	6.135	0	0	8.61957	6.95461	0.80684	-0.309646	0	0.970031	0.929322	1.32801	-	-0.0438979	-0.105749	0.409262
b3133	agaV	42.7897	84.5815	40.598	42.3956	142.795	0	69.8185	0	14.9678	0	0	55.9898	63.7524	1.13864	0.187316	0.757203	2.55038	0	1.24699	-0.401247	1.35071	-	0.318447
b1002	agp	546.353	564.161	394.579	290.859	637.557	1117.32	782.361	670.701	387.934	57.9414	0	501.698	707.024	1.40926	0.494941	0.57975	1.2708	2.22708	1.55943	-0.786497	0.345736	1.15515	0.641016
b4712	agrA	365.775	482.013	578.399	241.604	232.503	111.373	716.186	720.981	170.597	0	0	475.396	325.417	0.684518	-0.54684	0.508217	0.489073	0.234274	1.50651	-0.976484	-1.03188	-2.09373	0.591207
b4713	agrB	0	0	578.399	120.802	0	111.373	0	131.087	0	0	0	192.8	58.0438	0.301057	-1.73189	0.626567	0	0.577662	0	-0.674458	-	-0.791703	-
b0605	ahpC	60179.4	60490.3	45500.2	51753.5	38989.7	33347.2	25398.7	30785.5	17957.3	2828.04	254.375	55389.9	37372.3	0.674712	-0.567656	0.934348	0.703913	0.602045	0.458543	-0.0979683	-0.50653	-0.732058	-1.12487
b0606	ahpF	2825.78	2760.87	2515.39	2517.85	2022.26	1842.88	1434.92	2123.91	348.335	52.5096	22.8775	2700.68	1954.48	0.723699	-0.466539	0.932304	0.748796	0.682378	0.531316	-0.101128	-0.417355	-0.551356	-0.912357
b4269	ahr	436.968	559.471	433.43	1052.84	1685.48	2939.2	1989.88	1409.42	673.935	20.1613	10.0388	476.623	1916.85	4.02173	2.00782	2.20896	3.53629	6.16672	4.17495	1.14336	1.82224	2.6245	2.06176
b4187	aidB	286.467	246.197	200.891	709.572	914.417	1558.67	926.708	492.123	117.633	9.48201	6.29507	244.519	1027.34	4.20149	2.0709	2.90192	3.73966	6.37446	3.78993	1.53701	1.90291	2.6723	1.92217
b2252	ais	1210.34	1545.12	1132.39	2281.79	4279.49	1704.45	877.718	894.639	117.604	25.5951	67.97	1295.95	2285.86	1.76385	0.818727	1.76071	3.3022	1.31521	0.677277	0.816156	1.72343	0.395295	-0.562182
b2290	alaA	1663.07	1709.42	1617.33	181.253	87.2126	243.062	255.076	147.514	40.7219	4.22029	4.20275	1663.27	191.651	0.115225	-3.11747	0.108973	0.0524343	0.146135	0.153358	-3.19795	-4.25335	-2.77463	-2.70503
b2379	alaC	1487.72	1106.82	1419.27	3595.96	4271.07	2725.4	1819.26	1305.1	348.843	12.4461	4.13146	1337.94	3102.92	2.31918	1.21362	2.68769	3.19228	2.03702	1.35975	1.42637	1.67459	1.02646	0.443343
b2670	alaE	22.5385	22.2756	21.384	16301.5	9090.15	3541.12	1735.79	896.592	157.679	57.1948	22.7828	22.066	7667.15	347.464	8.44072	738.762	411.952	160.478	78.6634	9.52897	8.68633	7.32623	6.29762
b2697	alaS	6902.99	7997.61	6892.58	4666.36	3224.86	2207.3	1557.03	1234.89	244.966	23.4346	11.6686	7264.39	2913.89	0.401119	-1.3179	0.64236	0.443926	0.303852	0.214338	-0.638546	-1.17161	-1.71856	-2.22204
b3853	alaT	1619.16	2400.42	1664.25	401.063	385.955	123.253	704.515	362.675	188.794	136.962	68.1966	1894.61	403.697	0.213076	-2.23056	0.211686	0.203712	0.0650544	0.371852	-2.24	-2.2954	-3.94221	-1.4272
b3276	alaU	1484.23	1066.86	1792.27	668.438	257.304	493.011	176.129	290.14	94.3972	68.4812	68.1966	1447.78	398.72	0.2754	-1.8604	0.461697	0.177722	0.340528	0.121654	-1.11498	-2.4923	-1.55416	-3.03914
b0203	alaV	2023.95	2000.35	1792.27	0	257.304	246.506	176.129	0	188.794	68.4812	68.1966	1938.86	169.984	0.0876725	-3.51173	0	0.132709	0.12714	0.0908415	-	-2.91366	-2.97551	-3.4605
b2397	alaW	1754.09	1466.93	3072.46	534.75	771.911	862.769	88.0644	290.14	94.3972	68.4812	272.786	2097.83	564.374	0.269028	-1.89417	0.254907	0.367958	0.411269	0.0419789	-1.97196	-1.44239	-1.28185	-4.57419
b2396	alaX	404.791	400.071	768.114	0	0	0	88.0644	0	94.3972	68.4812	0	524.325	22.0161	0.0419894	-4.57383	0	0	0	0.167958	-	-	-	-2.57383
b1415	aldA	5731.49	6457.01	5030.91	2041.55	871.685	340.465	284.572	196.586	78.719	10.7076	7.10875	5739.8	884.567	0.154111	-2.69796	0.355682	0.151867	0.0593166	0.0495788	-1.49134	-2.71912	-4.07542	-4.33413
b3588	aldB	111.857	169.081	137.342	91.2691	213.304	276.477	403.676	254.675	253.178	50.0919	0	139.426	246.182	1.76568	0.82022	0.654604	1.52987	1.98296	2.89526	-0.611305	0.613409	0.987657	1.53369
b2068	alkA	155.138	141.534	169.837	472.951	352.73	272.522	249.239	121.89	33.3952	0	0	155.503	336.861	2.16627	1.11521	3.04143	2.26832	1.75252	1.60279	1.60475	1.18162	0.809432	0.680587
b2212	alkB	93.4133	0	73.8571	61.702	148.444	56.8859	132.097	100.433	21.784	0	7.86884	55.7568	99.7822	1.7896	0.839635	1.10663	2.66235	1.02025	2.36916	0.146169	1.4127	0.0289234	1.24437
b0505	allA	83.9815	20.7506	99.5998	62.406	100.092	115.07	82.2178	33.8597	0	0	0	68.1106	89.9465	1.32059	0.401187	0.916245	1.46955	1.68946	1.20712	-0.126195	0.555377	0.75656	0.271571
b0512	allB	29.7422	7.34884	21.1641	22.1012	49.6269	74.7124	29.1175	43.9687	5.2019	7.54753	0	19.4184	43.8895	2.26021	1.17645	1.13816	2.55567	3.84751	1.49949	0.186703	1.3537	1.94393	0.584468
b0516	allC	131.106	137.676	77.7443	211.086	218.76	127.245	112.309	61.6695	5.73262	0	0	115.509	167.35	1.4488	0.534863	1.82744	1.89388	1.1016	0.972296	0.869824	0.921345	0.139602	-0.0405328
b0517	allD	0	0	27.4588	19.1164	9.19817	0	0	10.372	0	0	0	9.15293	7.07865	0.773375	-0.370759	2.08856	1.00494	0	0	1.06251	0.00711353	-	-
b0515	allE	322.286	369.492	244.622	651.408	909.576	906.732	336.552	339.575	207.433	0	6.5156	312.133	701.067	2.24605	1.16739	2.08695	2.91406	2.90495	1.07823	1.0614	1.54303	1.53851	0.108666
b0506	allR	2756.55	2822.58	2203.03	4650.36	3054.49	3595.5	3346.99	2529.83	1207.47	504.156	251.03	2594.05	3661.84	1.41163	0.497359	1.7927	1.1775	1.38606	1.29025	0.842134	0.235725	0.470985	0.367655
b0504	allS	10.9285	21.6021	10.3687	0	31.2599	39.9307	0	41.1241	0	0	0	14.2998	17.7976	1.24461	0.315696	0	2.18604	2.7924	0	-	1.12832	1.48151	-
b2624	alpA	0	0	45.2897	0	0	0	0	0	0	0	0	15.0966	0	0	-	0	0	0	0	-	-	-	-
b4053	alr	890.99	760.097	916.54	659.765	465.006	282.716	269.335	211.757	32.8072	4.76005	9.48053	855.876	419.206	0.489797	-1.02974	0.770865	0.543311	0.330324	0.314689	-0.375449	-0.880151	-1.59805	-1.668
b4087	alsA	26.4224	13.0571	18.8017	0	12.5965	12.0678	8.62249	0	0	0	0	19.4271	8.32169	0.428355	-1.22312	0	0.648396	0.621186	0.443839	-	-0.625052	-0.686903	-1.17189
b4088	alsB	97.4096	160.456	61.6134	85.7888	72.2376	59.3195	49.4479	75.6382	22.7159	0	0	106.493	66.6985	0.626318	-0.675034	0.805581	0.678332	0.557027	0.46433	-0.311898	-0.559937	-0.84418	-1.10678
b4086	alsC	10.3263	10.2059	9.79737	10.2312	0	18.8652	26.9585	27.7558	7.22428	0	0	10.1099	14.0137	1.38615	0.471079	1.012	0	1.86602	2.66656	0.0172124	-	0.899967	1.41498
b4085	alsE	29.1216	57.5641	55.26	72.1336	69.4164	93.1046	9.50335	31.3101	0	0	0	47.3153	61.0395	1.29006	0.367438	1.52453	1.4671	1.96775	0.200852	0.608366	0.552972	0.976547	-2.3158
b4084	alsK	54.4659	21.5323	72.3466	32.3786	72.7042	89.554	14.2192	35.1354	7.62087	0	5.50565	49.4483	52.214	1.05593	0.0785159	0.654797	1.47031	1.81106	0.287558	-0.610881	0.556118	0.856837	-1.79808
b4089	alsR	557.156	471.993	356.008	225.316	314.402	186.956	74.2116	91.6876	7.95482	0	5.7469	461.719	200.221	0.433644	-1.20542	0.487994	0.680937	0.404914	0.160729	-1.03506	-0.554406	-1.30431	-2.6373
b3088	alx	314.604	300.571	407.936	342.877	169.98	95.7923	88.977	39.4621	7.33657	5.32237	0	341.037	174.407	0.511401	-0.967473	1.0054	0.498422	0.280885	0.260901	0.00776372	-1.00456	-1.83195	-1.93843
b2435	amiA	1117.95	1047.37	1005.44	946.12	743.93	585.061	456.03	331.792	81.4705	5.91035	0	1056.92	682.785	0.646015	-0.630362	0.895168	0.703866	0.553553	0.431471	-0.15977	-0.506626	-0.853207	-1.21267
b4169	amiB	567.676	650.826	876.121	817.424	635.08	760.535	582.924	463.856	174.744	7.68301	7.65108	698.208	698.991	1.00112	0.00161764	1.17075	0.909586	1.08927	0.834887	0.227429	-0.136718	0.123359	-0.260347
b2817	amiC	605.733	566.74	620.683	816.209	639.152	339.363	263.561	169.326	84.7541	16.3961	8.164	597.718	514.571	0.860892	-0.216095	1.36554	1.06932	0.567764	0.440944	0.449473	0.0966928	-0.816636	-1.18133
b0867	amiD	816.897	638.667	960.142	942.256	999.764	1392.16	811.678	439.143	102.358	30.9403	0	805.236	1036.46	1.28716	0.364189	1.17016	1.24158	1.72889	1.008	0.226708	0.312176	0.789845	0.0114965
b1982	amn	1900.07	1685.3	1168.81	1648.11	2561.53	3642.91	2452.96	1822.11	496.657	0	0	1584.73	2576.38	1.62575	0.701109	1.03999	1.61639	2.29876	1.54788	0.0565761	0.692772	1.20086	0.63029
b4150	ampC	285.819	335.452	186.435	247.788	229.938	187.653	128.249	105.634	12.4974	4.53318	0	269.235	198.407	0.736928	-0.440404	0.92034	0.854041	0.696985	0.476346	-0.119761	-0.227623	-0.5208	-1.06992
b0110	ampD	220.394	526.409	505.338	1510.35	1313.37	419.417	467.493	434.421	89.9429	9.3214	18.5653	417.38	927.658	2.22257	1.15223	3.61865	3.1467	1.00488	1.12006	1.85545	1.65384	0.00702365	0.16358
b0111	ampE	308.096	210.81	314.801	1091.89	937.772	746.877	502.71	286.658	82.9015	6.01416	0	277.902	819.811	2.95	1.56071	3.92903	3.37447	2.68755	1.80894	1.97417	1.75466	1.42629	0.855147
b0433	ampG	891.912	1051.03	995.944	115.56	65.4162	56.4038	62.6899	62.6998	19.1994	6.96419	10.4029	979.63	75.0176	0.0765775	-3.70694	0.117963	0.0667764	0.0575767	0.0639935	-3.08359	-3.90452	-4.11837	-3.96593
b0376	ampH	787.19	665.632	597.496	467.964	425.318	327.573	313.972	225.693	73.4291	0	0	683.439	383.707	0.561435	-0.832809	0.684719	0.62232	0.479301	0.4594	-0.546415	-0.684271	-1.061	-1.12218
b0451	amtB	417.067	451.091	477.831	545.77	412.666	136.575	118.127	139.599	66.0634	15.9754	7.9545	448.663	303.284	0.675974	-0.564961	1.21644	0.919769	0.304404	0.263286	0.28266	-0.120657	-1.71594	-1.9253
b1927	amyA	1245.41	1378.86	987.907	863.08	1180.97	3027.44	2283.04	1840.21	728.452	27.632	13.7586	1204.06	1838.63	1.52703	0.61073	0.71681	0.980823	2.51437	1.89612	-0.480337	-0.027936	1.3302	0.923053
b1640	anmK	438.006	378.786	389.598	876.986	739.545	425.105	333.517	156.974	19.1518	4.63128	13.8361	402.13	593.788	1.47661	0.562286	2.18085	1.83907	1.05713	0.829376	1.12489	0.878975	0.0801577	-0.269902
b1767	ansA	1743.07	1703.06	1502.59	542.777	360.883	327.542	370.547	364.103	104.524	15.1656	15.1026	1649.57	400.437	0.242752	-2.04244	0.329041	0.218774	0.198562	0.224632	-1.60366	-2.19249	-2.33234	-2.15436
b2957	ansB	96.7473	124.305	128.509	182.127	258.288	167.911	50.515	67.6116	81.2213	4.91022	14.6694	116.52	164.71	1.41358	0.499349	1.56305	2.21667	1.44105	0.433529	0.644363	1.1484	0.527118	-1.2058
b1453	ansP	141.771	226.858	172.941	153.843	83.6794	61.6675	48.4677	43.5501	4.72301	0	0	180.523	86.9145	0.481458	-1.05452	0.852207	0.463538	0.341604	0.268484	-0.230725	-1.10924	-1.5496	-1.89709
b0050	apaG	1100.56	636.717	1018.72	452.126	537.471	1152.43	893.492	562.772	281.689	13.6236	13.567	918.665	758.88	0.826068	-0.275668	0.492156	0.585057	1.25446	0.972598	-1.02281	-0.773352	0.327068	-0.0400845
b0049	apaH	781.217	677.079	695.59	95.2643	171.892	395.229	651.07	562.104	201.799	6.09987	12.149	717.962	328.364	0.457355	-1.12861	0.132687	0.239417	0.550487	0.90683	-2.9139	-2.0624	-0.861221	-0.141095
b2214	apbE	153.475	208.568	227.522	142.558	91.4586	148.955	68.8655	61.8783	0	0	0	196.522	112.959	0.574793	-0.798886	0.725405	0.465387	0.757956	0.350422	-0.463141	-1.1035	-0.399813	-1.51283
b4055	aphA	227.092	224.444	134.662	393.75	378.918	246.333	101.898	45.7795	0	0	7.17356	195.399	280.225	1.43411	0.52016	2.01511	1.9392	1.26066	0.521485	1.01086	0.955462	0.334184	-0.939302
b0980	appA	85.7608	177.227	51.7796	254.913	185.841	377.45	468.139	352.058	130.905	3.95693	0	104.922	321.586	3.06498	1.61588	2.42953	1.77123	3.59742	4.46176	1.28068	0.824748	1.84696	2.15761
b0564	appY	351.287	333.837	64.095	348.052	888.882	1036.71	582.001	79.8951	47.2616	0	0	249.74	713.91	2.85862	1.51532	1.39366	3.55923	4.15114	2.33043	0.478876	1.83157	2.05351	1.2206
b0469	apt	5418.03	5736.04	6883.05	3202.68	1365.9	536.854	599.349	602.265	398.318	83.8926	18.5653	6012.37	1426.2	0.23721	-2.07576	0.532681	0.227182	0.0892916	0.099686	-0.908656	-2.13808	-3.48533	-3.32647
b0875	aqpZ	145.608	330.994	290.115	562.642	680.281	864.543	541.691	367.894	152.801	22.1702	14.7187	255.572	662.289	2.5914	1.37373	2.2015	2.66179	3.38277	2.11952	1.13849	1.4124	1.75821	1.08374
b0062	araA	26.9501	39.9538	44.747	46.7283	19.2721	49.2355	13.1921	32.5973	14.1407	0	3.40529	37.217	32.107	0.862698	-0.213073	1.25557	0.51783	1.32293	0.354464	0.328337	-0.949449	0.403737	-1.49629
b0063	araB	5.95281	29.417	11.2958	5.89798	22.7033	38.0634	42.7371	3.20008	4.16458	0	3.00867	15.5552	27.3504	1.75828	0.814168	0.379165	1.45953	2.44699	2.74745	-1.3991	0.545503	1.29101	1.45809
b0064	araC	507.141	375.921	349.938	730.866	802.242	779.104	504.013	241.646	80.6354	11.6995	0	411	704.056	1.71303	0.776552	1.77826	1.95193	1.89563	1.22631	0.830469	0.964899	0.922677	0.294323
b0061	araD	14.5608	14.391	41.445	14.4267	0	26.6013	9.50335	31.3101	0	0	0	23.4656	12.6328	0.538356	-0.893369	0.614802	0	1.13363	0.404991	-0.701806	-	0.180949	-1.30404
b2841	araE	164.143	169.282	189.591	190.915	197.333	149.937	116.446	122.767	29.9568	10.8662	3.60701	174.339	163.658	0.938734	-0.0912114	1.09508	1.13189	0.860034	0.667931	0.131036	0.178736	-0.217534	-0.582229
b1901	araF	20.4647	40.452	9.70822	91.2428	117.074	121.508	20.0349	60.507	85.9024	15.5797	5.17163	23.5416	87.465	3.71533	1.89349	3.8758	4.97308	5.16141	0.85104	1.9545	2.31414	2.36777	-0.232701
b1900	araG	40.1048	19.8186	38.0506	86.0934	101.97	134.324	61.075	68.2711	74.8194	3.3924	0	32.658	95.8656	2.93544	1.55358	2.63621	3.12235	4.11307	1.87014	1.39847	1.64263	2.04021	0.903148
b4460	araH	82.1077	91.294	19.4755	183.041	205.504	300.007	227.753	198.625	100.524	5.20902	5.18737	64.2924	229.076	3.56303	1.83311	2.84701	3.19639	4.66629	3.54245	1.50945	1.67644	2.22227	1.82475
b0396	araJ	264.96	219.633	227.061	135.494	162.988	218.607	184.087	114.868	35.8773	4.33792	4.31989	237.218	175.294	0.738958	-0.436437	0.57118	0.68708	0.921545	0.776026	-0.807984	-0.541449	-0.117874	-0.365824
b4401	arcA	8805.33	8590.9	6651.27	16594.2	17842.3	19649.9	11097.2	7081.29	1700.73	78.9064	57.148	8015.83	16295.9	2.03297	1.02359	2.07018	2.22589	2.45138	1.38441	1.04976	1.15438	1.2936	0.469274
b3210	arcB	515.519	620.829	517.885	248.947	334.572	455.075	364.736	305.076	63.6454	13.192	6.56859	551.411	350.832	0.636245	-0.652346	0.451473	0.606756	0.825292	0.661459	-1.14729	-0.720813	-0.277024	-0.596276
b4450	arcZ	84.3314	83.3481	320.047	83.5547	80.4074	0	0	0	0	0	0	162.576	40.9905	0.252132	-1.98775	0.513944	0.494584	0	0	-0.960318	-1.01571	-	-
b4550	arfA	324.947	367.037	308.303	459.934	398.348	339.228	363.569	74.8642	64.9522	164.92	140.773	333.429	390.27	1.17047	0.227093	1.37941	1.1947	1.01739	1.09039	0.464049	0.256652	0.0248753	0.124849
b0191	arfB	239.805	308.111	250.274	237.596	137.188	262.861	266.071	154.696	33.5535	0	12.1202	266.063	225.929	0.849156	-0.235899	0.893006	0.515621	0.987965	1.00003	-0.163258	-0.955617	-0.0174683	4.279e-05
b2818	argA	3649.5	2697.7	2135.25	384.189	326.221	194.463	119.095	49.047	74.4681	11.5765	0	2827.48	255.992	0.090537	-3.46535	0.135876	0.115375	0.0687761	0.0421206	-2.87963	-3.1156	-3.86195	-4.56933
b3959	argB	4133.98	3209.33	3093.24	1563.42	522.233	154.86	136.182	126.189	91.2344	0	6.59117	3478.85	594.174	0.170796	-2.54965	0.449407	0.150117	0.0445147	0.0391457	-1.1539	-2.73584	-4.48957	-4.675
b3958	argC	4172.89	2888.96	2534.24	149.799	230.651	27.6214	65.7852	16.2554	70.5158	0	0	3198.7	118.464	0.0370351	-4.75496	0.0468314	0.0721077	0.0086352	0.0205662	-4.41638	-3.7937	-6.85555	-5.60358
b3359	argD	7365.87	6648.72	6240.93	320.521	158.178	197.002	135.345	142.692	232.124	25.2595	8.38483	6751.84	202.762	0.0300306	-5.05742	0.0474717	0.0234275	0.0291776	0.0200456	-4.39679	-5.41566	-5.09899	-5.64057
b3957	argE	2769.53	2294.06	2035.4	2116.82	3017.9	1654.44	975.518	760.957	332.153	8.92457	4.44374	2366.33	1941.17	0.820327	-0.285728	0.894556	1.27535	0.699156	0.412249	-0.160756	0.350891	-0.516313	-1.27841
b0273	argF	4152.73	3476.71	4102.6	589.211	345.976	138.107	111.835	43.3477	91.6706	0	0	3910.68	296.282	0.0757623	-3.72238	0.150667	0.0884695	0.0353153	0.0285973	-2.73056	-3.49868	-4.82356	-5.12798
b3172	argG	13322.2	12563.6	10330.6	3897.15	1882.36	1707	1165.56	862.806	469.174	11.473	0	12072.2	2163.02	0.179174	-2.48057	0.322821	0.155925	0.1414	0.0965492	-1.6312	-2.68107	-2.82215	-3.37259
b3960	argH	4282.29	4589.3	4321.69	2081.26	766.008	444.356	293.441	190.187	72.1901	7.48156	3.72523	4397.76	896.267	0.203801	-2.29477	0.473255	0.174181	0.101041	0.0667251	-1.07931	-2.52134	-3.30698	-3.90563
b4254	argI	2852.49	2351.01	1836.13	1338.21	259.482	55.2428	39.4711	10.8369	49.3611	5.11563	0	2346.54	423.101	0.180308	-2.47146	0.570289	0.110581	0.0235422	0.016821	-0.810235	-3.17683	-5.40861	-5.8936
b2918	argK	10.1706	40.2081	19.2993	0	9.69737	18.5808	33.1901	21.8699	0	0	0	23.226	15.3671	0.661632	-0.5959	0	0.417522	0.8	1.429	-	-1.26008	-0.321928	0.515011
b2923	argO	302.796	283.515	287.287	300.008	334.292	145.574	124.816	154.208	144.941	48.53	8.05472	291.199	226.172	0.776693	-0.364584	1.03025	1.14798	0.499913	0.428626	0.0429922	0.199102	-1.00025	-1.22221
b2916	argP	1393.88	1310.42	1204.21	2739.62	1847.66	1055.86	658.264	469.082	39.6405	11.503	0	1302.84	1575.35	1.20917	0.274018	2.10281	1.41818	0.810433	0.505255	1.07232	0.504042	-0.303236	-0.984917
b2691	argQ	3195.72	2500.44	4800.71	1187.36	634.795	851.417	869.057	286.323	0	135.16	67.2993	3498.96	885.656	0.25312	-1.98211	0.339346	0.181424	0.243335	0.248376	-1.55917	-2.46256	-2.03899	-2.0094
b3237	argR	2131.61	3021.81	1961.14	2453.31	2114.54	1298.09	1082.07	798.657	241.014	21.8557	0	2371.52	1737	0.732442	-0.449214	1.03449	0.89164	0.547365	0.456276	0.0489162	-0.165467	-0.869425	-1.13202
b1876	argS	2178.12	2337.4	2238.3	919.922	734.941	533.408	518.325	386.114	163.411	29.637	11.8055	2251.27	676.649	0.300563	-1.73426	0.408623	0.326456	0.236936	0.230236	-1.29116	-1.61504	-2.07743	-2.11881
b2310	argT	3739.92	3619.57	2615.22	3949.08	3183.39	3203.47	1891.92	1426.12	235.389	32.8395	6.54059	3324.9	3056.97	0.919416	-0.121211	1.18773	0.957439	0.963478	0.569016	0.248206	-0.0627468	-0.0536763	-0.81346
b0536	argU	932.084	1316.02	1137.01	395.786	380.877	486.524	695.245	286.323	93.1551	0	201.898	1128.37	489.608	0.433906	-1.20454	0.350758	0.337545	0.431173	0.616149	-1.51145	-1.56685	-1.21366	-0.698649
b2694	argV	10519.2	12239	10106.8	2770.5	1269.59	973.048	1129.77	572.645	93.1551	202.74	0	10955	1535.73	0.140185	-2.8346	0.252898	0.115891	0.0888223	0.103129	-1.98337	-3.10916	-3.49293	-3.27748
b2348	argW	683.768	135.159	0	135.494	0	0	0	0	0	0	69.1182	272.976	33.8735	0.12409	-3.01054	0.49636	0	0	0	-1.01054	-	-	-
b3796	argX	3861.49	3290.05	3032.03	1451.21	888.713	973.048	869.057	715.807	0	0	67.2993	3394.53	1045.51	0.307998	-1.69901	0.427516	0.261808	0.286652	0.256017	-1.22595	-1.93342	-1.80263	-1.96569
b2693	argY	21571.1	22109.2	22613.9	4749.43	2412.22	1581.2	1651.21	1216.87	186.31	135.16	0	22098	2598.51	0.11759	-3.08816	0.214925	0.10916	0.071554	0.0747219	-2.21809	-3.19548	-3.80482	-3.74233
b2692	argZ	11451.3	17239.9	13517.8	2770.5	1142.63	729.786	1216.68	1073.71	558.931	135.16	201.898	14069.7	1464.9	0.104118	-3.26372	0.196913	0.0812124	0.0518695	0.0864753	-2.34437	-3.62216	-4.26897	-3.53157
b1166	ariR	228.266	0	72.1912	75.3877	145.096	3162.41	5363.32	3967.61	3859.28	598.567	19.2284	100.152	2186.55	21.8323	4.44839	0.752731	1.44875	31.576	53.5517	-0.409793	0.534813	4.98076	5.74286
b2255	arnA	1174.34	1392.78	1211.08	80.941	228.808	1548.43	1542.9	1490.41	414.357	18.1396	7.74179	1259.4	850.272	0.67514	-0.566741	0.0642695	0.18168	1.2295	1.22511	-3.95972	-2.46053	0.298073	0.292912
b2253	arnB	1581.49	1817.7	1458.34	3380.34	9216.84	7937.31	5352.29	2774.99	404.027	40.5837	31.4339	1619.18	6471.69	3.9969	1.99888	2.08769	5.6923	4.90206	3.30556	1.0619	2.50901	2.29339	1.72489
b2254	arnC	1254.52	1136.56	1071.23	41.4321	438.586	2034.05	1569.33	1472.43	255.984	26.5294	0	1154.1	1020.85	0.884538	-0.177004	0.0358998	0.380022	1.76245	1.35978	-4.79988	-1.39584	0.817583	0.443374
b2256	arnD	329.745	505.707	582.558	90.1264	75.8901	353.14	408.164	440.1	175.006	17.3127	5.7469	472.67	231.83	0.490469	-1.02777	0.190675	0.160556	0.747117	0.863527	-2.39081	-2.63885	-0.420594	-0.211687
b4544	arnE	120.833	29.856	28.661	29.9301	0	82.7817	98.5796	81.196	0	0	30.5358	59.7834	52.8228	0.883571	-0.178582	0.500642	0	1.38469	1.64895	-0.998149	-	0.469568	0.721545
b2258	arnF	78.6511	0	99.4966	0	124.986	191.585	136.888	56.3744	183.414	0	13.2506	59.3826	113.364	1.90905	0.932857	0	2.10475	3.22628	2.30518	-	1.07365	1.68987	1.20488
b2257	arnT	171.522	199.793	220.856	18.2081	23.3629	128.699	199.904	167.946	94.2829	3.10901	9.28828	197.39	92.5436	0.468835	-1.09285	0.0922439	0.118359	0.652004	1.01274	-3.4384	-3.07876	-0.617048	0.0182571
b0908	aroA	7335.45	8731.08	6810.05	2719.6	1218.33	850.185	1163.44	992.198	441.452	20.0159	7.9731	7625.53	1487.89	0.195119	-2.35757	0.356644	0.15977	0.111492	0.152572	-1.48744	-2.64593	-3.16499	-2.71244
b3389	aroB	5729.58	6343.03	6045.01	5501.71	3449.83	2327.98	2136.86	1675.04	344.879	23.6034	18.8042	6039.21	3354.09	0.555387	-0.848436	0.910999	0.571239	0.385478	0.353831	-0.134479	-0.807834	-1.37528	-1.49887
b2329	aroC	2415.69	2922.18	2893.7	2051.52	1911.99	1346.12	1053.12	767.134	150.078	4.73372	4.71405	2743.85	1590.69	0.579728	-0.786552	0.747678	0.696827	0.490596	0.383811	-0.419512	-0.521128	-1.02739	-1.38153
b1693	aroD	894.492	752.112	760.007	1693.14	1680.28	1268.3	1002.05	846.881	485.685	54.2068	13.4954	802.204	1410.94	1.75883	0.81462	2.11061	2.09458	1.58102	1.24912	1.07766	1.06666	0.660856	0.320917
b3281	aroE	841.252	1369.44	1349.83	404.495	648.764	813.649	621.726	505.44	147.135	6.27884	6.25274	1186.84	622.158	0.524214	-0.931772	0.340817	0.546631	0.685559	0.52385	-1.55293	-0.871361	-0.544647	-0.932775
b2601	aroF	5419.28	10263.5	9134.81	412.307	892.747	846.643	462.955	376.233	145.566	14.4003	4.78014	8272.53	653.663	0.0790161	-3.66171	0.0498406	0.107917	0.102344	0.055963	-4.32654	-3.212	-3.2885	-4.15938
b0754	aroG	13438.5	14308.6	12613.3	15230.5	11538.3	10026	8105.36	5005.75	747.012	24.4111	14.5858	13453.5	11225	0.83436	-0.261258	1.13208	0.857645	0.745236	0.602473	0.178982	-0.221547	-0.424231	-0.731031
b1704	aroH	1499.58	1721.15	1615.54	421.768	359.758	459.547	505.15	421.272	142.137	4.91022	0	1612.09	436.555	0.270801	-1.88469	0.261628	0.223162	0.285063	0.313351	-1.93441	-2.16383	-1.81065	-1.67415
b3390	aroK	10197.5	11364.8	9103.85	7890.39	4722.58	3388.86	2839.7	1785.53	502.787	49.2907	19.6343	10222	4710.38	0.460807	-1.11777	0.771901	0.462001	0.331525	0.277802	-0.373513	-1.11403	-1.59281	-1.84787
b0388	aroL	3456.94	3951.08	3884.55	784.522	441.934	282.258	365.534	321.84	40.5331	9.8017	9.76096	3764.19	468.562	0.124479	-3.00603	0.208417	0.117405	0.0749851	0.0971084	-2.26245	-3.09044	-3.73725	-3.36426
b0390	aroM	433.491	812.551	609.839	222.154	270.796	273.086	312.193	200.891	52.288	0	15.11	618.627	269.557	0.435735	-1.19848	0.359109	0.437737	0.441439	0.504654	-1.47751	-1.19186	-1.17972	-0.986633
b0112	aroP	8269.76	9032.91	8153.87	5257.92	3317.02	2585.35	1173.76	721.124	128.911	14.9631	0	8485.51	3083.51	0.363386	-1.46043	0.619635	0.390904	0.304678	0.138326	-0.690509	-1.35511	-1.71464	-2.85386
b4017	arpA	23.1468	22.8769	17.5689	0	8.82789	8.45742	0	4.97725	3.2387	0	0	21.1975	4.32133	0.20386	-2.29435	0	0.416458	0.398981	0	-	-1.26376	-1.32561	-
b4704	arrS	0	147.085	0	0	0	0	97.1299	80.0019	0	0	0	49.0283	24.2825	0.495275	-1.0137	0	0	0	1.9811	-	-	-	0.986301
b3502	arsB	39.2543	15.5186	22.3462	101.121	44.9133	14.3428	56.364	25.3226	0	0	7.93599	25.7064	54.1854	2.10785	1.07578	3.9337	1.74717	0.557948	2.1926	1.97589	0.805016	-0.841797	1.13264
b3503	arsC	238.112	141.201	248.507	212.327	363.252	239.255	139.867	166.404	49.975	0	0	209.274	238.675	1.14049	0.189659	1.01459	1.73578	1.14327	0.668345	0.0208988	0.79558	0.19316	-0.581336
b3501	arsR	0	85.0009	108.798	198.827	164.004	104.747	18.7106	46.2334	0	0	0	64.5996	121.572	1.88193	0.912216	3.07784	2.53877	1.62149	0.289639	1.62192	1.34413	0.697317	-1.78767
b0863	artI	2616.47	3037.47	2140.95	1193.31	1768.74	3566.07	3306.93	2463.31	1181.58	56.2089	13.9938	2598.3	2458.76	0.946299	-0.0796321	0.459267	0.680732	1.37246	1.27273	-1.12259	-0.554842	0.456769	0.347928
b0860	artJ	8818.46	7593.68	5109.38	987.569	224.393	164.393	189.742	171.167	135.591	0	6.99692	7173.84	391.524	0.0545767	-4.19557	0.137663	0.0312793	0.0229157	0.0264492	-2.86079	-4.99865	-5.44752	-5.24063
b0861	artM	1196.8	1197.82	1609.82	345.226	158.889	816.457	919.535	887.686	582.917	23.0663	22.9704	1334.81	560.027	0.419555	-1.25307	0.258633	0.119035	0.611665	0.688887	-1.95102	-3.07055	-0.709187	-0.53766
b0864	artP	2196.32	2033.33	1965.13	936.548	1047.06	1701.5	1623.99	1203.11	243.125	42.3304	49.1802	2064.93	1327.27	0.642771	-0.637623	0.45355	0.507071	0.824	0.786464	-1.14067	-0.979742	-0.279285	-0.346547
b0862	artQ	1116.57	1243.24	1193.47	210.054	336.902	955.381	737.97	782.589	563.615	50.2132	14.287	1184.43	560.077	0.472868	-1.08049	0.177347	0.284444	0.80662	0.623061	-2.49536	-1.81379	-0.310039	-0.682554
b2716	ascB	63.9592	84.2846	67.4257	112.658	155.846	103.865	92.7645	61.1251	24.8588	3.60681	0	71.8898	116.283	1.61752	0.693783	1.56709	2.16784	1.44478	1.29037	0.648091	1.11626	0.530846	0.367784
b2715	ascF	97.2387	34.3232	65.8986	55.0532	52.9795	95.1677	45.3317	56.0068	0	0	0	65.8202	62.133	0.943982	-0.083169	0.836419	0.804912	1.44588	0.688721	-0.257702	-0.313096	0.531943	-0.538009
b2714	ascG	510.998	594.164	770.015	923.238	439.454	302.03	150.407	156.202	14.0194	5.08524	0	625.059	453.782	0.725983	-0.461992	1.47704	0.70306	0.483203	0.240628	0.56271	-0.508281	-1.0493	-2.05512
b3433	asd	27817.9	27593.3	24800.1	28598	23418	10869.8	7353.34	4813.75	1521.22	9.31295	18.5485	26737.1	17559.8	0.656758	-0.606566	1.0696	0.875863	0.406545	0.275024	0.097072	-0.191223	-1.29851	-1.86237
b3801	aslA	30.5733	78.5637	29.0073	78.7585	116.603	111.709	27.9358	49.3063	12.8335	0	0	46.0481	83.7517	1.81879	0.862975	1.71035	2.53219	2.42593	0.606666	0.774294	1.34039	1.27854	-0.721025
b3800	aslB	16.3883	40.493	7.77443	32.4747	46.8772	22.455	10.6961	13.2149	5.73262	0	4.14149	21.5519	28.1257	1.30502	0.384075	1.50681	2.17508	1.0419	0.496294	0.591501	1.12107	0.0592188	-1.01073
b2064	asmA	677.2	712.484	746.144	838.704	729.004	538.774	417.035	381.661	72.5936	8.31531	0	711.943	630.879	0.886137	-0.174398	1.17805	1.02396	0.756765	0.58577	0.2364	0.0341646	-0.402082	-0.771594
b3744	asnA	1673.03	2560.94	2477.79	32930	2519.21	521.836	486.041	312.588	85.6426	0	5.15599	2237.25	9114.27	4.07387	2.0264	14.719	1.12603	0.233249	0.217249	3.8796	0.171248	-2.10006	-2.20258
b0674	asnB	2085.99	2211.93	1927.21	7128.26	2887.71	1627.69	1405.11	905.599	170.187	15.433	3.07377	2075.04	3262.19	1.57211	0.652702	3.43524	1.39164	0.784414	0.67715	1.78041	0.476784	-0.350312	-0.562453
b3743	asnC	419.816	218.379	230.602	284.597	316.011	343.116	331.684	190.048	15.4581	0	0	289.599	318.852	1.10101	0.138831	0.982728	1.0912	1.1848	1.14532	-0.0251366	0.12592	0.244641	0.195751
b0930	asnS	10481.2	10966.2	9656.29	10714.1	5472.3	2766.58	2585.32	1841.87	429.844	36.6864	21.9203	10367.9	5384.58	0.519351	-0.945219	1.03339	0.527811	0.266841	0.249358	0.0473872	-0.921906	-1.90595	-2.00371
b1977	asnT	809.582	666.784	1152.17	267.375	257.304	369.758	88.0644	362.675	94.3972	0	136.393	876.179	245.625	0.280337	-1.83477	0.30516	0.293666	0.422012	0.10051	-1.71236	-1.76775	-1.24464	-3.31459
b1986	asnU	134.93	400.071	640.095	267.375	385.955	369.758	88.0644	290.14	0	0	204.59	391.699	277.788	0.709189	-0.495758	0.682604	0.985337	0.943987	0.224827	-0.550879	-0.0213102	-0.0831615	-2.15311
b1989	asnV	809.582	0	128.019	0	0	123.253	88.0644	72.5351	188.794	0	68.1966	312.534	52.8293	0.169036	-2.5646	0	0	0.394367	0.281776	-	-	-1.34239	-1.82738
b1984	asnW	269.861	800.141	384.057	267.375	385.955	0	264.193	145.07	188.794	68.4812	68.1966	484.686	229.381	0.473256	-1.07931	0.551646	0.796299	0	0.545081	-0.858186	-0.328617	-	-0.875458
b4139	aspA	655.389	696.502	615.133	404.973	288.929	225.305	197.777	170.478	39.4417	3.57667	3.5618	655.675	279.246	0.425891	-1.23144	0.617643	0.440659	0.343624	0.301639	-0.695155	-1.18227	-1.5411	-1.72911
b0928	aspC	11973.6	13523.4	11465.2	7220.81	6519.08	4458.85	3668.73	2998.93	1213.68	138.113	25.7886	12320.8	5466.87	0.443712	-1.1723	0.586069	0.529113	0.361897	0.297768	-0.770858	-0.918351	-1.46635	-1.74774
b1866	aspS	5139.84	5966.07	5461.76	5856.38	4154.68	2509.22	1930.76	1360.03	271.685	34.7817	23.0914	5522.55	3612.76	0.654183	-0.612234	1.06045	0.752312	0.454359	0.349613	0.0846724	-0.410597	-1.13809	-1.51617
b3760	aspT	3328.87	3553.26	2274.02	1451.21	1650.47	243.262	782.151	572.645	186.31	135.16	269.197	3052.05	1031.77	0.338059	-1.56465	0.475488	0.540773	0.0797045	0.256271	-1.07252	-0.886905	-3.6492	-1.96426
b0206	aspU	2396.79	3026.85	2526.69	1187.36	1015.67	121.631	434.528	429.484	279.465	135.16	0	2650.11	689.797	0.26029	-1.94181	0.448041	0.383257	0.0458966	0.163966	-1.1583	-1.38362	-4.44547	-2.60853
b0216	aspV	2263.63	1710.83	2274.02	527.714	888.713	851.417	434.528	787.387	279.465	0	201.898	2082.83	675.593	0.324363	-1.62432	0.253364	0.426686	0.408779	0.208624	-1.98072	-1.22875	-1.29061	-2.26102
b1597	asr	164.282	129.893	93.5204	260.43	344.603	330.141	235.887	247.279	45.9727	66.7025	0	129.232	292.765	2.26543	1.17978	2.01522	2.66655	2.55464	1.8253	1.01094	1.41497	1.35312	0.868133
b1747	astA	48.9351	38.6916	65	145.453	317.275	634.74	287.444	236.756	47.9289	4.96721	0	50.8755	346.228	6.80539	2.76668	2.859	6.23629	12.4763	5.64995	1.51551	2.64069	3.64112	2.49824
b1745	astB	37.676	59.5787	42.8954	22.3974	172.43	323.504	299.996	255.196	84.346	0	3.80845	46.7167	204.582	4.3792	2.13067	0.47943	3.69097	6.92481	6.4216	-1.06061	1.884	2.79177	2.68293
b1748	astC	107.834	57.3872	62.9602	246.555	593.169	901.665	454.759	343.353	110.259	16.8396	0	76.0603	549.037	7.21844	2.85169	3.24157	7.79867	11.8546	5.97892	1.69669	2.96323	3.56738	2.57989
b1746	astD	27.3877	67.671	123.428	101.758	189.322	637.946	366.438	246.609	114.963	0	3.46059	72.829	323.866	4.44694	2.15281	1.39722	2.59954	8.7595	5.03149	0.482559	1.37826	3.13085	2.33099
b1744	astE	10.4543	61.9944	39.6753	31.0741	89.7107	229.189	163.756	151.739	58.5107	0	5.28383	37.3747	128.432	3.43635	1.78088	0.83142	2.40031	6.1322	4.38147	-0.26635	1.26322	2.6164	2.13142
b2222	atoA	0	0	0	15.4255	0	0	0	0	0	0	0	0	3.85637	-	-	-	-	-	-	-	-	-	-
b2224	atoB	51.2826	25.3423	24.3279	8.46838	48.8964	39.037	16.7352	41.3523	0	4.33792	0	33.651	28.2842	0.840518	-0.250649	0.251654	1.45305	1.16006	0.497318	-1.99049	0.53908	0.214194	-1.00776
b2220	atoC	65.7602	93.8794	117.851	36.197	27.8668	66.7434	42.9195	51.0626	25.5588	0	7.38591	92.497	43.4317	0.469547	-1.09066	0.391331	0.301273	0.721573	0.464009	-1.35354	-1.73086	-0.470782	-1.10777
b2221	atoD	0	0	0	0	14.5754	13.9637	0	0	0	0	0	0	7.13476	-	-	-	-	-	-	-	-	-	-
b2223	atoE	7.65489	7.56563	7.2628	7.58439	0	6.9924	0	0	0	0	0	7.49444	3.6442	0.486253	-1.04022	1.012	0	0.933012	0	0.0172124	-	-0.100033	-
b2219	atoS	72.0466	38.3419	21.0327	21.964	15.8525	30.3745	39.7881	14.8963	19.3861	2.81276	2.80107	43.8071	26.9948	0.61622	-0.698484	0.50138	0.361871	0.693369	0.908258	-0.996022	-1.46645	-0.528305	-0.138825
b3734	atpA	36177.7	37787.3	35066.1	30704.3	14144.6	5200.85	3085.97	3085.45	1961.76	239.973	66.3822	36343.7	13283.9	0.365509	-1.45202	0.844832	0.38919	0.143102	0.0849107	-0.243263	-1.36145	-2.80489	-3.55791
b3738	atpB	18861.3	20641.7	16104.5	12893.1	7707.27	2495.3	1539.78	1508.55	425.656	100.831	69.0334	18535.8	6158.85	0.332268	-1.58958	0.695576	0.415804	0.134621	0.0830704	-0.52372	-1.26602	-2.89303	-3.58952
b3731	atpC	21881.9	23369.3	24037.9	19383.1	10869.4	3551.97	2159.57	2038.43	1791.07	220.644	73.2422	23096.4	8991.01	0.389282	-1.36111	0.839227	0.47061	0.153789	0.0935028	-0.252867	-1.0874	-2.70097	-3.41885
b3732	atpD	28111.3	30374.4	26720	22490.9	11715.5	3933.03	2485.17	2350.04	1926.19	200.687	66.6175	28401.9	10156.1	0.357587	-1.48364	0.791878	0.41249	0.138478	0.0875003	-0.336649	-1.27757	-2.85227	-3.51457
b3737	atpE	29724.2	29252	33464.4	25968.4	11142.6	4138.51	3122.79	2435.54	1333.01	128.94	42.8012	30813.5	11093.1	0.360007	-1.4739	0.842759	0.361615	0.134308	0.101345	-0.246807	-1.46747	-2.89638	-3.30266
b3736	atpF	39165.7	41581.8	34463	31551.7	15274	5428.37	4089.37	3136.76	1596.72	174.846	87.0595	38403.5	14085.9	0.366786	-1.44699	0.821584	0.397724	0.141351	0.106484	-0.28352	-1.33016	-2.82265	-3.23129
b3733	atpG	28928.7	30770.2	26011.7	21888.8	11135.9	4123.9	2502.64	2597.14	1673.55	148.786	41.4869	28570.2	9912.82	0.346963	-1.52715	0.766141	0.389773	0.144343	0.0875962	-0.384318	-1.35929	-2.79243	-3.51299
b3735	atpH	17581.4	17864.3	16807	13563.1	6752.41	2636.18	1660.5	1500.37	1009.5	67.4534	38.3846	17417.6	6153.06	0.353267	-1.50117	0.778704	0.387678	0.151351	0.0953348	-0.360853	-1.36707	-2.72403	-3.39085
b3739	atpI	9187.69	10580.8	9146.62	4037.01	2386.83	1167.66	903.819	658.542	167.679	13.516	40.3796	9638.37	2123.83	0.220351	-2.18212	0.418848	0.247638	0.121147	0.093773	-1.2555	-2.01369	-3.04517	-3.41468
b3572	avtA	3642.47	4270.51	3724.1	1184.3	1524.72	1032.84	933.005	751.111	107.355	20.4952	8.164	3879.02	1168.72	0.301292	-1.73077	0.30531	0.393069	0.266264	0.240526	-1.71166	-1.34715	-1.90907	-2.05574
b1412	azoR	1070.52	1372.14	1142.65	2055.03	1818.14	1604.32	1189.96	800.284	128.723	16.9788	0	1195.1	1666.86	1.39474	0.479999	1.71954	1.52132	1.34241	0.995696	0.782024	0.605324	0.424828	-0.00622224
b4663	azuC	588.359	1046.7	1116.44	3381.05	2580.52	1289.85	1305.61	695.831	0	0	118.948	917.167	2139.26	2.33246	1.22185	3.68641	2.81357	1.40635	1.42352	1.88222	1.4924	0.491953	0.509464
b3057	bacA	1220.29	1120.78	1309.82	1184.62	1175.26	720.601	426.378	278.301	34.4935	12.5118	12.4598	1216.96	876.716	0.720413	-0.473104	0.973427	0.965732	0.592131	0.350362	-0.0388548	-0.0503053	-0.756013	-1.51308
b2079	baeR	406.473	540.262	345.758	624.925	748.39	704.18	658.653	369.206	147.087	7.1137	21.2524	430.831	684.037	1.58772	0.666953	1.45051	1.73709	1.63447	1.5288	0.536561	0.796669	0.708822	0.612398
b2078	baeS	100.981	99.8038	82.122	42.8791	55.0186	105.419	98.8606	116.325	95.8774	0	7.29115	94.3024	75.5444	0.801087	-0.319969	0.454698	0.583427	1.11789	1.04834	-1.13702	-0.777375	0.160774	0.0681019
b0177	bamA	6516.27	7110.63	6095.64	5837.84	4169.81	2542.85	2023.27	1449.51	573.486	54.9089	35.7527	6574.18	3643.44	0.554205	-0.851509	0.887995	0.634271	0.386793	0.30776	-0.171377	-0.656829	-1.37037	-1.70012
b2512	bamB	3728.34	4075.42	4230.17	2144.9	1957.63	1828.39	1379.28	1237.65	444.741	78.4802	26.0513	4011.31	1827.55	0.455599	-1.13416	0.534714	0.488027	0.455808	0.343847	-0.903161	-1.03497	-1.1335	-1.54016
b2477	bamC	5911.36	6045.56	5812.85	5255.71	4161.9	2243.94	1814.09	1236.39	219.104	44.7049	34.6259	5923.26	3368.91	0.56876	-0.814109	0.8873	0.702637	0.378836	0.306266	-0.172506	-0.509149	-1.40036	-1.70714
b2595	bamD	8856.52	9106.09	7256.44	5822.76	3822.9	1956.66	1505.58	1291.75	413.068	41.8135	41.6397	8406.35	3276.97	0.389821	-1.35912	0.692662	0.454763	0.23276	0.1791	-0.529777	-1.13681	-2.10309	-2.48116
b2617	bamE	5074.72	4927.56	4082.72	6998.01	5489.39	2873.49	2227.44	1308.18	228.38	120.495	14.9993	4695	4397.08	0.936546	-0.0945781	1.49053	1.1692	0.612032	0.474427	0.575821	0.225522	-0.708322	-1.07574
b2786	barA	477.348	439.12	431.994	105.505	147.044	150.935	150.981	114.488	20.5509	3.72721	0	449.487	138.616	0.308388	-1.69718	0.234722	0.327137	0.335795	0.335897	-2.09098	-1.61203	-1.57435	-1.57391
b4113	basR	1030.16	958.253	934.27	495.324	1675.55	1314.63	929.422	578.217	169.576	15.3775	38.284	974.227	1103.73	1.13293	0.180063	0.508428	1.71988	1.34941	0.95401	-0.975884	0.782309	0.432333	-0.0679232
b4112	basS	964.671	1063.43	932.861	248.137	769.434	610.05	472.206	443.787	233.614	23.5385	14.0644	986.988	524.957	0.531878	-0.910834	0.251408	0.779578	0.618093	0.478431	-1.9919	-0.359235	-0.694104	-1.06362
b3570	bax	2984.35	4090.53	2878.1	596.24	726.008	1009.66	857.666	699.823	249.167	31.1656	43.4505	3317.66	797.392	0.240348	-2.0568	0.179717	0.218832	0.304328	0.258515	-2.4762	-2.19211	-1.7163	-1.95168
b2480	bcp	7148.43	7639.65	6843.57	8618.58	7493.28	4739.99	3864.53	2349.67	1174.94	10.9279	10.8824	7210.55	6179.09	0.856952	-0.222714	1.19527	1.03921	0.657368	0.535955	0.257341	0.0554884	-0.605226	-0.899817
b2182	bcr	629.297	907.723	984.348	471.838	413.524	473.85	493.975	342.865	178.482	12.9481	4.29811	840.456	463.297	0.551244	-0.859236	0.561408	0.492023	0.563801	0.587746	-0.832879	-1.0232	-0.826742	-0.766735
b3533	bcsA	57.9819	64.9465	88.0192	53.618	47.9127	70.6185	45.4114	33.2476	16.2256	0	0	70.3159	54.3901	0.773512	-0.370505	0.762531	0.681393	1.0043	0.64582	-0.391133	-0.553442	0.00619543	-0.630797
b3532	bcsB	99.5104	81.2456	90.3084	64.3003	53.6278	75.0899	59.2995	48.8426	54.4832	0	0	90.3548	63.0794	0.69813	-0.518433	0.711643	0.593525	0.831056	0.656296	-0.490775	-0.752619	-0.266983	-0.607582
b3530	bcsC	163.175	175.672	138.23	115.48	130.578	186.316	188.275	147.242	59.1172	2.95773	1.47272	159.025	155.162	0.975708	-0.0354791	0.726174	0.821114	1.17161	1.18393	-0.461612	-0.284345	0.228497	0.243582
b3536	bcsE	1681.26	1515.23	1081.76	1321.13	2284.78	1718.16	1021.63	751.438	90.131	13.0773	9.76718	1426.08	1586.42	1.11243	0.15372	0.926406	1.60213	1.20481	0.716385	-0.110283	0.679995	0.268809	-0.481192
b3537	bcsF	52.9831	0	402.154	0	101.035	96.7954	0	0	0	0	0	151.712	49.4577	0.325997	-1.61707	0	0.665967	0.638019	0	-	-0.586477	-0.648328	-
b3538	bcsG	687.108	947.16	869.218	89.5762	350.555	445.956	354.041	281.889	101.2	6.11804	0	834.495	310.032	0.371521	-1.42849	0.107342	0.42008	0.534403	0.424258	-3.21972	-1.25126	-0.904001	-1.23699
b3531	bcsZ	64.0492	45.2159	95.4934	36.2625	52.3448	50.1481	17.9155	34.4312	32.0063	0	4.62454	68.2528	39.1677	0.573862	-0.801225	0.531296	0.766924	0.73474	0.262487	-0.912413	-0.382844	-0.444695	-1.92968
b4249	bdcA	70.9661	84.1663	26.9325	140.625	148.861	0	18.5269	30.5197	19.8592	14.407	7.17356	60.6883	77.0032	1.26883	0.343499	2.31717	2.45287	0	0.305279	1.21236	1.29447	-	-1.7118
b4251	bdcR	290.111	522.858	291.443	557.971	585.767	187.062	211.622	211	47.7557	0	0	368.137	385.605	1.04745	0.0668804	1.51566	1.59116	0.50813	0.574845	0.599945	0.670082	-0.976731	-0.798756
b1481	bdm	47.0687	93.0397	89.3156	93.2704	314.15	644.927	829.444	328.938	329.293	0	0	76.4747	470.448	6.15168	2.62098	1.21962	4.10789	8.43322	10.846	0.286437	2.0384	3.07608	3.43909
b2494	bepA	1231.25	1011.8	990.988	2035.47	1826.89	1282.65	1074.47	617.267	106.463	3.51066	6.99213	1078.01	1554.87	1.44235	0.528421	1.88817	1.69468	1.18983	0.996714	0.916987	0.761017	0.250759	-0.00474842
b0311	betA	278.748	323.41	333.463	150.098	277.333	426.218	351.994	254.09	93.2667	18.453	0	311.874	301.411	0.966452	-0.0492302	0.481279	0.889248	1.36664	1.12864	-1.05505	-0.169342	0.450631	0.174588
b0312	betB	433.115	774.593	671.839	1028.54	1081.57	929.42	592.281	454.576	67.335	10.4676	0	626.516	907.952	1.44921	0.535265	1.64168	1.72632	1.48347	0.945357	0.715176	0.7877	0.568979	-0.0810691
b0313	betI	568.914	681.551	883.266	990.7	608.192	755.894	528.836	315.101	24.1219	8.74973	0	711.244	720.906	1.01358	0.0194667	1.39291	0.855111	1.06278	0.743538	0.478104	-0.225817	0.0878408	-0.427522
b0314	betT	318.576	418.175	495.893	379.757	355.96	272.817	230.665	131.12	38.3068	12.6318	5.03172	410.881	309.8	0.753989	-0.407385	0.92425	0.866332	0.663981	0.561392	-0.113646	-0.207007	-0.590787	-0.83292
b3337	bfd	625.965	1649.78	940.346	51.6833	49.7365	0	204.273	196.293	36.4938	26.4747	0	1072.03	76.4232	0.0712884	-3.81019	0.0482108	0.0463947	0	0.190548	-4.3745	-4.42989	-	-2.39177
b3336	bfr	4655.95	4076.35	3489.59	7014.38	12385.4	25945.2	19453.7	12446	6127.89	571.876	21.4905	4073.96	16199.7	3.9764	1.99146	1.72176	3.04014	6.36855	4.77513	0.783884	1.60414	2.67096	2.25554
b2901	bglA	2102.72	1786.28	1661.4	1602.58	1569.03	1104.91	858.307	627.562	162.358	10.7076	10.6631	1850.13	1283.71	0.693846	-0.527313	0.866197	0.848065	0.597204	0.463916	-0.207233	-0.237752	-0.743704	-1.10806
b3721	bglB	7.16698	0	13.5998	21.3029	27.3339	13.0934	18.7106	11.5584	0	0	0	6.92224	20.1102	2.90516	1.53862	3.07746	3.94871	1.8915	2.70296	1.62174	1.98138	0.919531	1.43454
b3722	bglF	0	5.32859	5.1153	16.0254	5.14059	14.7746	0	0	0	0	0	3.4813	8.98514	2.58097	1.36792	4.60329	1.47663	4.24398	0	2.20266	0.562308	2.08542	-
b3723	bglG	0	23.9277	0	23.987	11.5417	11.0574	0	0	0	0	0	7.97589	11.6465	1.46022	0.546182	3.00744	1.44708	1.38635	0	1.58854	0.533142	0.47129	-
b3720	bglH	0	6.18921	0	12.4091	47.7668	28.6014	4.08715	13.4657	8.76212	0	0	2.06307	23.2161	11.2532	3.49226	6.01488	23.1532	13.8635	1.9811	2.58854	4.53314	3.79322	0.986301
b4366	bglJ	0	59.0946	14.1823	29.6206	28.5048	27.3086	19.5121	16.0713	0	0	0	24.4256	26.2365	1.07414	0.103179	1.21268	1.167	1.11803	0.798835	0.278203	0.222809	0.160958	-0.324031
b2132	bglX	1180.71	1227.91	1149.5	1833.33	1499.63	684.141	439.939	246.31	30.8219	4.472	2.22671	1186.04	1114.26	0.939481	-0.0900644	1.54576	1.2644	0.576829	0.370931	0.628316	0.338457	-0.793784	-1.43078
b1112	bhsA	590.648	467.009	373.596	2067.74	2890.91	2409.9	2004.58	1375.91	523.409	59.9544	59.7052	477.084	2343.28	4.91167	2.29621	4.33411	6.05954	5.05132	4.20173	2.11574	2.59921	2.33666	2.07098
b0774	bioA	651.622	783.692	938.541	334.478	142.226	43.0285	10.248	8.44085	0	0	0	791.285	132.495	0.167443	-2.57826	0.422703	0.17974	0.054378	0.0129511	-1.24229	-2.47602	-4.20083	-6.27078
b0775	bioB	2491.02	2663.93	2705.02	1234.04	398.944	44.4421	19.0524	10.4618	0	4.93855	0	2619.99	424.119	0.161878	-2.62702	0.471009	0.152269	0.0169627	0.00727193	-1.08617	-2.7153	-5.88149	-7.10345
b0777	bioC	576.358	675.616	788.461	119.522	89.4598	24.4873	17.4962	14.4109	9.37721	0	6.7745	680.145	62.7413	0.092247	-3.43835	0.17573	0.131531	0.0360031	0.0257243	-2.50857	-2.92653	-4.79574	-5.28073
b0778	bioD	1150.99	1167.12	992.762	503.55	342.058	54.6172	39.0241	16.0713	0	0	7.55502	1103.62	234.812	0.212765	-2.23267	0.456269	0.30994	0.0494889	0.0353599	-1.13204	-1.68994	-4.33675	-4.82174
b0776	bioF	929.546	1126.72	1372.82	243.279	158.864	8.01036	5.72342	0	0	0	0	1143.03	103.969	0.0909594	-3.45863	0.212837	0.138985	0.00700802	0.00500725	-2.23218	-2.847	-7.15678	-7.64177
b3412	bioH	459.99	389.679	423.959	703.162	501.241	276.118	188.709	63.5859	9.19453	6.67025	0	424.543	417.308	0.982958	-0.0247983	1.65628	1.18066	0.65039	0.444501	0.727947	0.239594	-0.620623	-1.16974
b3973	birA	618.722	684.059	656.678	550.682	609.929	411.907	273.775	202.948	51.356	15.9671	0	653.153	461.573	0.706685	-0.50086	0.843114	0.933824	0.630644	0.41916	-0.246201	-0.098778	-0.665102	-1.25443
b3551	bisC	641.974	613.053	674.939	1272.12	1124.94	602.264	342.557	296.141	127.454	8.80599	8.76939	643.322	835.472	1.29868	0.37705	1.97743	1.74865	0.936178	0.532481	0.983625	0.806241	-0.0951458	-0.909199
b4149	blc	683.512	562.951	702.543	2257.39	3475.77	2809.61	1437.45	571.571	119.546	9.63619	0	649.669	2495.05	3.8405	1.94129	3.47468	5.35007	4.32468	2.21259	1.79688	2.41956	2.11259	1.14573
b4409	blr	1457.25	1120.2	844.925	3609.56	1466.63	1257.18	792.58	783.379	56.6383	41.0887	0	1140.79	1781.49	1.56163	0.64305	3.16409	1.28563	1.10202	0.694764	1.66179	0.362472	0.140156	-0.525406
b1163	bluF	417.827	941.537	507.425	91.0753	286.837	358.766	316.334	202.152	87.6935	4.2412	0	622.263	263.253	0.423058	-1.24107	0.146362	0.460958	0.576551	0.50836	-2.77239	-1.11729	-0.79448	-0.976077
b1162	bluR	1342.84	1450.32	1116.44	987.569	646.779	1884.2	1590.22	677.226	116.221	7.02612	27.9877	1303.2	1277.19	0.98004	-0.0290879	0.757801	0.496299	1.44582	1.22024	-0.40011	-1.01072	0.531889	0.287163
b0435	bolA	3894.68	3754.61	2453.36	16162.7	30072.9	36800.9	16605.8	10125.2	2702.38	145.82	48.4045	3367.55	24910.6	7.39724	2.88699	4.79955	8.9302	10.9281	4.93114	2.2629	3.15869	3.44997	2.30192
b0557	borD	6769.54	6758.87	6422.8	821.289	329.313	31.5493	0	37.134	24.1631	17.5293	0	6650.4	295.538	0.0444391	-4.49203	0.123495	0.0495178	0.00474397	0	-3.01748	-4.33591	-7.71969	-
b0401	brnQ	705.852	826.53	735.211	1413.91	1682.52	1632.94	1437.14	1328.07	279.112	35.0454	15.511	755.864	1541.62	2.03955	1.02825	1.87058	2.22595	2.16036	1.90132	0.903487	1.15442	1.11127	0.927
b4189	bsmA	369.11	395.207	321.02	1432.37	2082.28	2247.77	1144.3	628.343	150.634	15.6112	0	361.779	1726.68	4.77275	2.25482	3.95923	5.75567	6.2131	3.16299	1.98522	2.52498	2.63531	1.66129
b0836	bssR	237.801	156.686	75.207	549.76	1209.26	2679.06	4776.86	4346.42	2828.22	1086.22	240.38	156.565	2303.73	14.7143	3.87914	3.51139	7.72371	17.1115	30.5105	1.81204	2.94929	4.0969	4.93123
b1060	bssS	1155.41	984.426	1171.83	5881.73	11244.4	6587.23	2522.32	2206.04	1031.31	101.104	60.4104	1103.89	6558.91	5.94165	2.57086	5.3282	10.1862	5.96731	2.28494	2.41365	3.34854	2.57708	1.19216
b3966	btuB	2387.26	2457.05	2025.46	1065.73	596.514	386	272.216	197.662	53.7511	8.3559	0	2289.92	580.115	0.253334	-1.98089	0.4654	0.260495	0.168565	0.118876	-1.10346	-1.94067	-2.56862	-3.07247
b1711	btuC	330.442	449.059	411.49	306.936	177.224	160.354	114.574	44.4092	7.22428	5.24091	5.21913	396.997	189.772	0.478019	-1.06486	0.773144	0.446413	0.403919	0.288601	-0.37119	-1.16355	-1.30786	-1.79285
b1709	btuD	756.618	854.624	820.415	334.665	425.118	851.58	731.91	675.477	198.499	27.4291	6.82877	810.552	585.818	0.722739	-0.468453	0.412885	0.524479	1.05062	0.902977	-1.27619	-0.931043	0.0712358	-0.147239
b1710	btuE	1689.69	1615.53	1411.46	1073.63	1523.51	2415.84	2697.07	2517.66	1606.12	158.464	55.696	1572.23	1927.51	1.22598	0.29393	0.682869	0.969013	1.53657	1.71545	-0.550319	-0.0454127	0.619717	0.778584
b0158	btuF	379.491	512.591	348.052	50.1328	72.3666	57.7747	66.0483	27.2007	44.2487	0	0	413.378	61.5806	0.148969	-2.74691	0.121276	0.175062	0.139763	0.159777	-3.04363	-2.51406	-2.83895	-2.64587
b1270	btuR	720.39	542.469	537.029	917.686	768.64	266.351	391.812	313.499	0	8.70524	0	599.963	586.122	0.976931	-0.0336711	1.52957	1.28115	0.443947	0.653061	0.613128	0.357435	-1.17154	-0.614711
b4131	cadA	4.71345	4.65848	4.47202	9.34007	13.4824	4.30552	21.5341	5.06766	6.59505	4.78444	2.38228	4.61465	12.1655	2.63628	1.39851	2.024	2.92165	0.933012	4.66647	1.01721	1.54678	-0.100033	2.22233
b4132	cadB	0	7.49758	0	0	14.4661	6.9295	9.90229	0	10.6144	0	0	2.49919	7.82447	3.1308	1.64653	0	5.78831	2.7727	3.9622	-	2.53314	1.47129	1.9863
b4133	cadC	32.8991	78.0372	24.9712	39.1153	119.199	42.0726	34.3554	17.6857	9.20649	3.33946	0	45.3025	58.6857	1.29542	0.373419	0.863426	2.63119	0.928704	0.758356	-0.211856	1.39572	-0.106709	-0.399053
b0039	caiA	141.783	131.372	75.668	105.358	135.186	169.985	69.4028	100.037	12.3989	0	0	116.274	119.983	1.0319	0.0452973	0.906116	1.16265	1.46193	0.596888	-0.142232	0.217411	0.547877	-0.744467
b0038	caiB	41.5767	123.276	47.3365	16.4775	79.2842	136.722	75.98	71.5218	23.2696	0	4.20275	70.7296	77.116	1.09029	0.124716	0.232965	1.12095	1.93303	1.07423	-2.10182	0.164718	0.950864	0.103304
b0037	caiC	78.1953	96.6043	49.46	12.9125	12.4261	95.2372	68.0472	63.0537	13.6763	0	6.58692	74.7532	47.1557	0.630819	-0.664702	0.172735	0.166229	1.27402	0.910291	-2.53337	-2.58876	0.349389	-0.1356
b0036	caiD	0	12.7411	12.2311	12.7727	49.1663	82.4302	42.069	48.5107	27.0565	0	6.5156	8.32407	46.6095	5.59937	2.48526	1.53443	5.90652	9.90263	5.05389	0.617702	2.56231	3.30781	2.3374
b0035	caiE	17.1522	16.9521	32.5472	16.9942	49.0621	0	55.9731	9.22056	11.9996	0	8.66906	22.2172	30.5074	1.37314	0.457482	0.764912	2.2083	0	2.51936	-0.386634	1.14293	-	1.33306
b0034	caiF	563.633	582.381	510.455	761.511	659.544	280.829	250.816	123.952	35.847	0	0	552.157	488.175	0.884125	-0.177678	1.37916	1.19449	0.508604	0.454249	0.463788	0.256391	-0.975385	-1.13845
b0040	caiT	6.68413	13.2124	6.34176	13.2451	0	6.10565	13.0875	7.18643	4.67622	0	0	8.74609	8.10957	0.927223	-0.109012	1.51441	0	0.698101	1.49638	0.598753	-	-0.518492	0.581481
b0126	can	10318.5	9744.92	7831.98	7724.39	7695.79	5194.49	4669.28	3278.87	609.589	23.2753	23.1786	9298.47	6320.99	0.679788	-0.556843	0.830717	0.82764	0.558639	0.502155	-0.267571	-0.272924	-0.840011	-0.993794
b0032	carA	8603.57	8172.18	6356.34	96.0734	42.0248	16.1045	23.0133	18.9552	160.344	76.0571	22.2768	7710.7	44.304	0.00574578	-7.44328	0.0124598	0.00545019	0.00208859	0.0029846	-6.32658	-7.51948	-8.90326	-8.38825
b0033	carB	6327.61	6539.5	6012.44	1665.39	146.785	100.447	53.3144	45.6018	70.3363	44.6478	19.0552	6293.18	491.483	0.0780978	-3.67857	0.264634	0.0233245	0.0159612	0.00847177	-1.91793	-5.42201	-5.96929	-6.88312
b2760	casA	80.5287	59.6922	50.9359	46.5424	44.7892	36.7797	26.2792	3.60751	9.38964	0	0	63.719	38.5976	0.605748	-0.72321	0.730433	0.702919	0.577217	0.412423	-0.453176	-0.50857	-0.792814	-1.2778
b2759	casB	20.9954	83.0022	59.7599	20.802	80.0737	57.535	41.1089	33.8597	0	0	0	54.5858	49.8799	0.913789	-0.130068	0.381088	1.46693	1.05403	0.753106	-1.3918	0.552802	0.0759136	-0.409076
b2758	casC	55.6541	82.5077	52.8034	45.9513	88.4407	127.094	72.6471	14.9591	32.4463	0	0	63.6551	83.5332	1.31228	0.392075	0.721879	1.38937	1.9966	1.14126	-0.470171	0.474435	0.997546	0.190629
b2757	casD	75.0725	118.715	85.4726	223.143	272.001	150.866	58.7967	56.4999	10.5041	0	0	93.0868	176.202	1.89288	0.920579	2.39715	2.92202	1.6207	0.631633	1.26132	1.54696	0.696617	-0.662841
b2756	casE	168.944	150.277	96.1745	184.127	289.95	200.62	33.0793	81.7382	23.6387	0	0	138.465	176.944	1.27789	0.353769	1.32977	2.09402	1.44888	0.238899	0.411179	1.06628	0.534942	-2.06552
b0978	cbdA	78.6511	187.857	99.4966	149.359	87.4899	389.156	474.829	320.629	119.219	6.65297	0	122.002	275.209	2.25578	1.17363	1.22424	0.717121	3.18976	3.89199	0.291889	-0.479712	1.67345	1.96051
b0979	cbdB	80.1742	88.0437	50.7118	70.6096	84.9374	170.883	343.033	296.909	105.948	4.52121	0	72.9766	167.366	2.29342	1.1975	0.967566	1.1639	2.34161	4.70058	-0.0475684	0.218966	1.2275	2.23284
b4592	cbdX	109.998	0	0	0	0	0	0	0	0	0	0	36.6658	0	0	-	0	0	0	0	-	-	-	-
b2004	cbeA	0	0	0	54.4922	0	0	0	14.783	0	0	0	0	13.6231	-	-	-	-	-	-	-	-	-	-
b1987	cbl	1033.28	1147.57	687.26	137.206	81.2538	155.688	180.764	85.8968	141.596	5.40641	21.5358	956.038	138.728	0.145107	-2.78481	0.143515	0.0849901	0.162847	0.189076	-2.80073	-3.55656	-2.61841	-2.40296
b1000	cbpA	1110.97	771.875	761.852	1275.12	1195.62	2421.52	1414.3	614.971	46.1725	5.58271	11.119	881.568	1576.64	1.78845	0.838708	1.44642	1.35625	2.74683	1.6043	0.532488	0.439619	1.45777	0.68194
b0999	cbpM	431.335	262.341	409.241	525.984	664.349	969.858	736.276	588.604	162.487	16.8396	0	367.639	724.117	1.96964	0.977933	1.43071	1.80707	2.63807	2.00272	0.516729	0.853652	1.39948	1.00196
b3690	cbrA	28.5332	28.2005	0	37.6939	36.274	17.3759	24.8302	15.3387	6.65394	0	0	18.9112	29.0435	1.53578	0.618972	1.9932	1.91812	0.918812	1.31299	0.995087	0.939693	-0.122158	0.392853
b3716	cbrB	0	64.2512	20.5598	150.291	206.614	98.9717	56.5724	34.9473	0	0	0	28.2703	128.112	4.53169	2.18005	5.31622	7.30852	3.5009	2.00112	2.4104	2.86958	1.80773	1.00081
b3717	cbrC	206.878	204.465	130.854	597.836	657.505	251.965	123.77	64.8738	24.1219	8.74973	0	180.732	407.769	2.2562	1.1739	3.30785	3.638	1.39413	0.684826	1.72589	1.86315	0.479367	-0.546191
b2005	cbtA	0	53.4854	0	26.809	0	0	17.66	0	0	0	0	17.8285	11.1172	0.623567	-0.681383	1.50372	0	0	0.99055	0.588535	-	-	-0.013699
b3056	cca	1013.61	1042.19	845.36	826.098	794.981	813.886	752.246	544.892	211.593	16.5948	4.13146	967.053	796.803	0.82395	-0.279372	0.854243	0.822065	0.841615	0.777875	-0.227281	-0.282675	-0.248767	-0.36239
b2201	ccmA	129.949	128.434	92.4696	144.846	139.39	89.0269	84.8132	87.3215	0	0	0	116.951	114.519	0.979208	-0.030313	1.23852	1.19187	0.761234	0.725205	0.30862	0.253226	-0.393587	-0.463539
b2200	ccmB	91.72	90.6505	145.037	75.7294	43.7261	83.7821	19.9542	8.21772	0	0	0	109.136	55.7979	0.511271	-0.96784	0.693901	0.400658	0.767687	0.182838	-0.527198	-1.31956	-0.381409	-2.45136
b2199	ccmC	233.428	257.847	195.416	122.441	117.829	100.341	98.5796	110.722	28.8187	6.96892	0	228.897	109.798	0.479682	-1.05985	0.534918	0.514769	0.43837	0.430672	-0.90261	-0.958004	-1.18978	-1.21534
b2198	ccmD	0	0	0	0	0	0	0	0	0	0	0	0	0	-	-	-	-	-	-	-	-	-	-
b2197	ccmE	274.649	187.925	140.313	146.526	40.2876	38.5969	68.9439	136.287	44.3411	0	0	200.962	73.5886	0.366181	-1.44937	0.729122	0.200473	0.19206	0.343069	-0.455768	-2.31852	-2.38037	-1.54343
b2196	ccmF	208.333	180.166	217.428	46.4432	44.6937	76.1211	61.1873	75.5963	47.3686	7.93015	2.6324	201.976	57.1113	0.282764	-1.82233	0.229945	0.221283	0.376883	0.302944	-2.12064	-2.17604	-1.40781	-1.72288
b2194	ccmH	182.772	294.729	118.649	47.6548	55.0317	52.7222	113.01	51.7123	47.1089	4.88222	4.86193	198.716	67.1048	0.337691	-1.56622	0.239813	0.276936	0.265314	0.568702	-2.06002	-1.85238	-1.91423	-0.814255
b0162	cdaR	148.692	129.669	66.3884	86.66	75.0561	55.9271	57.0858	65.827	6.11909	4.43915	4.4207	114.916	68.6823	0.597673	-0.742572	0.754115	0.653138	0.486678	0.496761	-0.407143	-0.61454	-1.03896	-1.00938
b2143	cdd	457.908	509.14	391.008	1553.89	1298.89	1192.09	933.941	683.093	144.159	29.0503	0	452.685	1244.7	2.7496	1.45922	3.43261	2.8693	2.63338	2.06311	1.7793	1.5207	1.39692	1.04482
b3918	cdh	361.899	516.648	228.908	371.846	255.6	61.2183	61.2368	43.2328	0	0	0	369.152	187.475	0.507854	-0.977513	1.0073	0.692397	0.165835	0.165885	0.0104927	-0.530328	-2.59218	-2.59174
b0175	cdsA	1818.49	2217.43	2005.43	1286.96	630.499	690.331	747.571	450.699	115.656	11.9862	11.9364	2013.78	838.839	0.416549	-1.26344	0.639075	0.313092	0.342803	0.371227	-0.645944	-1.67534	-1.54455	-1.42963
b1731	cedA	418.172	289.307	515.779	124.296	239.229	190.991	245.634	359.678	58.5107	42.447	21.1353	407.753	200.037	0.490585	-1.02742	0.304832	0.5867	0.468399	0.602409	-1.71391	-0.769306	-1.09419	-0.731184
b1661	cfa	3534.87	3336.83	2458.9	4899.74	10203.6	22554.3	20320.8	14927.2	6617.26	442.921	89.1071	3110.2	14494.6	4.66035	2.22044	1.57538	3.28069	7.25172	6.5336	0.655699	1.714	2.85832	2.70788
b1216	chaA	1481.17	1472.99	1222	838.586	806.998	731.113	624.457	469.829	109.415	28.015	0	1392.05	750.288	0.53898	-0.891695	0.60241	0.579718	0.525206	0.448587	-0.731182	-0.786576	-0.929046	-1.15654
b1217	chaB	923.979	782.747	918.397	1351.41	2013.68	3175.1	2728.08	1584.73	369.38	44.6617	0	875.041	2317.07	2.64795	1.40488	1.54439	2.30124	3.62851	3.11766	0.62704	1.20241	1.85938	1.64046
b1218	chaC	567.872	733.943	718.38	894.456	777.464	1330.07	912.322	680.995	275.042	14.7801	7.35935	673.398	978.577	1.45319	0.539226	1.32827	1.15454	1.97516	1.3548	0.409551	0.207316	0.981966	0.438083
b1736	chbA	115.655	142.882	54.8653	57.2947	27.5682	79.2339	75.4838	62.1729	0	14.6745	0	104.467	59.8952	0.573338	-0.802542	0.548445	0.263893	0.758456	0.722558	-0.86658	-1.92197	-0.398863	-0.468814
b1738	chbB	537.613	531.344	420.062	939.991	1025.19	1444.37	1176.49	901.022	243.368	80.2514	0	496.34	1146.51	2.30993	1.20785	1.89385	2.06551	2.91004	2.37032	0.921319	1.0465	1.54104	1.24508
b1737	chbC	37.2598	73.6507	49.4919	59.0667	49.7365	245.053	189.682	96.1437	151.188	124.809	41.4302	53.4675	135.885	2.54145	1.34565	1.10472	0.93022	4.58322	3.54762	0.143683	-0.104356	2.19636	1.82685
b1734	chbF	119.761	103.569	63.9148	118.658	99.9145	75.2097	39.0818	40.2377	26.1827	3.79888	11.3493	95.748	83.2159	0.869114	-0.202383	1.23927	1.04351	0.785496	0.408174	0.30949	0.0614513	-0.348323	-1.29274
b1733	chbG	175.644	186.949	128.19	361.438	360.706	185.126	123.455	94.4215	37.8093	0	13.6575	163.594	257.681	1.57513	0.655467	2.20936	2.20488	1.13162	0.754641	1.14363	1.1407	0.178387	-0.406138
b1735	chbR	84.1311	106.907	91.2249	71.4482	148.973	87.8286	86.2864	109.836	0	6.09987	0	94.0878	98.6341	1.04832	0.0680795	0.759378	1.58334	0.933475	0.917084	-0.397109	0.662974	-0.0993166	-0.124874
b1888	cheA	51.5263	20.3702	24.4435	20.4207	39.303	47.067	33.6295	16.6195	18.0239	2.61512	0	32.1134	35.105	1.09316	0.128505	0.635895	1.22388	1.46565	1.04721	-0.653141	0.291465	0.551542	0.066553
b1883	cheB	28.9412	9.53457	18.3059	0	82.7836	35.2486	25.1852	15.558	6.74908	4.89618	0	18.9272	35.8044	1.89169	0.919674	0	4.37379	1.86233	1.33064	-	2.12888	0.897106	0.412117
b1884	cheR	11.7672	23.2599	0	46.6352	0	32.2464	15.3601	6.32573	0	0	0	11.6757	23.5604	2.0179	1.01286	3.99421	0	2.76184	1.31556	1.99791	-	1.46563	0.395676
b1887	cheW	60.3565	99.4211	95.4416	119.601	134.279	128.644	105.047	97.3383	0	0	0	85.0731	121.893	1.4328	0.518836	1.40586	1.57839	1.51215	1.23479	0.491457	0.658456	0.596605	0.30426
b1882	cheY	52.0297	77.1344	24.6823	128.876	223.239	166.344	84.895	97.8944	36.3999	0	0	51.2821	150.838	2.94134	1.55648	2.51308	4.35315	3.2437	1.65545	1.32946	2.12206	1.69764	0.727223
b1881	cheZ	109.998	124.246	89.4543	108.984	239.724	172.248	71.7916	92.9215	32.9804	0	0	107.899	148.187	1.37338	0.457735	1.01006	2.22174	1.59638	0.665359	0.0144391	1.15169	0.674801	-0.587795
b3338	chiA	217.953	211.697	146.178	141.481	157.65	171.629	122.63	82.8241	47.3213	24.7936	11.3956	191.943	148.348	0.772874	-0.371695	0.737102	0.821337	0.894169	0.638886	-0.440063	-0.283953	-0.16138	-0.646369
b0681	chiP	14.3951	28.4545	20.4867	21.3938	6.86265	13.1493	18.7904	19.3461	0	0	0	21.1121	15.049	0.712816	-0.488399	1.01334	0.325057	0.622832	0.89003	0.0191229	-1.62123	-0.683085	-0.168074
b0682	chiQ	31.0422	0	58.9044	153.782	59.1956	0	20.2602	33.375	0	0	0	29.9822	58.3094	1.9448	0.95962	5.1291	1.97436	0	0.675741	2.3587	0.981382	-	-0.565458
b4585	chiX	365.775	361.51	578.399	845.614	813.761	334.119	636.61	262.175	85.2987	0	61.6234	435.228	657.526	1.51076	0.595277	1.94292	1.86974	0.767687	1.46271	0.958229	0.902835	-0.381409	0.548639
b1741	cho	285.225	383.382	184.018	226.078	152.294	166.746	208.495	110.397	31.9269	0	0	284.208	188.403	0.662905	-0.593126	0.795466	0.535852	0.586702	0.7336	-0.330127	-0.900094	-0.769301	-0.446935
b4225	chpB	346.964	285.765	356.624	286.473	303.251	528.226	226.451	124.346	60.6839	29.3491	29.2271	329.784	336.1	1.01915	0.0273697	0.868669	0.919543	1.60173	0.686665	-0.203121	-0.121012	0.679633	-0.542321
b4224	chpS	40.3178	119.543	114.758	119.839	76.8835	368.285	263.141	0	28.2063	0	0	91.5396	207.037	2.26172	1.17742	1.30915	0.839893	4.02323	2.87461	0.388634	-0.251722	2.00835	1.52337
b3713	chrR	661.54	653.826	661.582	1009.74	1431.99	1714.87	1026.9	989.988	537.864	145.19	9.03665	658.983	1295.88	1.96648	0.975614	1.53228	2.17303	2.6023	1.55831	0.615675	1.11971	1.37979	0.639983
b2155	cirA	889.483	1331.22	1046.46	115.827	38.77	78.9288	69.6642	30.056	10.6677	2.57965	2.56893	1089.06	75.7974	0.0695992	-3.84479	0.106355	0.0355996	0.0724745	0.0639675	-3.23304	-4.81199	-3.78638	-3.96652
b0619	citA	97.6576	144.778	144.774	90.7108	122.211	83.6305	119.508	62.3417	8.54016	3.09776	3.08489	129.07	104.015	0.805882	-0.311359	0.702803	0.946861	0.647947	0.925919	-0.508808	-0.0787749	-0.626053	-0.111042
b0620	citB	119.056	161.793	112.958	280.154	198.653	81.5643	165.121	144.003	20.8229	7.55308	0	131.269	181.373	1.38169	0.466433	2.1342	1.51333	0.621352	1.25788	1.09369	0.597727	-0.686517	0.330994
b0618	citC	0	0	0	0	0	0	0	0	6.69167	0	0	0	0	-	-	-	-	-	-	-	-	-	-
b0617	citD	0	0	0	0	0	0	0	0	0	0	0	0	0	-	-	-	-	-	-	-	-	-	-
b0616	citE	0	11.0152	10.5743	0	0	0	0	0	7.79713	0	0	7.19647	0	0	-	0	0	0	0	-	-	-	-
b0615	citF	0	6.52857	0	6.54476	0	12.0678	0	3.551	0	0	0	2.17619	4.65315	2.13821	1.0964	3.00744	0	5.5454	0	1.58854	-	2.47129	-
b0613	citG	11.5259	0	10.9356	0	0	0	0	0	0	0	0	7.48717	0	0	-	0	0	0	0	-	-	-	-
b0612	citT	6.91714	75.2013	52.5027	13.7069	32.9764	50.548	4.51458	7.43695	0	0	0	44.8737	25.4364	0.566845	-0.818973	0.305454	0.734871	1.12645	0.100606	-1.71097	-0.444437	0.171783	-3.31321
b0614	citX	0	0	0	36.3941	17.5116	0	0	0	0	0	0	0	13.4764	-	-	-	-	-	-	-	-	-	-
b0155	clcA	498.511	577.16	567.572	811.439	746.923	917.24	599.594	264.158	64.7694	3.61442	0	547.748	768.799	1.40356	0.489095	1.48141	1.36363	1.67457	1.09465	0.566972	0.447447	0.743788	0.130474
b1592	clcB	80.5714	79.6319	107.022	95.7952	69.1401	36.7992	68.3621	34.6505	39.4574	8.17849	0	89.0752	67.5242	0.758058	-0.39962	1.07544	0.776199	0.413125	0.767465	0.10493	-0.365501	-1.27535	-0.381827
b0882	clpA	4143.95	3981.37	3176.57	15396.7	24639.4	17334.5	9799.87	7433.57	2199.21	153.451	35.956	3767.3	16792.6	4.45747	2.15622	4.08693	6.54034	4.6013	2.6013	2.03102	2.70937	2.20204	1.37923
b2592	clpB	2025.53	1593.75	1347.11	2751.17	5715.08	1943.64	1619.76	1367.96	679.638	17.9653	25.8421	1655.46	3007.41	1.81666	0.861288	1.66187	3.45225	1.17408	0.978434	0.73281	1.78754	0.231525	-0.0314531
b0437	clpP	8008.1	7417.04	5116.65	17622.9	19050	10074.9	6456.41	3370.61	352.285	0	16.4197	6847.26	13301	1.94253	0.95794	2.57372	2.78213	1.47137	0.942918	1.36386	1.47619	0.557163	-0.0847961
b0881	clpS	2941.06	2781.74	2400.36	3697.3	5095.82	3148.72	2765.77	1938.05	486.736	0	31.9672	2707.72	3676.9	1.35793	0.441413	1.36547	1.88196	1.16287	1.02144	0.449393	0.912236	0.217689	0.0306047
b0438	clpX	6243.44	6830.09	5757.84	12293.2	13875	10999.9	6921.07	4500.7	683.528	40.3147	28.103	6277.12	11022.3	1.75594	0.812247	1.95841	2.21041	1.75238	1.10259	0.969681	1.14431	0.809312	0.140892
b1249	clsA	1060.5	1171.44	993.024	1833.63	1995.86	1386.59	823.342	447.134	67.8884	3.51787	7.0065	1074.99	1509.86	1.40453	0.490093	1.70572	1.85664	1.28987	0.765909	0.77038	0.892695	0.367226	-0.384755
b0789	clsB	293.563	217.605	162.474	258.542	754.183	1050.28	878.16	547.958	125.508	4.13867	0	224.547	735.291	3.27455	1.7113	1.15139	3.35869	4.67733	3.9108	0.203378	1.7479	2.22568	1.96747
b1046	clsC	235.012	246.349	189.191	134.064	237.657	631.009	413.673	260.33	84.6984	3.61442	0	223.517	354.101	1.58422	0.663774	0.599792	1.06326	2.82309	1.85074	-0.737466	0.0884959	1.49727	0.888106
b0910	cmk	7097.17	6633.68	6818	2936.04	2006.06	2070.75	1740.66	1330.16	414.629	45.1194	44.9319	6849.62	2188.38	0.319489	-1.64616	0.428643	0.292872	0.302317	0.254125	-1.22215	-1.77166	-1.72587	-1.97639
b1870	cmoA	1307.53	1211.52	1098.41	917.64	1259.68	1169.49	942.277	629.679	171.516	0	6.88391	1205.82	1072.27	0.889245	-0.169347	0.761008	1.04466	0.96987	0.78144	-0.394017	0.063039	-0.0441363	-0.355794
b1871	cmoB	990.091	1143.35	1147.03	320.107	516.727	837.763	632.594	526.645	123.951	15.8685	5.2675	1093.49	576.798	0.527483	-0.922804	0.292738	0.472548	0.766137	0.578509	-1.77232	-1.08147	-0.384327	-0.789589
b2933	cmtA	7.2909	21.6177	27.6698	14.4475	6.95165	19.9797	23.7926	0	5.10071	3.70035	3.68497	18.8595	16.2929	0.86391	-0.211047	0.766062	0.368603	1.0594	1.26157	-0.384468	-1.43986	0.0832496	0.335226
b2934	cmtB	0	45.1547	0	45.2667	0	0	14.9093	0	0	0	0	15.0516	15.044	0.999497	-0.000725706	3.00744	0	0	0.99055	1.58854	-	-	-0.013699
b1625	cnu	988.443	883.877	446.578	1305.79	942.449	472.947	552.963	354.241	32.9293	47.7776	23.7895	772.966	818.536	1.05895	0.082641	1.68932	1.21926	0.61186	0.715378	0.756441	0.28601	-0.708727	-0.483223
b3974	coaA	1331.55	1568.7	1081.42	696.583	609.403	476.794	319.813	160.341	52.1669	0	5.38394	1327.22	525.648	0.396051	-1.33624	0.524842	0.459156	0.359241	0.240964	-0.930045	-1.12294	-1.47697	-2.05311
b3634	coaD	549.299	605.535	521.163	397.714	564.027	289.477	330.931	227.145	133.023	0	0	558.666	395.537	0.708003	-0.498172	0.711899	1.0096	0.518158	0.59236	-0.490255	0.0137785	-0.948537	-0.755455
b0103	coaE	946.688	806.594	867.225	1115.86	980.451	939.305	777.665	447.495	57.0951	8.28402	0	873.503	953.32	1.09138	0.126149	1.27745	1.12244	1.07533	0.890284	0.353272	0.166634	0.104782	-0.167662
b1120	cobB	1918.31	1621.17	1437.58	1391.05	1365.16	1422.15	1106.85	732.325	301.475	35.2754	14.0515	1659.02	1321.3	0.796437	-0.328368	0.838478	0.822872	0.857223	0.667174	-0.254156	-0.28126	-0.222257	-0.583864
b0638	cobC	231.877	474.716	298.571	65.6404	142.128	151.292	97.2888	178.073	127.459	25.2181	16.7422	335.055	114.087	0.340503	-1.55426	0.195909	0.424192	0.451545	0.290367	-2.35174	-1.23721	-1.14706	-1.78405
b1992	cobS	544.806	498.069	478.133	1308.99	844.115	771.367	400.023	190.368	95.2865	0	0	507.003	831.123	1.63929	0.713069	2.58181	1.66491	1.52143	0.788997	1.36839	0.735446	0.605423	-0.341909
b1991	cobT	956.642	704.48	640.688	892.076	876.358	496.895	618.246	342.844	104.983	14.2801	9.48053	767.27	720.894	0.939557	-0.0899475	1.16266	1.14218	0.647614	0.805774	0.217433	0.191786	-0.626794	-0.311553
b1993	cobU	761.304	568.908	510.901	1600.57	1487.17	508.842	412.044	179.674	38.9713	9.42402	0	613.704	1002.16	1.63296	0.707492	2.60805	2.42326	0.829132	0.671405	1.38297	1.27695	-0.270327	-0.574744
b0337	codA	3399.55	3320.93	2911.11	1695.84	744.536	432.297	375.801	301.052	176.581	52.0415	11.9597	3210.53	812.119	0.252955	-1.98305	0.528213	0.231904	0.13465	0.117053	-0.92081	-2.1084	-2.89272	-3.09477
b0336	codB	2282.78	1938.39	1944.69	1114.95	160.942	22.0269	41.9687	17.284	118.09	97.908	16.2502	2055.28	334.972	0.162981	-2.61723	0.542479	0.0783067	0.0107172	0.0204199	-0.882362	-3.67472	-6.54393	-5.61388
b0446	cof	284.541	330.132	176.065	735.445	460.032	395.524	242.231	159.613	86.55	62.7884	6.25274	263.579	458.308	1.73879	0.79808	2.79022	1.74533	1.50059	0.919006	1.48038	0.803498	0.585527	-0.121854
b1145	cohE	735.71	682.613	441.609	966.954	1030.74	932.625	832.953	435.856	84.0331	7.62031	7.58864	619.977	940.818	1.5175	0.601701	1.55966	1.66255	1.50429	1.34352	0.641231	0.733395	0.589081	0.42602
b0484	copA	8329.41	8455.97	8106	8480.94	5182.81	1997.2	1688.14	1134.08	347.769	28.7162	2.04263	8297.12	4337.27	0.522744	-0.935824	1.02215	0.624651	0.24071	0.20346	0.0316125	-0.678878	-2.05463	-2.29718
b3816	corA	1672.43	1852.96	1485.69	4886.63	3717.36	943.857	611.816	429.484	89.4289	16.2192	5.38394	1670.36	2539.92	1.52058	0.604622	2.9255	2.22548	0.565062	0.366278	1.54868	1.15412	-0.823519	-1.44899
b3032	cpdA	1321.57	1185.22	1462.85	1236.65	665.038	603.596	447.244	499.939	34.2432	6.21051	6.1847	1323.21	738.132	0.557834	-0.842093	0.934583	0.502594	0.45616	0.337999	-0.0976061	-0.992535	-1.13239	-1.56491
b4213	cpdB	713.54	550.792	424.973	417.989	382.38	294.969	241.35	153.992	43.7249	13.2169	5.26479	563.102	334.172	0.593449	-0.752805	0.742297	0.67906	0.52383	0.428608	-0.429932	-0.558389	-0.932831	-1.22227
b2049	cpsB	56.3776	62.6852	46.8036	27.9292	114.228	38.6238	13.7984	15.1536	4.93022	3.57667	0	55.2888	48.6448	0.879831	-0.184702	0.505151	2.06602	0.698583	0.249569	-0.985215	1.04685	-0.517497	-2.00249
b2048	cpsG	51.7069	87.6067	63.0751	58.5493	70.4298	87.7164	28.9263	71.4762	15.5032	0	0	67.4629	61.4054	0.910211	-0.135727	0.867874	1.04398	1.30022	0.428773	-0.204442	0.0620923	0.378753	-1.22171
b2896	cptA	1193.49	761.805	825.675	492.706	379.317	317.974	292.106	253.962	17.3951	0	0	926.989	370.526	0.399709	-1.32298	0.531512	0.409193	0.343018	0.315112	-0.911825	-1.28915	-1.54364	-1.66606
b3911	cpxA	1348.81	1427.78	1405.6	584.214	646.538	740.594	659.04	578.484	144.38	22.4447	18.6262	1394.06	657.596	0.471712	-1.08402	0.419072	0.46378	0.531248	0.472747	-1.25473	-1.10849	-0.912543	-1.08086
b4484	cpxP	1133.41	940.166	998.548	601.594	617.529	462.198	317.032	141.443	84.9575	0	10.2295	1024.04	499.588	0.487859	-1.03547	0.58747	0.60303	0.451346	0.309588	-0.767414	-0.729698	-1.14769	-1.69158
b3912	cpxR	2508.2	2321.33	1801.99	3390.07	3455.9	3098.98	2517.03	1504.22	446.29	73.583	0	2210.5	3115.49	1.40941	0.495087	1.53362	1.5634	1.40193	1.13867	0.616941	0.644688	0.487418	0.187346
b0080	cra	1955.41	2341.05	1721.37	948.729	884.161	552.428	506.546	314.27	84.619	0	0	2005.95	722.966	0.360412	-1.47228	0.472959	0.44077	0.275395	0.252522	-1.08021	-1.1819	-1.86042	-1.98552
b4397	creA	1198.11	866.961	933.754	1865.41	2019.53	762.187	586.475	345.04	44.9035	0	0	999.609	1308.4	1.30891	0.388369	1.86614	2.02032	0.762485	0.586705	0.900055	1.01459	-0.391219	-0.769293
b4398	creB	763.756	435.491	766.442	858.589	532.159	375.662	277.997	189.497	10.2755	0	0	655.23	511.102	0.780034	-0.35839	1.31036	0.812172	0.573328	0.424275	0.389966	-0.300143	-0.802567	-1.23693
b4399	creC	234.517	154.522	209.02	112.658	155.846	175.272	139.147	68.7657	19.8871	7.21361	0	199.353	145.731	0.731018	-0.452021	0.565119	0.781758	0.879203	0.697992	-0.823374	-0.355206	-0.185732	-0.518718
b4400	creD	37.4252	59.1821	49.7115	29.6644	71.3675	47.8607	48.8523	52.3089	20.9461	11.3967	0	48.7729	49.4362	1.0136	0.0194883	0.608215	1.46326	0.981297	1.00163	-0.717348	0.549187	-0.0272379	0.00234599
b4109	crfC	72.6734	103.25	73.2604	391.522	515.358	153.513	71.1472	36.6257	6.35529	0	2.29567	83.0612	282.885	3.40574	1.76797	4.71366	6.20455	1.84819	0.856563	2.23685	2.63333	0.886112	-0.223368
b1146	croE	0	0	0	200.531	0	92.4396	33.0242	0	0	0	0	0	81.4988	-	-	-	-	-	-	-	-	-	-
b3357	crp	12553.6	12375.6	10148.3	48816.1	43511.6	15079.9	7440.88	4725.68	526.503	65.0138	32.3718	11692.5	28712.1	2.4556	1.29607	4.17498	3.72131	1.28971	0.636379	2.06177	1.89581	0.367044	-0.652041
b2417	crr	20438.4	20200	17561.7	18004.5	21894.8	37193.8	23175.3	18864.1	9931.18	797.154	90.4375	19400	25067.1	1.29212	0.369735	0.928064	1.1286	1.9172	1.1946	-0.107704	0.174529	0.939001	0.256528
b2810	csdA	520.685	439.912	422.303	449.323	432.398	276.168	252.135	153.497	35.2521	0	8.4892	460.967	352.506	0.76471	-0.387015	0.974741	0.938024	0.599106	0.546969	-0.0369088	-0.0923026	-0.739116	-0.870469
b2811	csdE	639.624	745.053	628.536	543.2	631.642	542.535	581.464	368.406	95.8888	46.3755	0	671.071	574.71	0.856408	-0.22363	0.809453	0.941246	0.808461	0.866471	-0.304982	-0.0873569	-0.30675	-0.206776
b1042	csgA	133.448	87.9276	126.612	242.401	339.301	304.746	406.451	418.472	264.52	112.881	33.7236	115.996	323.225	2.78652	1.47847	2.08974	2.92512	2.62722	3.50402	1.06332	1.5485	1.39353	1.80901
b1041	csgB	0	0	42.2041	66.1092	148.444	60.9492	130.645	59.7817	31.12	0	11.2412	14.068	101.537	7.21757	2.85151	4.69926	10.5519	4.33246	9.28666	2.23243	3.39943	2.11519	3.21516
b1043	csgC	60.9625	60.2516	28.92	0	29.0629	111.373	39.7881	32.7719	21.3247	0	0	50.0447	45.056	0.900316	-0.151497	0	0.580739	2.22547	0.795052	-	-0.784038	1.15411	-0.330878
b1040	csgD	295.809	276.972	280.657	601.594	727.377	2318.1	1991.61	970.854	130.704	7.90168	7.86884	284.479	1409.67	4.95527	2.30896	2.11472	2.55687	8.14857	7.0009	1.08047	1.35438	3.02655	2.80754
b1039	csgE	182.104	179.98	98.7293	0	24.8043	689.138	441.454	307.668	18.2	0	0	153.605	288.849	1.88047	0.911096	0	0.161482	4.48645	2.87396	-	-2.63056	2.16557	1.52304
b1038	csgF	72.9791	96.1708	115.402	48.2047	139.167	377.758	603.326	248.468	51.0562	0	0	94.8506	292.114	3.07973	1.6228	0.508217	1.46722	3.98266	6.3608	-0.976484	0.553085	1.99373	2.66921
b1037	csgG	230.823	324.187	207.474	156.477	220.083	743.512	761.181	659.608	169.983	12.3316	12.2803	254.161	470.313	1.85045	0.887877	0.61566	0.865917	2.92535	2.99487	-0.699793	-0.207699	1.54861	1.5825
b2659	csiD	217.518	255.931	294.824	338.666	582.686	993.465	567.867	311.819	101.45	15.771	5.23515	256.091	620.671	2.42364	1.27717	1.32245	2.27531	3.87935	2.21744	0.403208	1.18606	1.95581	1.1489
b2535	csiE	189.746	125.022	105.016	148.832	384.448	534.416	490.202	267.756	33.1865	4.01257	0	139.928	389.475	2.7834	1.47685	1.06363	2.74747	3.81923	3.50325	0.0890009	1.4581	1.93328	1.80869
b2664	csiR	382.167	362.602	536.636	514.96	918.247	1382.4	887.961	977.909	598.895	31.0338	23.1786	427.135	925.893	2.16768	1.11615	1.20561	2.14978	3.23646	2.07888	0.269769	1.10419	1.69442	1.0558
b3556	cspA	37471.8	90534.9	72644.7	3830.91	3322.49	2703.42	2430.08	1488.34	267.162	96.9074	96.5046	66883.8	3071.72	0.0459263	-4.44454	0.057277	0.0496756	0.0404197	0.0363329	-4.1259	-4.33132	-4.6288	-4.78258
b1557	cspB	706.031	883.877	491.236	1025.97	1301.48	730.918	245.761	151.818	0	0	0	693.714	826.033	1.19074	0.251857	1.47896	1.8761	1.05363	0.354268	0.564581	0.907736	0.0753669	-1.49709
b1823	cspC	28616.2	31967.4	41391.8	17846.3	10987.7	7784.39	6194	5856.6	2709.97	393.194	97.8899	33991.8	10703.1	0.314873	-1.66716	0.525019	0.323246	0.229008	0.182221	-0.929559	-1.62929	-2.12653	-2.45624
b0880	cspD	8131.96	9778.51	6815.3	20679.8	26060.6	24554.3	16040.3	14304.6	7964.76	1398.67	22.8337	8241.92	21833.7	2.64911	1.40551	2.5091	3.16196	2.97919	1.94618	1.32717	1.66082	1.57492	0.960648
b0623	cspE	111366	134665	123946	61358.8	54569.3	48785.1	45349	38237.1	17072.8	3170.12	269.197	123326	52515.5	0.425829	-1.23166	0.497535	0.442482	0.39558	0.367718	-1.00713	-1.17631	-1.33796	-1.44333
b1558	cspF	95.4695	424.603	271.738	141.885	91.0272	0	62.3097	0	0	0	0	263.937	73.8056	0.279633	-1.83839	0.537573	0.344882	0	0.236078	-0.895468	-1.53582	-	-2.08266
b0990	cspG	286.409	660.494	543.477	378.361	728.218	523.243	373.858	179.627	33.3952	0	72.3785	496.793	500.92	1.00831	0.0119348	0.761607	1.46584	1.05324	0.752543	-0.392882	0.551724	0.0748355	-0.410154
b0989	cspH	0	141.534	90.5795	0	0	43.6036	0	0	0	0	0	77.3713	10.9009	0.140891	-2.82735	0	0	0.563563	0	-	-	-0.827352	-
b1552	cspI	143.204	94.3563	45.2897	236.476	318.595	305.225	31.1549	102.644	0	0	0	94.2834	222.863	2.36375	1.24108	2.50814	3.37912	3.23731	0.330438	1.32662	1.75665	1.6948	-1.59755
b2696	csrA	20513	20111.7	14376.2	37613.2	46106	49717.5	32452.9	17114.4	4094.8	222.101	55.2945	18333.6	41472.4	2.26209	1.17766	2.05159	2.51483	2.71182	1.77013	1.03675	1.33046	1.43926	0.823856
b4408	csrB	307443	293313	244210	277665	224337	230571	241543	44215.8	2751.11	879.277	542.052	281655	243529	0.864635	-0.209837	0.985833	0.796493	0.81863	0.857584	-0.0205848	-0.328266	-0.288717	-0.221651
b4457	csrC	14350.2	12871.1	15622	16478.1	28946.7	68458.3	119997	68514.4	7892.22	463.09	230.583	14281.1	58470	4.09422	2.03359	1.15384	2.02692	4.79363	8.40249	0.206442	1.01929	2.26112	3.07082
b3252	csrD	542.503	659.91	445.427	749.408	557.049	628.97	422.164	148.622	29.195	2.64747	2.63647	549.28	589.398	1.07304	0.1017	1.36435	1.01414	1.14508	0.768578	0.44821	0.0202619	0.19545	-0.379737
b0598	cstA	1490.32	1558.47	1696.78	2381.61	1663.92	917.809	511.443	273.945	53.8131	4.8799	2.42981	1581.86	1368.69	0.865244	-0.208821	1.50558	1.05187	0.580209	0.323318	0.590315	0.0729624	-0.785356	-1.62898
b0123	cueO	5993.52	5807.48	5184.77	6753.38	3890.68	1133.13	677.528	414.152	191.839	9.94082	0	5661.92	3113.68	0.549933	-0.862671	1.19277	0.687166	0.200132	0.119664	0.254318	-0.54127	-2.32098	-3.06294
b0487	cueR	1118.89	884.677	1014.4	1847.65	1493.56	2021.41	2482.9	1336.64	313.111	50.4776	25.1339	1005.99	1961.38	1.9497	0.963251	1.83664	1.48467	2.00937	2.46811	0.877073	0.57014	1.00674	1.30341
b1449	curA	722.144	569.049	499.978	773.506	809.501	1559.97	1433.06	1106.91	532.52	24.7642	4.93225	597.057	1144.01	1.91608	0.93816	1.29553	1.35582	2.61277	2.40021	0.373543	0.439165	1.38558	1.26316
b0575	cusA	51.5165	50.9158	67.2069	28.7111	42.9794	38.2346	31.5216	29.4248	15.7679	1.63414	0	56.5464	35.3617	0.625357	-0.677247	0.507745	0.760074	0.676164	0.557447	-0.977825	-0.395788	-0.564555	-0.843093
b0574	cusB	91.02	114.493	39.2536	8.19834	63.1162	30.2337	21.6021	22.2409	0	4.19958	0	81.5888	30.7876	0.37735	-1.40602	0.100484	0.773588	0.370562	0.264767	-3.31497	-0.370362	-1.43221	-1.9172
b0572	cusC	81.0761	116.554	125.874	14.6053	21.0828	13.4653	9.62102	7.92444	5.15644	3.74078	3.72523	107.835	14.6936	0.136261	-2.87556	0.135442	0.19551	0.12487	0.08922	-2.88425	-2.35469	-3.0015	-3.48649
b0573	cusF	213.369	150.629	86.7599	60.401	116.252	139.216	19.8941	16.3859	0	0	0	150.253	83.9407	0.558664	-0.839946	0.401997	0.773708	0.926548	0.132404	-1.31474	-0.370138	-0.110062	-2.91698
b0571	cusR	414.866	585.755	421.732	557.847	480.325	297.756	270.769	111.511	41.4629	15.0398	0	474.118	401.674	0.847204	-0.239219	1.1766	1.01309	0.628021	0.571101	0.234625	0.0187662	-0.671116	-0.808182
b0570	cusS	182.465	194.209	206.411	76.4856	46.8392	44.8736	50.3836	49.0442	49.097	0	7.09396	194.361	54.6455	0.281154	-1.83057	0.393522	0.24099	0.230877	0.259226	-1.34548	-2.05295	-2.1148	-1.94772
b4137	cutA	1017.97	621.412	852.197	1364.56	884.957	765.772	625.309	643.802	209.461	15.1955	0	830.525	910.15	1.09587	0.132081	1.64301	1.06554	0.922034	0.752909	0.716343	0.0915839	-0.117109	-0.409453
b1874	cutC	936.011	764.21	617.786	1317.16	982.996	681.525	823.39	619.854	104.394	13.7697	13.7125	772.669	951.269	1.23115	0.300002	1.70469	1.27221	0.88204	1.06564	0.769511	0.347335	-0.181084	0.091726
b2313	cvpA	5619.79	6189.62	6158.29	328.74	197.723	151.54	230.086	267.547	203.109	42.0991	20.9621	5989.23	227.022	0.0379051	-4.72146	0.0548885	0.0330131	0.0253021	0.0384167	-4.18735	-4.92082	-5.3046	-4.70212
b1191	cvrA	419.714	501.241	414.808	115.513	122.278	223.644	194.036	209.959	57.0951	2.95858	11.7851	445.254	163.868	0.368032	-1.4421	0.259433	0.274626	0.502284	0.435787	-1.94657	-1.86446	-0.993424	-1.19831
b3806	cyaA	2663.1	2895.25	2481.44	2878.8	3012.91	2563.33	2225.82	1168.79	122.353	18.1559	38.1697	2679.93	2670.21	0.996376	-0.00523846	1.07421	1.12425	0.956492	0.830553	0.103273	0.168962	-0.0641756	-0.267855
b4438	cyaR	470.687	581.498	558.222	233.176	0	0	76.8004	63.2573	164.646	0	0	536.802	77.4941	0.144362	-2.79223	0.434379	0	0	0.14307	-1.20297	-	-	-2.80521
b3807	cyaY	1865.83	2344.16	1620.24	1597.98	1326.72	664.409	722.403	255.006	154.87	32.1006	0	1943.41	1077.88	0.554632	-0.850396	0.822257	0.682676	0.341878	0.371719	-0.282339	-0.550727	-1.54845	-1.42772
b1418	cybB	3150.49	3245.86	2264.49	2724.2	2421.32	1168.58	772.641	390.047	93.5067	9.69074	9.65046	2886.95	1771.68	0.613688	-0.704422	0.943627	0.838715	0.404779	0.267632	-0.0837118	-0.253748	-1.30479	-1.90167
b4208	cycA	1906.42	2408.36	1931.16	2108.99	1804.04	1806.89	1239.58	905.404	265.743	29.0997	10.867	2081.98	1739.87	0.835683	-0.258973	1.01297	0.866503	0.867873	0.595383	0.0185949	-0.206724	-0.204445	-0.74811
b0733	cydA	3452.86	3482.76	2828.99	4591.25	5039.82	5989.71	3470.91	2969.87	1431.31	94.9915	26.0956	3254.87	4772.92	1.46639	0.552273	1.41058	1.54839	1.84023	1.06637	0.496287	0.630773	0.879886	0.092713
b0734	cydB	2692.09	2616.79	2174.86	3054.63	3642.69	4552.99	2742.83	2550.51	1367.47	81.1674	8.98112	2494.58	3498.28	1.40235	0.48785	1.2245	1.46024	1.82515	1.09952	0.292198	0.546205	0.868018	0.136868
b0886	cydC	729.141	738.073	736.425	576.775	706.426	397.474	368.427	259.204	65.8202	5.96873	0	734.547	512.276	0.697404	-0.519933	0.785213	0.961717	0.541115	0.501571	-0.348845	-0.0563153	-0.885993	-0.995473
b0887	cydD	796.517	928.816	940.57	953.83	748.526	429.221	388.959	348.094	72.1609	5.81664	0	888.634	630.134	0.709104	-0.495931	1.07337	0.842333	0.483012	0.437705	0.102142	-0.247537	-1.04987	-1.19197
b4515	cydX	89.5555	0	254.905	88.7307	0	0	0	48.1427	0	0	0	114.82	22.1827	0.193195	-2.37187	0.772779	0	0	0	-0.371871	-	-	-
b0338	cynR	202.621	178.007	160.202	122.683	118.062	174.802	95.5092	78.6671	31.5007	5.71312	5.68937	180.276	127.764	0.708713	-0.496727	0.680529	0.654894	0.969635	0.529793	-0.555272	-0.610666	-0.0444864	-0.916499
b0340	cynS	43.0629	21.2804	81.7143	21.3331	123.177	59.004	42.1585	34.7242	15.0634	0	0	48.6858	61.4182	1.26152	0.335165	0.438179	2.53004	1.21193	0.86593	-1.19041	1.33916	0.277311	-0.207678
b0339	cynT	46.0688	30.3544	58.2788	15.2148	29.2834	42.0818	40.09	8.25513	21.4865	7.79377	0	44.9006	31.6675	0.70528	-0.503733	0.338855	0.652183	0.93722	0.892861	-1.56126	-0.616652	-0.0935409	-0.163493
b0341	cynX	35.0772	26.0011	33.2805	34.7541	33.445	48.0622	40.064	9.4283	0	4.45069	0	31.4529	39.0813	1.24253	0.313284	1.10496	1.06333	1.52807	1.27377	0.14399	0.0885958	0.611707	0.34911
b0432	cyoA	24588.8	28262.6	21078.5	8851.33	5400.11	3758.1	3117.59	2033.59	299.041	54.2354	48.609	24643.3	5281.79	0.214329	-2.2221	0.359178	0.219131	0.1525	0.126509	-1.47723	-2.19013	-2.71312	-2.98269
b0431	cyoB	16488.5	18230.2	16290.1	8883.41	4570.01	3375.37	2428.3	2327.97	369.813	28.3762	17.9825	17002.9	4814.27	0.283143	-1.82039	0.522463	0.268778	0.198517	0.142816	-0.936599	-1.89551	-2.33267	-2.80777
b0430	cyoC	6988.25	6923.05	7662.37	5552.17	2671.51	1896.97	1183.28	1417.62	184.49	8.36497	0	7191.22	2825.98	0.392977	-1.34748	0.772076	0.371497	0.263789	0.164544	-0.373185	-1.42858	-1.92254	-2.60345
b0429	cyoD	7966.63	7448.12	7704.49	5485.66	3138.09	1517.25	1867.02	1818.89	537.978	15.6112	31.0927	7706.41	3002	0.389546	-1.36013	0.711831	0.407205	0.196881	0.242268	-0.490394	-1.29617	-2.34461	-2.04532
b0428	cyoE	13053.4	13991.2	13916.7	11153.1	4791.92	2960.14	1981.45	2341.09	890.94	109.647	28.7345	13653.8	5221.66	0.382434	-1.38672	0.816856	0.35096	0.216801	0.145121	-0.291847	-1.51062	-2.20556	-2.78467
b2422	cysA	4409.53	4932.5	5907.9	1562.94	175.914	943.777	963.33	763.701	187.159	23.4097	9.32497	5083.31	911.49	0.17931	-2.47947	0.307465	0.0346062	0.185662	0.189508	-1.70151	-4.85283	-2.42925	-2.39967
b1275	cysB	2275.39	2289.93	2099.7	1441.19	990.645	1841.2	1268.07	1066.8	298.02	15.8196	5.25128	2221.67	1385.28	0.623529	-0.681472	0.648696	0.445901	0.828745	0.570774	-0.624385	-1.16521	-0.271001	-0.809008
b2750	cysC	4315.54	4430.53	4697.56	1193.24	127.589	641.729	458.517	368.67	140.426	25.4682	33.8165	4481.21	605.27	0.135068	-2.88824	0.266277	0.0284719	0.143204	0.10232	-1.909	-5.13432	-2.80385	-3.28884
b2752	cysD	11702.4	12050.6	10214.7	1822.01	276.29	1639.07	1425.71	892.709	218.32	28.2824	67.5958	11322.6	1290.77	0.114	-3.1329	0.160918	0.0244017	0.144762	0.125918	-2.6356	-5.35688	-2.78825	-2.98945
b3607	cysE	2132.42	2180.65	2303.87	2796.69	2491.55	1812.76	1440.03	1126.46	258.701	18.7677	24.9196	2205.65	2135.26	0.968086	-0.0467935	1.26797	1.12962	0.821872	0.652882	0.342517	0.17584	-0.283015	-0.615105
b3368	cysG	619.127	713.892	664.337	1080.8	730.87	430.891	355.978	265.469	15.4693	11.2223	0	665.785	649.633	0.97574	-0.035431	1.62334	1.09776	0.647192	0.534674	0.698965	0.134557	-0.627734	-0.90327
b2762	cysH	9058.16	9347.7	8097.11	7950.22	1314.56	1095.67	1025.82	1200.68	1331.08	41.9844	13.9366	8834.32	2846.57	0.322217	-1.6339	0.899924	0.148802	0.124025	0.116117	-0.152125	-2.74854	-3.0113	-3.10634
b2763	cysI	8517.87	9253.97	9046.2	5259.26	276.165	799.127	833.32	641.885	343.237	39.0007	23.9007	8939.35	1791.97	0.200459	-2.31862	0.588327	0.0308932	0.0893944	0.0932193	-0.765309	-5.01656	-3.48367	-3.42323
b2764	cysJ	8809.09	9240.1	9948.34	1220.58	85.8155	554.946	712.25	547.339	196.77	25.6947	11.3724	9332.51	643.397	0.0689415	-3.85848	0.130788	0.00919533	0.0594637	0.0763192	-2.9347	-6.76488	-4.07185	-3.71181
b2414	cysK	55184.5	50348.7	40432.8	21023.8	10622.7	17555	16236.6	9530.03	2026.96	158.685	115.885	48655.4	16359.5	0.336232	-1.57247	0.432096	0.218326	0.360802	0.333706	-1.21058	-2.19545	-1.47072	-1.58335
b2421	cysM	6087.41	6433.63	6808.47	2520.4	910.872	994.41	797.51	788.252	163.2	16.9136	5.61443	6443.17	1305.8	0.202664	-2.30284	0.391174	0.14137	0.154336	0.123776	-1.35412	-2.82245	-2.69586	-3.0142
b2751	cysN	8985.11	9868.6	9291.92	5459.46	642.357	1587.08	1263.57	934.01	218.298	43.1907	25.0899	9381.87	2238.12	0.238558	-2.06759	0.581915	0.0684679	0.169165	0.134682	-0.781119	-3.86843	-2.5635	-2.89237
b2425	cysP	5996.16	6231.42	5396.08	700.675	199.436	1073.61	897.113	594.345	104.524	40.4417	25.171	5874.55	717.708	0.122172	-3.03301	0.119273	0.0339491	0.182756	0.152712	-3.06766	-4.88048	-2.45201	-2.71112
b4214	cysQ	1189.76	756.89	713.619	2533.74	3442.3	4634.47	2757.96	2080.48	459.23	13.8813	0	886.756	3342.12	3.76893	1.91416	2.85732	3.88191	5.22632	3.11017	1.51466	1.95677	2.3858	1.63699
b0526	cysS	1680.54	1689.83	1712.31	2700.3	1435.14	774.223	610.41	510.626	102.235	14.8335	3.69296	1694.23	1380.02	0.814541	-0.29594	1.59382	0.847077	0.456977	0.360288	0.67249	-0.239435	-1.12981	-1.47278
b1910	cysT	2633.91	3973.3	3288.16	1236.15	660.882	253.259	542.863	298.089	0	70.3574	0	3298.46	673.289	0.204122	-2.29249	0.374767	0.200361	0.076781	0.164581	-1.41594	-2.31933	-3.70311	-2.60313
b2424	cysU	2065.26	2101.21	2397.47	324.991	57.9165	377.304	340.946	163.269	33.9966	24.6631	0	2187.98	275.289	0.125819	-2.99058	0.148534	0.0264703	0.172444	0.155827	-2.75113	-5.23948	-2.5358	-2.68199
b2423	cysW	2266.83	2651.9	3248.02	607.324	44.1092	274.678	392.516	298.43	56.6383	0	5.84542	2722.25	329.656	0.121097	-3.04576	0.223096	0.0162032	0.100901	0.144188	-2.16426	-5.94758	-3.30899	-2.79398
b2413	cysZ	492.026	696.575	466.824	843.233	748.074	510.179	459.995	264.5	37.2131	0	6.72108	551.808	640.37	1.16049	0.214739	1.52813	1.35568	0.924559	0.833614	0.611765	0.439014	-0.113163	-0.262549
b3934	cytR	918.184	1190.45	1077.23	479.319	395.369	198.407	219.087	175.146	69.0711	20.0433	14.97	1061.96	323.045	0.304198	-1.71692	0.451354	0.372302	0.186831	0.206305	-1.14767	-1.42545	-2.42019	-2.27715
b0632	dacA	3442.89	3444.04	3012.83	1672.47	1306.7	977.066	943.547	795.131	368.313	46.6532	16.8943	3299.92	1224.95	0.371205	-1.42971	0.506822	0.39598	0.296087	0.28593	-0.980449	-1.3365	-1.75591	-1.80627
b3182	dacB	776.814	816.613	696.824	188.916	276.067	187.072	239.673	144.26	9.88107	0	0	763.417	222.932	0.292019	-1.77587	0.247462	0.36162	0.245046	0.313947	-2.01472	-1.46745	-2.02887	-1.6714
b0839	dacC	1523.86	1422.88	1222.14	4412.69	5498.74	5775.55	3121.08	1633.85	270.94	12.8189	4.2552	1389.63	4702.02	3.38365	1.75858	3.17545	3.95699	4.15619	2.24599	1.66696	1.9844	2.05526	1.16735
b2010	dacD	156.223	205.868	172.924	232.176	198.605	150.631	147.278	102.644	24.2874	13.2146	0	178.339	182.172	1.0215	0.0306846	1.30188	1.11364	0.844633	0.825831	0.380601	0.155282	-0.243604	-0.276081
b1189	dadA	389.822	500.859	406.84	14251.9	11046.4	8318.14	5719.44	3637.93	447.259	11.8708	11.8214	432.507	9833.98	22.7372	4.50698	32.9519	25.5404	19.2324	13.2239	5.04229	4.67471	4.26547	3.72508
b1190	dadX	274.274	252.381	340.985	7074.82	6447.62	4691.09	3401.18	2562.45	324.215	14.4003	14.3404	289.213	5403.68	18.684	4.22374	24.4623	22.2936	16.2202	11.7601	4.61249	4.47856	4.01972	3.55583
b3387	dam	1162.08	1351.91	1378.19	755.591	692.504	586.04	592.539	572.645	211.716	30.7183	0	1297.4	656.668	0.506143	-0.982382	0.58239	0.533764	0.451705	0.456714	-0.779942	-0.905725	-1.14655	-1.13064
b3388	damX	5130.71	6027.5	5450.26	3898.35	3286.32	2810.57	2203.32	1637.12	275.264	15.9754	7.9545	5536.16	3049.64	0.550859	-0.860246	0.704162	0.593611	0.507674	0.397988	-0.50602	-0.752411	-0.978025	-1.3292
b2478	dapA	8609.87	8668.96	7589.28	10060.8	7890.54	4032.39	3565.71	1957.95	217.716	17.5493	46.6036	8289.37	6387.37	0.770549	-0.376041	1.2137	0.951887	0.486453	0.430154	0.279414	-0.0711376	-1.03963	-1.21707
b0031	dapB	5583.75	5019.16	4888.42	1404.45	1245.78	900.751	619.454	503.593	224.208	18.7677	6.2299	5163.78	1042.61	0.201908	-2.30823	0.271982	0.241253	0.174437	0.119961	-1.87842	-2.05138	-2.51923	-3.05936
b0166	dapD	16813.1	15342.5	13132	15465.7	9625.46	4722.94	3053.93	2436.18	721.726	18.6994	24.8289	15095.9	8217.02	0.544322	-0.877467	1.0245	0.637622	0.312863	0.202302	0.0349211	-0.649226	-1.6764	-2.30541
b2472	dapE	978.753	922.967	868.984	1334.5	1506.84	877.643	380.935	304.107	69.1018	0	4.53837	923.568	1024.98	1.1098	0.150304	1.44494	1.63154	0.950274	0.41246	0.531012	0.706231	-0.0735845	-1.27767
b3809	dapF	1768.5	1699.33	1782.79	2117.26	1170.98	684.322	713.386	343.309	68.7358	0	0	1750.21	1171.49	0.669342	-0.579184	1.20972	0.669053	0.390995	0.407601	0.274673	-0.579808	-1.35478	-1.29477
b1206	dauA	229.036	327.634	343.112	155.265	120.683	137.641	74.742	68.0421	12.65	0	9.13891	299.927	122.083	0.407041	-1.29675	0.517677	0.402374	0.458914	0.2492	-0.949876	-1.31339	-1.1237	-2.00462
b1343	dbpA	383.269	553.63	510.491	94.9347	98.3863	181.782	298.252	225.847	195.945	18.7039	3.72523	482.463	168.339	0.348915	-1.51905	0.196771	0.203925	0.376779	0.618185	-2.34541	-2.29389	-1.40821	-0.693889
b2065	dcd	1881.13	1928.05	2429.28	4210.81	2939.5	2259.28	1455.11	973.793	219.339	35.3604	0	2079.49	2716.18	1.30618	0.385351	2.02493	1.41357	1.08646	0.699745	1.01787	0.499347	0.119637	-0.515099
b1961	dcm	892.081	1036.85	738.05	586.887	449.102	541.078	489.074	329.937	79.8848	7.24413	7.21403	888.995	516.535	0.581032	-0.78331	0.660168	0.505179	0.60864	0.550143	-0.599094	-0.985134	-0.716339	-0.862123
b1538	dcp	1870.55	1741.14	1389.74	1402.25	1014.43	804.609	791.288	635.79	276.96	27.6269	12.5055	1667.14	1003.14	0.601714	-0.73285	0.841109	0.608484	0.482627	0.474637	-0.249636	-0.716708	-1.05102	-1.0751
b3472	dcrB	2834.26	3214.21	2913.18	5508.31	4677.2	2240.46	1387.37	820.415	216.08	27.663	9.18267	2987.22	3453.33	1.15604	0.209187	1.84396	1.56574	0.750014	0.464435	0.882808	0.646842	-0.41501	-1.10645
b3528	dctA	1266.94	1368.83	1396.16	491.193	180.072	122.199	107.855	76.1449	55.0528	3.99385	0	1343.98	225.33	0.167659	-2.5764	0.365477	0.133985	0.0909231	0.0802506	-1.45215	-2.89986	-3.45921	-3.63934
b3507	dctR	57.2817	75.485	36.2318	18.9181	54.6163	244.18	224.315	61.5864	26.7162	0	0	56.3328	135.507	2.40548	1.26632	0.335826	0.969529	4.33459	3.98196	-1.57421	-0.0446443	2.1159	1.99348
b4138	dcuA	3165.83	2982.85	2642.05	3367.88	4575.99	1882.9	989.963	543.595	97.9525	43.4258	15.7256	2930.24	2704.18	0.922852	-0.115829	1.14935	1.56164	0.642573	0.337843	0.200819	0.643063	-0.638067	-1.56557
b4123	dcuB	30.2083	7.46401	28.661	22.4475	43.204	13.797	14.7869	8.1196	5.28343	0	0	22.1111	23.5588	1.06548	0.0914992	1.01522	1.95395	0.623984	0.668757	0.0217877	0.966394	-0.68042	-0.580447
b0621	dcuC	21.9201	7.22149	20.7973	50.6758	27.8668	33.3717	23.8442	27.4952	10.2235	3.70837	0	16.6463	33.9396	2.03887	1.02777	3.04427	1.67405	2.00475	1.4324	1.6061	0.743347	1.00342	0.518434
b3227	dcuD	22.2087	7.31658	0	14.6694	0	13.5244	0	7.95923	5.17907	3.7572	0	9.84177	7.04847	0.71618	-0.481606	1.49053	0	1.37419	0	0.575826	-	0.45858	-
b4124	dcuR	323.72	472.963	280.431	55.7806	93.9391	192.85	211.281	90.7949	19.6934	0	0	359.038	138.463	0.385649	-1.37464	0.155361	0.261641	0.537131	0.588465	-2.6863	-1.93434	-0.896655	-0.764973
b4125	dcuS	335.051	288.218	341.436	221.31	301.712	170.03	133.635	80.051	21.7038	3.14904	6.27191	321.568	206.672	0.6427	-0.637782	0.688221	0.938253	0.528752	0.415574	-0.539057	-0.0919505	-0.919336	-1.26682
b1919	dcyD	2175.85	2038.9	2064.4	1566.02	1546.17	2081.3	1219.15	882.78	323.114	20.8361	10.3747	2093.05	1603.16	0.765942	-0.384692	0.748197	0.738715	0.994384	0.582473	-0.41851	-0.436909	-0.00812558	-0.779736
b0381	ddlA	1073.03	1033.09	789.88	2868.66	2187.32	912.566	670.143	576.833	103.544	9.38956	0	965.333	1659.67	1.71927	0.7818	2.97168	2.26587	0.945339	0.694209	1.57128	1.18006	-0.0810967	-0.526558
b0092	ddlB	1352.97	1565.49	1346.29	1166.13	744.642	1155.49	818.425	821.933	615.634	5.58271	11.119	1421.58	971.174	0.683163	-0.549697	0.820306	0.523812	0.812822	0.575713	-0.285766	-0.93288	-0.298988	-0.796577
b1487	ddpA	97.9333	116.15	55.7502	58.2188	93.3763	53.6746	170.447	73.705	50.2437	0	0	89.9443	93.9292	1.0443	0.0625416	0.647276	1.03816	0.596753	1.89503	-0.627548	0.0540238	-0.744793	0.922221
b1486	ddpB	19.8039	9.78646	65.7632	0	0	9.04497	45.2386	10.646	0	0	0	31.7845	13.5709	0.426965	-1.22781	0	0	0.284572	1.42329	-	-	-1.81314	0.50923
b1485	ddpC	33.8832	33.4881	42.8635	22.3807	32.3065	61.9015	36.8573	6.07157	0	5.73224	0	36.7449	38.3615	1.044	0.0621155	0.609084	0.879211	1.68463	1.00306	-0.715287	-0.185719	0.75243	0.00440651
b1484	ddpD	30.7904	81.1502	58.4265	20.3379	19.5718	37.5008	13.3972	49.6564	7.18031	0	0	56.789	22.7019	0.399759	-1.3228	0.35813	0.34464	0.660353	0.235912	-1.48144	-1.53684	-0.59869	-2.08368
b1483	ddpF	0	21.6021	82.9497	21.6557	20.8399	69.8787	35.6632	17.6246	7.64556	0	0	34.8506	37.0094	1.06194	0.0867082	0.621386	0.597979	2.00509	1.02332	-0.686439	-0.741833	1.00367	0.0332544
b1488	ddpX	52.2536	68.859	165.257	69.0297	33.2147	31.8209	45.4722	28.0902	36.5566	0	0	95.4565	44.8844	0.470208	-1.08863	0.723154	0.347957	0.333355	0.476365	-0.467625	-1.52302	-1.58487	-1.06986
b3162	deaD	1783.95	3695.73	3420.73	2202.77	1108.42	1316.37	1748.23	1702.02	554.69	73.4116	56.8606	2966.8	1593.95	0.537261	-0.896305	0.742471	0.373608	0.4437	0.589265	-0.429593	-1.4204	-1.17234	-0.763011
b2317	dedA	2195.94	2504.24	2214.59	1612.77	1683.8	1009.96	1072.41	916.319	461.959	38.9688	46.5682	2304.92	1344.73	0.583418	-0.777398	0.699707	0.730521	0.438176	0.465268	-0.515178	-0.453002	-1.19042	-1.10387
b2314	dedD	1681.53	1495.73	1725.94	1090.5	757.918	656.293	638.533	460.192	85.5564	15.5169	7.7262	1634.4	785.812	0.480795	-1.05651	0.667219	0.463729	0.40155	0.390684	-0.583768	-1.10865	-1.31635	-1.35593
b3287	def	4095.62	4460.51	3621.76	5141.32	5080.36	4049.91	3334.86	1635.25	333.821	10.0906	30.1458	4059.3	4401.61	1.08433	0.116801	1.26656	1.25154	0.997687	0.821535	0.34091	0.323699	-0.00334133	-0.283606
b0161	degP	2131.97	1903.43	1611.48	1246.28	2954.29	1434.63	839.518	649.454	427.572	50.4953	25.1427	1882.29	1618.68	0.859952	-0.217672	0.662108	1.56952	0.762173	0.446009	-0.594862	0.650323	-0.39181	-1.16486
b3234	degQ	777.305	702.392	800.704	2618.5	3564.51	2001.62	1125.77	935.209	227.879	3.7572	11.2248	760.134	2327.6	3.06209	1.61452	3.44478	4.68932	2.63324	1.48101	1.78441	2.22938	1.39684	0.566585
b3235	degS	844.105	759.272	809.867	601.406	859.085	563.128	464.257	423.178	126.069	0	4.79358	804.415	621.969	0.773195	-0.371096	0.747632	1.06796	0.700047	0.577137	-0.4196	0.0948621	-0.514477	-0.793015
b4382	deoA	436.329	461.504	515.659	447.479	810.156	2265.54	1803.59	1777.71	1012.16	151.519	15.4758	471.164	1331.69	2.82639	1.49896	0.949732	1.71948	4.80839	3.82794	-0.0744083	0.781971	2.26555	1.93657
b4383	deoB	1836.95	2134.47	1978.38	1803.63	2122.28	5434.51	4044.99	4212.43	3010.21	512.349	50.1856	1983.27	3351.35	1.68981	0.756864	0.909426	1.07009	2.74018	2.03956	-0.136973	0.0977362	1.45427	1.02826
b4381	deoC	688.508	744.676	776.495	656.425	1201.47	1898.63	1661.81	1340.83	608.916	72.525	0	736.56	1354.58	1.83907	0.878973	0.891204	1.63119	2.5777	2.25617	-0.166173	0.705921	1.36608	1.17388
b4384	deoD	4461.71	4159.29	4059.57	2370.68	1677.48	4011.29	4510.39	3949.58	2835.85	107.151	42.6822	4226.86	3142.46	0.743451	-0.427691	0.56086	0.396863	0.949	1.06708	-0.834286	-1.33329	-0.07552	0.0936677
b0840	deoR	867.79	897.256	861.342	1335.99	1425.69	609.76	531.523	272.724	102.741	27.1034	6.74768	875.463	975.742	1.11454	0.156455	1.52604	1.6285	0.6965	0.607134	0.609796	0.703545	-0.521805	-0.719913
b2511	der	2124.33	2935.3	2328.61	2179.69	1435.53	1482.05	1054.44	886.978	461.725	52.3379	41.6963	2462.74	1537.93	0.624477	-0.67928	0.885065	0.5829	0.601787	0.428156	-0.176145	-0.77868	-0.732675	-1.22379
b3639	dfp	1343.77	1524.86	1361.51	2038.19	1297.06	606.161	454.759	459.29	63.8342	12.6297	12.5772	1410.05	1099.04	0.779436	-0.359498	1.44547	0.919871	0.429887	0.322513	0.531542	-0.120496	-1.21797	-1.63257
b1535	dgcZ	136.446	235.997	194.186	135.19	216.829	332.367	185.529	91.6876	15.9096	23.0836	5.7469	188.876	217.479	1.15143	0.203431	0.715757	1.14799	1.75971	0.982277	-0.482458	0.199114	0.815335	-0.0257982
b4042	dgkA	1869.96	2119.94	1278.45	2969.83	2412.22	1883.96	1058.93	665.233	153.908	13.9568	0	1756.12	2081.23	1.18513	0.24505	1.69113	1.37361	1.0728	0.602994	0.75799	0.457974	0.101379	-0.729786
b4477	dgoA	0	32.4206	31.1229	81.2526	0	0	42.819	35.2683	11.4745	0	0	21.1812	31.0179	1.46441	0.550317	3.83607	0	0	2.02156	1.93963	-	-	1.01547
b4478	dgoD	52.8908	60.9864	41.8181	52.4037	100.859	72.4701	92.0534	33.1715	12.3341	8.94789	0	51.8984	79.4466	1.53081	0.614296	1.00974	1.9434	1.39638	1.77372	0.0139774	0.958583	0.481695	0.82678
b3693	dgoK	69.1556	45.5661	76.5489	68.5187	87.9169	52.6421	37.6129	68.1565	0	0	0	63.7569	61.6727	0.96731	-0.0479501	1.07469	1.37894	0.82567	0.589943	0.103916	0.46356	-0.276364	-0.761353
b4479	dgoR	308.44	319.36	250.835	480.227	364.109	268.33	287.583	236.871	51.3773	0	7.42343	292.878	350.062	1.19525	0.25731	1.63968	1.24321	0.916181	0.98192	0.713416	0.314068	-0.126295	-0.0263219
b3691	dgoT	39.1632	23.2239	29.7258	46.563	7.46818	35.7738	15.3363	29.4744	5.47971	0	0	30.7043	26.2853	0.85608	-0.224183	1.5165	0.243229	1.16511	0.499484	0.600744	-2.03961	0.220464	-1.00149
b0160	dgt	413.596	461.519	291.144	720.432	1265.74	548.422	361.372	222.339	79.3384	0	0	388.753	723.992	1.86234	0.897119	1.85319	3.2559	1.41072	0.929566	0.890009	1.70306	0.496433	-0.10537
b1200	dhaK	1513.24	1934.92	1489.57	1396.22	1406.75	898.478	808.629	488.086	46.3164	0	4.78014	1645.91	1127.52	0.685045	-0.54573	0.848299	0.854697	0.545886	0.491296	-0.237355	-0.226515	-0.873329	-1.02533
b1199	dhaL	816.627	949.535	759.606	634.593	900.766	570.434	815.153	525.076	67.2132	0	0	841.923	730.237	0.867344	-0.205324	0.753742	1.06989	0.677537	0.968204	-0.407857	0.0974645	-0.561628	-0.0466169
b1198	dhaM	1434.47	1509.43	1157.86	692.95	1286.06	1238.61	1346.12	1074.21	179.741	7.24413	10.821	1367.25	1140.94	0.834473	-0.261062	0.506819	0.940619	0.905913	0.984542	-0.980457	-0.088318	-0.142556	-0.0224752
b1201	dhaR	174.024	161.571	165.11	240.345	316.769	279.39	175.532	110.56	22.1359	5.35288	0	166.902	253.009	1.51591	0.600189	1.44004	1.89794	1.67398	1.05171	0.526107	0.924431	0.74328	0.0727355
b3149	diaA	1234.96	1017.13	1122.88	1053.64	637.808	595.374	414.201	331.94	59.9982	8.70524	8.66906	1124.99	675.255	0.600234	-0.736404	0.936579	0.566946	0.529227	0.368183	-0.0945279	-0.818716	-0.918042	-1.44151
b1570	dicA	1939.42	1671.06	1321.08	1625.93	1422.44	1112.91	1330.7	548.023	69.5802	12.6194	0	1643.85	1373	0.835231	-0.259753	0.989098	0.865309	0.677013	0.809503	-0.0158145	-0.208712	-0.562744	-0.304891
b1575	dicB	0	0	0	0	0	0	70.2642	28.9369	0	0	0	0	17.566	-	-	-	-	-	-	-	-	-	-
b1569	dicC	0	0	83.4906	87.1875	41.9517	0	143.583	23.6527	0	0	0	27.8302	68.1806	2.44988	1.29271	3.13284	1.50741	0	5.15926	1.64747	0.592076	-	2.36716
b1574	dicF	194.611	0	184.643	192.819	0	0	127.016	104.618	136.15	0	0	126.418	79.9586	0.632495	-0.660875	1.52525	0	0	1.00473	0.609043	-	-	0.00680885
b0231	dinB	134.291	151.686	182.018	190.077	228.647	306.672	162.773	123.757	13.4214	9.73667	9.6962	155.998	222.042	1.42337	0.509306	1.21846	1.4657	1.96587	1.04343	0.285058	0.551592	0.975167	0.0613348
b3645	dinD	147.375	121.381	81.5655	85.1772	58.5491	89.7472	40.0779	0	17.184	0	0	116.774	68.3878	0.585643	-0.771906	0.72942	0.501388	0.768556	0.343209	-0.455179	-0.995999	-0.379779	-1.54284
b4044	dinF	168.785	217.587	271.541	109.063	97.9582	33.5169	28.7375	15.7799	10.268	0	0	219.305	67.319	0.306966	-1.70385	0.497315	0.446676	0.152833	0.131039	-1.00777	-1.1627	-2.70998	-2.93193
b0799	dinG	164.74	223.295	223.289	79.2798	148.099	116.087	70.6563	65.7876	13.1717	2.38888	7.13685	203.775	103.531	0.508063	-0.97692	0.389056	0.726778	0.569682	0.346737	-1.36195	-0.460413	-0.811771	-1.52809
b1061	dinI	1941.34	1755.41	1489.2	1555.14	1023.96	226.383	161.751	244.251	57.7942	0	0	1728.65	741.809	0.429126	-1.22053	0.899626	0.592348	0.130959	0.0935706	-0.152602	-0.755484	-2.93281	-3.4178
b0226	dinJ	1089.82	1154.05	960.142	2776.59	2189.55	1244.38	736.693	669.555	27.23	0	19.6721	1068	1736.8	1.62621	0.701517	2.59979	2.05014	1.16514	0.689784	1.3784	1.03572	0.220508	-0.535783
b4613	dinQ	8047.05	10242.8	7172.15	9422.56	11741.4	8798.47	6843.56	5505.67	5032.62	4022.24	2341.69	8487.32	9201.5	1.08415	0.116559	1.11019	1.38341	1.03666	0.806327	0.150809	0.468225	0.0519425	-0.310563
b0055	djlA	956.101	1190.39	883.567	676.64	591.956	487.718	291.747	140.175	26.0606	12.6039	0	1010.02	512.015	0.506935	-0.980126	0.669926	0.586083	0.482879	0.288853	-0.577926	-0.770823	-1.05027	-1.79159
b0646	djlB	28.3666	14.0179	20.1852	7.02633	20.285	6.4779	9.25694	7.62457	9.92262	3.59922	0	20.8566	10.7615	0.515979	-0.954617	0.336888	0.972595	0.310593	0.443839	-1.56966	-0.0400895	-1.6869	-1.17189
b0649	djlC	41.8461	41.3581	33.0855	55.2809	119.697	82.8197	50.0711	14.9969	4.87925	0	0	38.7632	76.9671	1.98557	0.989553	1.42612	3.08789	2.13655	1.29172	0.512091	1.62662	1.09529	0.369289
b3012	dkgA	966.701	761.924	650.157	484.961	1341.74	4001.62	2931.04	2526.01	1258.44	142.842	12.3694	792.927	2189.84	2.76172	1.46557	0.611608	1.69214	5.04664	3.69648	-0.70932	0.758848	2.33532	1.88615
b0207	dkgB	541.906	498.22	322.837	174.809	324.433	241.747	254.981	169.369	61.7167	6.39613	6.36955	454.321	248.993	0.548055	-0.867608	0.384771	0.714106	0.532107	0.561235	-1.37793	-0.485791	-0.910212	-0.833322
b0145	dksA	14323.4	14618	12893.3	27964.2	30685.6	21433.8	9870.96	7233.58	2193.96	225.762	89.9296	13944.9	22488.6	1.61268	0.689459	2.00534	2.20049	1.53704	0.707855	1.00384	1.13782	0.62015	-0.498475
b2133	dld	2206.88	2402.76	1841.91	2589.95	2706.19	2053.61	1309.41	945.282	210.536	17.9688	8.94708	2150.51	2164.79	1.00664	0.00954731	1.20434	1.25839	0.954941	0.608884	0.268245	0.331581	-0.066516	-0.715762
b1800	dmlA	139.905	129.055	106.191	92.4108	204.539	178.915	109.573	115.321	39.1509	4.73372	4.71405	125.05	146.359	1.17041	0.227009	0.738989	1.63565	1.43075	0.876234	-0.436375	0.709865	0.51677	-0.190612
b1799	dmlR	405.668	487.627	343.28	423.658	480.876	801.21	601.09	229.865	92.0449	5.56456	0	412.191	576.708	1.39913	0.484527	1.02782	1.16663	1.94378	1.45828	0.0395849	0.222351	0.958866	0.544266
b0894	dmsA	57.9692	45.0161	47.1428	123.076	98.6997	124.816	86.479	48.9701	28.968	10.5076	10.4639	50.0427	108.268	2.1635	1.11337	2.45941	1.97231	2.49419	1.7281	1.29831	0.979885	1.31857	0.789188
b0895	dmsB	49.2047	64.8413	15.5615	81.2526	125.107	164.803	85.638	88.1707	68.8472	0	8.2897	43.2025	114.2	2.64337	1.40238	1.88074	2.89583	3.81467	1.98225	0.911299	1.53398	1.93156	0.987137
b0896	dmsC	23.4525	173.843	111.256	162.656	145.348	74.98	130.107	44.1262	73.8333	0	0	102.851	128.273	1.24717	0.318663	1.58148	1.4132	0.729018	1.26501	0.661271	0.498962	-0.455974	0.339145
b1591	dmsD	609.823	521.265	594.225	473.568	267.151	270.996	225.898	141.762	46.1224	16.7299	0	575.104	309.403	0.537995	-0.894336	0.823446	0.464527	0.471211	0.392795	-0.280254	-1.10617	-1.08555	-1.34815
b3702	dnaA	2207.16	2673.32	2361.01	2722.82	1946.28	1568.11	1525.28	1089.58	343.14	69.5551	51.0381	2413.83	1940.62	0.803961	-0.314802	1.12801	0.806305	0.649637	0.631892	0.173781	-0.310602	-0.622294	-0.662251
b4052	dnaB	1730.73	1844.85	1642.08	1431.35	1056.94	646.75	410.76	372.928	50.0339	10.8892	10.844	1739.22	886.452	0.509684	-0.972326	0.822986	0.607712	0.371862	0.236175	-0.28106	-0.718541	-1.42716	-2.08207
b4361	dnaC	521.779	502.124	468.998	653.019	772.434	890.531	519.783	369.073	144.093	13.9378	6.93995	497.634	708.942	1.42463	0.510583	1.31225	1.55221	1.78953	1.04451	0.392042	0.634328	0.839581	0.0628258
b0184	dnaE	924.207	1120.24	1177.43	446.329	365.782	339.812	394.545	362.467	453.416	66.3768	23.5026	1073.96	386.617	0.359992	-1.47396	0.415592	0.340592	0.316411	0.367374	-1.26676	-1.55388	-1.66013	-1.44468
b3066	dnaG	2516.89	3341.56	2756.63	758.457	552.945	588.011	628.31	430.222	247.488	55.9231	49.8285	2871.7	631.931	0.220055	-2.18406	0.264115	0.19255	0.204761	0.218794	-1.92076	-2.3767	-2.28799	-2.19235
b0015	dnaJ	3089.66	3434.23	3101.35	1020.4	2092.01	940.757	911.817	900.269	758.101	27.2713	27.1579	3208.41	1241.25	0.386873	-1.37007	0.31804	0.65204	0.293215	0.284196	-1.65272	-0.616968	-1.76997	-1.81504
b0014	dnaK	13193.7	9484.97	7902.63	8351.98	15883.4	4043.03	3750.55	3242.5	1725.61	80.419	16.0169	10193.8	8007.24	0.785502	-0.348312	0.819322	1.55815	0.396617	0.367925	-0.287498	0.63983	-1.33418	-1.44251
b3701	dnaN	1379.97	1445.71	1335.47	1823.01	1403.47	1243.73	1086.79	875.366	360.426	18.6767	23.2488	1387.05	1389.25	1.00159	0.00229011	1.31431	1.01184	0.896675	0.78353	0.394305	0.0169827	-0.157343	-0.35194
b0215	dnaQ	1135.19	1108.27	1090.18	1234.46	1121.96	1036.94	1174.59	632.573	184.016	14.0522	0	1111.21	1141.99	1.0277	0.039419	1.11092	1.00968	0.933165	1.05704	0.15175	0.0138944	-0.0997958	0.0800308
b4362	dnaT	788.554	797.915	944.11	1023.12	966.679	857.51	931.293	645.952	91.9453	38.1157	18.9786	843.526	944.65	1.11988	0.163347	1.21291	1.146	1.01658	1.10405	0.278469	0.196603	0.0237207	0.142803
b0470	dnaX	1299.69	1590.13	1655.76	1474.65	989.373	876.046	711.447	515.559	106.325	23.9383	7.94626	1515.19	1012.88	0.668481	-0.581042	0.97324	0.652968	0.578174	0.469542	-0.0391322	-0.614917	-0.790425	-1.09067
b1490	dosC	402.741	325.673	298.742	123.337	356.073	1297.63	1056.2	433.006	97.3343	11.1493	0	342.385	708.31	2.06875	1.04876	0.360229	1.03998	3.78998	3.08483	-1.47301	0.0565541	1.92219	1.62519
b1489	dosP	189.825	266.825	200.113	12.5384	8.04409	96.3314	137.658	77.1006	20.658	0	8.52813	218.921	63.643	0.290712	-1.78234	0.0572738	0.0367443	0.440028	0.628802	-4.12598	-4.76634	-1.18433	-0.669322
b3544	dppA	11303.7	11794.2	9726.89	13027.7	8706.21	5602.75	4101.82	2989.19	537.482	63.9215	35.0107	10941.6	7859.61	0.718324	-0.477294	1.19066	0.795698	0.512059	0.374883	0.251756	-0.329707	-0.965617	-1.41549
b3543	dppB	2095.46	2218.25	1969.28	2154.88	1354.06	1215.59	939.843	854.191	250.12	15.121	10.0388	2094.33	1416.09	0.676156	-0.564572	1.02891	0.646537	0.580421	0.448756	0.0411154	-0.629194	-0.784828	-1.156
b3542	dppC	1077.05	1264.08	1426.38	867.042	695.319	891.601	637.051	609.15	251.168	5.69411	5.67045	1255.84	772.753	0.61533	-0.700567	0.690411	0.55367	0.709967	0.507273	-0.534473	-0.852901	-0.494177	-0.979166
b3541	dppD	1348.62	1587.26	1543.26	795.597	1040.47	930.978	739.096	962.953	273.685	10.4498	5.2032	1493.05	876.535	0.587079	-0.768374	0.532869	0.696877	0.623543	0.495026	-0.908147	-0.521023	-0.681438	-1.01442
b3540	dppF	1300.25	1334.9	1367.53	489.344	884.161	1012.78	723.637	834.442	345.528	0	0	1334.23	777.482	0.582721	-0.779124	0.366763	0.662676	0.75908	0.542364	-1.44708	-0.593623	-0.397677	-0.882666
b0812	dps	9073.59	8391.14	6528.21	14631.2	30231.9	71985.3	54663.8	36188.2	9317.74	245.062	50.8424	7997.65	42878	5.36133	2.42259	1.82944	3.7801	9.0008	6.83499	0.871402	1.91842	3.17005	2.77294
b3860	dsbA	5221.54	5799.75	4371.26	4180.41	2866.92	1594.8	1287.2	1008.08	644.645	32.8185	8.17052	5130.85	2482.33	0.483806	-1.0475	0.814759	0.558762	0.310827	0.250875	-0.295554	-0.839695	-1.68582	-1.99496
b1185	dsbB	1336.57	1660.67	1449.27	3045.81	2057.21	819.747	423.706	369.518	146.939	0	48.2523	1482.17	1586.62	1.07047	0.0982425	2.05496	1.38797	0.553072	0.285868	1.03911	0.47298	-0.854462	-1.80658
b2893	dsbC	1211.52	1310.09	1176.51	1383.95	1155.15	1002.51	660.483	505.702	109.687	0	14.4077	1232.71	1050.52	0.852208	-0.230723	1.12269	0.937081	0.813261	0.535798	0.166959	-0.0937538	-0.298209	-0.900238
b4136	dsbD	620.186	677.786	599.735	874.444	727.789	446.673	393.098	355.836	66.7511	9.07971	3.01399	632.569	610.501	0.965113	-0.0512297	1.38237	1.15053	0.706125	0.621431	0.467143	0.202296	-0.502004	-0.686333
b2195	dsbE	218.02	143.652	120.664	36.002	155.907	33.192	47.4315	78.1347	0	9.22099	0	160.779	68.133	0.423769	-1.23865	0.223923	0.969696	0.206445	0.295011	-2.15893	-0.0443955	-2.27617	-1.76116
b0604	dsbG	990.273	1072.58	527.692	443.534	517.366	644.351	602.049	379.205	246.749	6.88484	0	863.513	551.825	0.639046	-0.646007	0.513639	0.599141	0.746197	0.697208	-0.961172	-0.739032	-0.422372	-0.520338
b2366	dsdA	220.989	203.349	166.29	90.6015	138.049	222.746	154.179	94.2191	69.3052	11.6026	0	196.876	151.394	0.768981	-0.378981	0.460196	0.701197	1.1314	0.783128	-1.11968	-0.512109	0.178112	-0.352681
b2364	dsdC	151.526	224.639	154.034	171.578	175.434	88.9793	162.472	98.9115	15.1439	10.9863	0	176.733	149.616	0.846565	-0.240307	0.970831	0.992653	0.503468	0.919308	-0.0427077	-0.0106387	-0.990028	-0.12138
b2365	dsdX	22.707	0	14.3626	29.9972	21.6504	69.1396	34.5803	36.6202	5.29528	0	0	12.3566	38.8419	3.14342	1.65234	2.42763	1.75214	5.59537	2.79853	1.27955	0.80912	2.48423	1.48467
b1954	dsrA	117.672	0	223.289	0	0	0	0	0	0	0	0	113.654	0	0	-	0	0	0	0	-	-	-	-
b1952	dsrB	1076.57	851.214	766.071	1706.65	1847.66	1475.1	808.038	752.359	188.292	0	0	897.952	1459.36	1.62521	0.700627	1.9006	2.05764	1.64274	0.899867	0.926456	1.04099	0.716102	-0.152216
b3887	dtd	1157.87	869.719	1032.65	1353.7	1015.67	867.282	528.991	423.26	178.21	11.7531	0	1020.08	941.412	0.922882	-0.115782	1.32706	0.99568	0.850211	0.518579	0.40823	-0.00624539	-0.234107	-0.947365
b1634	dtpA	289.714	432.833	319.621	500.661	295.505	449.274	474.915	488.96	292.242	37.6145	34.0529	347.389	430.089	1.23806	0.30808	1.44121	0.850645	1.29329	1.3671	0.52728	-0.23337	0.371041	0.451115
b3496	dtpB	186	224.682	228.761	354.923	637.128	1157.85	737.367	503.647	77.1114	0	6.96357	213.148	721.818	3.38647	1.75978	1.66515	2.98914	5.43217	3.45942	0.735651	1.57973	2.44153	1.79053
b4130	dtpC	90.2931	48.0524	79.0783	89.4615	46.357	25.3781	40.7985	29.8703	24.2958	0	0	72.4746	50.4988	0.696779	-0.521227	1.23438	0.639631	0.350165	0.562936	0.303791	-0.644688	-1.51389	-0.828958
b0709	dtpD	471.482	567.285	473.264	67.7013	39.0907	43.6919	35.6777	44.0794	33.4629	0	3.45358	504.01	46.5404	0.0923402	-3.4369	0.134325	0.0775593	0.0866886	0.0707876	-2.8962	-3.68856	-3.52801	-3.82036
b4049	dusA	1171.04	1186.32	1083.29	1169.93	567.581	445.707	318.459	204.595	47.7903	9.90567	19.729	1146.88	625.419	0.54532	-0.874826	1.02009	0.49489	0.388624	0.277673	0.0286993	-1.01482	-1.36355	-1.84854
b3260	dusB	6952.75	8892.76	7482.15	955.901	439.949	517.278	417.507	417.171	454.867	143.704	100.705	7775.89	582.659	0.0749315	-3.73828	0.122931	0.0565786	0.0665234	0.0536926	-3.02407	-4.1436	-3.90999	-4.21913
b2140	dusC	406.073	570.322	476.523	254.105	122.267	58.5678	76.7193	63.1905	14.952	5.42354	5.401	484.306	127.915	0.26412	-1.92074	0.524679	0.252458	0.120931	0.158411	-0.930493	-1.98589	-3.04774	-2.65826
b3640	dut	2157.4	2132.24	2637.75	3195.28	2141.84	873.605	595.161	693.467	248.96	11.2881	11.2412	2309.13	1701.47	0.736844	-0.440569	1.38376	0.927551	0.378326	0.257742	0.468591	-0.108501	-1.4023	-1.956
b0173	dxr	1083.05	1371.48	1300.53	394.021	443.72	517.847	463.884	445.763	213.104	42.9439	29.9358	1251.69	454.868	0.363404	-1.46035	0.314792	0.354497	0.41372	0.370607	-1.66753	-1.49615	-1.27328	-1.43204
b0420	dxs	1489.16	1767.23	1753.21	414.632	544.11	486.524	542.717	411.954	167.299	2.75837	5.49382	1669.87	496.996	0.297626	-1.74843	0.248303	0.32584	0.291355	0.325006	-2.00983	-1.61776	-1.77915	-1.62146
b1533	eamA	1125.67	1056.92	1014.61	1505.66	1298.68	832.882	749.38	459.9	189.004	0	11.3787	1065.73	1096.65	1.02901	0.0412584	1.41279	1.21858	0.781511	0.70316	0.498549	0.285203	-0.355662	-0.508076
b2578	eamB	68.9593	102.233	81.7839	85.4052	131.501	15.7478	90.0147	55.6061	12.061	17.4995	0	84.3253	80.6672	0.956619	-0.0639835	1.01281	1.55945	0.186751	1.06747	0.0183584	0.641036	-2.42081	0.0941959
b3076	ebgA	42.5476	12.9389	15.5262	16.2137	15.603	20.9275	12.8166	8.79711	2.28971	1.66109	0	23.6709	16.3902	0.69242	-0.530281	0.684965	0.659163	0.884101	0.54145	-0.545899	-0.601293	-0.177717	-0.885099
b3077	ebgC	0	22.2756	21.384	0	0	0	14.7101	0	0	0	0	14.5532	3.67752	0.252695	-1.98453	0	0	0	1.01078	-	-	-	0.0154673
b3075	ebgR	308.843	305.242	263.722	458.999	382.814	366.749	241.886	127.287	36.0111	15.6747	0	292.602	362.612	1.23927	0.309485	1.56868	1.30831	1.2534	0.826671	0.649548	0.387703	0.325852	-0.274615
b4410	ecnA	161.916	240.042	614.491	80.2125	77.1911	73.9517	158.516	87.0421	0	0	0	338.817	97.4678	0.287671	-1.79751	0.236743	0.227825	0.218265	0.467852	-2.07861	-2.134	-2.19585	-1.09588
b4411	ecnB	6099.59	6713.51	5918.69	10644.6	15530.7	46093.2	30309.8	27461.5	13868.6	4221.45	210.195	6243.93	25644.6	4.10712	2.03813	1.7048	2.48733	7.38208	4.85429	0.769601	1.3146	2.88403	2.27926
b2209	eco	248.847	409.908	373.826	1972.44	2649.49	2273.1	1028.62	813.79	261.14	10.5248	0	344.194	1980.91	5.75523	2.52487	5.73061	7.69767	6.60414	2.98849	2.51869	2.94442	2.72337	1.57942
b0293	ecpA	258.597	187.427	212.638	204.972	213.689	204.721	135.022	111.212	84.4268	8.74973	0	219.554	189.601	0.863575	-0.211607	0.933586	0.973287	0.932442	0.614984	-0.0991458	-0.0390624	-0.100914	-0.70138
b0292	ecpB	45.4481	0	28.7468	15.0098	28.8889	13.8383	19.7749	32.5756	0	0	0	24.7316	19.378	0.78353	-0.351939	0.606909	1.16809	0.559537	0.799581	-0.720449	0.224157	-0.837694	-0.322683
b0291	ecpC	32.0626	23.7666	53.2356	39.7092	34.3921	54.9146	31.3893	19.3906	14.0194	2.0341	12.1539	36.3549	40.1013	1.10305	0.141497	1.09226	0.946008	1.51051	0.863412	0.127321	-0.0800761	0.595038	-0.211879
b0290	ecpD	49.2746	60.875	58.4384	54.9234	93.9636	50.6364	44.2198	29.7999	4.30906	3.12604	0	56.196	60.9358	1.08434	0.116822	0.977354	1.67207	0.901068	0.786885	-0.0330471	0.741634	-0.150292	-0.345775
b0289	ecpE	42.7596	84.522	40.5694	141.219	81.5399	143.216	55.8155	76.6216	9.97154	0	0	55.9503	105.448	1.88467	0.914309	2.52401	1.45736	2.5597	0.99759	1.33572	0.543359	1.35598	-0.00348151
b0294	ecpR	17.1522	0	0	0	32.7081	31.3355	0	0	0	0	0	5.71738	16.0109	2.80039	1.48563	0	5.72081	5.48073	0	-	2.51622	2.45437	-
b1850	eda	3820.57	3510.76	3774.66	4035.65	3100.89	1773.8	1391.03	1544.62	519.111	112.177	15.9586	3702	2575.34	0.695663	-0.523538	1.09013	0.837626	0.479147	0.375752	0.124499	-0.255622	-1.06146	-1.41215
b1851	edd	933.187	861.555	768.75	736.352	575.417	301.156	506.942	402.528	89.9145	25.5245	14.1213	854.497	529.967	0.620209	-0.689175	0.861737	0.673398	0.352436	0.593263	-0.21468	-0.570469	-1.50456	-0.753256
b1019	efeB	820.092	912.828	853.628	118.331	22.7747	72.7298	51.9656	72.7634	33.4215	4.04098	12.0726	862.183	66.4502	0.0770721	-3.69765	0.137246	0.0264152	0.0843555	0.0602722	-2.86517	-5.24249	-3.56737	-4.05236
b1018	efeO	1975.47	2174.3	1848.72	569.388	59.931	73.8204	140.653	144.813	81.6657	18.2293	9.07674	1999.49	210.948	0.105501	-3.24468	0.284766	0.029973	0.0369195	0.0703443	-1.81215	-5.06019	-4.75947	-3.82942
b4147	efp	13087.8	15002.7	13418.2	8786.53	5216.53	2988.77	2613.93	1960.75	400.271	36.2975	27.11	13836.2	4901.44	0.354247	-1.49717	0.635039	0.37702	0.216011	0.188919	-0.655084	-1.40729	-2.21083	-2.40416
b2267	elaA	834.168	867.832	728.958	1174.48	1590.71	1082.81	845.304	413.025	199.647	11.1412	0	810.319	1173.32	1.44798	0.534038	1.4494	1.96306	1.33627	1.04317	0.535458	0.973104	0.418213	0.0609789
b2266	elaB	10916.1	11182.3	11175.4	11736	16798.5	45795.5	42032.7	36065.4	22492.8	4967.7	234.775	11091.3	29090.7	2.62285	1.39113	1.05813	1.51457	4.12897	3.78971	0.0815179	0.598912	2.04578	1.92209
b2269	elaD	0	24.7773	23.7855	0	7.9677	0	10.9081	4.49226	5.84623	8.4824	0	16.1876	4.71894	0.291516	-1.77836	0	0.49221	0	0.673853	-	-1.02265	-	-0.569495
b3209	elbB	1456.75	1271.28	1102.77	1627.59	1226.43	1401.46	950.772	574.838	173.471	0	0	1276.93	1301.56	1.01929	0.0275608	1.27461	0.960448	1.09752	0.744575	0.350054	-0.0582207	0.134245	-0.425512
b0938	elfA	0	55.6685	0	18.6022	0	102.901	24.5077	30.279	0	0	0	18.5562	36.5028	1.96715	0.976108	1.00248	0	5.5454	1.32073	0.00357292	-	2.47129	0.401339
b0940	elfC	11.6767	3.84683	29.5428	42.4201	66.8	35.5537	43.1854	23.0159	5.44599	1.97542	0	15.0221	46.9898	3.12804	1.64526	2.82384	4.44678	2.36676	2.87479	1.49766	2.15276	1.24291	1.52346
b0939	elfD	0	14.2679	0	0	0	13.1868	0	0	0	0	0	4.75595	3.2967	0.693174	-0.52871	0	0	2.7727	0	-	-	1.47129	-
b0941	elfG	66.2041	56.0847	62.8131	74.965	216.424	77.7529	104.937	61.0108	19.8499	0	0	61.7006	118.52	1.92088	0.941768	1.21498	3.50764	1.26016	1.70074	0.280932	1.8105	0.333612	0.766161
b0920	elyC	324.768	346.659	332.784	373.261	247.725	154.264	144.136	69.8348	18.1766	6.59319	0	334.737	229.847	0.686648	-0.542357	1.11509	0.740058	0.460851	0.430595	0.157157	-0.434289	-1.11763	-1.2156
b2685	emrA	1079.33	1186.22	1007.66	307.983	222.287	307.606	202.879	241.371	126.856	8.76466	0	1091.07	260.189	0.238472	-2.06811	0.282277	0.203733	0.281931	0.185945	-1.82482	-2.29525	-1.82658	-2.42705
b2686	emrB	559.285	520.248	555.609	202.096	87.8312	108.187	120.244	137.949	110.478	10.0184	0	545.047	129.589	0.237758	-2.07243	0.370786	0.161144	0.198491	0.220612	-1.43134	-2.63358	-2.33286	-2.18042
b3673	emrD	0	8.44744	8.10931	25.4052	24.4482	39.037	33.4704	9.18941	5.97955	0	4.31989	5.51892	30.5902	5.54279	2.47061	4.60329	4.42989	7.07331	6.06467	2.20266	2.14727	2.82238	2.60043
b0543	emrE	701.068	361.51	231.36	90.6015	232.503	361.962	238.729	180.245	85.2987	0	30.8117	431.313	230.949	0.535456	-0.90116	0.21006	0.53906	0.839211	0.553494	-2.25113	-0.891483	-0.252895	-0.853361
b2368	emrK	8.70144	34.3999	8.25574	17.2426	16.5931	39.7419	17.0374	0	0	0	0	17.119	22.6537	1.32331	0.404149	1.00722	0.969278	2.3215	0.995232	0.0103765	-0.0450173	1.21506	-0.00689538
b2367	emrY	19.7395	45.5217	18.7284	13.0384	6.27366	30.0519	21.4721	7.07429	18.413	3.33946	0	27.9965	17.709	0.632544	-0.660762	0.465717	0.224087	1.07341	0.766957	-1.10248	-2.15787	0.102208	-0.382782
b1193	emtA	1871.58	2029.82	1524.29	2477.92	1484.44	726.203	702.642	347.242	46.3489	0	0	1808.56	1347.8	0.745235	-0.424232	1.37011	0.820787	0.401536	0.388509	0.45429	-0.28492	-1.3164	-1.36398
b2945	endA	85.8821	14.1468	27.161	14.1818	40.9429	13.0749	37.3682	23.084	10.0138	0	0	42.3966	26.392	0.622502	-0.68385	0.334504	0.965712	0.308395	0.881396	-1.5799	-0.0503351	-1.69715	-0.182138
b2779	eno	26710.6	27531.8	23293.4	10667.7	8831.18	14848.7	11576.3	9132.55	4772.59	447.133	63.0477	25845.3	11481	0.444219	-1.17066	0.412753	0.341694	0.574524	0.447906	-1.27665	-1.54922	-0.799561	-1.15873
b0596	entA	230.611	294.958	296.022	53.7618	25.8683	24.7827	53.122	21.8772	0	0	0	273.864	39.3837	0.143807	-2.79779	0.196308	0.0944568	0.0904928	0.193972	-2.34881	-3.4042	-3.46605	-2.36608
b0595	entB	413.293	291.767	481.752	81.8973	33.7767	21.5728	7.70692	31.7394	8.26113	0	0	395.604	36.2384	0.0916029	-3.44846	0.207018	0.0853802	0.0545314	0.0194814	-2.27217	-3.54996	-4.19677	-5.68176
b0593	entC	465.079	757.581	694.571	68.266	16.4236	7.8672	5.62113	13.8897	0	0	0	639.077	24.5445	0.0384062	-4.70252	0.10682	0.025699	0.0123103	0.00879571	-3.22675	-5.28214	-6.344	-6.82898
b0583	entD	16.3222	161.319	61.9447	97.0313	93.3763	29.8192	85.2236	17.5488	0	0	0	79.8619	76.3626	0.956183	-0.0646411	1.21499	1.16922	0.373385	1.06714	0.280943	0.225549	-1.42126	0.0937458
b0594	entE	446.276	416.223	435.344	87.1875	17.9793	0	12.3071	10.1369	0	3.19012	0	432.614	29.3685	0.0678861	-3.88074	0.201537	0.0415596	0	0.0284483	-2.31089	-4.58867	-	-5.13551
b0586	entF	224.246	237.094	247.396	129.175	47.2375	23.8185	11.9129	26.633	3.64844	1.32339	2.63579	236.245	53.036	0.224495	-2.15524	0.546783	0.199951	0.100821	0.0504258	-0.870959	-2.32228	-3.31013	-4.30969
b0597	entH	367.546	290.608	371.968	97.1096	46.7258	22.3825	47.977	26.3445	0	0	0	343.374	53.5487	0.155949	-2.68086	0.28281	0.136078	0.0651839	0.139722	-1.8221	-2.87749	-3.93934	-2.83937
b0591	entS	202.395	424.075	522.318	16.0425	7.71911	0	5.28386	4.3521	0	0	0	382.929	7.26137	0.0189627	-5.72069	0.0418942	0.020158	0	0.0137985	-4.57711	-5.6325	-	-6.17934
b3613	envC	1189.62	1302.85	1448.98	629.149	490.491	345.088	209.844	142.593	16.87	4.0795	8.12509	1313.82	418.643	0.318646	-1.64997	0.478871	0.373333	0.262661	0.159721	-1.06229	-1.42146	-1.92873	-2.64638
b0566	envY	39.894	26.2859	37.8506	39.5265	63.3961	36.4414	112.829	71.4866	37.2131	0	6.72108	34.6768	63.0482	1.81817	0.862485	1.13986	1.8282	1.05089	3.25373	0.188851	0.870423	0.0716063	1.70209
b3404	envZ	628.743	606.616	624.945	229.899	235.513	273.49	293.114	237.402	68.0749	11.3967	7.56619	620.101	258.004	0.416067	-1.26511	0.370744	0.379797	0.441041	0.472687	-1.4315	-1.3967	-1.18102	-1.08104
b2927	epd	3197.81	3013.29	2449.82	1564.5	1401.41	816.444	525.016	437.773	27.7911	10.0807	5.01938	2886.97	1076.84	0.373	-1.42275	0.541916	0.485425	0.282803	0.181857	-0.883858	-1.04268	-1.82213	-2.45912
b4155	epmA	455.752	511.861	442.236	123.151	237.025	123	162.248	61.2502	101.45	21.028	15.7055	469.95	161.356	0.343348	-1.54226	0.262052	0.504362	0.261731	0.345245	-1.93207	-0.987468	-1.93384	-1.53431
b4146	epmB	1338.8	1342.65	1288.91	555.948	600.709	539.531	417.621	322.809	68.8696	14.9886	4.97543	1323.45	528.452	0.399298	-1.32446	0.420074	0.453895	0.407669	0.315554	-1.25129	-1.13957	-1.29453	-1.66404
b2326	epmC	1071.07	857.816	1138.86	128.077	246.504	202.422	192.842	218.399	25.8386	0	0	1022.58	192.461	0.188211	-2.40957	0.125248	0.241061	0.197953	0.188583	-2.99714	-2.05253	-2.33677	-2.40673
b4114	eptA	1121	1065.31	823.981	524.823	1973.23	686.405	542.698	387.398	90.4903	3.12604	6.2261	1003.43	931.79	0.928605	-0.106864	0.523029	1.96649	0.684058	0.540842	-0.935037	0.975622	-0.547809	-0.88672
b3546	eptB	185.519	325.309	232.796	53.3643	176.887	98.3981	109.364	80.4277	62.8012	12.1492	9.07406	247.875	109.503	0.441769	-1.17864	0.215288	0.713613	0.396967	0.441208	-2.21566	-0.486786	-1.33291	-1.18047
b3955	eptC	3252.58	3630.19	3008.41	1122.42	1096.84	565.412	430.667	492.845	236.946	11.8548	11.8055	3297.06	803.836	0.243804	-2.03621	0.340431	0.332674	0.17149	0.130622	-1.55457	-1.58782	-2.5438	-2.93653
b2566	era	2348.23	2619.25	2365.88	1107.91	1119.48	1266.58	1080.13	595.108	234.689	39.7267	62.1682	2444.45	1143.52	0.467804	-1.09603	0.453234	0.457969	0.518143	0.441869	-1.14167	-1.12668	-0.948578	-1.17831
b0156	erpA	6619.04	5844.06	6531.2	7170.16	6030.55	4326.39	4281.62	2214.01	535.1	59.722	59.4738	6331.43	5452.18	0.861129	-0.215698	1.13247	0.952479	0.683319	0.676248	0.179474	-0.0702415	-0.549369	-0.564375
b4707	esrE	0	0	0	0	0	0	0	0	0	0	0	0	0	-	-	-	-	-	-	-	-	-	-
b0554	essD	0	232.599	357.262	0	44.8785	42.9952	61.4403	25.3029	65.8585	0	0	196.621	37.3285	0.18985	-2.39706	0	0.228249	0.218671	0.312482	-	-2.13132	-2.19317	-1.67816
b1556	essQ	47.0687	0	0	0	0	0	30.7201	0	0	0	0	15.6896	7.68004	0.489499	-1.03062	0	0	0	1.958	-	-	-	0.969379
b0981	etk	204.252	128.463	149.747	124.182	181.47	190.816	178.755	134.756	61.7046	9.42402	7.03864	160.821	168.806	1.04965	0.0699088	0.772178	1.1284	1.18651	1.11151	-0.372995	0.174276	0.246726	0.152526
b0982	etp	90.7603	89.7019	0	0	43.2685	62.1791	88.8542	158.569	63.4959	0	0	60.1541	48.5755	0.807517	-0.308435	0	0.719295	1.03366	1.47711	-	-0.475344	0.0477671	0.562778
b4391	ettA	4128.04	4499.9	4187.3	5780.16	4225.37	2966.72	2313.87	2108.17	998.051	83.188	18.4094	4271.75	3821.53	0.894606	-0.160676	1.35311	0.989142	0.694497	0.541668	0.436284	-0.0157498	-0.525959	-0.884518
b2451	eutA	28.8518	7.12884	6.8435	14.293	34.3866	65.8871	14.1229	31.02	10.0924	3.66079	0	14.2747	32.1724	2.2538	1.17236	1.00128	2.40892	4.61565	0.989368	0.00185083	1.26839	2.20653	-0.0154211
b2441	eutB	423.826	448.279	359.789	449.391	567.164	414.314	402.793	331.764	62.4228	3.77376	0	410.631	458.415	1.11637	0.158812	1.09439	1.3812	1.00897	0.980911	0.130127	0.465923	0.0128814	-0.0278058
b2440	eutC	308.043	270.623	313.914	327.813	369.856	458.55	275.512	171.729	47.8903	0	0	297.526	357.933	1.20303	0.266671	1.1018	1.2431	1.54121	0.926007	0.139857	0.313945	0.624063	-0.110905
b2458	eutD	9.9604	9.84426	28.3507	0	9.49693	18.1968	0	10.7089	0	0	0	16.0518	6.92343	0.431318	-1.21318	0	0.591644	1.13363	0	-	-0.757199	0.180949	-
b2455	eutE	21.6389	7.12884	6.8435	0	13.7546	13.1774	4.70765	7.755	10.0924	3.66079	0	11.8704	7.90993	0.666357	-0.585632	0	1.15873	1.11011	0.396587	-	0.212551	0.150699	-1.33429
b2453	eutG	17.051	8.42609	16.1776	59.1289	40.644	15.5753	11.1286	9.16618	0	4.32695	0	13.8849	31.6192	2.27724	1.18728	4.2585	2.92721	1.12175	0.80149	2.09035	1.54952	0.165745	-0.319244
b2452	eutH	0	16.3161	15.663	57.2479	78.7021	113.099	70.0349	48.8103	11.5494	0	0	10.6597	79.771	7.48342	2.9037	5.3705	7.38315	10.61	6.57006	2.42506	2.88424	3.40735	2.71591
b2454	eutJ	12.105	11.9638	11.485	23.987	11.5417	22.1147	23.7015	6.50733	0	0	0	11.8513	20.3363	1.71596	0.779013	2.024	0.973882	1.86602	1.99992	1.01721	-0.0381815	0.899967	0.99994
b2438	eutK	323.833	200.035	153.623	180.478	405.253	388.246	211.355	282.887	141.596	10.2722	0	225.83	296.333	1.31219	0.391981	0.799176	1.7945	1.71919	0.9359	-0.323414	0.843584	0.781733	-0.0955736
b2439	eutL	322.481	258.012	174.836	182.578	263.551	561.09	270.608	198.123	32.2297	0	0	251.777	319.457	1.26881	0.343476	0.725158	1.04676	2.22852	1.07479	-0.463632	0.0659363	1.15609	0.104058
b2457	eutM	69.0769	34.1357	98.3081	0	65.8627	94.648	45.0842	55.701	72.4893	0	0	67.1736	51.3987	0.765163	-0.386162	0	0.980485	1.40901	0.671159	-	-0.0284327	0.494678	-0.575273
b2456	eutN	0	69.6987	0	0	0	0	0	0	0	0	0	23.2329	0	0	-	0	0	0	0	-	-	-	-
b2461	eutP	0	0	0	0	20.1438	0	0	11.3573	0	0	0	0	5.03595	-	-	-	-	-	-	-	-	-	-
b2460	eutQ	0	28.5357	27.3935	0	0	39.5604	18.844	15.5211	0	0	0	18.6431	14.6011	0.783193	-0.352561	0	0	2.12199	1.01078	-	-	1.08542	0.0154673
b2437	eutR	125.054	85.5664	109.522	123.902	210.955	175.741	169.516	160.308	26.9194	0	0	106.714	170.028	1.59331	0.672023	1.16107	1.97682	1.64683	1.5885	0.215453	0.983181	0.719696	0.667666
b2462	eutS	0	29.856	0	0	0	0	19.7159	0	21.1337	0	0	9.95201	4.92898	0.495275	-1.0137	0	0	0	1.9811	-	-	-	0.986301
b2459	eutT	12.6025	0	0	0	24.0321	0	16.4504	6.77476	8.81667	0	0	4.20082	10.1206	2.4092	1.26856	0	5.72081	0	3.916	-	2.51622	-	1.96938
b2369	evgA	1747.06	1954.74	1516.84	489.897	832.884	918.374	613.152	256.944	11.5306	16.7299	0	1739.55	713.577	0.410208	-1.28557	0.281624	0.478794	0.527938	0.352478	-1.82816	-1.06252	-0.921559	-1.5044
b2370	evgS	270.386	448.173	283.259	11.1623	21.4837	28.3005	22.059	16.655	5.91132	0	1.42353	333.939	20.7514	0.0621411	-4.00831	0.0334262	0.0643342	0.0847473	0.0660569	-4.90288	-3.95827	-3.56069	-3.92015
b3006	exbB	3653.6	5055.39	4931.52	710.329	210.33	188.909	602.893	318.7	38.582	0	6.96832	4546.84	428.115	0.0941568	-3.40879	0.156225	0.0462585	0.0415474	0.132596	-2.6783	-4.43414	-4.5891	-2.91489
b3005	exbD	2262.07	4377.24	3049.86	566.206	136.22	174.004	404.06	204.805	0	12.0849	12.0347	3229.72	320.122	0.0991176	-3.33472	0.175311	0.0421768	0.0538758	0.125107	-2.51201	-4.56741	-4.21422	-2.99877
b1844	exoX	1146.5	438.144	580.147	1135.94	874.521	879.712	798.167	608.111	10.6945	15.5169	7.7262	721.597	922.085	1.27784	0.353707	1.5742	1.21193	1.21912	1.10611	0.654623	0.277301	0.285839	0.145498
b3094	exuR	899.825	1160	890.854	2519.56	2312.75	1500.95	936.252	483.723	27.3703	0	13.1823	983.559	1817.38	1.84776	0.885775	2.56168	2.35141	1.52604	0.951902	1.35709	1.23352	0.609794	-0.0711154
b3093	exuT	163.725	100.172	103.559	123.594	163.54	242.138	162.831	167.647	38.1807	3.95693	0	122.485	173.026	1.41262	0.498377	1.00905	1.33518	1.97687	1.32939	0.0129996	0.417037	0.983217	0.410765
b4690	eyeA	957.276	405.477	1297.49	541.977	391.171	1499.02	1071.05	441.092	861.056	0	0	886.748	875.805	0.98766	-0.0179131	0.611196	0.44113	1.69047	1.20785	-0.710293	-1.18072	0.757425	0.272435
b0954	fabA	10022.1	11990.5	10528.2	4142.25	5364.63	3319.26	2588.38	2499.52	1257.41	237.966	177.732	10846.9	3853.63	0.355273	-1.493	0.381882	0.494575	0.306009	0.238628	-1.3888	-1.01574	-1.70836	-2.06717
b2323	fabB	14383.3	13690.9	12725.8	6706.29	21021.9	15267.7	12007.8	7981.83	1410.15	84.1982	37.7317	13600	13750.9	1.01109	0.0159178	0.493109	1.54572	1.12262	0.882924	-1.02002	0.628283	0.166871	-0.179639
b1092	fabD	6830.03	6868.81	6914.27	5687.84	4206.46	2935.38	2481.25	2014.43	640.153	71.8721	49.5508	6871.04	3827.73	0.557082	-0.844038	0.827799	0.612201	0.427211	0.361118	-0.272647	-0.707922	-1.22698	-1.46946
b1095	fabF	8244.23	8921.8	7620.79	6859.43	3662.07	2115.46	1554.08	1389.62	1249.37	289.707	144.251	8262.27	3547.76	0.429393	-1.21963	0.830211	0.443227	0.256038	0.188093	-0.26845	-1.17388	-1.96557	-2.41048
b1093	fabG	17992.2	19840	18208.7	16556.1	10976.6	9218.77	7279.71	6040.47	2218.46	202.925	62.7149	18680.3	11007.8	0.589273	-0.762993	0.886287	0.587602	0.493502	0.3897	-0.174153	-0.767089	-1.01887	-1.35957
b1091	fabH	5043.96	6129.1	5853.54	3913.83	2764.06	2240.67	1829.67	1484.19	453.166	80.8409	64.4039	5675.53	2687.06	0.473446	-1.07873	0.689597	0.487012	0.394794	0.322378	-0.536174	-1.03797	-1.34083	-1.63317
b1288	fabI	16630.8	18226.6	16315.1	15854.2	11571.3	9326.07	7828.57	7421.5	2866.06	149.911	38.9448	17057.5	11145	0.65338	-0.614005	0.929455	0.678371	0.546743	0.458951	-0.105543	-0.559854	-0.871065	-1.12359
b3963	fabR	1579.75	1808.67	1662.07	2557.01	1819.42	957.257	888.13	554.944	87.5399	0	7.90532	1683.49	1555.45	0.923943	-0.114124	1.51887	1.08074	0.568613	0.527552	0.602997	0.112018	-0.814481	-0.922616
b0180	fabZ	7495.3	8221.23	6161.79	5420.96	5237.97	3027.14	3004.83	2929.3	2022.8	225.762	67.4472	7292.78	4172.72	0.572172	-0.805478	0.743332	0.71824	0.415088	0.412029	-0.42792	-0.477462	-1.26851	-1.27918
b3845	fadA	200.133	283.799	222.905	146.562	190.821	198.709	124.941	145.008	48.7002	13.2487	0	235.612	165.258	0.701399	-0.511693	0.622047	0.809892	0.843374	0.530282	-0.684904	-0.304198	-0.245756	-0.915169
b3846	fadB	323.611	328.975	298.263	73.2869	158.684	160.471	162.933	99.4085	58.2166	0	0	316.95	138.844	0.438063	-1.19079	0.231226	0.500661	0.506297	0.514067	-2.11263	-0.998095	-0.981943	-0.959973
b1805	fadD	396.383	569.834	507.138	428.435	469.56	285.273	235.187	235.685	92.4364	15.2406	9.10637	491.118	354.614	0.722054	-0.469821	0.872367	0.956104	0.580866	0.478881	-0.196993	-0.0647603	-0.783724	-1.06226
b0221	fadE	356.097	294.651	251.428	504.61	848.818	1032.57	567.518	558.704	254.919	8.40604	10.4639	300.725	738.379	2.45533	1.29591	1.67798	2.82257	3.4336	1.88716	0.746723	1.49701	1.77972	0.91622
b3081	fadH	80.236	84.2567	71.3684	14.9057	19.1256	59.5498	39.2755	21.5664	7.01664	0	0	78.6204	33.2142	0.422462	-1.24311	0.189591	0.243266	0.757434	0.499559	-2.39904	-2.0394	-0.400807	-1.00127
b2342	fadI	224.025	198.508	212.551	137.77	228.332	317.541	257.135	83.0554	43.2354	0	3.90439	211.695	235.194	1.11101	0.151867	0.650794	1.07859	1.49999	1.21465	-0.619728	0.109149	0.584955	0.280538
b2341	fadJ	202.962	242.58	214.957	201.093	261.024	418.22	311.142	233.438	39.6257	2.39557	4.77122	220.166	297.87	1.35293	0.436086	0.913366	1.18558	1.89956	1.41321	-0.130735	0.245587	0.925668	0.498977
b1701	fadK	24.5924	12.1528	29.1659	30.4574	29.3101	44.9281	48.1519	39.6607	4.30121	3.12035	3.10738	21.9704	38.2119	1.73924	0.798461	1.38629	1.33407	2.04494	2.19167	0.471232	0.415838	1.03206	1.13203
b2344	fadL	1669.01	1836.15	1784.15	1129.86	669.661	510.487	443.608	357.262	206.054	11.4987	7.63395	1763.1	688.404	0.390451	-1.35679	0.640837	0.379821	0.28954	0.251607	-0.64197	-1.39661	-1.78817	-1.99076
b0443	fadM	101.706	150.78	48.2484	453.463	266.678	394.842	564.232	355.385	106.731	0	0	100.245	419.804	4.18778	2.06618	4.52355	2.66026	3.93877	5.62853	2.17745	1.41157	1.97775	2.49276
b1187	fadR	1506	2044.87	1789.42	836.709	818.612	797.115	440.934	340.481	39.3869	7.14338	21.3411	1780.1	723.343	0.40635	-1.2992	0.470036	0.45987	0.447793	0.247703	-1.08916	-1.1207	-1.1591	-2.01332
b2912	fau	443.202	492.788	350.417	274.45	369.756	303.634	180.789	158.836	38.758	0	0	428.802	282.157	0.658013	-0.603812	0.640038	0.862301	0.708097	0.421614	-0.64377	-0.213737	-0.49798	-1.246
b2925	fbaA	23025.1	25379.8	20742.3	16847.2	10328.5	11317.2	10008.2	9609.72	4914.52	276.083	37.9221	23049.1	12125.3	0.526065	-0.926687	0.730929	0.44811	0.491005	0.434215	-0.452196	-1.15808	-1.02619	-1.20352
b2097	fbaB	3501.52	3764.92	3194.39	4670.17	5136.29	21958.8	20115.9	17452.9	11629.2	3300.38	189.615	3486.94	12970.3	3.71967	1.89517	1.33933	1.47301	6.29743	5.76891	0.421512	0.558763	2.65476	2.5283
b4232	fbp	3630.14	3357.31	2809.23	6530.33	4921.12	2760.22	1846.44	1171.97	234.101	20.5855	30.75	3265.56	4014.53	1.22935	0.2979	1.99976	1.50698	0.845252	0.565428	0.999825	0.591658	-0.242547	-0.822584
b3895	fdhD	449.498	516.298	276.632	445.358	428.582	399.499	333.017	143.677	8.49915	0	12.2803	414.142	401.614	0.969748	-0.044318	1.07537	1.03487	0.964641	0.804112	0.104838	0.0494441	-0.0519355	-0.314532
b3891	fdhE	860.562	1012.02	961.176	906.6	789.36	487.572	355.481	304.507	30.4835	0	0	944.586	634.753	0.671991	-0.573486	0.959786	0.835668	0.516175	0.376335	-0.0592152	-0.258999	-0.954068	-1.40991
b4079	fdhF	164.971	149.072	111.8	154.111	94.3766	116.249	70.7551	38.0074	26.3802	2.39222	7.14683	141.948	108.873	0.766995	-0.382712	1.08569	0.66487	0.818958	0.498459	0.118614	-0.588857	-0.288138	-1.00445
b1474	fdnG	6.64245	13.13	15.7555	26.3251	34.8335	21.2365	17.3412	12.4978	2.32353	1.68562	0	11.8427	24.9341	2.10545	1.07413	2.2229	2.94136	1.79322	1.4643	1.15245	1.55648	0.842555	0.550211
b1475	fdnH	0	22.6284	10.8613	11.3423	21.8301	10.457	22.4146	6.15399	32.0352	0	0	11.1633	16.511	1.47905	0.564667	1.01604	1.95553	0.936731	2.00789	0.0229515	0.967558	-0.0942937	1.00568
b1476	fdnI	61.9894	76.5832	44.1107	76.7731	14.7762	14.1561	20.2292	16.662	10.8419	0	7.83269	60.8944	31.4837	0.51702	-0.951707	1.26076	0.242653	0.23247	0.332201	0.334291	-2.04303	-2.10488	-1.58987
b3894	fdoG	958.89	1974.12	1835.29	1545.08	1720.98	827.41	500.235	319.273	60.3523	11.7878	10.0618	1589.43	1148.43	0.722538	-0.468854	0.972094	1.08276	0.520569	0.314725	-0.0408325	0.11472	-0.941837	-1.66783
b3893	fdoH	145.85	243.946	351.272	444.637	812.988	112.731	117.159	102.53	23.547	0	0	247.023	371.879	1.50544	0.59019	1.79999	3.29115	0.45636	0.474284	0.847986	1.71859	-1.13176	-1.07618
b3892	fdoI	207.176	63.0033	287.287	584.225	486.243	247.476	156.02	102.806	0	0	0	185.822	368.491	1.98303	0.987707	3.144	2.61671	1.33179	0.839618	1.6526	1.38775	0.413367	-0.252195
b0518	fdrA	12.1413	5.99986	5.7597	6.01474	0	5.54527	0	3.26343	0	0	0	7.96695	2.89	0.362749	-1.46296	0.754961	0	0.696033	0	-0.405526	-	-0.522772	-
b2525	fdx	2477.08	2806.47	2694.13	1227.13	547.25	993.381	1242.1	1477.77	655.145	15.3316	61.0716	2659.23	1002.47	0.376977	-1.40745	0.461462	0.205793	0.37356	0.467092	-1.11572	-2.28073	-1.42059	-1.09822
b1385	feaB	162.024	100.084	185.751	280.931	263.912	265.17	189.465	127.021	51.9531	6.85269	0	149.287	249.87	1.67376	0.74309	1.88182	1.76782	1.77625	1.26913	0.912131	0.821972	0.828833	0.343844
b1384	feaR	123.003	232.085	137.921	66.4745	21.3235	51.0716	87.5779	36.0672	0	0	0	164.336	56.6119	0.344488	-1.53748	0.404503	0.129755	0.310775	0.532918	-1.30578	-2.94614	-1.68606	-0.908013
b4291	fecA	78.3803	77.4664	148.731	47.4579	12.4555	39.7761	45.4722	23.4085	3.04638	0	4.40167	101.526	36.2904	0.35745	-1.48419	0.467446	0.122683	0.391782	0.447887	-1.09713	-3.02699	-1.35188	-1.15879
b4290	fecB	112.193	99.7959	159.669	144.507	106.972	51.2415	43.9346	42.2183	0	0	5.67045	123.886	86.6638	0.699546	-0.515509	1.16645	0.863473	0.413618	0.354638	0.222129	-0.211776	-1.27363	-1.49558
b4289	fecC	50.7003	90.1963	125.069	0	19.3364	18.525	33.0903	0	7.09398	0	0	88.6551	17.7379	0.200078	-2.32137	0	0.218109	0.208956	0.373248	-	-2.19688	-2.25873	-1.42179
b4288	fecD	0	41.8484	30.13	20.9761	30.2789	19.3388	20.7265	51.2146	0	0	0	23.9928	22.8301	0.951539	-0.071666	0.874266	1.262	0.806026	0.863862	-0.193856	0.335713	-0.311101	-0.211128
b4287	fecE	92.3578	195.602	137.7	52.2898	88.0602	72.3126	43.0563	92.2056	0	0	0	141.886	63.9297	0.45057	-1.15018	0.368533	0.620639	0.509651	0.303456	-1.44013	-0.688174	-0.972418	-1.72044
b4293	fecI	466.17	652.706	460.721	19.2449	37.0399	106.456	63.3861	73.092	27.1777	19.7163	0	526.532	56.5318	0.107366	-3.21939	0.0365502	0.0703468	0.202184	0.120384	-4.77398	-3.82937	-2.30626	-3.05428
b4292	fecR	201.758	272.871	362.698	31.5632	60.7485	67.899	83.1668	22.8337	0	0	0	279.109	60.8444	0.217995	-2.19763	0.113085	0.217651	0.24327	0.297972	-3.14452	-2.19991	-2.03937	-1.74675
b3408	feoA	1426.58	1321.82	1184.32	1369.27	595.085	325.778	814.693	647.064	93.5655	0	22.5319	1310.9	776.206	0.592115	-0.756051	1.04452	0.45395	0.248514	0.621474	0.0628418	-1.13939	-2.0086	-0.686234
b3409	feoB	741.215	667.934	562.6	647.99	444.821	306.672	432.544	314.079	73.2077	8.85151	2.20368	657.25	458.007	0.696854	-0.521072	0.985912	0.676792	0.466598	0.658112	-0.0204694	-0.563215	-1.09975	-0.603595
b3410	feoC	514.565	211.902	406.84	297.398	163.54	156.677	167.919	230.514	0	21.7631	0	377.769	196.384	0.519852	-0.943828	0.787249	0.432911	0.414744	0.444503	-0.345108	-1.20786	-1.26971	-1.16973
b0584	fepA	442.74	455.438	582.944	255.14	51.6904	20.6338	41.2802	21.8577	15.8031	2.2929	2.28337	493.707	92.1862	0.186722	-2.42103	0.516785	0.104699	0.0417937	0.0836127	-0.952364	-3.25569	-4.58057	-3.58013
b0592	fepB	328.152	397.56	532.297	188.785	90.8368	87.0247	55.2705	68.2862	14.8113	0	0	419.336	105.479	0.251539	-1.99115	0.450199	0.216621	0.20753	0.131805	-1.15136	-2.20676	-2.26861	-2.92352
b0588	fepC	248.338	355.891	212.056	123.025	23.6782	22.6846	32.4163	13.35	0	0	0	272.095	50.4511	0.185417	-2.43115	0.452141	0.087022	0.08337	0.119136	-1.14515	-3.52248	-3.58433	-3.06932
b0590	fepD	161.271	278.934	401.653	9.98662	19.2209	0	26.3141	10.8369	7.05158	0	0	280.619	13.8804	0.0494634	-4.33749	0.0355878	0.0684945	0	0.0937714	-4.81247	-3.86787	-	-3.41471
b0587	fepE	0	17.6554	8.47434	0	0	0	0	0	6.24871	0	0	8.7099	0	0	-	0	0	0	0	-	-	-	-
b0589	fepG	112.215	181.484	125.825	40.4297	9.7267	0	6.6581	0	0	0	0	139.841	14.2036	0.10157	-3.29946	0.289111	0.0695552	0	0.0476118	-1.7903	-3.8457	-	-4.39254
b0585	fes	151.544	291.233	167.745	8.34157	0	0	16.4846	0	0	0	0	203.507	6.20654	0.0304979	-5.03515	0.040989	0	0	0.0810025	-4.60862	-	-	-3.62589
b0490	fetA	298.959	531.852	382.922	340.637	441.825	423.283	195.121	160.713	20.9152	0	0	404.578	350.216	0.865634	-0.208171	0.841956	1.09206	1.04623	0.482282	-0.248183	0.127057	0.065206	-1.05205
b0491	fetB	168.879	256.785	209.53	128.711	272.497	201.73	152.615	104.752	36.3532	0	0	211.732	188.888	0.892111	-0.164704	0.607896	1.28699	0.952761	0.720794	-0.718104	0.364006	-0.069814	-0.472341
b2610	ffh	3212.15	3593.58	3647.27	3042.6	1949.63	1548.58	1188.97	863.386	150.855	18.8688	22.5485	3484.34	1932.44	0.554609	-0.850457	0.873221	0.559541	0.444442	0.341232	-0.195581	-0.837685	-1.16993	-1.55118
b0455	ffs	1522.44	1770.22	4758.23	2218.27	1024.66	2208.73	701.398	1781.28	2756.73	1999.89	1403.16	2683.63	1538.26	0.573203	-0.802883	0.826591	0.381818	0.823039	0.261361	-0.274754	-1.38904	-0.280968	-1.93588
b2731	fhlA	189.928	187.714	138.615	62.7264	111.44	244.667	228.849	164.932	68.1404	0	0	172.086	161.921	0.94093	-0.0878413	0.364506	0.647587	1.42177	1.32985	-1.45598	-0.626855	0.507691	0.411267
b0150	fhuA	2201.72	2688.84	2153.15	482.777	98.9408	136.001	132.509	109.142	31.5639	4.57966	6.84094	2347.9	212.557	0.0905306	-3.46545	0.205621	0.0421401	0.0579246	0.0564371	-2.28194	-4.56866	-4.10968	-4.14721
b0153	fhuB	301.244	338.102	421.455	15.1764	38.946	23.3198	39.9889	16.4686	3.57204	0	2.5806	353.601	29.3578	0.0830253	-3.59031	0.0429197	0.110141	0.0659495	0.113091	-4.54222	-3.18257	-3.92249	-3.14445
b0151	fhuC	609.472	652.562	469.831	213.867	60.5325	92.7875	99.4454	95.5606	8.88305	0	0	577.288	116.658	0.202079	-2.30701	0.370467	0.104857	0.16073	0.172263	-1.43258	-3.25351	-2.63729	-2.53732
b0152	fhuD	318.375	483.231	399.16	56.329	32.5243	20.7729	51.9481	12.225	7.95482	0	0	400.256	40.3936	0.10092	-3.30872	0.140733	0.0812589	0.0518992	0.129787	-2.82897	-3.62133	-4.26814	-2.94578
b1102	fhuE	60.0991	100.52	65.7932	36.6435	52.8947	8.44583	18.1037	9.94085	0	0	2.33657	75.4709	29.0219	0.384545	-1.37878	0.485531	0.700863	0.111908	0.239877	-1.04236	-0.512796	-3.15961	-2.05964
b4367	fhuF	3737.12	5407.05	5385.57	178.137	36.7343	117.309	410.706	262.341	26.9535	6.51788	0	4843.25	185.722	0.0383465	-4.70476	0.0367805	0.00758465	0.0242212	0.0847998	-4.76492	-7.0427	-5.36759	-3.5598
b3361	fic	588.359	299.056	366.832	732.839	1779.11	2794.69	2007.78	1174.78	176.407	17.0634	0	418.082	1828.6	4.37379	2.12888	1.75286	4.25541	6.68453	4.80236	0.809709	2.0893	2.74083	2.26374
b3915	fieF	1469.72	1363.88	1192.19	2112.03	2182.23	1762.71	1318.04	1049.43	164.829	17.0823	5.67045	1341.93	1843.75	1.37395	0.458332	1.57387	1.62619	1.31356	0.982194	0.654317	0.701493	0.393481	-0.0259202
b4314	fimA	14884.2	16663.5	13140.6	18680.9	19702.7	14861.2	6291.46	4923.91	2402.99	487.366	28.0004	14896.1	14884.1	0.999191	-0.00116758	1.25408	1.32268	0.997655	0.422356	0.326627	0.40346	-0.00338759	-1.24347
b4312	fimB	1227.15	980.24	941.003	1732.16	1891.31	982.746	340.116	171.698	11.7604	17.0634	0	1049.46	1236.58	1.1783	0.236708	1.65052	1.80217	0.936427	0.324085	0.722924	0.849733	-0.0947613	-1.62555
b4316	fimC	307.083	689.777	397.3	345.744	292.794	140.253	191.312	60.029	0	0	14.1096	464.72	242.526	0.521875	-0.938224	0.743983	0.630043	0.301801	0.411672	-0.426659	-0.666477	-1.72833	-1.28043
b4317	fimD	176.597	295.955	160.267	102.7	91.5107	154.3	55.1238	33.0205	8.05742	0	0	210.94	100.909	0.478377	-1.06378	0.48687	0.433824	0.731488	0.261325	-1.03839	-1.20482	-0.451094	-1.93608
b4313	fimE	169.795	167.815	144.988	117.762	210.462	356.73	199.475	136.916	35.6365	68.9408	0	160.866	221.107	1.37448	0.458887	0.732049	1.30831	2.21756	1.24001	-0.449988	0.387703	1.14897	0.310348
b4318	fimF	133.657	150.97	126.811	37.8361	72.8218	156.973	62.3097	102.644	13.3581	0	0	137.146	82.4851	0.601439	-0.733509	0.275881	0.530979	1.14457	0.454331	-1.85788	-0.913273	0.1948	-1.13819
b4319	fimG	140.832	99.4211	95.4416	19.9335	19.1827	165.399	13.1309	108.154	42.2254	0	0	111.898	54.4115	0.486259	-1.0402	0.17814	0.17143	1.47812	0.117347	-2.48892	-2.54431	0.563763	-3.09115
b4320	fimH	213.166	155.238	202.247	100.043	192.55	276.704	102.514	144.748	39.245	11.3882	5.67045	190.217	167.953	0.882953	-0.179592	0.525943	1.01226	1.45467	0.538932	-0.927022	0.0175846	0.540696	-0.891826
b4315	fimI	919.979	1187.59	890.67	781.291	769.763	548.806	465.647	171.581	0	0	0	999.414	641.377	0.641752	-0.639911	0.781749	0.770214	0.549128	0.465919	-0.355223	-0.37667	-0.864786	-1.10185
b3261	fis	8034.28	10812.7	7557.88	779.091	586.756	249.837	401.645	588.122	789.301	277.627	155.516	8801.63	504.332	0.0572999	-4.12532	0.0885168	0.0666646	0.0283853	0.0456331	-3.49791	-3.90694	-5.13871	-4.45378
b0805	fiu	572.064	749.475	711.061	175.751	16.913	28.3557	5.78863	4.76786	6.2049	0	2.24134	677.533	56.702	0.0836888	-3.57882	0.259398	0.0249627	0.0418514	0.00854369	-1.94676	-5.32408	-4.57858	-6.87093
b0041	fixA	13.1426	12.9893	0	26.043	25.062	0	0	28.2604	0	0	0	8.71062	12.7763	1.46675	0.552619	2.9898	2.87718	0	0	1.58005	1.52466	-	-
b0042	fixB	10.7543	10.6289	0	10.6552	0	9.82355	7.01895	5.78122	0	0	0	7.12771	6.87443	0.964465	-0.0521994	1.4949	0	1.37822	0.98474	0.58005	-	0.462805	-0.0221847
b0043	fixC	0	7.77742	0	7.79671	15.006	7.18815	0	0	0	3.99385	0	2.59247	7.49772	2.89211	1.53212	3.00744	5.78831	2.7727	0	1.58854	2.53314	1.47129	-
b0044	fixX	0	0	0	0	0	0	0	0	0	0	0	0	0	-	-	-	-	-	-	-	-	-	-
b4207	fklB	5239.43	5275.13	4754.25	3088.83	1898.65	805.119	756.36	596.659	205.542	24.8521	0	5089.6	1637.24	0.321683	-1.63629	0.60689	0.373045	0.158189	0.148609	-0.720493	-1.42258	-2.66028	-2.75041
b3347	fkpA	6169.07	7452.06	5498.35	6075.21	4004.52	1650.71	1301.44	837.459	209.255	56.9271	31.4947	6373.16	3257.97	0.511202	-0.968035	0.953249	0.628342	0.259009	0.204207	-0.0690744	-0.670378	-1.94893	-2.2919
b0028	fkpB	2051	2093.91	2737.15	1697.15	2385.36	1647.03	1515.14	1635.67	725.324	11.439	22.7828	2294.02	1811.17	0.789517	-0.340958	0.739813	1.03982	0.717966	0.660473	-0.434767	0.056327	-0.478012	-0.598429
b0624	flc	449.18	678.971	476.311	1125.7	755.787	1110.24	758.779	582.364	73.9404	0	26.7089	534.821	937.626	1.75316	0.809957	2.10481	1.41316	2.07591	1.41875	1.07369	0.498925	1.05374	0.504625
b0684	fldA	6911.99	7435.28	5271.73	3632.27	4023.4	3453.4	2928.56	1786.01	667.905	67.8352	48.2523	6539.67	3509.41	0.536634	-0.897989	0.555421	0.615231	0.52807	0.447814	-0.848347	-0.700801	-0.921198	-1.15903
b2895	fldB	1126.58	1497.39	847.727	1481.85	1463.07	550.024	532.443	480.319	40.7665	39.4326	0	1157.23	1006.85	0.870051	-0.200828	1.28052	1.26429	0.475294	0.460101	0.356728	0.338328	-1.07311	-1.11998
b1072	flgA	92.1375	106.24	58.2788	152.148	131.775	98.1908	80.18	66.041	10.7432	15.5875	0	85.5522	115.574	1.35091	0.433935	1.77843	1.54029	1.14773	0.937206	0.830601	0.623204	0.198782	-0.0935619
b1073	flgB	0	0	46.1607	48.2047	92.7777	22.2211	0	0	0	0	12.2951	15.3869	40.8009	2.65166	1.4069	3.13284	6.02966	1.44415	0	1.64747	2.59208	0.530225	-
b1074	flgC	50.0979	0	0	0	0	0	0	0	17.5242	0	0	16.6993	0	0	-	0	0	0	0	-	-	-	-
b1075	flgD	58.2433	100.737	41.445	72.1336	27.7666	13.3007	0	15.6551	10.1867	0	0	66.8085	28.3002	0.423602	-1.23922	1.07971	0.415614	0.199086	0	0.110639	-1.26668	-2.32853	-
b1076	flgE	100.528	57.9573	103.327	8.30014	55.9124	45.9137	54.6757	18.0137	23.443	0	0	87.2705	41.2005	0.472101	-1.08283	0.0951082	0.64068	0.526108	0.626509	-3.39429	-0.642325	-0.926569	-0.674592
b1077	flgF	93.8257	52.9895	38.1514	26.5604	38.3399	12.2437	26.2444	0	9.37721	0	6.7745	61.6555	25.8471	0.419218	-1.25423	0.430788	0.621841	0.198582	0.425661	-1.21495	-0.685382	-2.3322	-1.23222
b1078	flgG	90.5862	76.7399	49.1121	12.8217	49.3549	35.4628	42.2304	20.8701	45.2672	0	0	72.1461	34.9674	0.484675	-1.04491	0.177719	0.684097	0.491541	0.585345	-2.49233	-0.547728	-1.02462	-0.77264
b1079	flgH	43.4947	14.3292	13.7556	14.3647	27.6472	26.487	37.85	23.3817	10.143	0	0	23.8598	26.5872	1.11431	0.15615	0.602046	1.15873	1.11011	1.58635	-0.732056	0.212551	0.150699	0.66571
b1080	flgI	36.8998	72.939	35.0098	0	17.5914	25.2797	18.0624	34.7137	12.9075	0	0	48.2829	15.2334	0.315503	-1.66427	0	0.36434	0.523576	0.374096	-	-1.45664	-0.93353	-1.41852
b1081	flgJ	21.5085	74.4021	10.2034	10.6552	0	9.82355	7.01895	17.3437	0	5.45812	0	35.3714	6.87443	0.19435	-2.36327	0.301239	0	0.277726	0.198436	-1.73102	-	-1.84827	-2.33325
b1082	flgK	43.1153	60.875	46.7507	67.1286	99.8363	151.909	72.3597	46.3553	38.7816	6.25209	0	50.247	97.8084	1.94655	0.960922	1.33597	1.98691	3.02325	1.44008	0.417889	0.990527	1.5961	0.526148
b1083	flgL	74.332	115.445	80.5996	284.069	384.74	290.996	228.709	239.754	52.0027	5.38939	0	90.1256	297.128	3.29682	1.72108	3.15192	4.26893	3.22878	2.53767	1.65623	2.09388	1.69099	1.3435
b1071	flgM	207.231	204.814	163.847	171.102	131.725	252.395	135.252	167.103	24.1631	0	17.4565	191.964	172.619	0.899224	-0.153248	0.891323	0.686198	1.3148	0.704572	-0.165981	-0.543302	0.394846	-0.505181
b1070	flgN	72.9791	192.342	138.482	168.716	231.944	111.105	95.262	117.695	0	0	0	134.601	151.757	1.12746	0.173074	1.25346	1.7232	0.825442	0.707736	0.325911	0.78509	-0.276761	-0.498716
b1879	flhA	34.0897	33.6922	46.2051	53.0762	55.7202	44.4849	63.5691	31.4156	13.6281	0	0	37.9957	54.2126	1.42681	0.512793	1.3969	1.46649	1.17079	1.67306	0.482229	0.552366	0.22748	0.742491
b1880	flhB	8.81513	17.4247	16.7272	52.4037	25.2149	32.2089	17.26	9.47758	0	0	0	14.3223	31.7719	2.21834	1.14948	3.65887	1.76053	2.24886	1.20511	1.8714	0.816006	1.16919	0.269166
b1891	flhC	227.607	501.819	282.395	17.347	66.7743	0	34.2811	28.236	0	0	0	337.274	29.6006	0.0877644	-3.51022	0.051433	0.197983	0	0.101642	-4.28116	-2.33656	-	-3.29843
b1892	flhD	693.927	600.106	301.759	114.589	137.841	79.2339	94.3547	93.2594	0	0	0	531.931	106.505	0.200223	-2.32032	0.215422	0.259134	0.148955	0.177382	-2.21477	-1.94823	-2.74705	-2.49507
b1878	flhE	0	25.5147	0	102.312	73.8435	0	0	27.7558	0	0	0	8.5049	44.0389	5.17805	2.37241	12.0298	8.68246	0	0	3.58854	3.1181	-	-
b1922	fliA	56.2991	41.732	93.477	27.8903	53.6795	25.7134	9.18613	22.6987	0	0	0	63.836	29.1173	0.456127	-1.13249	0.436905	0.840896	0.402803	0.143902	-1.19461	-0.250001	-1.31185	-2.79684
b1923	fliC	297.64	227.313	282.395	428.944	406.337	481.971	388.519	229.096	99.3821	20.5993	23.9326	269.116	426.443	1.58461	0.664124	1.5939	1.50989	1.79094	1.44369	0.672561	0.594447	0.840718	0.529758
b1924	fliD	28.7902	49.7954	47.8023	28.5251	54.9012	19.724	46.976	27.0846	10.0708	3.65298	0	42.1293	37.5316	0.890866	-0.16672	0.677084	1.30316	0.468176	1.11504	-0.562593	0.382013	-1.09488	0.157101
b1937	fliE	64.4571	127.411	30.5778	95.7952	30.7289	58.8787	84.138	0	0	0	0	74.1487	67.3852	0.908785	-0.137989	1.29193	0.414423	0.794063	1.13472	0.369533	-1.27082	-0.332674	0.182336
b1938	fliF	18.3108	48.2594	23.1639	0	0	0	3.98361	6.56228	4.27008	0	0	29.9114	0.995903	0.0332951	-4.90854	0	0	0	0.133181	-	-	-	-2.90854
b1939	fliG	20.3412	10.052	48.2484	20.1539	29.0921	18.5808	19.9141	16.4024	0	0	0	26.2139	21.9352	0.836779	-0.257081	0.768826	1.1098	0.708816	0.759676	-0.379272	0.150297	-0.496517	-0.396543
b1940	fliH	44.2556	58.3193	27.9925	0	14.0654	13.4752	0	7.93022	20.6408	0	0	43.5225	6.88515	0.158198	-2.6602	0	0.323176	0.309614	0	-	-1.62961	-1.69146	-
b1941	fliI	14.7411	36.423	27.9721	14.6053	0	0	4.81051	3.96222	15.4693	0	0	26.3788	4.85396	0.18401	-2.44214	0.553678	0	0	0.182363	-0.85288	-	-	-2.45511
b1942	fliJ	0	0	0	0	21.7808	20.8667	0	12.2802	15.9815	0	0	0	10.6619	-	-	-	-	-	-	-	-	-	-
b1943	fliK	8.97939	26.624	17.0389	17.7934	25.6847	57.4159	0	0	12.564	0	0	17.5474	25.2235	1.43744	0.523507	1.01402	1.46373	3.27204	0	0.0200791	0.549648	1.71019	-
b1944	fliL	65.4296	43.1111	82.7709	43.218	0	39.8446	28.4691	23.4488	0	0	0	63.7705	27.8829	0.437239	-1.19351	0.677711	0	0.624813	0.44643	-0.561258	-	-0.678503	-1.16349
b1945	fliM	60.4767	79.6954	38.2527	9.98662	9.61044	9.20713	13.157	10.8369	0	0	0	59.4749	10.4903	0.176382	-2.50322	0.167913	0.161588	0.154807	0.22122	-2.57421	-2.62961	-2.69146	-2.17645
b1946	fliN	0	0	46.496	0	0	0	0	0	0	0	0	15.4987	0	0	-	0	0	0	0	-	-	-	-
b1947	fliO	0	0	0	0	0	50.6518	0	14.9045	0	0	0	0	12.663	-	-	-	-	-	-	-	-	-	-
b1948	fliP	13.731	13.5709	0	0	0	0	8.96178	0	0	0	0	9.10065	2.24044	0.246185	-2.02218	0	0	0	0.98474	-	-	-	-0.0221847
b1949	fliQ	0	0	0	0	35.8695	0	0	0	0	0	0	0	8.96736	-	-	-	-	-	-	-	-	-	-
b1950	fliR	0	38.2233	0	0	12.2916	0	0	6.9301	27.0565	0	0	12.7411	3.07289	0.241179	-2.05182	0	0.964718	0	0	-	-0.0518209	-	-
b1925	fliS	49.3647	48.7891	0	0	47.0677	22.5462	48.328	0	17.2678	0	0	32.7179	29.4855	0.901203	-0.150077	0	1.43859	0.689109	1.47711	-	0.524656	-0.537195	0.562778
b1926	fliT	27.7254	0	78.9158	0	52.8706	50.6518	0	14.9045	19.3967	0	0	35.5471	25.8806	0.728066	-0.457859	0	1.48734	1.42492	0	-	0.572735	0.510883	-
b1920	fliY	14079.1	14215	11425.7	7143.93	9467.97	11370.1	7422.18	4522.11	1168.17	109.142	31.9672	13239.9	8851.04	0.66851	-0.580979	0.539574	0.715106	0.85877	0.56059	-0.890108	-0.483771	-0.219656	-0.834983
b1921	fliZ	18.3662	72.6081	34.8509	127.379	157.604	50.3301	155.831	78.9856	25.698	27.9642	0	41.9417	122.786	2.92754	1.54969	3.03705	3.7577	1.2	3.71541	1.60267	1.90985	0.263034	1.89352
b2321	flk	620.408	512.653	598.28	382.924	223.04	130.066	212.417	125.752	56.9229	10.3238	5.14045	577.114	237.112	0.410858	-1.28329	0.663516	0.386474	0.225373	0.368067	-0.591797	-1.37156	-2.14961	-1.44196
b2000	flu	528.863	731.133	486.382	321.467	139.211	97.804	120.704	90.6979	90.7956	29.6408	1.63987	582.126	169.797	0.291684	-1.77752	0.55223	0.239143	0.168012	0.20735	-0.856658	-2.06406	-2.57337	-2.26986
b1566	flxA	30.4812	90.3774	57.8399	151.003	581.258	751.768	417.775	360.491	85.2987	0	15.4059	59.5662	475.451	7.98189	2.99673	2.53504	9.75819	12.6207	7.01363	1.34201	3.28661	3.65772	2.81016
b3288	fmt	2190.66	2872.74	2484	2657.52	1997.02	1571.57	1318.18	815.732	119.616	16.2706	5.401	2515.8	1886.07	0.749691	-0.415632	1.05633	0.793793	0.624681	0.523959	0.0790626	-0.333165	-0.678809	-0.932473
b1334	fnr	8531.83	10214.6	9141.78	4226.62	5132.38	4966.17	4663.78	2459.63	357.755	6.82991	0	9296.06	4747.24	0.510672	-0.96953	0.454668	0.552103	0.534223	0.501695	-1.13711	-0.85699	-0.904486	-0.995119
b4699	fnrS	167.269	247.978	79.3506	0	79.7428	381.982	109.171	179.839	234.043	0	0	164.866	142.724	0.865697	-0.208065	0	0.483683	2.31693	0.66218	-	-1.04786	1.21221	-0.594705
b0904	focA	968.286	1132.06	1243.59	1544.35	1598.76	2470.09	2196.47	1294.97	289.14	29.9655	11.9364	1114.64	1952.42	1.75161	0.808679	1.38551	1.43433	2.21603	1.97056	0.470415	0.520374	1.14798	0.978605
b2492	focB	23.8674	35.3836	90.5795	130.062	34.1352	65.4054	31.1549	57.7372	8.34881	0	0	49.9435	65.1893	1.30526	0.384338	2.60418	0.683476	1.30959	0.623802	1.38083	-0.549036	0.389112	-0.680839
b0048	folA	1056.34	1545.16	1723.85	481.443	483.451	521.058	441.241	306.646	59.1214	21.4451	10.678	1441.78	481.798	0.334168	-1.58135	0.333922	0.335315	0.361399	0.306039	-1.58242	-1.57641	-1.46834	-1.70821
b3058	folB	742.483	597.932	521.817	381.446	314.638	150.717	161.531	147.83	76.9542	0	0	620.744	252.083	0.406098	-1.3001	0.614497	0.506872	0.2428	0.260222	-0.702521	-0.980307	-2.04216	-1.94219
b2315	folC	941.745	962.315	1029.81	221.407	136.972	153.094	203.145	188.774	117.252	16.2022	8.06742	977.955	178.654	0.182682	-2.4526	0.226398	0.140059	0.156545	0.207725	-2.14307	-2.83589	-2.67535	-2.26726
b0529	folD	3085.01	4365.67	3614.39	1123.07	746.507	651.133	427.102	433.452	81.7528	35.5849	0	3688.36	736.953	0.199805	-2.32333	0.30449	0.202396	0.176537	0.115797	-1.71553	-2.30475	-2.50195	-3.11033
b2153	folE	18648.9	20587.5	17348.7	23850.6	18041.1	7611.04	5428.22	4511.73	1579.17	161.464	22.9704	18861.7	13732.7	0.728077	-0.457837	1.2645	0.956495	0.403519	0.287791	0.338569	-0.06417	-1.30929	-1.79691
b0142	folK	316.903	480.252	501.118	0	40.2876	96.4923	41.3664	56.7863	14.7804	21.4451	0	432.758	44.5366	0.102913	-3.2805	0	0.0930951	0.222971	0.0955878	-	-3.42515	-2.16507	-3.38703
b1606	folM	546.636	415.586	345.758	402.729	534.564	563.344	457.398	293.857	68.6406	7.1137	0	435.993	489.509	1.12274	0.167029	0.923705	1.22608	1.29209	1.0491	-0.114495	0.294058	0.36971	0.0691453
b3177	folP	560.884	648.699	532.154	472.951	375.487	327.027	233.661	224.534	50.0929	6.05671	0	580.579	352.282	0.606776	-0.720763	0.81462	0.646746	0.563277	0.402463	-0.295801	-0.628729	-0.828084	-1.31307
b2303	folX	4584.65	3978.6	3262.36	4043.86	4238.05	3089.83	2408.39	1743.25	782.297	14.1881	14.1291	3941.87	3445.03	0.873959	-0.194363	1.02587	1.07514	0.783849	0.610977	0.0368539	0.104518	-0.351353	-0.710811
b3924	fpr	1315.84	1193.24	1390.02	2163.91	1991.86	1090.44	557.781	583.392	104.394	0	20.5687	1299.7	1451	1.11641	0.158867	1.66493	1.53255	0.838994	0.429161	0.735462	0.615938	-0.253268	-1.22041
b2374	frc	64.7665	80.0141	61.4491	56.1488	30.8764	29.5807	15.8516	8.70421	0	4.10887	0	68.7433	33.1144	0.481711	-1.05376	0.81679	0.449156	0.430306	0.230591	-0.291964	-1.15471	-1.21656	-2.11659
b4154	frdA	475.764	514.471	435.463	1131.32	1013.99	1068.58	613.723	526.561	223.201	8.52228	5.6579	475.233	956.901	2.01354	1.00974	2.38055	2.13366	2.24853	1.29142	1.2513	1.09333	1.16899	0.368954
b4153	frdB	275.743	245.275	196.214	860.591	657.281	692.667	377.933	296.465	173.619	13.9948	0	239.077	647.118	2.70673	1.43655	3.59963	2.74924	2.89725	1.5808	1.84785	1.45903	1.53468	0.660653
b4152	frdC	230.577	253.209	315.996	533.058	854.964	655.268	334.422	330.54	143.388	0	0	266.594	594.428	2.22971	1.15686	1.99951	3.20699	2.45792	1.25442	0.999647	1.68122	1.29744	0.327023
b4151	frdD	366.454	445.761	267.449	809.946	1370.73	901.222	496.742	393.993	197.209	14.3067	0	359.888	894.66	2.48594	1.31379	2.25055	3.80877	2.50417	1.38027	1.17028	1.92933	1.32433	0.464948
b3844	fre	2555.21	2910.64	2766.74	3304.05	3220.88	2558.24	1752.49	1451.22	403.982	29.3072	0	2744.2	2708.92	0.987143	-0.0186684	1.20401	1.17371	0.932237	0.638618	0.26785	0.231072	-0.101231	-0.646975
b3370	frlA	0	0	0	0	0	0	0	0	0	0	0	0	0	-	-	-	-	-	-	-	-	-	-
b3371	frlB	19.8039	29.3594	28.1842	78.4859	75.5294	90.4497	32.3133	5.32302	0	0	5.00464	25.7825	69.1946	2.68378	1.42427	3.04415	2.92949	3.50818	1.2533	1.60604	1.55065	1.81072	0.325735
b4474	frlC	36.5775	24.1006	23.136	24.1604	116.252	33.4119	39.7881	19.6631	34.1195	0	0	27.938	53.403	1.91148	0.934691	0.864785	4.16105	1.19593	1.42416	-0.209586	2.05695	0.258132	0.510108
b3374	frlD	25.7829	63.7055	12.2311	51.0908	98.3326	58.8787	50.4828	34.6505	9.01884	0	0	33.9065	64.6962	1.90808	0.93212	1.50681	2.90011	1.7365	1.48888	0.591501	1.53611	0.796184	0.57423
b3375	frlR	761.405	383.105	420.309	1042.43	831.573	518.471	216.848	178.609	0	0	6.99692	521.606	652.331	1.25062	0.322644	1.99851	1.59425	0.993989	0.415731	0.998923	0.672881	-0.00869788	-1.26628
b0356	frmA	1204.52	1037.15	770.538	1527.94	1226.77	1467.03	613.433	706.383	625.626	342.715	50.7324	1004.07	1208.8	1.2039	0.267711	1.52175	1.2218	1.46108	0.610947	0.605732	0.28901	0.547039	-0.710881
b0355	frmB	498.092	528.305	461.053	361.101	463.332	443.888	229.94	391.846	229.477	92.4866	18.4205	495.816	374.565	0.755451	-0.40459	0.728295	0.934482	0.895266	0.46376	-0.457404	-0.0977606	-0.159612	-1.10855
b0357	frmR	1214.37	945.622	1047.43	1349.03	1157.87	1142.89	408.299	712.163	540.639	280.15	74.3963	1069.14	1014.52	0.948912	-0.0756534	1.26179	1.08299	1.06898	0.381894	0.33547	0.115017	0.096234	-1.38876
b0172	frr	15624.8	17417.8	13049	7308.41	6253.59	5609.44	4197.68	3213.29	1169.37	175.199	64.2787	15363.9	5842.28	0.380261	-1.39494	0.475689	0.407032	0.365106	0.273218	-1.07191	-1.29678	-1.45361	-1.87187
b0239	frsA	650.789	747.721	671.482	1329.89	1310.82	913.993	727.381	489.787	108.132	12.3861	12.3346	689.997	1070.52	1.55149	0.633651	1.92738	1.89975	1.32463	1.05418	0.946645	0.925808	0.405592	0.0761202
b2167	fruA	520.651	485.006	369.067	616.655	861.609	1421.31	945.221	836.448	393.554	27.3358	3.02469	458.241	961.198	2.09758	1.06873	1.3457	1.88025	3.10166	2.06272	0.428356	0.910927	1.63304	1.04454
b2169	fruB	205.978	194.725	186.93	62.1115	42.6942	57.2635	46.7599	19.2571	0	4.54521	0	195.878	52.2072	0.26653	-1.90763	0.317093	0.217964	0.292343	0.23872	-1.65702	-2.19784	-1.77427	-2.06661
b2168	fruK	280.505	287.897	235.429	256.543	246.88	315.359	302.78	243.588	113.216	5.47558	10.9056	267.944	280.391	1.04645	0.0655058	0.957451	0.921385	1.17696	1.13001	-0.0627293	-0.118123	0.235063	0.176339
b3900	frvA	0	22.4255	0	22.4811	21.6343	0	0	0	0	0	0	7.47516	11.0288	1.4754	0.561104	3.00744	2.89415	0	0	1.58854	1.53314	-	-
b3899	frvB	13.9487	0	0	20.7303	13.2996	0	4.55192	2.17518	0	0	0	4.64956	9.64547	2.07449	1.05276	4.45855	2.86041	0	0.978999	2.15658	1.51622	-	-0.0306208
b3897	frvR	17.368	17.1655	16.4784	11.472	38.6397	5.28831	22.671	14.9969	0	0	0	17.004	19.5178	1.14784	0.198916	0.674668	2.27239	0.311004	1.33328	-0.56775	1.18421	-1.685	0.414978
b3898	frvX	66.2041	18.6949	71.7864	37.4825	63.1235	34.5569	24.691	51.0012	0	0	0	52.2285	39.9635	0.765166	-0.386154	0.717664	1.2086	0.661648	0.472749	-0.478619	0.273342	-0.595864	-1.08085
b3947	frwA	12.1389	7.99821	3.83903	12.0271	15.432	11.0883	5.28175	30.251	0	0	0	7.99204	10.9573	1.37103	0.455256	1.50488	1.93093	1.38742	0.660877	0.58965	0.949293	0.472404	-0.597547
b3950	frwB	0	62.511	30.0045	0	60.3055	0	20.6401	0	0	0	0	30.8385	20.2364	0.656206	-0.60778	0	1.95553	0	0.669296	-	0.967558	-	-0.579283
b3949	frwC	18.7577	0	0	27.8774	0	8.56715	18.3638	3.1122	0	0	2.92606	6.25256	13.7021	2.19143	1.13187	4.45855	0	1.37018	2.937	2.15658	-	0.454368	1.55434
b3953	frwD	29.6767	0	28.1567	29.4034	28.2958	27.1084	19.369	10.1685	6.61663	0	4.78014	19.2778	26.0442	1.35099	0.434019	1.52525	1.46779	1.4062	1.00473	0.609043	0.553649	0.491798	0.00680885
b2383	fryA	24.3361	20.0436	19.2413	28.1307	42.5402	44.4599	47.6501	23.9845	5.67518	0	0	21.207	40.6952	1.91895	0.940317	1.32648	2.00595	2.09647	2.2469	0.407601	1.00428	1.06796	1.16794
b2387	fryB	0	30.6803	0	0	0	28.3557	0	33.375	0	15.7549	0	10.2268	7.08892	0.693174	-0.52871	0	0	2.7727	0	-	-	1.47129	-
b2386	fryC	8.11529	16.0413	7.69962	0	7.73768	7.41296	0	4.36257	0	8.23752	0	10.6187	3.78766	0.356695	-1.48724	0	0.728681	0.698101	0	-	-0.456641	-0.518492	-
b0825	fsaA	321.02	135.976	217.555	424.084	364.384	251.346	279.358	164.354	32.0836	0	0	224.85	329.793	1.46672	0.552598	1.88608	1.62056	1.11784	1.24242	0.915387	0.696495	0.160712	0.313153
b3946	fsaB	15.2867	30.2168	14.5037	30.2917	43.7261	27.9274	29.9313	24.6532	21.3891	7.75845	0	20.0024	32.9691	1.64826	0.720943	1.51441	2.18604	1.3962	1.49638	0.598753	1.12832	0.481508	0.581481
b0479	fsr	141.013	204.954	165.27	320.521	316.357	439.467	270.69	227.415	98.6528	12.6297	0	170.413	336.759	1.97614	0.982683	1.88085	1.85642	2.57884	1.58844	0.911389	0.892521	1.36672	0.667608
b1905	ftnA	3115.34	2656.4	1777.33	7585.49	17531.1	5877.45	1767.49	1017.97	199.431	0	0	2516.36	8190.37	3.25485	1.70259	3.01447	6.96684	2.3357	0.7024	1.59191	2.80051	1.22385	-0.509635
b1902	ftnB	2273.43	1968.54	1469.8	4863.78	3069.23	1286.44	577.759	205.492	14.0751	0	10.1685	1903.92	2449.3	1.28645	0.363395	2.55461	1.61205	0.675676	0.303457	1.3531	0.688901	-0.565595	-1.72044
b0094	ftsA	2413.67	2345.9	2267.21	3718.25	2767.75	2453.82	1355.51	1465.65	1004.19	16.2792	24.3173	2342.26	2573.83	1.09887	0.136017	1.58746	1.18166	1.04763	0.578718	0.666723	0.24081	0.0671302	-0.789068
b2748	ftsB	2342.84	3280.32	2099.35	2289.02	1923.57	1634.78	1422.91	787.157	91.0584	66.0591	0	2574.17	1817.57	0.70608	-0.502096	0.889228	0.747259	0.635072	0.552763	-0.169375	-0.42032	-0.655008	-0.855267
b3463	ftsE	1514.94	1467.33	1782.3	2296.5	1863.33	1217.77	731.673	496.778	105.985	15.3775	15.3136	1588.19	1527.32	0.961675	-0.0563794	1.44599	1.17324	0.766765	0.460697	0.532059	0.230504	-0.383143	-1.11811
b3178	ftsH	8141.86	9489.78	8280.86	12525.4	10127.8	6782.41	4726.52	3642.69	1350.8	108.883	74.0501	8637.5	8540.55	0.988775	-0.0162853	1.45012	1.17254	0.785228	0.547209	0.536175	0.22964	-0.348816	-0.869836
b0084	ftsI	1140.34	1172.35	1158.04	1226.35	1387.78	1172.51	923.779	588.372	220.492	37.8081	14.4812	1156.91	1177.6	1.01789	0.0255792	1.06003	1.19956	1.01348	0.798489	0.0840984	0.262502	0.0193207	-0.324656
b0890	ftsK	1958.5	2051	1932.8	1304.53	1122.36	1065.99	953.718	732.352	141.986	6.43782	2.56442	1980.77	1111.65	0.561221	-0.833359	0.6586	0.566627	0.538168	0.481489	-0.602525	-0.819528	-0.893871	-1.05442
b0083	ftsL	499.057	685.053	473.495	1373.5	793.059	658.474	470.481	387.516	58.1901	0	0	552.535	823.879	1.49109	0.576367	2.48582	1.43531	1.19173	0.851496	1.31372	0.521363	0.25306	-0.231929
b3933	ftsN	1952.2	1835.57	1882.24	1714.66	1217.43	520.515	509.653	351.708	88.5897	5.35567	5.33342	1890	990.564	0.524107	-0.932066	0.907225	0.644142	0.275404	0.269657	-0.140467	-0.63455	-1.86038	-1.8908
b3017	ftsP	1103.71	1367.1	1278.38	965.732	813.185	589.204	519.218	362.162	70.1962	3.63746	10.867	1249.73	721.835	0.577593	-0.791875	0.772753	0.650689	0.471465	0.415465	-0.371921	-0.61996	-1.08478	-1.2672
b0093	ftsQ	1548.45	1602.69	1631.09	1884.51	1185.77	1035.77	811.678	1002.82	622.68	43.3164	12.3247	1594.08	1229.43	0.771251	-0.374729	1.1822	0.743859	0.649762	0.509184	0.241471	-0.4269	-0.622018	-0.97374
b0089	ftsW	968.049	1318.56	1095.98	306.278	294.741	646.483	584.028	520.398	307.322	12.3861	12.3346	1127.53	457.882	0.406093	-1.30012	0.271636	0.261404	0.573361	0.517971	-1.88025	-1.93565	-0.802483	-0.949056
b3462	ftsX	1253.02	1228.95	1143.46	957.168	948.472	777.611	549.362	334.224	60.2251	0	4.83435	1208.47	808.153	0.668738	-0.580487	0.792046	0.784851	0.643465	0.454591	-0.336344	-0.34951	-0.636067	-1.13736
b3464	ftsY	2182.56	1956.14	2225.11	2820.6	2087.47	1009.22	738.785	462.757	56.9039	6.88023	13.7033	2121.27	1664.02	0.784444	-0.350258	1.32967	0.984064	0.475762	0.348275	0.411074	-0.0231754	-1.07169	-1.5217
b0095	ftsZ	8167.91	8785.22	8174.97	12422.1	9682.42	8023.21	5480.12	5047.84	4477.92	165.105	44.4374	8376.04	8901.97	1.06279	0.0878572	1.48306	1.15597	0.957877	0.654261	0.568575	0.2091	-0.062088	-0.612061
b2800	fucA	0	92.7521	14.8399	123.976	44.7398	28.5748	40.8336	8.40824	0	0	0	35.864	59.5311	1.65991	0.731107	3.45684	1.24748	0.796755	1.13857	1.78945	0.319022	-0.327791	0.187219
b2802	fucI	28.5064	39.4436	43.274	28.2439	10.872	52.0786	33.4893	21.454	35.8975	2.89357	2.88155	37.0747	31.1709	0.840761	-0.250232	0.76181	0.293246	1.4047	0.903293	-0.392497	-1.76982	0.490258	-0.146735
b2803	fucK	107.05	112.855	60.9399	183.844	129.287	136.899	121.104	72.8931	34.9496	3.62207	3.60701	93.6149	142.784	1.52522	0.60902	1.96383	1.38105	1.46237	1.29364	0.973672	0.465766	0.548305	0.371438
b2799	fucO	158.672	104.548	167.272	148.477	210.124	48.3134	51.78	37.9103	12.3341	0	0	143.498	114.674	0.799132	-0.323493	1.0347	1.4643	0.336684	0.360843	0.0492138	0.550213	-1.57053	-1.47056
b2801	fucP	7.6898	15.2003	7.29592	7.61897	7.33198	0	10.0377	8.26768	0	0	0	10.062	6.24717	0.620869	-0.68764	0.757203	0.728681	0	0.99759	-0.401247	-0.456641	-	-0.00348151
b2805	fucR	387.625	301.011	407.174	1399.06	1465.15	442.597	234.919	171.167	9.68508	0	0	365.27	885.431	2.42405	1.27742	3.8302	4.01115	1.2117	0.643138	1.93742	2.00402	0.277032	-0.636801
b2804	fucU	743.396	402.915	250.274	1758.21	2606.57	1949.56	1346.01	863.717	553.633	60.8542	24.2405	465.528	1915.09	4.11379	2.04047	3.77681	5.59917	4.18784	2.89136	1.91717	2.48521	2.0662	1.53175
b1612	fumA	3664.27	3560.77	3301.58	3910.73	3101.01	1858.9	1340.23	1107.2	378.506	24.9628	18.6443	3508.88	2552.72	0.727503	-0.458976	1.11452	0.883761	0.529771	0.381953	0.156428	-0.178271	-0.916559	-1.38853
b4122	fumB	43.0367	54.6877	34.9991	18.2744	29.3101	50.5441	32.1012	26.4405	12.9036	0	0	44.2412	32.5575	0.735909	-0.442401	0.413064	0.662507	1.14247	0.725597	-1.27556	-0.593992	0.192154	-0.46276
b1611	fumC	641.953	570.307	472.201	335.886	378.253	197.661	202.429	166.732	60.5542	7.32158	0	561.487	278.557	0.496106	-1.01128	0.598209	0.673662	0.352032	0.360523	-0.741279	-0.569902	-1.50622	-1.47184
b0683	fur	7011.23	8073.17	5575.72	8452.89	5841.25	3378.4	3257.99	2061.39	412.723	46.0636	34.4041	6886.71	5232.63	0.759816	-0.396278	1.22742	0.848192	0.490568	0.473084	0.29563	-0.237537	-1.02748	-1.07983
b3340	fusA	83610.2	90673.5	75666.9	61440	33465.3	14137	16362.1	16971.5	17260.8	3960.18	880.685	83316.9	31351.1	0.376288	-1.41009	0.737426	0.401663	0.169678	0.196384	-0.43943	-1.31594	-2.55913	-2.34825
b4140	fxsA	595.281	462.267	342.908	674.055	932.455	427.242	305.265	228.577	178.482	0	10.7453	466.818	584.754	1.25264	0.324969	1.44393	1.99747	0.91522	0.653927	0.530005	0.998173	-0.127809	-0.612798
b2661	gabD	398.361	573.306	464.157	318.524	526.424	1774.74	912.269	834.053	249.357	10.6411	7.06457	478.608	882.989	1.84491	0.88355	0.665521	1.09991	3.70812	1.90609	-0.587445	0.13738	1.89069	0.930615
b2663	gabP	159.025	135.738	157.738	107.428	186.086	1479.03	745.402	757.732	723.15	36.6864	3.65339	150.834	629.487	4.17339	2.06122	0.712225	1.23371	9.80573	4.94188	-0.489595	0.303008	3.29362	2.30506
b2662	gabT	569.237	640.738	787.617	501.328	572.902	2635.97	1568.65	1445.03	890.505	44.1383	19.9795	665.864	1319.71	1.98196	0.986924	0.752899	0.86039	3.95872	2.35581	-0.409472	-0.216938	1.98504	1.23622
b3517	gadA	303.593	364.35	322.334	243.502	234.33	1129.08	2566.45	2001.19	465.243	11.0059	3.65339	330.092	1043.34	3.16076	1.66027	0.73768	0.709893	3.42051	7.77494	-0.438934	-0.494327	1.77421	2.95883
b1493	gadB	693.927	528.665	569.227	286.473	303.251	1822.38	3844.95	2801.67	576.497	0	0	597.273	1564.26	2.61901	1.38902	0.479635	0.507725	3.05117	6.43752	-1.05999	-0.97788	1.60936	2.6865
b1492	gadC	356.005	403.98	256.455	444.174	446.3	1993.32	4371.67	3777.97	1720.37	43.4978	0	338.813	1813.87	5.35358	2.4205	1.31097	1.31724	5.88325	12.9029	0.390633	0.397523	2.55661	3.68962
b3512	gadE	345.647	208.766	109.314	665.901	640.818	2788.97	5389.14	2229.73	416.458	0	0	221.242	2371.21	10.7177	3.42192	3.00983	2.89645	12.606	24.3586	1.58968	1.53429	3.65604	4.60636
b3515	gadW	1292.77	1140.31	606.683	688.638	1749.52	3504.58	2513.1	889.252	233.4	14.1101	0	1013.26	2113.96	2.0863	1.06095	0.679629	1.72663	3.45873	2.48022	-0.557181	0.787963	1.79024	1.31047
b3516	gadX	1694.82	1492.98	769.046	1849.56	3512.94	6271.08	4697.12	1241.19	180.432	12.4662	12.4144	1318.95	4082.68	3.0954	1.63013	1.4023	2.66344	4.75461	3.56127	0.487795	1.41329	2.24933	1.83239
b4452	gadY	97.3055	288.513	0	289.228	278.333	355.537	127.016	156.927	136.15	49.3855	0	128.606	262.528	2.04134	1.02952	2.24895	2.16423	2.76454	0.987636	1.16925	1.11385	1.46704	-0.0179481
b0759	galE	1045.84	1013.96	1181.28	424.353	351.387	582.297	351.044	155.279	34.8415	0	0	1080.36	427.27	0.395489	-1.33829	0.392788	0.32525	0.538984	0.324933	-1.34818	-1.62038	-0.891686	-1.62179
b0757	galK	740.471	766.686	627.271	655.046	361.413	499.238	379.72	227.462	49.3365	4.47395	4.45535	711.476	473.854	0.666016	-0.586372	0.920686	0.507976	0.701694	0.533708	-0.119219	-0.977167	-0.511087	-0.905878
b0756	galM	2578.6	2558.14	2446.52	5842.4	5065.66	3253.16	2032.26	1025.26	183.802	39.5084	0	2527.75	4048.37	1.60157	0.679487	2.3113	2.00402	1.28698	0.803977	1.20871	1.0029	0.363988	-0.314773
b2943	galP	842.104	1076.23	964.275	1352.22	1259.75	1220.15	914.442	565.867	223.465	7.36885	0	960.87	1186.64	1.23497	0.304471	1.40729	1.31106	1.26984	0.951681	0.492917	0.390729	0.344645	-0.0714493
b2837	galR	392.62	446.248	493.575	933.609	673.831	591.757	320.312	211.062	34.3346	9.96332	4.96096	444.147	629.877	1.41817	0.504032	2.10202	1.51713	1.33234	0.721184	1.07178	0.601348	0.413966	-0.471561
b2151	galS	87.5749	240.427	166.179	19.2819	27.8333	26.6653	0	15.6927	6.80749	0	4.91802	164.727	18.4451	0.111974	-3.15877	0.117054	0.168966	0.161876	0	-3.09476	-2.56519	-2.62704	-
b0758	galT	861.051	602.401	890.381	143.784	166.042	256.286	164.174	119.62	33.8422	0	0	784.611	182.571	0.23269	-2.10352	0.183256	0.211623	0.32664	0.209242	-2.44807	-2.24043	-1.61422	-2.25676
b1236	galU	4101.41	4295.91	3468.36	4185.1	3315.48	5690.94	4611.74	3948.29	2565.25	214.947	90.1277	3955.22	4450.81	1.1253	0.170309	1.05812	0.838252	1.43884	1.16599	0.0815018	-0.254544	0.524907	0.221552
b1779	gapA	96712.5	91945.9	76579.8	28900.7	17949.8	20150.9	18526.7	14723.9	6909.02	603.942	30.8427	88412.7	21382	0.241843	-2.04785	0.326884	0.203023	0.227919	0.209548	-1.61315	-2.30028	-2.13341	-2.25465
b3128	garD	64.4161	70.0315	67.2283	76.5874	67.5606	76.4936	33.6338	34.6285	9.0131	6.53863	0	67.2253	63.5688	0.945609	-0.0806843	1.13926	1.00499	1.13787	0.500314	0.188103	0.00717818	0.186335	-0.999094
b3124	garK	194.441	131.028	176.096	210.164	168.539	209.906	173.052	118.78	6.18322	4.48567	0	167.188	190.416	1.13893	0.187678	1.25705	1.00808	1.25551	1.03508	0.330042	0.0116135	0.328274	0.0497355
b3126	garL	52.5702	12.9893	0	13.0215	75.1861	72.0308	25.7331	21.1953	0	0	0	21.8532	46.4929	2.12751	1.08917	0.595864	3.44051	3.29613	1.17754	-0.746946	1.78262	1.72077	0.235782
b3127	garP	15.1721	0	7.19747	7.51617	0	13.859	9.90229	0	5.30719	0	0	7.45651	7.81937	1.04866	0.0685507	1.008	0	1.85864	1.32801	0.011496	-	0.894251	0.409262
b3125	garR	34.3431	124.456	97.7521	215.503	349.281	501.934	186.788	221.544	120.132	23.2402	0	85.5172	313.377	3.66449	1.87361	2.52	4.08434	5.8694	2.18422	1.33342	2.0301	2.55321	1.12712
b2094	gatA	21605.3	22172.1	16377.7	6566.07	1622.38	143.159	29.2249	36.1071	15.6633	11.363	0	20051.7	2090.21	0.104241	-3.262	0.327458	0.08091	0.00713949	0.00145748	-1.61062	-3.62754	-7.12996	-9.42231
b2093	gatB	31677.7	34935.7	19067.6	22242	10362.4	227.844	93.0258	19.1554	49.8577	0	18.0097	28560.4	8231.32	0.288208	-1.79482	0.778773	0.362823	0.00797763	0.00325716	-0.360726	-1.46266	-6.96982	-8.26217
b2091	gatD	10314.4	11175.1	8530.5	5128.97	2273.05	195.545	95.262	109.849	47.6524	9.8771	4.91802	10006.6	1923.21	0.192193	-2.37937	0.512557	0.227155	0.0195415	0.00951987	-0.964216	-2.13825	-5.67731	-6.71484
b2096	gatY	27811.6	29009.8	25543.8	5846.87	3773.69	2186.51	1136.9	802.642	58.0311	0	0	27455.1	3235.99	0.117865	-3.08479	0.212961	0.137449	0.0796395	0.0414093	-2.23134	-2.86303	-3.65037	-4.5939
b2095	gatZ	31931	33983.8	27259.8	7237.88	2553.67	1003.5	628.035	413.829	56.0998	4.0698	0	31058.2	2855.77	0.091949	-3.44302	0.233042	0.0822219	0.0323104	0.0202212	-2.10134	-3.60433	-4.95186	-5.62799
b0124	gcd	1498.91	1837.14	1498.47	1954.97	3451.8	5078.38	3611.93	2483.34	340.659	15.0429	12.8404	1611.51	3524.27	2.18694	1.12891	1.21313	2.14197	3.15132	2.24134	0.278737	1.09894	1.65596	1.16436
b0507	gcl	22.7283	11.2316	26.9552	33.7784	70.4298	67.4741	55.6274	21.3818	27.8262	0	8.61552	20.305	56.8275	2.79869	1.48475	1.66355	3.46859	3.32303	2.73959	0.734266	1.79435	1.7325	1.45396
b2808	gcvA	397.287	458.096	513.053	448.298	526.111	312.5	453.767	183.908	30.8824	0	0	456.145	435.169	0.954014	-0.0679172	0.982796	1.15339	0.685089	0.994786	-0.0250355	0.205875	-0.545636	-0.00754194
b4443	gcvB	394.918	487.891	608.871	32036.1	10402	4554.34	3511.84	4352.1	2279.35	1678.63	1122.75	497.227	12626.1	25.393	4.66636	64.4296	20.92	9.15949	7.06285	6.00965	4.38681	3.19527	2.82025
b2904	gcvH	4708.69	3728.16	3899.81	4459.12	4092.71	784.192	814.992	992.929	509.599	13.2033	0	4112.22	2537.75	0.617125	-0.696365	1.08436	0.995257	0.190698	0.198188	0.116841	-0.00685929	-2.39064	-2.33506
b2903	gcvP	2592.46	2927.77	2636.8	1402.95	1245.99	553.415	634.505	776.35	448.493	12.514	5.34084	2719.01	959.216	0.352781	-1.50315	0.515979	0.458252	0.203535	0.233359	-0.954617	-1.12579	-2.29665	-2.09938
b2479	gcvR	2459.18	2745.24	2064.64	4259.54	3862.93	2375.63	1951.43	951.072	198.036	17.9584	0	2423.02	3112.38	1.28451	0.361213	1.75795	1.59426	0.980443	0.80537	0.813891	0.672889	-0.028494	-0.312276
b2905	gcvT	3293.09	3263.83	2922.55	6323.89	3554.39	726.673	495.06	601.696	459.474	23.4739	0	3159.82	2775	0.878214	-0.187356	2.00134	1.12487	0.229973	0.156673	1.00097	0.169757	-2.12047	-2.67417
b1761	gdhA	7015.27	7439.88	6677.39	4277.9	3125.29	2532.97	1740.96	1292.18	168.692	3.82434	0	7044.18	2919.28	0.414424	-1.27082	0.607296	0.44367	0.359583	0.247149	-0.719528	-1.17244	-1.4756	-2.01655
b0987	gfcA	99.5387	98.378	62.9602	65.748	126.543	121.232	238.207	89.1825	0	0	0	86.959	137.932	1.58618	0.665555	0.75608	1.4552	1.39413	2.7393	-0.403388	0.541218	0.479367	1.45381
b0986	gfcB	31.4279	0	14.909	31.1384	44.9482	28.7079	10.2559	42.237	21.9869	0	0	15.4456	28.7626	1.86218	0.896996	2.016	2.91009	1.85864	0.664003	1.0115	1.54106	0.894251	-0.590738
b0985	gfcC	27.1308	13.4072	12.8705	13.4404	38.8025	37.1741	44.2683	0	0	0	0	17.8028	33.4213	1.8773	0.908662	0.754961	2.17957	2.0881	2.48659	-0.405526	1.12404	1.06219	1.31417
b0984	gfcD	33.7969	28.631	27.485	43.053	23.0174	39.6926	28.3604	36.3368	13.511	4.90085	0	29.971	33.5308	1.11878	0.161922	1.43649	0.767989	1.32437	0.946263	0.522548	-0.380843	0.405302	-0.0796868
b0983	gfcE	88.8479	61.4683	67.4376	17.6059	33.8855	56.811	63.7868	52.5386	6.21579	0	0	72.5846	43.0223	0.592719	-0.754579	0.242557	0.466841	0.782687	0.878792	-2.0436	-1.099	-0.353493	-0.186406
b3447	ggt	731.97	953.096	766.13	857.611	1135.49	2398.55	1774.43	1467.77	853.476	256.51	11.7445	817.065	1541.52	1.88665	0.91583	1.04962	1.38972	2.93556	2.17171	0.0698725	0.47479	1.55364	1.11883
b4128	ghoS	68.3768	0	0	101.621	195.585	374.755	468.586	183.788	119.591	17.3517	0	22.7923	285.137	12.5102	3.64504	4.45855	8.58122	16.4422	20.559	2.15658	3.10118	4.03933	4.3617
b4559	ghoT	58.4958	0	55.4996	0	0	427.466	152.713	125.783	0	0	0	37.9985	145.045	3.81712	1.93249	0	0	11.2496	4.01892	-	-	3.4918	2.00681
b1033	ghrA	1812.5	1780.7	1412.58	2373.03	2304.21	1655.63	873.133	678.566	52.8343	16.4267	5.45282	1668.59	1801.5	1.07965	0.11057	1.42217	1.38093	0.992235	0.523276	0.508098	0.465643	-0.0112458	-0.934356
b3553	ghrB	3459.84	4117.77	3272.76	5280.93	4675.85	2306.24	1749.53	1608.58	748.684	105.464	15.7538	3616.79	3503.14	0.968576	-0.0460622	1.46012	1.29282	0.637649	0.483725	0.546082	0.370517	-0.649165	-1.04774
b4064	ghxP	2940.66	3729.35	3359.43	1256.11	71.5262	6.85245	9.79219	28.229	199.431	19.0367	26.5406	3343.15	336.07	0.100525	-3.31437	0.375726	0.0213949	0.0020497	0.00292903	-1.41225	-5.54659	-8.93037	-8.41536
b4464	ghxQ	74.0291	95.1156	84.2846	80.682	63.5259	101.433	57.9795	43.7757	20.7163	0	0	84.4764	75.9052	0.898537	-0.15435	0.955083	0.751996	1.20073	0.686339	-0.0663024	-0.411203	0.263911	-0.543006
b2975	glcA	228.627	178.391	176.958	315.938	435.978	489.127	298.435	181.122	105.229	15.2678	6.08174	194.659	384.87	1.97715	0.983422	1.62304	2.2397	2.51274	1.53312	0.698695	1.16331	1.32926	0.616467
b2976	glcB	526.732	474.52	570.513	591.156	915.555	1204.99	778.828	631.466	273.93	4.73154	9.42376	523.921	872.633	1.66558	0.736025	1.12833	1.7475	2.29995	1.48654	0.17419	0.805296	1.2016	0.571955
b2980	glcC	543.077	510.561	565.529	1194.26	1161.91	496.076	363.093	306.185	27.8002	0	0	539.722	803.835	1.48935	0.574682	2.21274	2.15279	0.919132	0.67274	1.14583	1.10621	-0.121655	-0.571879
b2979	glcD	60.7591	93.4121	102.484	113.71	199.543	178.836	145.403	83.471	0	0	0	85.5516	159.373	1.86289	0.897542	1.32914	2.33243	2.09039	1.6996	0.410496	1.22184	1.06377	0.765193
b4468	glcE	96.1955	85.5664	54.761	76.2477	220.127	184.528	56.5052	56.8835	0	0	0	78.841	134.352	1.70409	0.768998	0.967107	2.79203	2.3405	0.716698	-0.0482528	1.48132	1.22682	-0.480562
b4467	glcF	182.04	196.273	149.164	180.363	276.133	279.662	210.62	186.824	34.7332	8.39917	0	175.826	236.695	1.34619	0.428881	1.02581	1.57049	1.59056	1.19789	0.0367611	0.651219	0.669538	0.260497
b2977	glcG	350.685	470.38	237.659	471.546	812.035	755.076	555.852	403.97	105.145	0	0	352.908	648.627	1.83795	0.878097	1.33617	2.30098	2.13958	1.57506	0.418107	1.20225	1.09733	0.655408
b3945	gldA	91.7477	163.22	104.458	236.347	183.705	318.468	125.749	123.303	83.4427	4.65647	0	119.809	216.067	1.80344	0.85075	1.97271	1.53332	2.65814	1.04958	0.980175	0.616659	1.41042	0.0698186
b2036	glf	4358.02	4651.77	2533.1	1081.74	918.525	578.271	688.627	695.429	1046.24	186.259	23.1856	3847.63	816.791	0.212284	-2.23593	0.281145	0.238725	0.150293	0.178974	-1.83061	-2.06658	-2.73415	-2.48218
b3429	glgA	2528.18	2791.84	2532.69	1938.14	1851.67	3360.85	1756.06	1548.9	459.47	14.3366	7.13851	2617.57	2226.68	0.850669	-0.233331	0.740437	0.707401	1.28396	0.670876	-0.433552	-0.4994	0.360601	-0.575881
b3432	glgB	5485.79	4753.81	3860.77	2114.48	3690.06	2575.28	1534.88	930.745	181.367	21.1458	16.3784	4700.12	2478.68	0.527364	-0.92313	0.449877	0.785098	0.547918	0.326562	-1.1524	-0.349056	-0.867968	-1.61457
b3430	glgC	3938.51	4201.51	3632.97	3398.97	4202.29	4775.45	2116.61	1743.36	415.493	7.93219	15.7984	3924.33	3623.33	0.923299	-0.115131	0.866127	1.07083	1.21688	0.539355	-0.20735	0.0987305	0.28319	-0.890694
b3428	glgP	2406.91	2652.7	2393.49	1864.36	1664.01	3369.68	1770.65	1591.8	650.982	12.5936	14.6315	2484.36	2167.17	0.872325	-0.197062	0.750437	0.669792	1.35636	0.712715	-0.414197	-0.578214	0.439735	-0.488602
b3049	glgS	1214.37	1000.18	864.128	5213.82	9311.17	18025.7	11261.2	9683.43	4318.67	513.609	25.5737	1026.23	10953	10.6731	3.4159	5.08057	9.07322	17.5651	10.9734	2.34499	3.18161	4.13464	3.45594
b3431	glgX	2641.5	2940.21	2413.74	736.874	1428.02	1518.01	779.993	678.293	139.945	7.80957	2.59237	2665.15	1115.72	0.418635	-1.25624	0.276485	0.535811	0.56958	0.292664	-1.85473	-0.900205	-0.81203	-1.77268
b2388	glk	1478.64	2072.91	1482.5	1122.14	1119.87	1063.29	725.505	507.37	124.722	15.9671	26.5013	1678.01	1007.7	0.600533	-0.735684	0.668733	0.667378	0.633662	0.432359	-0.580497	-0.583424	-0.658214	-1.2097
b3176	glmM	2694.57	3014.74	2750.45	4364.59	3536.24	1825.28	1244.89	895.16	174.744	15.366	11.4766	2819.92	2742.75	0.972635	-0.0400297	1.54777	1.25402	0.647282	0.441463	0.630194	0.326562	-0.627533	-1.17964
b3729	glmS	6119.45	6545.72	5711.51	4018.3	4199.3	2835.35	1993.37	1415.8	449.019	33.6977	13.9824	6125.56	3261.58	0.532454	-0.90927	0.65599	0.685537	0.462873	0.325418	-0.608255	-0.544694	-1.11131	-1.61963
b3730	glmU	4653.62	5234.5	4303.12	5518.27	3873.64	2206.4	1359.53	956.986	175.703	11.2469	11.2002	4730.41	3239.46	0.684816	-0.546212	1.16655	0.81888	0.46643	0.287403	0.22225	-0.288276	-1.10027	-1.79885
b4441	glmY	10949.3	6175.95	8447.16	12382.5	8014.37	10001.7	14761.6	12277.5	8395.16	2357.55	558.989	8524.12	11290	1.32448	0.405428	1.45265	0.940199	1.17334	1.73175	0.538684	-0.0889618	0.230616	0.792227
b4456	glmZ	12772.5	7768.36	12491.2	10464.6	8196.87	6596.42	5097.9	4383.79	2543.23	1595.68	397.262	11010.7	7588.95	0.689235	-0.536932	0.950406	0.744446	0.599092	0.462996	-0.0733845	-0.42576	-0.73915	-1.11093
b3870	glnA	27436.1	36777.3	29826.4	12424.7	3978.71	1272.77	1673.47	1853.27	3813.74	1006.08	105.272	31346.6	4837.41	0.15432	-2.696	0.396365	0.126926	0.040603	0.0533861	-1.3351	-2.97794	-4.62227	-4.22739
b2553	glnB	2544.91	3225.42	2499.78	2076.51	1484.44	1394.8	1035.67	1062.27	628.384	60.7821	15.1324	2756.7	1497.85	0.54335	-0.880047	0.753257	0.538485	0.505966	0.375691	-0.408785	-0.893022	-0.982888	-1.41238
b0167	glnD	541.59	505.329	506.662	757.996	1061.67	664.237	553.698	441.807	58.2917	3.84438	0	517.86	759.399	1.46642	0.552296	1.46371	2.0501	1.28266	1.0692	0.549629	1.0357	0.359135	0.0965378
b3053	glnE	805.306	852.263	963.523	1069.74	1338.61	908.121	532.573	383.108	79.7723	7.23393	0	873.697	962.261	1.10137	0.139294	1.22438	1.53212	1.0394	0.609562	0.292049	0.615533	0.0557512	-0.714156
b3868	glnG	1062.97	1050.58	1138	99.6252	136.961	190.259	239.068	115.83	170.84	29.1616	0	1083.85	166.478	0.153599	-2.70276	0.0919181	0.126365	0.17554	0.220573	-3.44351	-2.98433	-2.51013	-2.18067
b0811	glnH	8803.93	7843.21	7117.41	14757.6	15378.7	8562.43	6082.46	4922.37	2638.31	495.709	68.5623	7921.52	11195.3	1.41328	0.499045	1.86298	1.94139	1.08091	0.767841	0.89761	0.957087	0.112244	-0.381121
b0450	glnK	359.282	473.456	596.538	237.315	114.188	0	0	16.0951	20.9461	0	0	476.425	87.8758	0.184448	-2.43871	0.498116	0.239676	0	0	-1.00545	-2.06084	-	-
b3869	glnL	1543.53	2116.68	2132.63	143.373	202.36	158.619	138.519	165.953	202.473	4.89618	9.75166	1930.95	160.718	0.0832326	-3.58671	0.0742502	0.104798	0.0821457	0.0717363	-3.75146	-3.25431	-3.60567	-3.80115
b0810	glnP	2533.78	2473.88	2214.59	1643.2	1493.45	1571.05	1182.66	1172.23	816.486	101.319	23.2841	2407.42	1472.59	0.611689	-0.709131	0.682557	0.620355	0.652588	0.491255	-0.550978	-0.688834	-0.615756	-1.02546
b0809	glnQ	2817.28	2909.1	3111.82	1555.37	1336.41	1254.72	1207.53	1243.24	941.357	170.729	28.3365	2946.07	1338.51	0.454337	-1.13816	0.527947	0.453625	0.425897	0.409879	-0.921534	-1.14043	-1.23142	-1.28673
b0680	glnS	4877.44	5421.63	4806.48	4139.57	2980.48	1738.8	1238.41	872.906	178.697	12.3464	9.2213	5035.18	2524.32	0.501335	-0.996152	0.82213	0.591932	0.345329	0.24595	-0.282562	-0.756498	-1.53395	-2.02356
b0670	glnU	2051.3	2162.54	2335.48	0	782.342	0	0	220.546	0	0	69.1182	2183.11	195.585	0.0895903	-3.48051	0	0.358361	0	0	-	-1.48051	-	-
b0665	glnV	1230.78	1351.59	1037.99	135.494	130.39	249.837	89.2545	0	191.346	69.4066	0	1206.79	151.244	0.125328	-2.99622	0.112277	0.108047	0.207026	0.0739603	-3.15487	-3.21026	-2.27212	-3.7571
b0668	glnW	1504.29	405.477	1297.49	135.494	130.39	0	0	220.546	0	0	69.1182	1069.09	66.4711	0.0621757	-4.00751	0.126738	0.121964	0	0	-2.98008	-3.03547	-	-
b0664	glnX	273.507	135.159	518.996	270.988	391.171	249.837	0	73.5153	95.6728	0	0	309.221	227.999	0.737334	-0.43961	0.876359	1.26502	0.807956	0	-0.190407	0.339162	-0.307652	-
b1651	gloA	3853.97	4497.11	3703.74	4188	3532.39	3043.47	1703.95	1136.15	347.901	12.6194	12.5669	4018.27	3116.95	0.775694	-0.36644	1.04224	0.879082	0.757406	0.42405	0.0596862	-0.18593	-0.400861	-1.23769
b0212	gloB	750.606	715.358	559.553	743.692	805.139	918.274	664.857	497.178	384.465	68.0277	0	675.172	782.991	1.15969	0.213739	1.10149	1.19249	1.36006	0.984722	0.13945	0.253981	0.443669	-0.0222115
b2241	glpA	0	18.4308	23.5907	6.15883	17.7805	11.3562	16.2281	0	0	3.15485	0	14.0072	12.8809	0.919594	-0.120931	0.439691	1.26939	0.810743	1.15856	-1.18544	0.344131	-0.302683	0.212328
b2242	glpB	16.0759	15.8884	7.62623	0	38.3196	7.3423	15.7383	12.963	0	0	0	13.1968	15.3501	1.16316	0.21805	0	2.9037	0.556368	1.19258	-	1.53789	-0.845889	0.254084
b2243	glpC	17.008	0	8.06842	33.7027	16.2166	15.5361	16.6508	9.14308	0	0	4.29811	8.35881	20.5266	2.45568	1.29612	4.032	1.94006	1.85864	1.99201	2.0115	0.956102	0.894251	0.994224
b3426	glpD	134.482	93.0397	95.6953	346.433	512.897	829.192	478.356	278.332	32.9293	3.41269	0	107.739	541.72	5.02808	2.33001	3.21548	4.76056	7.69631	4.43996	1.68504	2.25113	2.94417	2.15055
b3425	glpE	1645.24	1748.78	1502.06	1445.55	976.727	482.047	465.985	300.375	65.1514	0	0	1632.03	842.577	0.516277	-0.953784	0.885738	0.598476	0.295367	0.285525	-0.175047	-0.740636	-1.75942	-1.80831
b3927	glpF	95.8085	130.201	102.264	213.584	216.957	142.215	117.246	128.76	8.37845	0	6.05295	109.424	172.5	1.57644	0.656666	1.95189	1.98272	1.29966	1.07148	0.964869	0.987478	0.378139	0.0996004
b3424	glpG	1475.29	1602.69	1376.59	1075.14	848.637	690.513	358.093	353.936	145.008	18.5642	18.487	1484.86	743.095	0.500449	-0.998706	0.724068	0.571527	0.465036	0.241163	-0.465803	-0.807106	-1.10459	-2.05192
b3926	glpK	228.165	198.974	299.249	305.85	345.517	380.057	354.769	252.526	93.8964	10.2177	3.39174	242.129	346.548	1.43125	0.517279	1.26317	1.42699	1.56964	1.4652	0.337049	0.51298	0.650438	0.551102
b2239	glpQ	263.34	195.202	223.081	456.6	385.597	369.415	227.118	161.788	52.6378	0	4.75348	227.208	359.682	1.58306	0.662712	2.00962	1.69711	1.62589	0.999604	1.00692	0.763081	0.70123	-0.000570868
b2240	glpT	59.6157	14.7301	28.2811	22.15	78.1574	47.6493	38.9092	24.0359	5.21339	3.7821	0	34.209	46.7165	1.36562	0.449555	0.647491	2.2847	1.39289	1.1374	-0.627068	1.19201	0.478079	0.185735
b3925	glpX	581.135	712.997	674.952	506.292	382.134	329.488	255.038	172.361	133.184	35.5967	15.1923	656.361	368.238	0.561029	-0.833852	0.771362	0.582201	0.501991	0.388563	-0.374521	-0.780412	-0.994266	-1.36378
b2556	glrK	234.024	322.412	282.593	491.843	486.839	388.674	310.108	171.553	64.497	0	7.16853	279.676	419.366	1.49947	0.584452	1.75862	1.74073	1.38973	1.10881	0.81444	0.799688	0.474803	0.149012
b2554	glrR	265.511	419.864	316.689	240.517	325.487	311.828	247.557	207.981	68.9935	3.85014	0	334.021	281.347	0.842303	-0.247588	0.720066	0.97445	0.933556	0.741142	-0.473799	-0.0373402	-0.0991915	-0.432178
b0485	glsA	608.055	332.677	350.267	806.859	1097.41	4393.86	4110.3	1336.68	83.5598	0	5.48792	430.333	2602.11	6.04673	2.59615	1.87497	2.55013	10.2104	9.55145	0.906864	1.35057	3.35196	3.25572
b1524	glsB	480.853	766.874	632.491	205.729	83.3597	219.619	156.918	170.371	53.5189	0	0	626.739	166.406	0.265511	-1.91316	0.328252	0.133005	0.350415	0.250372	-1.60712	-2.91044	-1.51286	-1.99785
b0720	gltA	20444.6	20596	16396.5	12800.9	13830.3	17400	13729.6	9574.29	1605.78	164.131	67.7714	19145.7	14440.2	0.754226	-0.406931	0.668603	0.722372	0.908818	0.717111	-0.580779	-0.469187	-0.137936	-0.479731
b3212	gltB	20927.1	21111.4	20550.5	13877.6	11829.6	5254.13	3924.39	3573.9	790.524	23.0318	5.73402	20863	8721.43	0.418034	-1.25831	0.665178	0.567015	0.25184	0.188103	-0.588188	-0.818541	-1.98942	-2.4104
b3213	gltD	15807.7	17400.8	17218.9	12239.8	9710.12	4543.75	3176.65	3533.4	1188.29	21.7324	0	16809.1	7417.57	0.441282	-1.18023	0.728161	0.577669	0.270314	0.188984	-0.45767	-0.791684	-1.88729	-2.40367
b3214	gltF	940.45	680.749	603.231	223.104	138.924	12.0994	25.9352	21.3618	0	13.4453	0	741.476	100.016	0.134887	-2.89018	0.300892	0.187361	0.016318	0.0349778	-1.73268	-2.41611	-5.93739	-4.83742
b0655	gltI	4145.99	4306.93	3246.3	4163.01	4686.3	4581.26	2953.26	1935.2	748.524	39.5954	39.4309	3899.74	4095.96	1.05032	0.0708238	1.06751	1.2017	1.17476	0.757298	0.0942514	0.265072	0.232367	-0.401068
b0654	gltJ	683.768	851.502	674.695	420.032	299.898	374.755	214.211	227.897	57.4037	0	0	736.655	327.224	0.444202	-1.17071	0.570188	0.407107	0.508725	0.290788	-0.81049	-1.29652	-0.975041	-1.78196
b0653	gltK	600.58	682.613	569.817	238.019	243.369	260.586	235.187	169.5	52.5207	15.2406	0	617.67	244.291	0.395503	-1.33824	0.38535	0.394012	0.421886	0.380764	-1.37576	-1.34369	-1.24508	-1.39303
b0652	gltL	851.457	786.346	980.007	456.382	479.117	459.01	482.836	487.736	87.887	0	21.1645	872.603	469.336	0.537857	-0.894704	0.523012	0.549066	0.526024	0.553328	-0.935085	-0.864948	-0.926799	-0.853793
b4077	gltP	516.394	403.727	321.754	1580.73	2888.05	3400.48	1976.92	1615.88	436.758	15.6469	3.89546	413.958	2461.55	5.94637	2.57201	3.81858	6.97668	8.21455	4.77566	1.93303	2.80254	3.03818	2.2557
b3653	gltS	436.704	431.612	398.399	1090.03	1032.95	721.105	570.043	306.995	223.263	8.52463	16.9784	422.238	853.531	2.02144	1.01539	2.58154	2.44637	1.70782	1.35005	1.36823	1.29064	0.772153	0.433015
b3969	gltT	25636.8	38540.1	40069.9	7219.13	4760.12	4067.34	5988.38	3916.89	1227.16	136.962	68.1966	34748.9	5508.74	0.15853	-2.65717	0.207751	0.136986	0.117049	0.172333	-2.26707	-2.8679	-3.09481	-2.53673
b3757	gltU	9040.33	7334.63	8065.2	1069.5	900.562	369.758	968.708	652.816	188.794	136.962	0	8146.72	827.132	0.10153	-3.30003	0.13128	0.110543	0.0453874	0.118908	-2.92928	-3.17732	-4.46156	-3.07208
b4008	gltV	9310.19	6934.56	9473.41	3609.56	1415.17	986.022	1056.77	1160.56	471.986	136.962	272.786	8572.72	1766.88	0.206105	-2.27855	0.421053	0.165078	0.115019	0.123272	-1.24793	-2.59878	-3.12006	-3.02009
b2590	gltW	19025.2	29071.8	36997.5	4812.75	4116.86	2958.07	5195.8	3119.01	1321.56	342.406	204.59	28364.8	4270.87	0.150569	-2.7315	0.169673	0.14514	0.104286	0.183178	-2.55917	-2.78449	-3.26138	-2.44868
b2400	gltX	4963.34	5280.08	5068.74	4357.84	3198.11	2763.39	2287.19	1864.64	825.559	36.2975	10.844	5104.05	3151.63	0.617476	-0.695545	0.853799	0.626583	0.541411	0.448112	-0.228031	-0.674424	-0.885205	-1.15807
b0144	gluQ	360.64	302.429	508.067	64.967	72.9397	49.9134	57.0612	82.2482	22.9367	0	0	390.379	61.2203	0.156823	-2.67279	0.16642	0.186844	0.127859	0.146169	-2.5871	-2.4201	-2.96738	-2.77429
b0514	glxK	97.2205	87.3517	109.012	113.839	134.832	153.393	144.21	85.5217	61.8322	0	0	97.8613	136.568	1.39553	0.480813	1.16327	1.37778	1.56745	1.47362	0.218181	0.462347	0.648424	0.559363
b0509	glxR	34.5778	11.3915	0	11.4198	43.9585	126.341	37.6129	74.3526	16.1271	0	0	15.3231	54.8331	3.57846	1.83934	0.745265	2.86877	8.24513	2.45465	-0.424174	1.52043	3.04354	1.29552
b2551	glyA	32798.4	36662.5	32819.6	39010	14869.9	3408.39	3189.08	2735.26	1966.29	188.556	40.82	34093.5	15119.3	0.443467	-1.1731	1.14421	0.436151	0.0999718	0.0935394	0.194348	-1.1971	-3.32234	-3.41828
b3560	glyQ	6776.14	6861.8	7219.51	6372.54	4554.36	2902.05	2204.03	1916.88	590.63	50.7407	28.0721	6952.48	4008.24	0.57652	-0.794558	0.916584	0.655069	0.417413	0.317013	-0.12566	-0.610281	-1.26045	-1.65739
b3559	glyS	5659.05	6231.16	5912.14	6140	5078.61	3002.39	2017.52	1861.58	704.899	59.5777	42.0255	5934.12	4059.63	0.684117	-0.547686	1.03469	0.855832	0.505954	0.339987	0.0492053	-0.224601	-0.982923	-1.55645
b3978	glyT	8478.73	6757.95	6098.2	2709.88	2216.64	624.592	803.29	882.183	287.019	138.813	0	7111.63	1588.6	0.223381	-2.16242	0.38105	0.311692	0.0878269	0.112954	-1.39195	-1.68181	-3.50919	-3.14619
b2864	glyU	1109.02	685.053	394.579	961.452	1453.94	253.259	271.431	223.567	193.967	0	0	729.549	735.021	1.0075	0.0107799	1.31787	1.99293	0.347145	0.372054	0.398209	0.994892	-1.52639	-1.42642
b4163	glyV	20914.2	14936	22915.4	5748.57	5146.07	7888.18	8542.25	4859.85	849.575	342.406	681.966	19588.5	6831.27	0.348738	-1.51978	0.293466	0.262709	0.402694	0.436084	-1.76873	-1.92847	-1.31224	-1.19732
b1911	glyW	5127.35	5200.92	6913.03	2005.31	643.259	493.011	792.58	580.281	0	273.925	136.393	5747.1	983.541	0.171137	-2.54678	0.348926	0.111928	0.0857844	0.13791	-1.51901	-3.15936	-3.54314	-2.85821
b4164	glyX	3778.05	1867	3456.51	1604.25	1029.21	1972.04	1144.84	652.816	377.589	205.444	136.393	3033.85	1437.59	0.473849	-1.0775	0.528783	0.339243	0.650013	0.377354	-0.919251	-1.55961	-0.621459	-1.40601
b4165	glyY	1484.23	133.357	128.019	133.688	385.955	369.758	440.322	507.746	188.794	273.925	68.1966	581.87	332.431	0.571315	-0.807642	0.229755	0.663302	0.635466	0.756737	-2.12183	-0.592262	-0.654113	-0.402137
b2053	gmd	153.467	133.833	188.431	143.109	60.2517	0	17.6757	4.85293	6.3156	0	9.12533	158.577	55.2591	0.348469	-1.5209	0.902458	0.379953	0	0.111465	-0.148069	-1.39611	-	-3.16534
b0222	gmhA	4604.67	3564.64	3172.79	7684.72	5008.07	2255.01	2022.59	1289.44	134.736	8.88597	8.84904	3780.7	4242.6	1.12217	0.166294	2.03262	1.32464	0.596454	0.534977	1.02334	0.405601	-0.745517	-0.902452
b0200	gmhB	2041.55	1948.17	1436.04	1830.94	1543.82	1012.82	597.306	491.977	73.8761	0	0	1808.59	1246.22	0.689057	-0.537304	1.01236	0.853606	0.560004	0.330261	0.0177197	-0.228358	-0.836491	-1.59832
b3648	gmk	2452.79	3242.95	2527.5	3782.09	3995.85	4021.05	2926.06	1432.07	227.281	32.9765	16.4197	2741.08	3681.26	1.343	0.425456	1.37978	1.45776	1.46696	1.06748	0.464441	0.543757	0.552828	0.0942139
b1285	gmr	540.401	398.055	353.1	479.861	811.77	1350.5	795.242	405.612	114.133	15.5247	7.73009	430.519	859.344	1.99607	0.997159	1.11461	1.88556	3.13692	1.84717	0.15654	0.914995	1.64935	0.885317
b2029	gnd	19973.2	20359.2	17106.4	25544.2	21034	17961.9	12110.4	10582.3	10785.9	3846.59	167.339	19146.3	19162.6	1.00086	0.00123324	1.33416	1.0986	0.938143	0.632521	0.415933	0.135661	-0.0921203	-0.660815
b4517	gnsA	526.462	231.255	388.497	579.57	557.739	374.033	76.3564	31.4458	122.771	0	0	382.071	396.925	1.03888	0.0550236	1.51692	1.45978	0.978961	0.199849	0.601142	0.545748	-0.0306762	-2.32302
b1550	gnsB	4270.19	4336.03	2774.98	3245.59	2621.37	1870.16	2405.23	1540.85	327.389	118.754	0	3793.73	2535.59	0.668363	-0.581296	0.855515	0.690975	0.492962	0.634	-0.225135	-0.533295	-1.02045	-0.657445
b3437	gntK	537.673	759.147	637.666	247.335	384.491	859.495	563.98	547.11	201.512	0	0	644.829	513.825	0.79684	-0.327639	0.383567	0.596268	1.3329	0.87462	-1.38245	-0.745967	0.414574	-0.193272
b4321	gntP	45.2112	22.342	57.1939	37.329	50.292	20.6492	14.7539	12.1522	0	0	0	41.5824	30.756	0.739641	-0.435102	0.897712	1.20946	0.496586	0.354812	-0.155675	0.274358	-1.00989	-1.49488
b3438	gntR	864.503	1206.24	926.369	1088.31	1202.47	1086.98	823.115	541.279	106.731	0	5.14045	999.038	1050.22	1.05123	0.0720787	1.08936	1.20363	1.08802	0.823907	0.123479	0.267394	0.121711	-0.279447
b3415	gntT	2422.29	2348.44	2298.21	1782.84	725.866	920.181	1003.77	905.311	441.142	42.9309	3.88658	2356.31	1108.17	0.470296	-1.08836	0.756623	0.308052	0.390517	0.425993	-0.402354	-1.69876	-1.35654	-1.2311
b4476	gntU	385.155	380.664	365.427	59.8601	79.2073	206.954	202.088	215.169	121.519	11.4987	7.63395	377.082	137.027	0.363389	-1.46041	0.158745	0.210053	0.54883	0.535926	-2.65521	-2.25118	-0.865568	-0.899895
b3413	gntX	474.133	644.331	646.655	631.248	536.834	351.893	280.439	199.126	51.8286	15.0398	0	588.373	450.104	0.764997	-0.386474	1.07287	0.912404	0.598078	0.476635	0.101476	-0.132255	-0.741594	-1.06904
b3500	gor	1669.16	1790.26	1406.13	2076.51	2319.44	2153.73	1617.01	1545.13	848.318	30.3911	3.7831	1621.85	2041.67	1.25886	0.332113	1.28033	1.43012	1.32795	0.997017	0.35652	0.516139	0.4092	-0.00430985
b3385	gph	2296.31	1952.85	1912.68	992.075	967.434	1012.2	1045.62	968.889	663.147	47.4309	6.74768	2053.95	1004.33	0.488977	-1.03216	0.483009	0.471012	0.492808	0.509078	-1.04988	-1.08616	-1.0209	-0.974041
b0755	gpmA	14331.9	14045	11618.7	16399.8	14203.9	10079.8	7658.79	5280.98	1675.8	143.428	20.4046	13331.9	12085.6	0.906518	-0.141592	1.23012	1.06541	0.756071	0.574472	0.298801	0.0914045	-0.403406	-0.799691
b3612	gpmM	3926	3990.34	3936.34	2506.64	2493.46	2197.24	1621.26	1212.05	486.048	76.5091	19.876	3950.89	2204.65	0.558013	-0.841628	0.63445	0.631114	0.556137	0.410354	-0.656423	-0.664029	-0.846489	-1.28506
b3779	gpp	2073.05	2028.66	2038.04	716.183	754.225	722.574	636.449	428.905	90.6442	10.3829	0	2046.58	707.358	0.345629	-1.53271	0.349941	0.368529	0.353063	0.310981	-1.51482	-1.44015	-1.502	-1.6851
b3001	gpr	204.342	298.13	240.036	250.664	194.833	417.756	247.681	224.928	142.957	9.8771	4.91802	247.502	277.734	1.12215	0.16626	1.01278	0.787198	1.68789	1.00072	0.0183143	-0.345202	0.755218	0.00104237
b3608	gpsA	3237.53	3376.46	3335.53	580.537	653.359	1115.81	972.252	763.433	423.815	30.242	10.0388	3316.51	830.489	0.250411	-1.99763	0.175045	0.197002	0.33644	0.293155	-2.5142	-2.34372	-1.57158	-1.77026
b0238	gpt	3623.67	4258.39	4046.02	2999.21	2043.54	807.333	821.999	665.169	417.368	156.998	11.1676	3976.03	1668.02	0.41952	-1.25319	0.754324	0.513965	0.20305	0.206739	-0.406744	-0.960257	-2.30009	-2.27412
b2579	grcA	3355.64	3159.83	3309.11	4764.58	5517.25	7795.82	6052.99	3820.88	591.523	93.8711	26.7089	3274.86	6032.66	1.84211	0.881361	1.4549	1.68473	2.38051	1.84832	0.540917	0.752516	1.25127	0.886215
b3181	greA	3295.3	3824.2	2803.78	4823.71	2878.45	1553.61	1304.32	1062.88	252.85	32.3703	10.7453	3307.76	2640.02	0.798128	-0.325307	1.4583	0.87021	0.469685	0.39432	0.544286	-0.200564	-1.09023	-1.34256
b3406	greB	765.361	609.351	463.934	2338.13	2452.76	776.803	374.644	285.721	74.3675	0	0	612.882	1485.58	2.42393	1.27735	3.81497	4.00201	1.26746	0.611282	1.93167	2.00073	0.341939	-0.71009
b4143	groL	20159.6	17542.6	15277.1	20315.1	24239.4	4784.84	4000.62	3698.36	2623.74	112.332	21.7517	17659.8	13335	0.755106	-0.40525	1.15036	1.37258	0.270946	0.226538	0.202083	0.45689	-1.88392	-2.14217
b4142	groS	15507.8	12015.8	10060.2	13414.4	17519.5	3849.02	3020.64	2729.35	2778.76	35.0586	34.9129	12527.9	9450.88	0.754386	-0.406626	1.07076	1.39844	0.307236	0.241113	0.0986346	0.483813	-1.70258	-2.05222
b2614	grpE	7696.49	7134.48	5764.09	6628.02	8249.55	2930.63	2071.67	1568.74	752.153	43.306	8.6252	6865.02	4969.97	0.723955	-0.466028	0.965477	1.20168	0.426893	0.301771	-0.0506866	0.265052	-1.22805	-1.72847
b0849	grxA	669.401	661.595	485.675	741.264	1088.78	395.656	411.196	677.37	137.739	19.9848	0	605.557	659.225	1.08863	0.122507	1.2241	1.79799	0.653375	0.679037	0.291724	0.846383	-0.614018	-0.558438
b1064	grxB	3910.27	3045.36	2819.58	3672.79	3504.62	8343.85	11841.7	12166.7	9476.19	5040.83	418.982	3258.4	6840.75	2.09942	1.06999	1.12718	1.07556	2.56072	3.63421	0.172712	0.105092	1.35655	1.86164
b3610	grxC	8507.06	6335.78	7268.01	9826.84	10340.8	5708.42	4315.51	3359.44	676.952	61.3875	20.3775	7370.28	7547.9	1.0241	0.0343551	1.3333	1.40304	0.774518	0.585528	0.415007	0.488561	-0.368628	-0.77219
b1654	grxD	11082.2	10203.5	10071.8	9910.99	8842.49	6100.48	5291.48	4185.92	2223.91	592.057	73.6995	10452.5	7536.36	0.72101	-0.471909	0.948193	0.845969	0.583638	0.50624	-0.0767479	-0.241324	-0.776854	-0.982106
b2688	gshA	2803.1	2969.68	2894	2558.19	2709.87	2726.85	2177.56	1562.81	400.399	52.8133	26.2969	2888.93	2543.12	0.880299	-0.183935	0.885517	0.938021	0.943897	0.75376	-0.175408	-0.092308	-0.0832984	-0.407823
b2947	gshB	1981.34	2116.16	1799	3208.5	2569.65	1517.96	1056.77	1019.31	156.501	10.8128	0	1965.5	2088.22	1.06243	0.0873744	1.63241	1.30737	0.772298	0.53766	0.707	0.386673	-0.37277	-0.895234
b0829	gsiA	2250.04	1705.27	1888.47	1130.74	1000.47	1180.82	900.177	645.489	87.0311	10.9804	0	1947.93	1053.05	0.5406	-0.887365	0.580481	0.513609	0.606191	0.462121	-0.784678	-0.961258	-0.722156	-1.11366
b0830	gsiB	1750.23	1898.91	1954	704.076	853.217	1202.08	1150.91	838.304	179.527	6.67892	6.65116	1867.71	977.569	0.523405	-0.934001	0.376973	0.456825	0.643609	0.616212	-1.40747	-1.13029	-0.635745	-0.698501
b0831	gsiC	835.981	793.618	1231.49	217.969	335.613	562.676	351.779	467.142	138.518	0	0	953.696	367.009	0.384829	-1.37771	0.228552	0.351908	0.589995	0.368859	-2.12941	-1.50673	-0.761225	-1.43886
b0832	gsiD	833.132	757.543	1032.86	132.073	116.507	355.147	377.005	328.438	101.029	11.2757	0	874.513	245.183	0.280365	-1.83462	0.151025	0.133225	0.406108	0.431102	-2.72714	-2.90807	-1.30007	-1.2139
b0477	gsk	830.38	1173.52	854.114	322.942	229.383	262.29	248.188	212.766	119.444	15.7549	7.8447	952.672	265.701	0.278901	-1.84218	0.338985	0.240779	0.275321	0.260518	-1.56071	-2.05422	-1.86081	-1.94055
b3323	gspA	48.2222	20.4257	0	20.4763	13.1367	12.5854	8.99228	14.8132	0	0	0	22.8826	13.7977	0.602976	-0.729829	0.894841	0.574089	0.549997	0.392974	-0.160296	-0.800653	-0.862504	-1.34749
b3322	gspB	120.761	238.706	114.575	167.508	115.142	198.558	78.8166	142.82	33.7937	0	0	158.014	140.006	0.886036	-0.174563	1.06008	0.728681	1.25658	0.498795	0.0841797	-0.456641	0.329505	-1.00348
b3324	gspC	37.2507	49.0884	0	12.3025	23.6782	45.3691	16.2082	6.67501	8.68686	6.30195	0	28.7797	24.3895	0.847455	-0.238791	0.427473	0.822741	1.57643	0.563181	-1.2261	-0.28149	0.656659	-0.82833
b3325	gspD	88.1333	40.9908	49.1876	20.5462	19.7723	9.47127	20.3017	19.5087	18.1347	2.63119	0	59.4372	17.5229	0.294813	-1.76213	0.34568	0.332658	0.159349	0.341566	-1.53249	-1.58789	-2.64974	-1.54976
b3326	gspE	6.83307	47.2737	45.3815	20.3104	13.0302	0	8.91942	0	4.78041	0	3.45358	33.1628	10.565	0.318581	-1.65027	0.612446	0.392918	0	0.268959	-0.707345	-1.3477	-	-1.89454
b3327	gspF	8.46135	33.4507	16.0559	8.38342	8.06763	0	11.0449	0	5.91956	0	4.27654	19.3227	6.87398	0.355747	-1.49108	0.433865	0.417522	0	0.571602	-1.20468	-1.26008	-	-0.806917
b3328	gspG	0	0	0	0	0	0	0	0	0	0	0	0	0	-	-	-	-	-	-	-	-	-	-
b3329	gspH	19.8817	0	18.8633	19.6986	18.9565	18.161	0	0	0	0	0	12.915	14.204	1.09981	0.137254	1.52525	1.46779	1.4062	0	0.609043	0.553649	0.491798	-
b3330	gspI	0	0	0	0	0	0	0	0	0	0	0	0	0	-	-	-	-	-	-	-	-	-	-
b3331	gspJ	0	34.0776	16.3568	0	0	0	11.2518	9.26768	0	0	0	16.8114	2.81296	0.167324	-2.57928	0	0	0	0.669296	-	-	-	-0.579283
b3332	gspK	41.1791	30.5242	19.5349	0	9.81575	0	0	0	0	0	0	30.4128	2.45394	0.0806878	-3.63151	0	0.322751	0	0	-	-1.63151	-	-
b3333	gspL	17.4029	25.7999	57.7902	43.1065	24.8896	23.8451	34.0748	4.67767	0	0	0	33.6643	31.479	0.935085	-0.0968303	1.28048	0.739348	0.70832	1.01219	0.356684	-0.435675	-0.497526	0.0174844
b3334	gspM	21.9518	21.6958	20.8274	0	0	20.052	28.6544	0	0	0	0	21.4917	12.1766	0.566573	-0.819667	0	0	0.933012	1.33328	-	-	-0.100033	0.414978
b3335	gspO	29.8959	29.5473	28.3646	74.0515	71.2621	13.6543	9.75603	24.1069	0	0	0	29.2693	42.181	1.44113	0.527204	2.53001	2.4347	0.466506	0.33332	1.33914	1.28375	-1.10003	-1.58502
b2988	gss	1377.25	1339.67	1177.58	1882.34	2756.08	2212.78	1666.31	1226.15	239.928	11.0513	2.75134	1298.17	2129.38	1.6403	0.713958	1.45	2.12306	1.70455	1.28359	0.536054	1.08615	0.769387	0.360181
b1635	gstA	2274.86	1768.91	1491.79	6629.14	7751	5256.07	3569.88	2274.96	444.681	42.447	0	1845.19	5801.52	3.14414	1.65267	3.59267	4.20066	2.84853	1.9347	1.84505	2.07062	1.51022	0.952111
b0838	gstB	2586.52	2748.09	2239.31	7431.83	8631.59	4489.08	3924.92	3058.99	2024.41	147.683	40.8526	2524.64	6119.35	2.42385	1.2773	2.94372	3.41894	1.77811	1.55464	1.55764	1.77355	0.830341	0.636583
b2350	gtrA	1565.49	2016.93	1909.68	553.954	533.087	204.286	182.454	180.336	117.345	14.1881	0	1830.7	368.445	0.201259	-2.31287	0.302592	0.291193	0.111589	0.0996635	-1.72456	-1.77995	-3.16373	-3.32679
b2351	gtrB	3013.93	3468	1962.03	348.75	115.367	130.621	93.3291	206.961	76.9542	16.7481	11.119	2814.66	172.017	0.0611147	-4.03234	0.123905	0.040988	0.0464075	0.0331583	-3.01269	-4.60865	-4.4295	-4.91449
b2352	gtrS	1079.65	1172.26	411.18	399.255	72.4935	0	24.8115	4.08725	15.9575	3.85882	0	887.695	124.14	0.139845	-2.8381	0.449766	0.0816649	0	0.0279505	-1.15275	-3.61414	-	-5.16098
b2507	guaA	7508.01	7705.86	7275.65	3617.7	1321.6	814.781	1013.55	986.606	727.283	104.22	90.8135	7496.51	1691.91	0.225693	-2.14757	0.482585	0.176295	0.108688	0.135203	-1.05115	-2.50394	-3.20173	-2.8868
b2508	guaB	7510.44	7859.51	7924.78	2215.97	401.488	397.251	657.78	693.932	367.029	87.5868	87.2228	7764.91	918.121	0.11824	-3.08021	0.285382	0.0517055	0.0511597	0.0847119	-1.80903	-4.27354	-4.28885	-3.56129
b0104	guaC	5258.79	5053.63	4160.92	5239.19	4505.28	2118.22	1456.48	1627.34	1215.04	251.142	44.1349	4824.45	3329.79	0.690192	-0.53493	1.08597	0.933844	0.43906	0.301896	0.118982	-0.0987467	-1.18751	-1.72788
b2883	guaD	138.102	166.822	109.19	76.0164	95.0989	154.183	95.1416	53.6177	16.1026	0	0	138.038	105.11	0.761457	-0.393166	0.550692	0.688933	1.11696	0.689242	-0.860682	-0.537564	0.159577	-0.536917
b2787	gudD	98.1769	111.96	42.9915	261.888	208.819	241.447	138.011	105.555	58.1177	0	7.63395	84.3761	212.541	2.51897	1.33284	3.10382	2.47486	2.86155	1.63567	1.63404	1.30735	1.5168	0.70988
b2789	gudP	14.9701	29.591	0	51.9127	21.4102	6.83725	9.77046	12.0713	15.7096	0	3.7831	14.8537	22.4827	1.51361	0.597991	3.49493	1.44141	0.460306	0.657779	1.80527	0.527479	-1.11933	-0.604324
b2788	gudX	60.4165	22.392	42.9915	97.2727	50.4046	96.5787	19.7159	28.4186	0	3.8329	0	41.9333	65.993	1.57376	0.654215	2.3197	1.20202	2.30315	0.470173	1.21394	0.265458	1.20361	-1.08874
b2231	gyrA	5373.84	5710.94	5182.65	3316.74	2332.33	1945.91	1646.81	1449.6	759.993	60.6086	48.6748	5422.48	2310.45	0.426087	-1.23078	0.611666	0.430123	0.35886	0.3037	-0.709185	-1.21718	-1.47851	-1.71928
b3699	gyrB	2796.14	3045.28	2688.72	2342.58	1890.61	1102.84	1067.06	973.545	645.217	55.3183	27.5442	2843.38	1600.77	0.562982	-0.828839	0.823871	0.664915	0.387863	0.375279	-0.279509	-0.588758	-1.36638	-1.41396
b2541	hcaB	24.9255	24.6349	94.5953	61.7399	83.18	79.6893	65.0722	60.297	17.4379	0	0	48.0519	72.4204	1.50713	0.591802	1.28486	1.73104	1.6584	1.35421	0.36161	0.791643	0.729792	0.437448
b2540	hcaC	0	0	30.0045	31.333	0	28.8874	0	34.0008	0	0	0	10.0015	15.0551	1.50529	0.590038	3.13284	0	2.88831	0	1.64747	-	1.53022	-
b2542	hcaD	67.3529	66.5675	79.8787	141.807	112.383	99.9763	93.4127	67.8885	47.1201	8.54591	4.2552	71.2664	111.895	1.57009	0.650848	1.98981	1.57694	1.40285	1.31075	0.992632	0.65713	0.488364	0.390398
b2538	hcaE	148.711	235.163	112.875	279.948	226.866	115.465	97.0585	71.9488	26.0095	3.77376	0	165.583	179.834	1.08607	0.119115	1.69068	1.3701	0.697322	0.586163	0.757607	0.454286	-0.520103	-0.770627
b2539	hcaF	117.217	0	92.6778	38.7126	37.2544	124.918	51.0026	31.5065	13.6675	0	0	69.9651	62.972	0.900048	-0.151925	0.553313	0.532471	1.78544	0.728971	-0.853831	-0.909225	0.836278	-0.456066
b2537	hcaR	466.192	606.849	442.313	675.948	617.962	311.594	237.477	103.913	0	11.5418	0	505.118	460.745	0.912154	-0.13265	1.3382	1.2234	0.616874	0.470142	0.420293	0.290899	-0.696952	-1.08883
b2536	hcaT	302.083	280.998	522.641	70.4237	110.128	73.0427	46.3904	38.2099	6.21579	4.5093	0	368.574	74.9961	0.203476	-2.29707	0.191071	0.298794	0.198177	0.125865	-2.38782	-1.74278	-2.33514	-2.99006
b1967	hchA	1379.43	1386.85	767.211	2167.91	5578.44	17955.7	10664	8188.96	4375.99	645.784	30.0514	1177.83	9091.49	7.71885	2.94839	1.84059	4.7362	15.2447	9.05391	0.880172	2.24373	3.93024	3.17854
b0873	hcp	12.2515	30.2717	23.248	12.1387	17.5222	11.1912	19.9904	9.87917	4.28559	3.10901	0	21.9237	15.2106	0.693797	-0.527414	0.553678	0.799233	0.510462	0.911815	-0.85288	-0.323311	-0.970125	-0.133186
b0872	hcr	10.4543	30.9972	9.91883	72.5062	119.614	143.243	54.5854	28.0998	0	0	0	17.1234	97.4872	5.6932	2.50924	4.23432	6.98541	8.36532	3.18776	2.08213	2.80434	3.06442	1.67254
b2496	hda	967.225	941.678	945.076	915.407	949.747	501.099	499.367	403.547	40.3982	21.9804	14.5927	951.326	716.405	0.753059	-0.409165	0.962243	0.99834	0.526737	0.524916	-0.0555272	-0.00239659	-0.924845	-0.929841
b3510	hdeA	5456.14	5181.64	3788.51	4228.07	3981.62	11554.9	19078.4	12977.7	2111.14	15.4702	15.4059	4808.76	9710.76	2.01939	1.01392	0.879243	0.827992	2.40289	3.96742	-0.185667	-0.272312	1.26477	1.9882
b3509	hdeB	2235.04	2546.46	1884.94	1937.65	1420.69	5812.92	12014.3	6608.26	694.949	15.7549	0	2222.15	5296.39	2.38346	1.25305	0.871971	0.639334	2.6159	5.40662	-0.197648	-0.645359	1.38731	2.43473
b3511	hdeD	919.979	734.395	570.714	525.869	506.06	1599.92	2909.82	1122.26	160.904	0	0	741.696	1385.42	1.8679	0.901419	0.709008	0.682301	2.1571	3.9232	-0.496125	-0.551519	1.1091	1.97203
b4480	hdfR	494.53	441.079	377.648	1003.85	1104.04	550.891	393.613	246.394	84.3837	12.2434	6.09624	437.752	763.1	1.74322	0.801757	2.2932	2.52207	1.25845	0.899168	1.19736	1.33461	0.331653	-0.153337
b1619	hdhA	1939.51	1603.93	1064.04	2562.2	3446.93	6929.96	5674.82	4496.8	2483	234.372	26.674	1535.83	4653.47	3.02994	1.59929	1.66828	2.24434	4.51219	3.69495	0.738364	1.16629	2.17383	1.88555
b0962	helD	699.614	603.807	640.407	976.297	878.452	652.568	572.376	254.261	51.7025	0	7.47042	647.943	769.923	1.18826	0.248849	1.50676	1.35576	1.00714	0.883374	0.591454	0.439098	0.0102616	-0.178903
b1210	hemA	862.114	1122.81	986.134	1508.77	1236.84	897.9	836.121	580.396	90.1884	16.357	4.07225	990.353	1119.91	1.13082	0.177367	1.52347	1.24889	0.906647	0.844266	0.607363	0.320644	-0.141387	-0.24423
b0369	hemB	2576.7	2228.32	2001.12	3191.21	2417.17	1395.14	1071.42	826.632	305.289	47.4588	10.5026	2268.71	2018.73	0.889815	-0.168422	1.40662	1.06544	0.614946	0.472259	0.492229	0.0914481	-0.701468	-1.08235
b3805	hemC	1828.23	1987.6	1673.36	3249.84	2091.79	1041.3	807.179	491.404	90.2842	5.45812	10.8709	1829.73	1797.53	0.9824	-0.0256169	1.77613	1.14322	0.569098	0.441147	0.82874	0.193106	-0.81325	-1.18067
b3804	hemD	765.821	837.986	843.368	731.668	547.639	462.198	303.465	316.116	57.4037	0	0	815.725	511.243	0.626734	-0.674074	0.896955	0.671353	0.56661	0.372019	-0.156893	-0.574857	-0.819572	-1.42655
b3997	hemE	1407.64	1485.22	1615.28	2205.09	1586.99	929.609	732.491	449.936	73.1933	9.65431	0	1502.71	1363.54	0.907388	-0.140208	1.46741	1.05608	0.61862	0.487445	0.553269	0.0787211	-0.692874	-1.03669
b2436	hemF	416.498	422.767	480.605	234.213	139.528	195.367	249.793	145.232	31.5007	11.4262	0	439.957	204.725	0.465331	-1.10367	0.532356	0.31714	0.44406	0.567768	-0.909537	-1.65681	-1.17117	-0.816626
b3850	hemG	1466.9	1633.32	1233.21	1085.44	1257.01	1051.61	1054.35	798.551	337.751	18.848	0	1444.48	1112.1	0.7699	-0.377257	0.751445	0.870219	0.728019	0.729918	-0.41226	-0.20055	-0.457952	-0.454194
b0475	hemH	441.82	519.842	419.189	291.834	571.711	499.673	267.763	248.821	103.032	0	5.31678	460.284	407.745	0.885857	-0.174854	0.63403	1.24209	1.08558	0.581736	-0.657377	0.312764	0.118462	-0.781564
b0154	hemL	2482.51	2641.09	2310.34	4629.45	4635.99	3444.82	2136.25	1661.79	680.324	104.327	15.9836	2477.98	3711.63	1.49784	0.582887	1.86824	1.87087	1.39017	0.862093	0.901677	0.903712	0.475263	-0.214084
b3867	hemN	1437.26	1435.07	1475.53	2577.84	2298.02	1198.42	1178.57	788.482	149.537	11.2223	14.9009	1449.28	1813.21	1.25111	0.323208	1.7787	1.58563	0.826901	0.813211	0.830823	0.665052	-0.274213	-0.298298
b3803	hemX	1619.51	1659.9	1560.94	1927.21	2197.76	1408.9	850.071	585.01	89.9211	4.34893	4.33086	1613.45	1595.98	0.989174	-0.0157037	1.19446	1.36215	0.873222	0.526865	0.256361	0.445881	-0.195579	-0.924494
b3802	hemY	1886.88	1814.7	1581.51	1425.18	1823.28	1290.75	784.186	504.895	82.8738	0	17.1062	1761.03	1330.85	0.755723	-0.40407	0.809289	1.03535	0.732954	0.4453	-0.305274	0.0501204	-0.448206	-1.16715
b4175	hflC	5049.81	5917.38	5240.62	3445.38	3305.99	3765.72	2809.03	2541.26	733.365	30.6938	30.5662	5402.6	3331.53	0.616653	-0.69747	0.637727	0.611926	0.697019	0.51994	-0.648989	-0.708571	-0.52073	-0.943584
b1132	hflD	2099.73	2902.23	2950.83	844.672	632.22	389.371	494.589	297.043	209.853	8.01262	15.9586	2650.93	590.213	0.222644	-2.16719	0.318632	0.23849	0.146881	0.186572	-1.65004	-2.068	-2.76728	-2.4222
b4174	hflK	5723.02	6410.98	6032.35	3727.11	3441.1	4221.82	3058.47	2428.4	826.632	24.477	4.06255	6055.45	3612.13	0.596509	-0.745385	0.615497	0.568266	0.697194	0.505078	-0.700176	-0.815363	-0.520368	-0.985423
b4173	hflX	4134.88	4164.8	3630.54	3720.8	3942.47	3394.27	2461.33	1844.54	436.956	36.1131	15.9836	3976.74	3379.72	0.849872	-0.234683	0.93564	0.991384	0.85353	0.618932	-0.0959738	-0.0124842	-0.228486	-0.692146
b4172	hfq	15902.5	14677.9	13809.8	24610.7	27568.2	12185.2	7055.16	4327.38	873.481	16.6756	49.8189	14796.8	17854.8	1.20667	0.271033	1.66325	1.86313	0.823506	0.476805	0.734003	0.897727	-0.280149	-1.06853
b0460	hha	3945.78	4175.05	3083.03	2575.63	4735.92	4579.58	2635.87	2146.11	422.189	47.1201	70.3864	3734.62	3631.75	0.972455	-0.0402963	0.689664	1.26811	1.22625	0.705794	-0.536035	0.342683	0.294253	-0.502681
b4532	hicA	402.491	170.485	0	113.938	109.646	157.567	262.692	92.7295	40.2261	29.1823	0	190.992	160.961	0.842764	-0.246799	0.596561	0.574089	0.824996	1.37541	-0.745259	-0.800653	-0.277541	0.459862
b1438	hicB	145.958	288.513	115.402	241.023	255.139	355.537	508.064	248.468	34.0375	12.3464	0	183.291	339.941	1.85465	0.891148	1.31498	1.39199	1.93974	2.7719	0.395038	0.477147	0.955865	1.47088
b3082	higA	145.958	48.0854	69.241	168.716	162.361	177.768	127.016	91.5407	51.0562	0	12.2951	87.7616	158.965	1.81133	0.857052	1.92244	1.85002	2.02558	1.44728	0.942938	0.887544	1.01834	0.533349
b3083	higB	290.057	127.411	30.5778	223.522	61.4579	0	126.207	51.9758	45.0942	0	16.289	149.349	102.797	0.6883	-0.53889	1.49665	0.411506	0	0.845049	0.581734	-1.28101	-	-0.242893
b1103	hinT	3833.67	3371.07	2915.2	3630.79	4354.09	4943.84	4378.69	3227.71	1104.37	71.5333	14.2472	3373.31	4326.85	1.28267	0.359152	1.07633	1.29075	1.46558	1.29804	0.106118	0.368206	0.551467	0.376333
b1507	hipA	283.231	219.403	152.519	273.038	255.455	433.529	349.726	160.488	53.5536	11.6553	3.86894	218.384	327.937	1.50165	0.586549	1.25026	1.16975	1.98516	1.60142	0.322232	0.226197	0.989259	0.679356
b1508	hipB	114.133	150.403	36.0956	414.632	362.74	486.524	223.472	163.613	53.2315	0	0	100.21	371.842	3.71062	1.89166	4.13762	3.61979	4.85503	2.23003	2.0488	1.85591	2.27948	1.15706
b2024	hisA	2924.71	2849.89	2892.15	938.715	366.579	338.652	358.471	310.021	96.0623	0	0	2888.92	500.604	0.173284	-2.52879	0.324937	0.126891	0.117225	0.124085	-1.62177	-2.97833	-3.09265	-3.0106
b2022	hisB	3395.39	3721.37	3176.48	1437.74	904.3	502.483	340.455	382.39	66.3523	0	0	3431.08	796.244	0.232068	-2.10738	0.419033	0.263562	0.146451	0.0992269	-1.25486	-1.92379	-2.77151	-3.33313
b2021	hisC	3054.85	3402.47	3302.17	1133.85	369.724	311.012	320.982	437.244	72.7829	0	0	3253.16	533.891	0.164114	-2.60723	0.348536	0.11365	0.0956029	0.0986678	-1.52062	-3.13732	-3.3868	-3.34128
b2020	hisD	3065.42	3727.65	3939.23	1122.61	466.165	326.091	243.123	296.203	32.5757	0	3.92235	3577.44	539.496	0.150805	-2.72924	0.313802	0.130307	0.091152	0.06796	-1.67207	-2.94001	-3.45558	-3.87917
b2025	hisF	2386.49	2436	2214.76	646.042	397.892	262.071	170.228	231.346	109.481	0	0	2345.75	369.058	0.157331	-2.66813	0.275409	0.169623	0.111722	0.0725685	-1.86035	-2.5596	-3.16202	-3.78451
b2019	hisG	4615.25	6575.13	5564.34	1271.44	643.974	678.644	470.199	260.206	47.2511	11.4262	0	5584.91	766.066	0.137167	-2.86599	0.227657	0.115306	0.121514	0.0841911	-2.13506	-3.11646	-3.04081	-3.57019
b2023	hisH	2607.13	2356.35	2262.03	696.761	572.391	250.684	369.423	239.735	47.9986	8.70524	0	2408.5	472.315	0.196103	-2.35032	0.289292	0.237655	0.104083	0.153383	-1.7894	-2.07306	-3.2642	-2.70479
b2026	hisI	3478.15	3830.46	3928.57	902.555	521.134	408.489	281.057	329.435	115.872	0	0	3745.73	528.309	0.141043	-2.82579	0.240956	0.139128	0.109055	0.0750339	-2.05316	-2.84552	-3.19688	-3.73631
b2309	hisJ	13665.6	12636.5	9404.98	3602.9	2233.31	1536.72	1038.87	946.11	334.977	32.8395	0	11902.4	2102.95	0.176683	-2.50076	0.302705	0.187636	0.129111	0.0872825	-1.72402	-2.41399	-2.95332	-3.51816
b2018	hisL	15382.1	14402.5	17474.6	11029.2	7526.13	5176.62	3962.9	2611.26	141.596	0	0	15753.1	6923.72	0.439516	-1.18601	0.700132	0.477757	0.32861	0.251564	-0.514301	-1.06565	-1.60555	-1.991
b2307	hisM	1639.52	1578.49	1434.85	210.054	256.046	477.691	239.84	129.165	49.4399	0	0	1550.95	295.908	0.190791	-2.38994	0.135435	0.165089	0.307998	0.154641	-2.88432	-2.59868	-1.69901	-2.69301
b2306	hisP	1453.16	1617.36	1378.73	194.565	337.024	370.715	256.332	218.168	100.747	0	0	1483.08	289.659	0.195309	-2.35617	0.131189	0.227246	0.249962	0.172837	-2.93028	-2.13768	-2.00022	-2.53251
b2308	hisQ	2035.76	2099.5	2029.46	292.32	379.767	485.106	259.957	182.395	61.9224	7.48701	7.4559	2054.9	354.287	0.172411	-2.53608	0.142255	0.18481	0.236072	0.126506	-2.81345	-2.43589	-2.0827	-2.98273
b3797	hisR	2663.1	1447.62	2653.03	395.786	507.836	729.786	608.34	501.065	186.31	67.5802	67.2993	2254.58	560.437	0.248577	-2.00824	0.175547	0.225246	0.32369	0.269824	-2.51007	-2.15043	-1.62731	-1.88991
b2514	hisS	4861.3	5314.91	5245.36	1936.06	1658.64	1668.85	1415.32	1259.68	322.314	44.3462	24.0883	5140.53	1669.72	0.324814	-1.62231	0.376626	0.322659	0.324645	0.275326	-1.40879	-1.63192	-1.62306	-1.86079
b1970	hiuH	98.0123	145.304	69.744	121.387	140.177	201.442	127.939	118.55	17.1423	12.4361	24.7687	104.353	147.736	1.41573	0.501546	1.16323	1.34329	1.93038	1.22601	0.218135	0.425776	0.948887	0.293973
b3619	hldD	3387.73	3573.59	3028.78	1678.27	2194.81	1834.91	1318.13	1173.25	220.294	60.6191	0	3330.03	1756.53	0.527481	-0.92281	0.503979	0.659095	0.551017	0.395831	-0.988565	-0.601441	-0.859831	-1.33704
b3052	hldE	1850.23	1814.7	1956.47	1910.16	2147.94	1367.56	801.982	736.487	172.919	10.7525	3.56926	1873.8	1556.91	0.830885	-0.26728	1.0194	1.1463	0.729836	0.427998	0.0277251	0.196987	-0.454357	-1.22432
b1182	hlyE	33.3253	10.9789	0	0	21.1831	71.0293	21.7503	53.7444	7.77145	0	0	14.768	28.4907	1.92921	0.94801	0	1.43438	4.80966	1.47279	-	0.520432	2.26594	0.558554
b2552	hmp	399.688	319.384	338.874	556.095	672.989	435.01	294.165	214.862	59.494	4.31604	0	352.649	489.565	1.38825	0.473268	1.57691	1.90838	1.23355	0.834158	0.6571	0.932352	0.302816	-0.261608
b1237	hns	42169.8	42840.5	33337.6	67224.1	68032.8	59985	31233	17532.2	3445.61	323.337	86.6906	39449.3	56618.7	1.43523	0.52128	1.70406	1.72456	1.52056	0.791725	0.768979	0.786231	0.604602	-0.336928
b0107	hofB	36.5335	14.443	48.5271	65.1546	76.6337	20.023	14.3065	39.2789	10.2235	0	0	33.1678	44.0295	1.32747	0.408684	1.96439	2.31048	0.603688	0.431336	0.974082	1.20819	-0.728126	-1.21312
b0106	hofC	50.5147	33.2837	39.9394	8.34157	32.1094	30.7619	38.4641	18.1036	11.78	0	0	41.2459	27.4192	0.664775	-0.589063	0.20224	0.778487	0.745817	0.932554	-2.30586	-0.361255	-0.423106	-0.10074
b3395	hofM	64.9536	102.714	110.928	128.711	86.7037	59.3322	76.3074	20.9504	0	0	0	92.8651	87.7635	0.945064	-0.0815156	1.386	0.933652	0.638907	0.821701	0.470924	-0.0990434	-0.646322	-0.283314
b3394	hofN	0	0	17.8134	37.2043	17.9015	0	12.2539	30.279	0	0	0	5.9378	16.8399	2.83605	1.50388	6.26567	3.01483	0	2.0637	2.64747	1.59208	-	1.04524
b3393	hofO	22.9995	45.4626	0	0	0	0	15.011	0	0	0	0	22.8207	3.75274	0.164445	-2.60432	0	0	0	0.657779	-	-	-	-0.604324
b3392	hofP	0	0	23.7659	0	0	0	0	40.397	0	0	0	7.92197	0	0	-	0	0	0	0	-	-	-	-
b3391	hofQ	98.0915	56.5528	15.5112	16.198	15.5879	14.9337	16.0052	8.78858	11.4375	4.1487	4.13146	56.7185	15.6812	0.276474	-1.85478	0.285586	0.274828	0.263295	0.282187	-1.808	-1.8634	-1.92525	-1.82527
b4455	hokA	0	0	0	0	126.959	0	0	35.7903	93.1551	0	0	0	31.7397	-	-	-	-	-	-	-	-	-	-
b4428	hokB	0	0	64.4391	0	0	0	0	0	47.5154	0	0	21.4797	0	0	-	0	0	0	0	-	-	-	-
b4412	hokC	0	0	0	0	0	0	0	0	0	0	0	0	0	-	-	-	-	-	-	-	-	-	-
b1562	hokD	1371.07	967.913	1610.56	1358.44	1743.02	2922.28	1874.92	2562.13	685.141	397.633	230.988	1316.51	1974.67	1.49992	0.584887	1.03185	1.32397	2.21971	1.42416	0.0452267	0.40487	1.15037	0.510106
b4415	hokE	0	65.8011	0	0	0	0	0	0	0	0	0	21.9337	0	0	-	0	0	0	0	-	-	-	-
b0640	holA	1187.67	1367.85	1154.78	457.079	374.35	582.791	480.468	596.251	123.604	24.9083	4.96096	1236.77	473.672	0.382992	-1.38461	0.369576	0.302685	0.471221	0.388487	-1.43606	-1.72411	-1.08552	-1.36406
b1099	holB	463.655	607.677	774.617	319.572	249.871	230.178	302.612	167.972	56.4127	15.3469	15.2831	615.316	275.558	0.447832	-1.15897	0.519362	0.406086	0.374081	0.491799	-0.945188	-1.30014	-1.41858	-1.02386
b4259	holC	1439.15	1377.22	1083.68	1742.77	1437.53	1335.47	909.469	724.532	175.796	11.5939	23.0914	1300.02	1356.31	1.0433	0.061154	1.34057	1.10578	1.02727	0.699581	0.422847	0.145061	0.0388157	-0.515436
b4372	holD	833.105	968.694	976.416	606.935	420.532	179.06	223.893	289.789	102.854	0	24.7687	926.072	357.605	0.386153	-1.37276	0.655387	0.454104	0.193354	0.241766	-0.609582	-1.13891	-2.37068	-2.04832
b1842	holE	1143.97	1174.12	1419.34	523.125	545.372	442.102	459.466	520.36	30.7817	44.6617	0	1245.81	492.516	0.395338	-1.33884	0.419907	0.437764	0.354871	0.368809	-1.25186	-1.19177	-1.49463	-1.43905
b3203	hpf	3737.62	2369.76	2910.54	1991.34	3967.14	6119.69	5523.2	5572.82	2836.85	196.854	17.8214	3005.97	4400.34	1.46387	0.549786	0.662462	1.31975	2.03585	1.83741	-0.594091	0.400268	1.02563	0.877675
b0125	hpt	3247.39	3732	3349.75	3984.44	2772.25	1810.85	1158.31	964.202	317.006	28.7468	9.54244	3443.05	2431.46	0.706195	-0.501861	1.15724	0.805174	0.525944	0.33642	0.21069	-0.312627	-0.927019	-1.57166
b1413	hrpA	684.68	804.858	666.834	249.251	365.975	563.829	560.276	422.44	83.4624	6.58136	9.17561	718.79	434.833	0.604951	-0.72511	0.346764	0.509154	0.784414	0.779471	-1.52797	-0.973826	-0.350313	-0.359432
b0148	hrpB	399.958	444.706	415.047	404.53	317.789	201.7	160.43	118.702	37.891	8.45795	4.2114	419.904	271.113	0.645654	-0.631167	0.963388	0.756815	0.480349	0.382064	-0.0538115	-0.401987	-1.05785	-1.38811
b2526	hscA	2363.1	2632.9	2491.18	1262.81	881.439	1024.33	1081.76	1046.86	218.134	47.1965	8.29418	2495.73	1062.58	0.425762	-1.23188	0.505987	0.353179	0.410434	0.433446	-0.982828	-1.50153	-1.28478	-1.20607
b2527	hscB	2102.55	2485.88	2050.79	700.886	599.542	1130.81	1013.17	887.322	192.46	29.919	9.93154	2213.07	861.103	0.389098	-1.36179	0.316703	0.270909	0.51097	0.45781	-1.6588	-1.88412	-0.968689	-1.12718
b0650	hscC	30.2987	47.9127	40.2455	42.0275	40.4444	44.2824	63.2798	16.2878	8.47879	0	6.12544	39.4856	47.5085	1.20319	0.26686	1.06438	1.02428	1.12148	1.6026	0.0900072	0.0346134	0.165407	0.680418
b4349	hsdM	1254.62	1170.75	1093.68	593.139	279.326	314.143	195.36	219.112	53.466	3.23228	16.0942	1173.02	345.492	0.294532	-1.7635	0.505651	0.238126	0.267808	0.166545	-0.983785	-2.07021	-1.90073	-2.58602
b4350	hsdR	962.416	1087.89	910.386	316.899	494.533	329.013	182.423	114.627	22.1747	5.84976	1.45636	986.898	330.717	0.335108	-1.5773	0.321106	0.501098	0.333381	0.184845	-1.63888	-0.996834	-1.58475	-2.43562
b4348	hsdS	733.212	939.908	571.677	7.19266	0	59.6812	52.1185	31.2203	15.2363	3.68443	0	748.266	29.7481	0.0397561	-4.65268	0.00961244	0	0.0797594	0.0696524	-6.70088	-	-3.6482	-3.84368
b1379	hslJ	407.669	592.522	364.035	308.875	411.564	657.153	1079.94	412.522	134.214	0	0	454.742	614.382	1.35106	0.434089	0.679232	0.905049	1.44511	2.37484	-0.558023	-0.143932	0.531183	1.24783
b3401	hslO	1659.73	1594.81	1388.82	1735.81	1901.2	1126.54	1000.5	848.859	604.766	17.5493	11.6509	1547.79	1441.01	0.931015	-0.103124	1.12148	1.22834	0.727839	0.646409	0.165398	0.296705	-0.458308	-0.629482
b3400	hslR	832.799	872.972	766.198	625.098	842.172	530.202	477.656	298.461	194.209	12.8082	25.51	823.99	618.782	0.750958	-0.413196	0.758623	1.02207	0.643457	0.579687	-0.398545	0.031488	-0.636084	-0.786655
b3931	hslU	3117.28	2885.56	2568.07	2621.52	4407.6	2027.98	1458.92	1450.97	893.617	73.3176	23.0567	2856.97	2629	0.920207	-0.11997	0.917587	1.54275	0.709834	0.510652	-0.124083	0.625507	-0.494447	-0.969588
b3932	hslV	2501.3	1943.74	2083.33	2421.51	3641.09	1465.08	1071.73	1200.93	480.891	19.3815	9.65046	2176.12	2149.85	0.987927	-0.0175232	1.11276	1.6732	0.673252	0.492494	0.154147	0.742609	-0.570781	-1.02182
b0966	hspQ	3607.36	2555.66	2725.96	3985.32	7639.97	6619.49	6604.83	5337.16	1116.69	194.426	48.4045	2962.99	6212.4	2.09667	1.0681	1.34503	2.57846	2.23406	2.22911	0.427642	1.36651	1.15967	1.15647
b3754	hsrA	163.108	98.1253	67.284	112.421	189.326	123.08	41.6563	34.3106	0	0	0	109.506	116.621	1.06498	0.0908218	1.02662	1.72892	1.12396	0.380403	0.037909	0.78987	0.168591	-1.3944
b0473	htpG	3871.87	2919.41	2566.87	2439.76	4108.76	937.221	895.212	853.468	547.796	38.3699	30.0225	3119.38	2095.24	0.671684	-0.574145	0.78213	1.31717	0.300451	0.286984	-0.354519	0.397442	-1.7348	-1.80096
b1829	htpX	3893.99	3893.99	3465.67	8046.29	4994.2	1626.35	1304.47	1031.22	281.263	40.8089	11.6112	3751.22	3992.83	1.06441	0.0900532	2.14498	1.33136	0.433553	0.347747	1.10097	0.412896	-1.20572	-1.52389
b0139	htrE	19.4836	19.2564	25.8799	7.72165	37.154	17.7974	12.7163	23.0425	2.72614	0	0	21.5399	18.8473	0.874994	-0.192655	0.358481	1.72489	0.82625	0.590358	-1.48003	0.786502	-0.275349	-0.760339
b4000	hupA	49631.5	50781	40982.6	75346.7	80525.6	32897.6	19474.5	17240.4	7912.71	528.715	37.6084	47131.7	52061.1	1.10459	0.143508	1.59864	1.70852	0.697993	0.413194	0.676847	0.77275	-0.518715	-1.27511
b0440	hupB	40032.6	44456.4	40770.8	42723.5	36786.4	15395.3	8887.38	7640.18	4997.5	755.308	112.825	41753.3	25948.1	0.621464	-0.686258	1.02324	0.881042	0.36872	0.212855	0.0331412	-0.182717	-1.4394	-2.23206
b0972	hyaA	9.05167	35.7845	8.58804	35.8732	25.8915	82.683	41.354	43.7935	6.33255	0	0	17.8081	46.4504	2.60839	1.38316	2.01444	1.45392	4.64301	2.32221	1.01038	0.539945	2.21506	1.2155
b0973	hyaB	11.2881	16.7347	16.0648	5.59206	5.38142	51.5558	25.7857	36.4091	3.94857	0	0	14.6959	22.0788	1.50238	0.587248	0.380519	0.366186	3.50818	1.75462	-1.39396	-1.44935	1.81072	0.811161
b0974	hyaC	14.3137	56.5871	0	42.5455	27.2953	26.1498	37.3682	7.69467	0	0	0	23.6336	33.3397	1.41069	0.496403	1.80022	1.15494	1.10647	1.58115	0.84817	0.207813	0.145962	0.660973
b0975	hyaD	68.9593	0	0	0	115.063	31.4956	157.526	27.8031	12.061	0	0	22.9864	76.0212	3.30722	1.72562	0	5.00571	1.37018	6.85299	-	2.32357	0.454368	2.77673
b0976	hyaE	25.4266	0	0	0	0	0	0	13.6687	0	0	0	8.47552	0	0	-	0	0	0	0	-	-	-	-
b0977	hyaF	70.8502	23.3413	11.2035	35.0988	22.5178	53.9321	0	38.0873	0	0	5.9682	35.1317	27.8872	0.79379	-0.333171	0.999065	0.640954	1.53514	0	-0.00134996	-0.641706	0.61837	-
b2996	hybA	112.898	91.294	38.951	61.0136	78.2871	56.2513	53.5889	11.0347	7.18031	0	0	81.0477	62.2852	0.768501	-0.379882	0.752811	0.965938	0.694051	0.661202	-0.40964	-0.0499968	-0.526886	-0.596837
b2995	hybB	60.1345	33.9619	65.2049	34.0461	32.7636	23.5415	11.2136	13.8543	12.02	0	0	53.1004	25.3912	0.478173	-1.06439	0.641164	0.617012	0.443339	0.211178	-0.641235	-0.696629	-1.17352	-2.24347
b2994	hybC	267.404	229.048	208.604	182.515	192.638	217.122	139.621	63.8888	41.5725	9.04772	6.00675	235.019	182.974	0.77855	-0.361139	0.776599	0.819669	0.923848	0.594083	-0.364759	-0.286886	-0.114272	-0.751265
b2993	hybD	225.339	222.711	427.594	284.154	234.386	187.125	200.552	187.211	42.9947	0	10.3537	291.881	226.554	0.776185	-0.365528	0.973525	0.803017	0.641098	0.687099	-0.0387107	-0.316497	-0.641383	-0.541409
b2992	hybE	145.161	266.441	295.126	102.731	79.0892	18.9425	40.6035	44.5912	0	0	0	235.576	60.3416	0.256145	-1.96497	0.436086	0.335727	0.0804096	0.172359	-1.19732	-1.57464	-3.63649	-2.53652
b2991	hybF	89.0302	58.6614	28.1567	147.017	113.183	27.1084	0	31.9069	0	0	0	58.6161	71.8272	1.22538	0.293234	2.50814	1.93093	0.462473	0	1.32662	0.949293	-1.11256	-
b2990	hybG	163.222	80.6594	0	242.578	233.441	149.096	53.2648	175.488	57.0951	0	0	81.2938	169.595	2.0862	1.06088	2.98397	2.87157	1.83404	0.655213	1.57723	1.52184	0.875025	-0.609965
b2997	hybO	108.62	107.353	34.3521	98.6514	77.6744	66.1464	41.354	14.5978	25.3302	0	9.14981	83.4419	70.9565	0.850371	-0.233836	1.18228	0.93088	0.792724	0.495603	0.241567	-0.103333	-0.33511	-1.01274
b2725	hycA	0	0	0	21.7496	0	0	0	0	0	0	0	0	5.4374	-	-	-	-	-	-	-	-	-	-
b2724	hycB	16.5626	0	0	16.4101	31.5839	0	0	8.90365	0	0	0	5.52088	11.9985	2.1733	1.11988	2.97237	5.72081	0	0	1.57161	2.51622	-	-
b2723	hycC	11.0841	16.4323	26.2909	0	15.8525	5.06241	7.23421	0	7.75442	0	2.80107	17.9357	7.03728	0.392361	-1.34975	0	0.88385	0.282253	0.40334	-	-0.178127	-1.82494	-1.30993
b2722	hycD	0	10.8362	0	32.5891	10.4538	20.0302	14.3117	17.6819	0	0	5.54144	3.61205	19.3462	5.35602	2.42116	9.02232	2.89415	5.5454	3.9622	3.1735	1.53314	2.47129	1.9863
b2721	hycE	29.6073	35.1145	33.7089	23.4677	28.2296	21.6359	15.4589	28.649	16.5706	0	0	32.8102	22.198	0.676559	-0.563713	0.715255	0.860391	0.659427	0.471162	-0.48347	-0.216936	-0.600715	-1.0857
b2720	hycF	0	0	17.7148	36.9984	17.8024	34.1105	12.186	10.0371	0	0	0	5.90494	25.2743	4.28021	2.09768	6.26567	3.01483	5.77662	2.0637	2.64747	1.59208	2.53022	1.04524
b2719	hycG	13.194	78.2407	62.5908	52.2898	62.9002	36.1563	60.2788	70.9274	9.2305	0	6.66851	51.3418	52.9062	1.03047	0.0433041	1.01846	1.22513	0.704227	1.17407	0.0263953	0.29293	-0.505887	0.231516
b2718	hycH	24.6824	24.3946	0	48.9101	211.805	90.185	16.1093	26.5372	17.2678	0	24.95	16.359	91.7523	5.60868	2.48766	2.9898	12.9473	5.51287	0.98474	1.58005	3.69458	2.4628	-0.0221847
b2717	hycI	236.846	340.486	265.571	533.328	923.829	668.712	463.743	486.139	75.3169	0	0	280.968	647.403	2.30419	1.20426	1.89818	3.28803	2.38003	1.65052	0.92462	1.71722	1.25098	0.722923
b2713	hydN	57.6078	0	91.0951	19.0257	0	17.5407	12.5329	20.6457	0	0	0	49.5676	12.2748	0.247638	-2.01369	0.383834	0	0.353874	0.252844	-1.38145	-	-1.49869	-1.98368
b2481	hyfA	0	16.2103	15.5615	0	0	0	0	17.6341	11.4745	0	0	10.5906	0	0	-	0	0	0	0	-	-	-	-
b2482	hyfB	15.0443	4.95628	4.75789	4.96857	4.78141	4.58075	19.6378	0	0	2.54514	2.53456	8.25281	8.49212	1.029	0.0412395	0.602046	0.579367	0.555054	2.37952	-0.732056	-0.787449	-0.849301	1.25067
b2483	hyfC	0	10.5615	0	0	0	9.76131	0	5.74459	0	0	0	3.52051	2.44033	0.693174	-0.52871	0	0	2.7727	0	-	-	1.47129	-
b2484	hyfD	7.0325	6.9505	6.67229	6.96773	20.1158	6.42388	4.58988	0	4.91994	0	0	6.8851	9.52432	1.38332	0.46814	1.012	2.92165	0.933012	0.666639	0.0172124	1.54678	-0.100033	-0.585022
b2485	hyfE	0	15.3873	44.3143	30.851	14.8444	14.2215	10.1613	16.7389	0	0	0	19.9005	17.5195	0.880355	-0.183842	1.55026	0.745932	0.714628	0.510603	0.632509	-0.422885	-0.484736	-0.969725
b2486	hyfF	25.6197	12.6605	24.3074	38.0756	0	40.9542	71.0646	34.4312	13.4426	0	0	20.8625	37.5236	1.79861	0.846886	1.82507	0	1.96305	3.40633	0.867953	-	0.9731	1.76822
b2487	hyfG	48.5652	35.9992	17.2791	18.0442	52.0936	33.2716	47.5453	26.1074	12.7411	3.08104	0	33.9478	37.7387	1.11167	0.152724	0.531528	1.53452	0.98008	1.40054	-0.911783	0.617786	-0.0290279	0.485983
b2488	hyfH	18.5684	36.7037	52.8519	18.3974	0	33.9228	0	79.8551	12.9904	0	0	36.0413	13.08	0.362918	-1.46229	0.510452	0	0.941219	0	-0.970153	-	-0.0873978	-
b2489	hyfI	13.3506	13.1949	25.3336	13.2277	50.9176	48.7808	43.5675	50.2387	0	6.77585	0	17.293	39.1234	2.26238	1.17784	0.764912	2.9444	2.82083	2.51936	-0.386634	1.55797	1.49612	1.33306
b2490	hyfJ	73.5092	0	0	0	23.3629	22.3825	0	13.1722	17.1423	0	12.3844	24.5031	11.4363	0.466731	-1.09934	0	0.953469	0.913455	0	-	-0.0687427	-0.130594	-
b2491	hyfR	10.0594	19.8842	9.54416	9.96677	28.774	4.59441	29.5445	8.11153	7.03756	0	0	13.1626	18.2199	1.38422	0.469072	0.757203	2.18604	0.349051	2.24458	-0.401247	1.12832	-1.51849	1.16644
b0508	hyi	13.0409	12.8889	24.7459	12.9208	0	35.737	42.5569	21.0314	18.2469	0	6.59117	16.8919	22.8037	1.34998	0.432933	0.764912	0	2.11562	2.51936	-0.386634	-	1.08108	1.33306
b2726	hypA	0	28.5765	54.8653	28.6473	0	0	18.8709	0	20.228	0	0	27.8139	11.8796	0.427109	-1.22732	1.02996	0	0	0.678471	0.0425939	-	-	-0.559641
b2727	hypB	116.052	80.2894	143.141	114.984	77.4566	53.0043	60.5948	93.5802	32.4761	0	0	113.161	76.5098	0.676116	-0.564657	1.01611	0.684483	0.468399	0.535475	0.0230537	-0.546913	-1.09419	-0.901109
b2728	hypC	0	0	0	0	0	33.9851	0	0	0	0	0	0	8.49629	-	-	-	-	-	-	-	-	-	-
b2729	hypD	162.494	187.366	162.736	152.053	172.148	189.662	206.217	155.294	56.8404	9.16341	4.56266	170.865	180.02	1.05358	0.0752972	0.889901	1.00751	1.11001	1.2069	-0.168283	0.0107881	0.150571	0.271302
b2730	hypE	230.45	267.374	218.646	317.673	286.601	292.878	248.499	226.223	63.0872	5.08524	0	238.824	286.413	1.19926	0.26215	1.33016	1.20005	1.22634	1.04051	0.4116	0.263096	0.294354	0.0572927
b2712	hypF	89.8736	84.3844	63.9527	80.1413	81.4071	57.4669	90.9191	36.2353	18.8627	0	0	79.4035	77.4836	0.97582	-0.0353127	1.00929	1.02523	0.723732	1.14503	0.0133425	0.0359512	-0.466473	0.195379
b4327	hypT	266.602	296.43	337.262	165.092	158.873	131.912	94.2511	35.8296	15.5429	0	0	300.098	137.532	0.45829	-1.12567	0.550126	0.529404	0.439562	0.314068	-0.862166	-0.91756	-1.18586	-1.67085
b2873	hyuA	21.9201	7.22149	34.6622	7.2394	6.9667	6.67434	4.76883	0	15.3353	7.41674	0	21.2679	6.41232	0.301502	-1.72976	0.340391	0.327569	0.313822	0.224226	-1.55474	-1.61013	-1.67198	-2.15697
b0828	iaaA	3785.74	3130.09	2805.8	2161.17	2059.76	2088.27	1362.03	1031.65	66.0291	15.9671	37.1018	3240.54	1917.81	0.591817	-0.756777	0.666915	0.635622	0.64442	0.42031	-0.584425	-0.653758	-0.633926	-1.25047
b4328	iadA	673.5	878.995	950.312	573.191	477.504	236.62	112.71	83.5515	6.04078	4.38233	4.36412	834.269	350.007	0.419537	-1.25313	0.687058	0.572363	0.283626	0.135101	-0.541496	-0.804998	-1.81794	-2.88789
b2753	iap	448.9	462.955	351.836	290.065	186.092	213.939	184.706	62.9523	47.7903	9.90567	9.8645	421.231	218.701	0.519194	-0.945654	0.688612	0.441782	0.507891	0.438491	-0.538236	-1.17859	-0.977409	-1.18938
b3190	ibaG	3705.27	5079.64	3969.09	2447.43	1367.56	800.658	650.082	1113.73	278.732	40.4417	40.2736	4251.33	1316.43	0.309652	-1.69128	0.575685	0.321677	0.188331	0.152912	-0.796648	-1.63631	-2.40866	-2.70922
b3687	ibpA	1788.72	702.303	511.456	3860.11	4836.12	1119.12	1055.49	1001.09	239.993	0	24.7687	1000.83	2717.71	2.71546	1.4412	3.85691	4.83212	1.1182	1.05462	1.94745	2.27266	0.161175	0.0767236
b3686	ibpB	236.443	116.843	22.4332	702.797	1104.66	129.588	92.5911	63.5529	33.0831	0	11.9503	125.24	507.409	4.0515	2.01846	5.61161	8.82037	1.03472	0.73931	2.48841	3.14084	0.0492406	-0.435749
b4667	ibsA	171.522	0	0	0	0	0	0	0	0	0	0	57.1738	0	0	-	0	0	0	0	-	-	-	-
b4668	ibsB	0	178.603	0	179.046	344.603	0	0	97.1452	0	0	0	59.5343	130.912	2.19894	1.13681	3.00744	5.78831	0	0	1.58854	2.53314	-	-
b4665	ibsC	0	169.521	813.68	0	327.081	0	111.946	92.2056	119.996	0	0	327.734	109.757	0.334896	-1.57821	0	0.998007	0	0.341577	-	-0.00287759	-	-1.54972
b4664	ibsD	0	169.521	0	339.884	163.54	156.677	223.893	0	0	87.0524	0	56.5072	220.998	3.91098	1.96753	6.01488	2.89415	2.7727	3.9622	2.58854	1.53314	1.47129	1.9863
b4666	ibsE	0	0	162.736	0	0	156.677	0	0	0	0	0	54.2453	39.1693	0.722077	-0.469775	0	0	2.88831	0	-	-	1.53022	-
b1136	icd	65203.7	62299	49236.1	57688.9	42871.9	35859.2	28569.9	24123.7	9390.63	382.125	114.57	58912.9	41247.4	0.700142	-0.51428	0.979222	0.727717	0.608681	0.48495	-0.0302918	-0.458552	-0.716243	-1.04409
b2077	iceT	64.366	49.4787	67.8546	35.4296	20.457	32.6642	60.6804	69.2031	75.0508	3.62975	0	60.5664	37.3078	0.615981	-0.699042	0.58497	0.337761	0.539311	1.00188	-0.773565	-1.56592	-0.89081	0.00271234
b4018	iclR	1326.38	1723.61	1701.22	693.585	690.879	358.989	224.436	125.44	17.184	6.23312	0	1583.74	491.972	0.31064	-1.68668	0.437943	0.436234	0.226672	0.141713	-1.19119	-1.19683	-2.14132	-2.81896
b2889	idi	203.134	273.771	192.729	475.713	633.868	1096.45	590.578	347.454	77.5159	0	0	223.211	699.154	3.13225	1.6472	2.13122	2.83977	4.91218	2.64582	1.09168	1.50577	2.29636	1.40372
b4267	idnD	29.4465	67.9072	27.9382	29.1753	18.7175	17.932	25.6249	10.5531	6.86692	4.98166	0	41.764	22.8624	0.54742	-0.869279	0.698575	0.448174	0.429366	0.613566	-0.517513	-1.15787	-1.21972	-0.70471
b4268	idnK	107.848	17.7651	51.1621	35.6184	34.2767	32.8382	23.463	38.651	0	0	0	58.9252	31.5491	0.535409	-0.901288	0.604467	0.581698	0.557286	0.398183	-0.726264	-0.781658	-0.843509	-1.3285
b4266	idnO	52.9831	65.4566	25.1346	65.6189	63.1471	60.4971	8.64507	28.4824	0	0	6.69469	47.8581	49.4771	1.03383	0.0479964	1.37111	1.31947	1.26409	0.18064	0.455348	0.399954	0.338103	-2.46881
b4264	idnR	182.521	170.371	153.931	120.56	241.706	185.25	225.014	98.1186	21.2819	10.2928	0	168.941	193.132	1.1432	0.193072	0.713622	1.43071	1.09654	1.33191	-0.486767	0.516733	0.132953	0.413499
b4265	idnT	61.3784	53.0799	145.586	53.2115	80.4683	77.0914	45.0671	28.871	0	0	0	86.6816	63.9596	0.737868	-0.438565	0.613873	0.928321	0.889363	0.519915	-0.703987	-0.107305	-0.169156	-0.943652
b1712	ihfA	6735.23	7191.91	8927.08	15626.7	22008.5	20559.3	8615	6932.07	2865.07	480.972	119.743	7618.07	16702.4	2.19247	1.13256	2.05127	2.88898	2.69875	1.13086	1.03651	1.53056	1.43229	0.177424
b0912	ihfB	16533.7	16235.3	15314.9	40883	59795.9	63438.3	43419.8	41203.2	25626.8	6980.74	90.0483	16028	51884.2	3.23711	1.6947	2.55073	3.73072	3.95797	2.709	1.35091	1.89945	1.98476	1.43776
b0026	ileS	5624.09	6265.31	5533.78	9624.22	9309.67	6125.44	4198.38	3935.21	864.861	23.7106	16.3468	5807.73	7314.43	1.25943	0.332771	1.65714	1.60298	1.0547	0.722896	0.728697	0.680756	0.076839	-0.46814
b3852	ileT	7190.36	6580.11	5306.05	1451.21	380.877	121.631	1390.49	143.161	558.931	135.16	0	6358.84	836.053	0.131479	-2.9271	0.22822	0.0598972	0.0191279	0.21867	-2.1315	-4.06137	-5.70818	-2.19317
b3277	ileU	5991.97	4474.47	4674.38	923.5	1015.67	486.524	695.245	357.903	652.086	0	67.2993	5046.94	780.235	0.154596	-2.69343	0.182982	0.201245	0.0963998	0.137756	-2.45023	-2.31297	-3.37483	-2.85982
b0202	ileV	6924.05	4606.08	4800.71	1451.21	380.877	608.155	955.962	644.226	93.1551	67.5802	67.2993	5443.61	849.052	0.155972	-2.68064	0.26659	0.0699677	0.111719	0.175612	-1.9073	-3.83717	-3.16205	-2.50954
b3069	ileX	0	0	256.038	0	0	0	0	0	94.3972	0	0	85.346	0	0	-	0	0	0	0	-	-	-	-
b2652	ileY	134.93	0	0	0	128.652	0	176.129	0	0	0	0	44.9768	76.1951	1.6941	0.760519	0	2.86041	0	3.916	-	1.51622	-	1.96938
b3772	ilvA	1389.5	1386.26	1448.92	1766.34	3293.37	6076.82	4008.24	4421.87	765.754	16.6324	9.93798	1408.23	3786.19	2.68863	1.42687	1.2543	2.33867	4.31523	2.84631	0.326883	1.22569	2.10944	1.50909
b3671	ilvB	2811.71	2897.43	2599.44	629.63	371.551	273.814	215.205	148.25	67.107	3.04271	3.03006	2769.53	372.55	0.134518	-2.89413	0.227342	0.134157	0.0988667	0.0777045	-2.13706	-2.89801	-3.33837	-3.68586
b3774	ilvC	48753.3	38040.6	33614.8	8836.97	863.493	382.293	246.282	140.153	52.7984	6.96419	6.93525	40136.2	2582.26	0.0643374	-3.9582	0.220175	0.0215141	0.00952488	0.00613615	-2.18328	-5.53858	-6.71408	-7.34845
b3771	ilvD	2111.48	2065.23	2330.29	3712.54	5382.51	8094.71	5587.33	5110.78	612.306	8.3288	11.0589	2169	5694.27	2.6253	1.39248	1.71164	2.48156	3.732	2.57599	0.775377	1.31125	1.89995	1.36513
b3770	ilvE	3551.18	3671.26	3410.62	6993.77	9108.8	10020.1	5723.24	4069.85	480.115	11.0572	5.50565	3544.36	7961.47	2.24624	1.16751	1.97321	2.56994	2.82706	1.61475	0.980548	1.36174	1.4993	0.691308
b0078	ilvH	3792.34	3870.34	3656.75	3634.89	3458.66	1148.43	726.397	587.224	57.6765	10.4605	0	3773.14	2242.1	0.594225	-0.750919	0.963358	0.916653	0.304371	0.192518	-0.0538568	-0.125552	-1.7161	-2.37694
b0077	ilvI	4778.13	4542.57	4271.63	4745.75	3671.5	1302.95	658.951	451.241	41.0661	2.97917	2.96679	4530.78	2594.79	0.572703	-0.804141	1.04745	0.810347	0.287577	0.145439	0.0668792	-0.303388	-1.79798	-2.78152
b3766	ilvL	14869.9	12553.2	13324.4	21485.5	20577.7	11979.4	7750.57	2109.44	288.971	104.818	52.1913	13582.5	15448.3	1.13737	0.185698	1.58185	1.51502	0.881974	0.570628	0.661613	0.599333	-0.181193	-0.809377
b3769	ilvM	731.086	1064.83	511.102	2516.17	6016.79	4991.03	3817.24	1820.27	215.355	19.5289	0	769.005	4335.31	5.63756	2.49507	3.27198	7.82413	6.49025	4.96387	1.71017	2.96793	2.69827	2.31146
b3670	ilvN	1186.46	1345.07	1324.33	553.19	232.904	127.503	68.3258	150.073	24.4131	0	0	1285.29	245.481	0.190993	-2.38841	0.430402	0.181208	0.099202	0.0531601	-1.21624	-2.46428	-3.33349	-4.23351
b4669	ilvX	25704.2	18803.3	15746.3	251867	232345	154374	88901	21216.5	1415.96	0	102.295	20084.6	181872	9.05528	3.17876	12.5403	11.5683	7.68618	4.42632	3.6485	3.53211	2.94227	2.14611
b3773	ilvY	226.647	280.005	301.053	516.486	637.496	383.008	199.698	115.747	15.8562	17.2545	0	269.235	434.172	1.61262	0.689404	1.91835	2.36781	1.42258	0.741725	0.939866	1.24355	0.508512	-0.431043
b2237	inaA	576.049	969.402	679.485	709.572	623.466	511.973	467.419	318.038	119.812	0	0	741.645	578.108	0.779493	-0.359391	0.956754	0.840653	0.690321	0.630246	-0.0637794	-0.250418	-0.534661	-0.666014
b0884	infA	27481.2	29867.7	28848.3	3863.45	3673.66	2671.42	2908.55	2295.83	1558.85	329.841	164.235	28732.4	3279.27	0.114131	-3.13123	0.134463	0.127858	0.0929759	0.101229	-2.89472	-2.96739	-3.427	-3.30431
b3168	infB	7517.87	8508.24	7671.8	6375.43	3354.72	3103.23	2340.86	2086.88	715.398	42.2882	38.284	7899.3	3793.56	0.48024	-1.05817	0.807087	0.424686	0.392849	0.296337	-0.309203	-1.23553	-1.34795	-1.75469
b1718	infC	46379.2	48181.9	43596.1	37553.4	27113	19698.8	17316.4	15688.1	7536.97	1137.14	462.403	46052.4	25420.4	0.551988	-0.85729	0.815449	0.588742	0.427748	0.376014	-0.294334	-0.764292	-1.22517	-1.41114
b0022	insA	883.18	1272.95	1117.26	838.586	1228.04	773.131	720.527	395.646	77.2341	0	0	1091.13	890.071	0.815733	-0.29383	0.768548	1.12548	0.70856	0.66035	-0.379792	0.170535	-0.497038	-0.598698
b0021	insB1	221.307	298.263	190.883	159.468	153.461	147.021	78.7853	97.3383	14.0751	20.4218	0	236.818	134.684	0.568724	-0.814199	0.673379	0.648014	0.62082	0.332683	-0.570509	-0.625903	-0.687754	-1.58778
b0360	insC1	1968.5	1781.14	1420.48	2060.25	2934.32	2735.2	1827.64	1326.5	310.347	56.2859	28.026	1723.37	2389.35	1.38644	0.471383	1.19548	1.70266	1.58712	1.0605	0.257585	0.767789	0.666409	0.0847437
b0361	insD1	939.294	873.082	721.433	1096.83	906.249	1144	999.847	709.321	125.168	39.7267	16.955	844.603	1036.73	1.22748	0.295698	1.29863	1.07299	1.35449	1.18381	0.376993	0.101634	0.437746	0.243434
b0298	insE1	1015.36	735.916	578.012	1207.21	1097.2	865.655	1126.58	691.388	71.0347	17.1776	17.1062	776.43	1074.16	1.38346	0.468282	1.55482	1.41313	1.11492	1.45097	0.636752	0.498896	0.156936	0.537018
b0299	insF1	479.112	589.019	521.093	602.057	690.798	544.39	434.729	307.813	98.1033	17.7925	17.7185	529.741	567.993	1.07221	0.100587	1.13651	1.30403	1.02765	0.820644	0.184613	0.382975	0.0393532	-0.285171
b4278	insG	259.091	278.664	267.51	256.704	159.846	69.6081	59.6822	57.3508	0	0	3.85146	268.421	136.46	0.508381	-0.976019	0.956349	0.595504	0.259324	0.222345	-0.0643916	-0.747817	-1.94717	-2.16913
b0259	insH1	20717.6	21115.9	16953.7	10372	8233.84	5013.21	3841.98	2821.8	1010.4	111.215	135.923	19595.8	6865.25	0.350344	-1.51316	0.529297	0.420185	0.255831	0.196062	-0.917851	-1.2509	-1.96673	-2.35062
b0256	insI1	782.502	868.963	600.61	775.295	930.518	931.624	608.264	349.756	147.624	4.46229	13.3312	750.692	811.425	1.0809	0.112237	1.03277	1.23955	1.24102	0.810271	0.0465245	0.309813	0.311527	-0.303523
b3557	insJ	38.8475	57.5917	92.1442	38.4897	74.0797	106.456	38.0317	20.8834	40.7665	0	0	62.8611	64.2644	1.02232	0.0318502	0.612297	1.17847	1.69352	0.605011	-0.707696	0.23691	0.760021	-0.724968
b3558	insK	47.5665	35.2589	22.565	35.3463	22.6766	43.4499	31.045	12.7853	8.31938	0	0	35.1301	33.1294	0.943049	-0.0845952	1.00615	0.645502	1.23683	0.883715	0.00885014	-0.631506	0.306642	-0.178347
b0016	insL1	2029.41	2734.3	2417.62	423.785	911.091	689.972	623.658	562.603	401.103	41.5691	22.998	2393.78	662.126	0.276603	-1.85411	0.177036	0.380608	0.288235	0.260533	-2.49789	-1.39362	-1.79468	-1.94046
b1432	insQ	405.496	374.631	292.726	340.624	495.892	289.88	362.46	203.768	49.3365	8.94789	13.3661	357.618	372.214	1.04082	0.0577146	0.95248	1.38665	0.810587	1.01354	-0.0702388	0.471608	-0.302961	0.0194045
b2622	intA	701.29	556.101	410.053	1518.93	1827.15	841.714	750.428	311.24	17.1147	0	4.12147	555.815	1234.55	2.22116	1.15132	2.7328	3.28733	1.51438	1.35014	1.45038	1.71692	0.598727	0.43311
b0537	intD	600.399	567.598	354.997	698.325	804.765	468.954	482.726	159.041	24.3501	13.2487	0	507.665	613.693	1.20885	0.27364	1.37556	1.58523	0.923748	0.950876	0.460023	0.664692	-0.114429	-0.0726708
b1140	intE	53.8763	88.7468	34.0778	97.8636	154.108	82.0227	82.0476	38.6167	12.564	0	0	58.9003	104.011	1.76587	0.820382	1.66151	2.61642	1.39257	1.39299	0.732496	1.3876	0.477748	0.478185
b0281	intF	607.186	364.35	308.617	508.49	723.666	752.722	717.096	551.785	278.135	29.3491	18.2669	426.718	675.494	1.583	0.66266	1.19163	1.69589	1.76398	1.68049	0.252938	0.762042	0.818835	0.748883
b1345	intR	114.718	97.1832	62.1955	56.8307	78.1286	104.79	74.8726	52.8596	17.1979	0	8.28299	91.3656	78.6554	0.860887	-0.216104	0.622015	0.855121	1.14693	0.819484	-0.684979	-0.225799	0.197776	-0.287213
b2349	intS	297.383	233.403	207.464	251.314	191.81	135.823	68.503	37.6154	0	0	0	246.083	161.863	0.657755	-0.604378	1.02126	0.779452	0.551939	0.278373	0.0303444	-0.359469	-0.857419	-1.84491
b2442	intZ	695.315	770.004	747.131	406.707	303.524	198.959	202.3	180.137	5.86075	4.25173	0	737.483	277.873	0.376785	-1.40819	0.551479	0.411568	0.269782	0.274312	-0.858621	-1.2808	-1.89014	-1.86611
b4326	iraD	129.079	102.059	73.4803	127.89	270.759	282.978	202.189	138.779	54.1821	0	0	101.539	220.954	2.17605	1.12171	1.25951	2.66655	2.78689	1.99124	0.332864	1.41497	1.47865	0.993664
b1160	iraM	62.6611	0	59.4515	0	0	0	0	0	0	0	15.8351	40.7042	0	0	-	0	0	0	0	-	-	-	-
b0382	iraP	1946.11	1808.01	1034	12726	15141.3	10737.2	5410.88	4226.56	1089.2	98.771	39.3442	1596.04	11003.9	6.89448	2.78544	7.9735	9.48681	6.72741	3.39019	2.99521	3.24592	2.75005	1.76137
b4706	iroK	0	0	0	0	0	0	0	0	0	0	0	0	0	-	-	-	-	-	-	-	-	-	-
b2528	iscA	7143.37	8236.75	8115.14	8412.38	7826.65	7927.48	6809.31	5995.93	1906.94	127.21	142.516	7831.75	7743.96	0.98879	-0.016264	1.07414	0.999348	1.01222	0.86945	0.10318	-0.000940227	0.0175276	-0.201825
b2531	iscR	8170.47	6681.51	5548.36	8608.88	8798.67	7160.28	6645.43	4983.07	1378.24	84.1982	62.8862	6800.11	7803.32	1.14753	0.198528	1.26599	1.2939	1.05296	0.977253	0.340266	0.371727	0.0744568	-0.0331957
b2530	iscS	11486.9	11328.2	9941.51	10555.2	10173.5	9776.97	8596.07	7089.2	1901.16	105.768	46.3445	10918.9	9775.41	0.895278	-0.159592	0.96669	0.931733	0.895421	0.787269	-0.0488742	-0.102012	-0.159362	-0.345072
b2529	iscU	8101.06	8991.23	9402.43	9740.84	9298.92	8693.15	8042.15	6130.72	1944.19	172.977	92.7544	8831.57	8943.77	1.0127	0.0182121	1.10296	1.05292	0.984327	0.910614	0.141375	0.0743935	-0.0227909	-0.135089
b2524	iscX	2985.33	1750.31	3264.48	852.258	1013.13	1201.71	924.676	1523.24	353.989	25.6805	0	2666.71	997.945	0.374224	-1.41803	0.319592	0.379919	0.450636	0.346748	-1.6457	-1.39624	-1.14997	-1.52804
b0421	ispA	2071.23	2035.95	1933.1	769.559	568.844	503.842	521.627	308.617	102.377	22.8525	0	2013.43	590.968	0.293513	-1.7685	0.382213	0.282525	0.250241	0.259074	-1.38755	-1.82355	-1.99861	-1.94856
b3187	ispB	3460.11	3708.17	3856.39	3490.2	2812.19	2256.25	1516.87	1081.3	189.572	31.7369	10.535	3674.89	2518.87	0.685429	-0.544922	0.949741	0.765244	0.613964	0.412765	-0.0743934	-0.386008	-0.703775	-1.27661
b2747	ispD	812.432	957.916	1230.61	494.267	597.959	598.904	260.472	245.189	59.8292	7.23393	0	1000.32	487.901	0.487746	-1.0358	0.49411	0.597769	0.598714	0.260389	-1.01709	-0.74234	-0.740061	-1.94126
b1208	ispE	4364.23	4795.21	4422.75	3322.55	2279	1531.61	1723	1674.87	732.105	193.132	42.0719	4527.39	2214.04	0.489032	-1.032	0.733878	0.503379	0.338298	0.380572	-0.446389	-0.990282	-1.56363	-1.39376
b2746	ispF	739.44	856.101	581.297	544.24	483.451	521.058	261.987	386.147	162.584	0	0	725.613	452.684	0.623864	-0.680696	0.750041	0.666266	0.718094	0.361056	-0.414958	-0.585829	-0.477756	-1.4697
b2515	ispG	2398.69	3059.57	2911.34	1784.69	2218.03	2472.22	1766.41	1270.01	272.3	41.346	18.2996	2789.87	2060.34	0.738507	-0.437316	0.639705	0.795031	0.886142	0.633151	-0.644522	-0.330916	-0.17439	-0.65938
b0029	ispH	1810.91	2200.39	2061.78	2131.96	2183.69	1595.8	1348.78	1660.67	782.503	10.8128	5.38394	2024.36	1815.06	0.896609	-0.157448	1.05316	1.07871	0.788299	0.666273	0.074719	0.109307	-0.343186	-0.585814
b0174	ispU	4587.81	5112.6	3696.74	2187.14	1838.49	826.004	928.669	671.974	204.672	26.9965	13.4422	4465.71	1445.07	0.323593	-1.62775	0.489762	0.411689	0.184966	0.207955	-1.02985	-1.28037	-2.43467	-2.26566
b4435	isrC	52.1638	103.111	49.4919	51.6833	0	47.6493	34.0455	0	0	0	0	68.2555	33.3445	0.488525	-1.0335	0.757203	0	0.698101	0.498795	-0.401247	-	-0.518492	-1.00348
b4616	istR	0	0	0	72.1336	69.4164	0	0	78.2753	0	0	0	0	35.3875	-	-	-	-	-	-	-	-	-	-
b3672	ivbL	10119.8	6225.59	11169	7059.52	5513.65	2829.78	1887.09	999.208	144.486	0	52.1913	9171.45	4322.51	0.471301	-1.08528	0.769728	0.601175	0.308542	0.205757	-0.37758	-0.734144	-1.69646	-2.28098
b0220	ivy	2759.94	2410.57	1684.82	5320.65	5752.61	5042.16	4161.18	3047.85	778.328	43.4342	10.8134	2285.11	5069.15	2.21834	1.14948	2.3284	2.51743	2.20653	1.821	1.21934	1.33195	1.14178	0.86473
b1732	katE	1696.33	1627.89	1341.91	745.008	734.015	3904.46	4606.73	4379.05	3193.89	910.912	29.4081	1555.37	2497.55	1.60576	0.683255	0.47899	0.471922	2.5103	2.96182	-1.06193	-1.08338	1.32786	1.56648
b3942	katG	3588.34	3468.5	3118.26	3472.5	3815.29	2387.32	1545.17	2390.66	1396.47	447.641	18.7697	3391.7	2805.07	0.827039	-0.273973	1.02382	1.12489	0.70387	0.455573	0.0339671	0.169784	-0.50662	-1.13425
b3137	kbaY	0	23.2599	11.1644	0	0	0	0	18.9772	0	0	0	11.4748	0	0	-	0	0	0	0	-	-	-	-
b3132	kbaZ	23.7182	54.6972	22.5033	0	7.53819	21.6655	5.16002	8.5002	0	0	0	33.6396	8.59094	0.255382	-1.96927	0	0.224087	0.644049	0.153391	-	-2.15787	-0.634758	-2.70471
b3617	kbl	507.681	493.398	401.397	972.476	1532.85	1785.41	1143.14	964.304	461.725	47.2383	12.8296	467.492	1358.47	2.90587	1.53897	2.0802	3.27888	3.81913	2.44527	1.05672	1.7132	1.93324	1.28999
b1250	kch	371.516	231.485	245.208	80.0205	192.516	324.608	363.714	247.476	107.355	12.2971	0	282.736	240.215	0.849606	-0.235134	0.283021	0.680901	1.14809	1.28641	-1.82102	-0.554482	0.199242	0.363345
b3526	kdgK	980.387	796.696	961.176	1025.32	1017.86	577.125	341.261	286.939	68.5878	11.0572	5.50565	912.753	740.392	0.811163	-0.301936	1.12333	1.11515	0.632291	0.373881	0.16778	0.157241	-0.661339	-1.41935
b1827	kdgR	1931.84	2124.27	1735.78	3042.19	2281.09	1893.2	1302.6	680.876	170.058	19.4795	6.46618	1930.63	2129.77	1.10315	0.141626	1.57575	1.18153	0.980612	0.6747	0.656041	0.240651	-0.0282452	-0.567682
b3909	kdgT	92.653	152.621	97.6747	91.7997	78.526	47.0191	33.5953	16.6026	7.20223	0	10.4064	114.316	62.735	0.548785	-0.865688	0.803033	0.686919	0.411307	0.29388	-0.316469	-0.541788	-1.28171	-1.7667
b0698	kdpA	0	11.9567	5.73905	11.9863	5.76741	5.52538	7.89579	3.25172	0	0	0	5.89858	7.79373	1.32129	0.401947	2.03207	0.977764	0.936731	1.33859	1.02295	-0.0324424	-0.0942937	0.420717
b0697	kdpB	24.7065	9.76735	42.1938	48.9578	23.5568	58.6775	25.8001	45.1573	17.2846	5.01571	0	25.5559	39.2481	1.53578	0.618968	1.91572	0.921779	2.29605	1.00956	0.937886	-0.117508	1.19915	0.0137235
b0696	kdpC	35.3838	52.4568	100.714	157.761	50.606	64.6431	138.563	57.0643	49.509	0	0	62.8516	102.893	1.63708	0.711125	2.51005	0.805167	1.0285	2.2046	1.32772	-0.312641	0.0405455	1.14052
b0695	kdpD	218.684	197.501	189.596	392.246	233.673	323.745	199.326	198.634	97.5977	5.74079	1.90564	201.927	287.248	1.42253	0.508461	1.94252	1.15721	1.60328	0.98712	0.957927	0.210655	0.681025	-0.0187029
b0694	kdpE	224.219	295.473	198.552	177.724	99.7669	286.74	273.169	216.962	94.1183	0	7.55502	239.415	209.35	0.874422	-0.193598	0.742324	0.416711	1.19767	1.14098	-0.429879	-1.26288	0.260231	0.190279
b4513	kdpF	0	0	0	0	0	0	0	0	0	0	0	0	0	-	-	-	-	-	-	-	-	-	-
b1215	kdsA	4455.54	4286.47	3676.42	4226.66	4869.64	3398.83	3062.66	2433.41	1102.59	90.2124	17.9675	4139.48	3889.45	0.939598	-0.0898846	1.02106	1.17639	0.821077	0.739866	0.0300674	0.234364	-0.28441	-0.434664
b0918	kdsB	2401.07	2426.7	2638.46	2378.96	1577.97	1127.61	991.61	721.948	142.355	20.6545	0	2488.75	1519.04	0.610363	-0.712261	0.955886	0.634041	0.453085	0.398438	-0.0650888	-0.657351	-1.14214	-1.32757
b3198	kdsC	1680.67	1837.78	1933.86	1505.76	1824.08	1404.56	1260.29	788.146	150.102	9.07437	0	1817.44	1498.67	0.824608	-0.27822	0.828506	1.00366	0.772825	0.693442	-0.271415	0.00526699	-0.371787	-0.528153
b3197	kdsD	1406.09	1409.99	964.038	1474.5	1193.88	984.397	689.957	601.394	143.606	15.6271	0	1260.04	1085.68	0.861626	-0.214867	1.1702	0.947493	0.781243	0.547568	0.226753	-0.0778128	-0.356156	-0.86889
b2842	kduD	199.47	315.43	138.785	263.51	228.226	303.678	130.187	85.7839	18.6065	26.9965	0	217.895	231.4	1.06198	0.0867569	1.20934	1.04741	1.39369	0.597476	0.274225	0.0668284	0.478908	-0.743047
b2843	kduI	96.8399	83.7469	91.8797	35.9805	103.876	77.4016	47.4031	19.522	8.46865	6.14365	0	90.8221	66.1652	0.728514	-0.456972	0.396164	1.14372	0.852232	0.521933	-1.33583	0.19374	-0.230681	-0.938063
b3350	kefB	252.293	315.845	143.622	733.245	892.722	399.462	307.372	198.919	47.0679	5.69096	2.83365	237.254	583.2	2.45813	1.29756	3.09055	3.76273	1.68369	1.29554	1.62786	1.91178	0.751627	0.373553
b0047	kefC	288.049	327.663	324.86	70.0029	176.188	208.51	152.528	154.848	34.2203	2.75837	0	313.524	151.807	0.484197	-1.04633	0.223278	0.56196	0.665054	0.486496	-2.16309	-0.831461	-0.588457	-1.0395
b0046	kefF	114.563	339.683	344.202	94.5903	218.465	296.504	186.929	133.437	40.0743	19.3815	0	266.149	199.122	0.74816	-0.418582	0.355403	0.820837	1.11405	0.702347	-1.49247	-0.284832	0.155817	-0.509745
b3351	kefG	548.002	613.827	485.271	1357.39	1428.17	650.748	476.883	294.592	25.5588	9.27092	0	549.033	978.298	1.78186	0.833381	2.47232	2.60125	1.18526	0.868587	1.30587	1.37921	0.245206	-0.203258
b2587	kgtP	15070.5	18385.4	16273.6	11030.8	9373.84	11871.9	10650.2	6789.69	1309.05	122.665	63.0477	16576.5	10731.7	0.647402	-0.627266	0.665446	0.56549	0.716187	0.642486	-0.587606	-0.822427	-0.481593	-0.638264
b1352	kilR	0	0	0	0	0	0	0	0	0	23.2402	0	0	0	-	-	-	-	-	-	-	-	-	-
b4331	kptA	146.134	108.322	103.987	217.182	261.251	66.7434	143.065	78.5578	0	0	0	119.481	172.06	1.44007	0.526135	1.81771	2.18655	0.558611	1.19739	0.862124	1.12866	-0.840084	0.259889
b3747	kup	520.074	685.346	652.774	123.453	175.622	262.275	187.396	160.175	98.541	5.49903	0	619.398	187.187	0.302208	-1.72639	0.199312	0.283537	0.423436	0.302546	-2.3269	-1.81839	-1.23979	-1.72477
b0342	lacA	82.8132	65.478	47.1428	82.0505	157.92	121.034	97.2888	44.5183	46.3489	0	0	65.1447	114.573	1.75875	0.81455	1.25951	2.42414	1.85792	1.49343	0.332864	1.27747	0.893691	0.578627
b0345	lacI	860.461	970.597	967.241	1139.8	945.27	726.189	634.845	507.813	444.941	346.52	345.08	932.766	861.527	0.923626	-0.11462	1.22196	1.0134	0.778532	0.680605	0.289198	0.01921	-0.361171	-0.555111
b0343	lacY	24.2293	15.9645	22.9882	8.00205	30.8025	22.1324	10.5424	26.0501	45.2022	8.19807	0	21.0607	17.8698	0.848493	-0.237026	0.379952	1.46256	1.05089	0.500574	-1.39611	0.548495	0.0716063	-0.998346
b0344	lacZ	26.3364	35.7903	59.3452	29.3556	6.27774	21.05	12.8917	12.3881	6.90936	6.68327	9.98324	40.4906	17.3938	0.429575	-1.21902	0.724997	0.155042	0.519873	0.318386	-0.463953	-2.68927	-0.943768	-1.65115
b4036	lamB	1336.72	1806.29	1397.22	763.216	338.431	62.0863	49.2898	32.4784	0	7.66581	0	1513.41	303.256	0.200379	-2.31919	0.504303	0.223622	0.0410241	0.0325687	-0.987638	-2.16087	-4.60738	-4.94037
b1192	ldcA	675.39	689.4	588.271	1305.43	971.222	697.848	570.877	380.928	54.2216	0	0	651.02	886.344	1.36147	0.445165	2.0052	1.49185	1.07193	0.876896	1.00375	0.5771	0.100211	-0.189522
b0186	ldcC	349.773	369.052	331.857	173.276	297.443	1062.13	660.175	360.812	62.8286	0	0	350.227	548.255	1.56543	0.646557	0.494752	0.849287	3.03268	1.88499	-1.01522	-0.235675	1.60059	0.914557
b1380	ldhA	992.536	667.459	660.159	1449.75	1551.24	1420.71	941.639	814.094	229.073	36.3525	5.17163	773.384	1340.83	1.73372	0.793872	1.87455	2.00578	1.837	1.21756	0.906543	1.00416	0.877354	0.283989
b4419	ldrA	94.5773	93.4745	179.466	93.7062	360.706	172.784	61.7274	101.685	132.333	240.004	191.205	122.506	172.231	1.4059	0.491493	0.764912	2.9444	1.41042	0.503873	-0.386634	1.55797	0.496121	-0.988868
b4421	ldrB	283.732	186.949	269.199	187.412	90.1765	0	370.364	101.685	330.831	96.0017	95.6027	246.627	161.988	0.656816	-0.606438	0.759904	0.36564	0	1.50172	-0.396111	-1.4515	-	0.586617
b4423	ldrC	378.309	186.949	358.932	0	541.059	172.784	123.455	355.896	198.499	96.0017	95.6027	308.063	209.324	0.679485	-0.557486	0	1.75632	0.560873	0.400745	-	0.812559	-0.834255	-1.31924
b4453	ldrD	1040.35	1028.22	2153.59	1218.18	811.588	777.529	185.182	254.212	463.164	384.007	95.6027	1407.39	748.12	0.531567	-0.911677	0.865563	0.576663	0.552463	0.131579	-0.20829	-0.794199	-0.85605	-2.926
b1990	ldtA	705.778	386.334	370.87	1366.28	1842.81	2082.87	1105.53	443.616	37.9817	0	10.9758	487.661	1599.37	3.27968	1.71356	2.8017	3.77888	4.27114	2.267	1.4863	1.91796	2.09462	1.18079
b0819	ldtB	4223.9	5272.67	4289.33	6353.79	4205.65	2401.42	2491.17	1708.91	438.639	33.4962	16.6785	4595.3	3863.01	0.840643	-0.250435	1.38267	0.915207	0.522581	0.542112	0.467458	-0.127829	-0.936272	-0.883337
b1113	ldtC	368.183	644.605	299.421	270.988	210.631	124.918	137.315	152.686	29.4378	5.33897	0	437.403	185.963	0.425153	-1.23395	0.61954	0.481548	0.285591	0.313932	-0.690732	-1.05425	-1.80798	-1.67148
b0925	ldtD	619.131	801.441	686.187	1834.86	2512.78	2422.35	1201.53	477.153	76.6626	13.9039	11.0769	702.253	1992.88	2.83784	1.50479	2.61281	3.57818	3.44939	1.71096	1.3856	1.83922	1.78634	0.774808
b1678	ldtE	836.595	816.877	545.101	2047.26	4353.53	7982.58	5874.61	3798.34	528.869	20.4625	5.09437	732.858	5064.5	6.91061	2.78881	2.79353	5.94049	10.8924	8.01604	1.48209	2.57058	3.44525	3.00289
b2569	lepA	3797.02	4314.27	3949.45	2452.3	1415.96	1402.78	1351.07	1182.37	393.54	48.5345	19.9017	4020.25	1655.53	0.411797	-1.27999	0.609988	0.352206	0.348929	0.336067	-0.713148	-1.50551	-1.519	-1.57318
b2568	lepB	2233.83	3029.28	2681.3	1338.25	723.171	873.146	834.08	932.753	465.202	52.7319	68.2666	2648.14	942.161	0.355783	-1.49093	0.505354	0.273087	0.329721	0.314969	-0.984633	-1.87257	-1.60068	-1.66672
b0074	leuA	5159.73	5195.06	4210.94	8756.49	13598.1	8455.49	5494.92	2413.6	162.236	6.53863	3.25573	4855.24	9076.25	1.86937	0.902553	1.80351	2.80071	1.74152	1.13175	0.85081	1.48579	0.800344	0.178554
b0073	leuB	6539.36	6710.63	6222	3565.82	5677.89	6786.81	4207.48	3191.28	259.571	14.1231	4.68813	6490.66	5059.5	0.779504	-0.359371	0.549377	0.874779	1.04563	0.648235	-0.864132	-0.19301	0.064368	-0.625411
b0072	leuC	6809.16	6536.87	7297.08	4182.51	7016.12	9633.53	5788.66	5265.27	611.896	0	10.9602	6881.04	6655.2	0.96718	-0.0481433	0.607831	1.01963	1.40001	0.841248	-0.718257	0.0280467	0.485438	-0.249396
b0071	leuD	6975.12	7158.29	6633.71	5137.58	6092.35	10038.5	5742.38	5655.94	1006.38	16.9788	25.3624	6922.37	6752.7	0.975489	-0.0358023	0.74217	0.880096	1.45015	0.82954	-0.430178	-0.184267	0.536202	-0.269617
b1798	leuE	126.894	94.0605	150.493	581.478	302.473	188.357	207.048	204.644	11.0968	0	24.0505	123.816	319.839	2.58319	1.36915	4.69632	2.44293	1.52127	1.67223	2.23153	1.28861	0.605273	0.741772
b0075	leuL	1765.08	697.798	2121.24	2098.58	1458.55	752.415	384.002	253.029	0	0	0	1528.04	1173.39	0.767904	-0.381002	1.37338	0.954525	0.492406	0.251304	0.457734	-0.067145	-1.02208	-1.9925
b0076	leuO	21.4402	31.7853	61.026	297.398	470.179	362.316	202.903	86.4428	0	0	0	38.0838	333.199	8.74909	3.12913	7.80904	12.3459	9.51365	5.32779	2.96515	3.62596	3.25	2.41354
b4369	leuP	1647.4	930.397	1004.8	349.764	112.196	0	76.8004	63.2573	164.646	0	0	1194.2	134.69	0.112787	-3.14833	0.292885	0.093951	0	0.0643111	-1.77159	-3.41195	-	-3.95879
b4370	leuQ	1765.08	1279.3	1563.02	466.352	224.393	214.976	76.8004	126.515	164.646	298.61	178.421	1535.8	245.63	0.159936	-2.64443	0.303654	0.146108	0.139977	0.0500068	-1.7195	-2.77489	-2.83674	-4.32173
b0642	leuS	4765.93	5415.36	4837.9	3677.44	2642.05	2287.72	1992.7	1474.86	323.554	29.8379	25.752	5006.4	2649.98	0.529318	-0.917793	0.734549	0.527734	0.456959	0.398031	-0.44507	-0.922118	-1.12986	-1.32905
b3798	leuT	1412.06	814.097	2232.89	466.352	448.785	0	307.201	253.029	164.646	59.722	0	1486.35	305.585	0.205594	-2.28213	0.313757	0.301938	0	0.206682	-1.67228	-1.72768	-	-2.27452
b3174	leuU	470.687	348.899	0	116.588	0	0	0	0	0	0	0	273.195	29.147	0.106689	-3.22851	0.426757	0	0	0	-1.22851	-	-	-
b4368	leuV	1176.72	697.798	1451.38	116.588	0	214.976	76.8004	0	82.3231	0	0	1108.63	102.091	0.0920875	-3.44085	0.105164	0	0.193911	0.0692749	-3.24929	-	-2.36653	-3.85152
b0672	leuW	963.788	833.481	1485.93	119.364	344.603	110.047	235.887	64.7635	0	0	0	1094.4	202.475	0.18501	-2.43432	0.109068	0.314878	0.100555	0.21554	-3.1967	-1.66713	-3.31395	-2.21397
b4270	leuX	2891.36	1547.89	1371.63	596.819	1033.81	660.283	471.774	388.581	0	0	60.8898	1936.96	690.671	0.356574	-1.48773	0.308121	0.533727	0.340886	0.243564	-1.69843	-0.905826	-1.55264	-2.03763
b1909	leuZ	2000.42	3488.99	4689.07	1165.88	673.178	644.927	384.002	632.573	246.969	59.722	59.4738	3392.83	716.997	0.211327	-2.24245	0.343631	0.198412	0.190086	0.113181	-1.54107	-2.33343	-2.39528	-3.1433
b4043	lexA	1681.08	2434.64	2163.48	4914.34	4221.39	2006.91	999.415	617.383	116.444	8.44752	0	2093.07	3035.51	1.45027	0.536322	2.34791	2.01684	0.958838	0.477488	1.23138	1.0121	-0.0606409	-1.06646
b4358	lgoD	9.90193	9.78646	0	29.4322	47.2059	45.2248	25.8506	21.2921	0	0	0	6.5628	36.9284	5.62693	2.49235	4.4847	7.19295	6.89109	3.93896	2.16501	2.84658	2.78473	1.97782
b4357	lgoR	55.3598	76.6	31.5145	21.94	21.1135	10.1137	36.1315	0	0	5.61936	0	54.4914	22.3247	0.409691	-1.28739	0.402632	0.387465	0.185602	0.663067	-1.31247	-1.36786	-2.42971	-0.592774
b4356	lgoT	44.6132	51.4419	56.4375	58.9365	113.433	176.593	131.029	75.946	26.0095	0	0	50.8309	119.998	2.36073	1.23923	1.15946	2.23157	3.47413	2.57774	0.213456	1.15806	1.79665	1.36611
b2828	lgt	2012.39	2217.53	1931.26	1031.3	1124.78	697.259	694.451	603.077	210.371	41.0887	29.2271	2053.73	886.949	0.431873	-1.21132	0.502162	0.547679	0.339509	0.338142	-0.993775	-0.868596	-1.55848	-1.5643
b2660	lhgO	255.389	268.186	234.735	158.148	243.505	634.246	453.171	381.839	106.085	12.1516	0	252.77	372.267	1.47275	0.558514	0.625659	0.963346	2.50918	1.79282	-0.676552	-0.0538739	1.32722	0.842229
b1653	lhr	127.155	186.341	126.882	56.4755	119.148	154.199	151.671	117.854	24.54	1.11267	0	146.793	120.373	0.820023	-0.286264	0.384729	0.811674	1.05046	1.03323	-1.37808	-0.301028	0.0710174	0.0471621
b2411	ligA	898.977	1017.55	881.52	1119.59	785.319	504.633	478.563	283.481	80.8115	7.64679	7.61501	932.682	722.027	0.77414	-0.369334	1.2004	0.842	0.541056	0.513104	0.263515	-0.248108	-0.886151	-0.962676
b3647	ligB	24.066	29.7318	34.25	71.5332	22.9462	21.9833	31.4142	19.4059	0	3.05356	0	29.3493	36.9692	1.25963	0.332999	2.43731	0.781832	0.749022	1.07036	1.28529	-0.355069	-0.41692	0.0980906
b0147	ligT	477.348	471.781	398.55	283.771	236.671	87.2072	224.315	82.1152	13.3581	0	9.65046	449.226	207.991	0.462998	-1.11092	0.631688	0.526841	0.194127	0.499336	-0.662716	-0.924561	-2.36492	-1.00192
b0628	lipA	2328.07	2352.75	2119.28	6140.62	4429.49	4425.6	3908.14	2756.71	447.531	42.579	37.1018	2266.7	4725.96	2.08495	1.06002	2.70906	1.95416	1.95244	1.72416	1.43779	0.966547	0.965282	0.78589
b0630	lipB	1105.12	1513.53	1183.33	656.967	466.639	418.213	618.237	509.217	309.258	24.0379	31.9173	1267.33	540.014	0.426105	-1.23072	0.518388	0.368207	0.329997	0.487828	-0.947895	-1.44141	-1.59948	-1.03556
b1139	lit	226.647	168.003	150.526	33.6839	0	31.0547	29.5849	36.5518	23.7843	0	0	181.725	23.5809	0.129761	-2.94607	0.185356	0	0.170888	0.1628	-2.43163	-	-2.54887	-2.61883
b3454	livF	5350.85	5877.62	5803.95	2165.63	446.582	635.279	407.591	389.126	129.085	0	7.17356	5677.47	913.77	0.160947	-2.63535	0.381442	0.0786587	0.111895	0.071791	-1.39046	-3.66825	-3.15979	-3.80005
b3455	livG	4261.65	5007.4	5583.1	1045.8	314.501	699.022	215.281	411.379	36.922	6.69634	0	4950.72	568.65	0.114862	-3.12202	0.211241	0.0635263	0.141196	0.0434849	-2.24304	-3.9765	-2.82423	-4.52334
b3457	livH	5201.96	4892.87	5308.78	942.021	385.539	648.874	335.234	293.744	22.9367	5.54654	5.52348	5134.54	577.917	0.112555	-3.1513	0.183468	0.0750873	0.126374	0.0652901	-2.4464	-3.73529	-2.98422	-3.93699
b3460	livJ	39580	39907.3	35594	5799.59	1478.39	1190.07	862.281	725.022	282.421	9.31295	9.27424	38360.4	2332.58	0.060807	-4.03962	0.151187	0.0385394	0.0310232	0.0224784	-2.7256	-4.69752	-5.01051	-5.47532
b3458	livK	11105.3	11174.2	9713.98	2775.61	1452.99	1158.62	577.699	416.962	25.5358	4.63128	4.61203	10664.5	1491.23	0.139831	-2.83824	0.260267	0.136245	0.108643	0.0541704	-1.94194	-2.87572	-3.20233	-4.20635
b3456	livM	4754.79	5451.24	5496.2	973.606	302.236	427.09	367.222	285.426	33.2645	12.066	0	5234.07	517.538	0.0988787	-3.3382	0.186013	0.0577439	0.081598	0.07016	-2.42652	-4.11419	-3.61532	-3.83321
b3605	lldD	229.608	361.408	338.874	235.919	137.841	372.866	271.964	397.724	243.926	8.63209	4.29811	309.963	254.647	0.82154	-0.283597	0.761119	0.444701	1.20293	0.877405	-0.393805	-1.16909	0.266557	-0.188685
b3603	lldP	220.128	392.819	278.47	478.61	600.505	424.496	259.404	279.402	98.3898	12.4135	9.27144	297.139	440.754	1.48332	0.568834	1.61073	2.02096	1.42861	0.873006	0.687711	1.01504	0.514613	-0.195936
b3604	lldR	260.819	193.333	185.595	77.525	136.775	166.772	110.648	105.157	72.9875	0	0	213.249	122.93	0.576464	-0.794699	0.363542	0.641389	0.782056	0.518868	-1.4598	-0.640729	-0.354657	-0.946561
b0657	lnt	1217.27	1671.3	1741.74	495.461	357.598	721.245	704.286	781.709	197.94	20.0368	19.9535	1543.44	569.648	0.369078	-1.438	0.321012	0.23169	0.467299	0.456311	-1.6393	-2.10973	-1.09758	-1.13191
b2936	loiP	1041.35	976.426	950.009	1428.59	1616.63	1329.28	1054.33	624.395	261.523	0	6.74768	989.261	1357.21	1.37194	0.456218	1.4441	1.63418	1.34371	1.06578	0.530166	0.708569	0.426218	0.0919074
b0891	lolA	2169.71	2651.86	1980	2067.67	1942.41	1512.92	1243.13	1317.74	278.093	8.40604	8.37111	2267.19	1691.53	0.746094	-0.422571	0.911998	0.856749	0.667312	0.548316	-0.132897	-0.223056	-0.583566	-0.866921
b1209	lolB	1770.55	1621.47	1803.16	1174.86	1192.56	712.215	858.734	436.608	113.64	0	0	1731.73	984.593	0.568561	-0.814614	0.678434	0.688652	0.411274	0.495883	-0.559721	-0.538152	-1.28183	-1.01193
b1116	lolC	1055.02	1651.67	1337.31	510.109	434.562	331.518	209.327	235.936	29.5237	4.28365	8.53169	1348	371.379	0.275504	-1.85986	0.378419	0.322375	0.245933	0.155287	-1.40194	-1.63319	-2.02366	-2.68699
b1117	lolD	678.501	1169.96	972.47	200.245	330.347	501.099	263.816	256.097	80.7965	0	0	940.312	323.877	0.344436	-1.53769	0.212956	0.351316	0.532907	0.280563	-2.23137	-1.50916	-0.908043	-1.83361
b1118	lolE	1016.86	1350.72	1304.37	531.956	449.868	698.498	504.388	389.205	119.514	4.12869	4.11153	1223.98	546.178	0.446229	-1.16414	0.43461	0.367544	0.570676	0.412087	-1.20221	-1.44401	-0.809256	-1.27898
b0439	lon	4380.65	4142.62	3674.97	7675.39	8402.81	2870.57	2003.33	1585.36	803.018	34.9097	23.9007	4066.08	5238.03	1.28823	0.365385	1.88766	2.06656	0.705981	0.492694	0.916602	1.04723	-0.502299	-1.02124
b0116	lpd	22385.7	25158.9	21589.7	17856.3	13165.6	15313.6	12040.8	10693.1	4862.38	371.501	136.489	23044.8	14594.1	0.633291	-0.659059	0.774852	0.571304	0.664512	0.522497	-0.368008	-0.80767	-0.589632	-0.936506
b4386	lplA	408.377	462.68	425.26	927.655	883.215	473.116	266.534	133.861	20.9049	0	0	432.106	637.63	1.47563	0.561335	2.14682	2.04398	1.09491	0.616825	1.1022	1.03138	0.13081	-0.697067
b2835	lplT	288.409	343.732	329.974	193.303	291.165	294.443	143.944	150.481	41.5411	0	0	320.705	230.714	0.719396	-0.475142	0.602746	0.90789	0.918112	0.448837	-0.730379	-0.13941	-0.123259	-1.15574
b3147	lpoA	1491.13	1660.41	1565.65	1526.64	1350.65	744.602	613.12	424.843	55.6369	0	5.02431	1572.4	1058.75	0.673337	-0.570599	0.970899	0.858978	0.473546	0.389927	-0.0426072	-0.219307	-1.07842	-1.35872
b1105	lpoB	2083.95	1825.6	2112.01	1642.42	2288.03	3143.81	2235.96	1977.46	1016.13	104.164	0	2007.19	2327.55	1.15961	0.213641	0.818269	1.13992	1.56628	1.11398	-0.289353	0.188935	0.647341	0.155718
b1677	lpp	231468	236949	279255	262093	259866	215353	102067	89577.7	59968.2	28792.6	3120.86	249224	209845	0.841992	-0.248122	1.05164	1.0427	0.864094	0.409539	0.0726347	0.0603233	-0.21074	-1.28793
b3200	lptA	1853.17	2316.39	1516.92	1782.1	2251.98	1460.45	1304.37	1084.12	254.211	36.884	9.18267	1895.49	1699.72	0.896718	-0.157273	0.940178	1.18807	0.770483	0.68814	-0.0889947	0.248623	-0.376165	-0.539226
b3201	lptB	1549.37	1862.4	1867.31	1424.46	2209.26	2078.3	1548.72	1418.19	292.957	21.2528	7.05482	1759.69	1815.19	1.03153	0.0447924	0.809495	1.25548	1.18106	0.880107	-0.304905	0.32824	0.240077	-0.184249
b3199	lptC	1143.97	1791.62	1419.34	1028.81	1141.09	835.975	769.606	728.504	197.003	8.93233	17.7904	1451.65	943.87	0.650207	-0.621029	0.708722	0.786063	0.575881	0.530161	-0.496708	-0.347282	-0.796157	-0.915496
b0054	lptD	4445.13	4741.7	3805.49	4638.46	3787.41	2988.38	2185.71	1197.11	111.28	13.0911	10.8639	4330.78	3399.99	0.785077	-0.349095	1.07105	0.874534	0.690034	0.504693	0.0990198	-0.193413	-0.535261	-0.986523
b0641	lptE	2995.87	3511.81	3189.46	2951.02	2374.85	2100.18	1716.57	1376.42	475.235	53.0405	0	3232.38	2285.66	0.707113	-0.499988	0.912956	0.734708	0.649731	0.531056	-0.131382	-0.444757	-0.622086	-0.913064
b4261	lptF	1674.36	2082.19	1606.06	1658.94	1377.16	1378.19	828.606	578.632	83.6702	9.33835	9.29954	1787.53	1310.72	0.733258	-0.447607	0.928061	0.770423	0.771	0.463547	-0.107709	-0.376276	-0.375196	-1.10921
b4262	lptG	1187.81	1312.62	1109.22	732.069	463.717	649.298	567.698	326.81	111.235	28.4811	0	1203.22	603.196	0.501319	-0.996198	0.608427	0.385398	0.539636	0.471817	-0.716844	-1.37558	-0.889942	-1.0837
b0181	lpxA	3724.28	4125.09	3923.42	4084.43	2877.52	2416.57	2020.01	1781.16	1105.09	110.804	51.9263	3924.27	2849.63	0.726156	-0.461648	1.04081	0.733264	0.615801	0.514747	0.0577104	-0.447596	-0.699464	-0.958064
b0182	lpxB	1278.19	1463.67	1605.81	305.688	403.438	362.35	471.774	473.879	363.857	31.3176	22.2768	1449.23	385.812	0.266219	-1.90931	0.210932	0.278381	0.25003	0.325535	-2.24515	-1.84487	-1.99983	-1.61912
b0096	lpxC	10439.8	11681.5	11130.1	22174.3	19308.3	10786.3	8484.72	6098.64	4045.59	280.049	133.865	11083.8	15188.4	1.37033	0.45452	2.00061	1.74203	0.97316	0.765507	1.00044	0.800769	-0.0392517	-0.385512
b0179	lpxD	7582.42	8606.4	7718.61	3912.81	3313.57	4139.49	3556.94	3163.24	1706.06	135.292	79.8399	7969.14	3730.7	0.468143	-1.09498	0.490995	0.4158	0.51944	0.446339	-1.02622	-1.26604	-0.944972	-1.16379
b0524	lpxH	812.946	914.289	1143.66	41.6616	93.5487	192.049	164.663	150.696	49.029	21.3411	21.2524	956.965	122.981	0.128511	-2.96003	0.0435352	0.0977557	0.200686	0.172068	-4.52167	-3.35468	-2.31699	-2.53895
b0915	lpxK	738.969	943.372	1032.2	71.1825	244.647	253.131	227.753	220.695	150.787	36.4631	5.18737	904.847	199.178	0.220124	-2.18361	0.078668	0.270374	0.27975	0.251703	-3.66808	-1.88697	-1.83779	-1.99021
b1054	lpxL	945.979	1032.79	761.852	621.211	440.493	321.529	344.6	136.003	69.2588	0	0	913.541	431.958	0.47284	-1.08058	0.680004	0.482182	0.351959	0.377213	-0.556385	-1.05235	-1.50652	-1.40655
b1855	lpxM	1677.94	1689.28	1592	1301.08	983.769	837.763	802.647	504.235	145.825	5.28949	0	1653.07	981.314	0.59363	-0.752363	0.787067	0.595115	0.506792	0.485548	-0.345442	-0.748759	-0.980536	-1.04231
b2378	lpxP	758.983	869.719	939.27	130.781	104.879	150.717	122.046	94.611	15.3908	11.1654	11.119	855.99	127.106	0.14849	-2.75157	0.152784	0.122524	0.176073	0.142578	-2.71044	-3.02887	-2.50576	-2.81017
b2174	lpxT	496.763	434.859	336.656	56.25	54.1312	38.8946	120.425	76.2992	49.6479	7.20349	0	422.759	67.4251	0.159488	-2.64848	0.133054	0.128043	0.0920018	0.284854	-2.90991	-2.96531	-3.44219	-1.81171
b2289	lrhA	1294.64	1151.59	1125.97	1720.98	1440.13	995.352	746.388	452.378	218.885	120.463	92.6979	1190.73	1225.71	1.02938	0.0417716	1.44531	1.20945	0.835916	0.626831	0.53138	0.274352	-0.258571	-0.673851
b0889	lrp	18375.4	17634.7	14227.2	17556.6	12813.1	8065.07	5013.79	3788.27	1074.87	114.366	0	16745.8	10862.1	0.648651	-0.624486	1.04842	0.765154	0.481619	0.299406	0.068221	-0.386177	-1.05404	-1.73982
b0027	lspA	2765.52	2814.26	3206.95	2902.43	3925.96	2657.17	1871.81	1883.12	630.589	10.3969	31.0612	2928.91	2839.34	0.969419	-0.0448081	0.990957	1.34042	0.90722	0.639081	-0.0131056	0.422681	-0.140475	-0.645928
b1513	lsrA	26.3707	13.0316	12.51	19.5959	25.1437	36.1327	21.5141	3.54406	0	0	0	17.3041	25.5966	1.47922	0.564837	1.13244	1.45305	2.0881	1.24329	0.179436	0.53908	1.06219	0.314167
b1516	lsrB	69.3135	88.0782	9.39474	29.4322	56.6471	45.2248	77.5518	63.8763	90.056	0	0	55.5955	52.214	0.939177	-0.0905313	0.529399	1.01892	0.813463	1.39493	-0.917572	0.0270338	-0.297852	0.480193
b1514	lsrC	9.84414	0	18.6798	9.75347	18.7721	17.9844	6.42493	15.8759	0	14.9886	4.97543	9.50798	13.2337	1.39185	0.477008	1.02582	1.97436	1.8915	0.675741	0.0367763	0.981382	0.919531	-0.565458
b1515	lsrD	10.2014	20.1649	9.67886	0	0	9.31851	6.6581	32.904	7.13688	5.17751	0	13.3484	3.99415	0.299224	-1.7407	0	0	0.698101	0.498795	-	-	-0.518492	-1.00348
b1517	lsrF	34.6964	80.0141	54.8653	45.8357	44.1092	137.339	83.0322	87.0421	64.7295	23.4793	0	56.5253	77.579	1.37247	0.45677	0.810889	0.780345	2.42969	1.46894	-0.302423	-0.357817	1.28077	0.554774
b1518	lsrG	69.7915	68.9777	132.433	0	166.36	95.6272	68.3258	37.5181	48.8261	0	0	90.4009	82.5783	0.913467	-0.130575	0	1.84025	1.05781	0.755809	-	0.8799	0.0810834	-0.403906
b1511	lsrK	76.2797	50.2601	72.3725	144.856	157.582	180.002	141.058	157.19	35.5768	0	6.42556	66.3041	155.875	2.3509	1.23321	2.18472	2.37666	2.71479	2.12744	1.12745	1.24893	1.44084	1.08912
b1512	lsrR	233.615	230.891	161.199	389.279	415.115	407.394	187.125	165.544	29.7158	5.38939	0	208.568	349.728	1.6768	0.745715	1.86644	1.99031	1.95329	0.89719	0.900285	0.99299	0.965904	-0.156515
b0870	ltaE	1445.68	1348.89	1381.22	1622.68	1195.27	1052.76	936.949	510.861	247.545	5.13096	5.10964	1391.93	1201.91	0.863486	-0.211755	1.16578	0.85871	0.756329	0.673129	0.221291	-0.219756	-0.402914	-0.571046
b2687	luxS	6798.91	6311.79	6077.8	8507.98	9705.09	16926.3	14338.3	12443.6	9774.23	4108.87	278.083	6396.17	12369.4	1.93388	0.951497	1.33017	1.51733	2.64632	2.24169	0.411609	0.601534	1.40399	1.16459
b2838	lysA	1820.28	1553.36	1445.54	421.084	191.143	175.796	198.878	107.768	5.60998	0	0	1606.39	246.725	0.15359	-2.70285	0.26213	0.118989	0.109435	0.123804	-1.93165	-3.0711	-3.19185	-3.01387
b4024	lysC	9632.16	9542.09	8042.71	1991.93	1437.68	548.196	313.35	181.472	20.9927	3.80733	3.79151	9072.32	1072.79	0.118249	-3.0801	0.219562	0.158468	0.0604252	0.0345391	-2.1873	-2.65773	-4.04871	-4.85562
b2156	lysP	8135.77	10457.9	9549.14	2136.36	748.79	925.025	930.701	551.79	250.612	34.9632	13.9271	9380.95	1185.22	0.126343	-2.98458	0.227734	0.0798203	0.0986068	0.0992118	-2.13458	-3.6471	-3.34217	-3.33334
b0749	lysQ	269.861	533.428	512.076	0	0	0	0	0	0	68.4812	0	438.455	0	0	-	0	0	0	0	-	-	-	-
b2839	lysR	129.879	117.668	174.571	257.366	134.156	108.752	49.4479	34.9099	0	0	0	140.706	137.431	0.97672	-0.0339827	1.82911	0.953445	0.772904	0.351427	0.871138	-0.0687787	-0.371638	-1.5087
b2890	lysS	6911.06	7806.26	7430.5	5446.2	3682.73	2498.37	2024.55	2183.94	868.056	91.4136	70.804	7382.61	3412.96	0.462298	-1.11311	0.737707	0.498839	0.338413	0.274233	-0.438879	-1.00335	-1.56315	-1.86653
b0743	lysT	18215.6	18403.3	31748.7	2272.69	1415.17	1602.29	2025.48	1595.77	1038.37	68.4812	136.393	22789.2	1828.91	0.0802533	-3.6393	0.0997266	0.0620983	0.0703091	0.0888791	-3.32588	-4.0093	-3.83015	-3.49201
b4129	lysU	687.104	685.685	556.971	733.651	769.621	828.727	596.481	541.503	112.007	10.1571	6.74324	643.253	732.12	1.13815	0.186693	1.14053	1.19645	1.28834	0.927288	0.189708	0.258761	0.365509	-0.108911
b2404	lysV	404.791	0	0	0	0	0	88.0644	0	94.3972	0	0	134.93	22.0161	0.163166	-2.61558	0	0	0	0.652666	-	-	-	-0.615583
b0745	lysW	0	0	0	0	128.652	0	88.0644	0	0	0	0	0	54.179	-	-	-	-	-	-	-	-	-	-
b0747	lysY	0	0	0	0	0	0	0	72.5351	0	0	68.1966	0	0	-	-	-	-	-	-	-	-	-	-
b0748	lysZ	269.861	0	0	0	128.652	0	0	72.5351	94.3972	0	0	89.9535	32.1629	0.357551	-1.48378	0	1.4302	0	0	-	0.51622	-	-
b3580	lyxK	13.5291	13.3713	6.41806	6.70225	19.3494	12.3582	4.41499	7.2729	0	0	0	11.1062	10.7062	0.963987	-0.0529137	0.603471	1.74222	1.11274	0.397526	-0.728644	0.800925	0.154111	-1.33088
b0459	maa	1046.87	925.753	940.974	363.941	700.463	1023.38	515.44	533.153	154.188	18.6428	46.4133	971.2	650.806	0.670105	-0.577542	0.374733	0.721235	1.05373	0.530725	-1.41607	-0.471459	0.0754989	-0.913963
b0878	macA	617.17	574.092	576.947	701.41	925.947	630.081	450.195	292.742	76.195	4.60636	13.7616	589.403	676.908	1.14846	0.199706	1.19003	1.57099	1.06902	0.763815	0.251004	0.651675	0.096284	-0.388705
b0879	macB	426.424	483.127	424.318	164.877	257.832	285.014	254.554	150.959	40.0194	13.1965	10.5134	444.623	240.569	0.541064	-0.88613	0.370824	0.57989	0.641024	0.572517	-1.4312	-0.786149	-0.64155	-0.804611
b1479	maeA	2248.18	2369.3	1957.63	1234.86	1125.8	1530.67	1117.02	801.434	279.52	15.1329	12.056	2191.7	1252.09	0.571285	-0.807717	0.563424	0.513664	0.698395	0.50966	-0.827708	-0.961104	-0.517886	-0.972394
b2463	maeB	3001.74	3006.24	2687.89	4073.98	3933.22	2741.96	1640.34	959.602	83.8764	11.2683	4.48859	2898.62	3097.37	1.06857	0.0956781	1.40549	1.35693	0.945951	0.565903	0.491071	0.440344	-0.0801627	-0.821373
b0394	mak	746.723	561.773	687.327	1170.5	1168.92	1079.14	429.168	359.48	70.1741	0	0	665.274	961.932	1.44592	0.531986	1.75943	1.75705	1.6221	0.6451	0.815107	0.813152	0.697861	-0.632405
b4034	malE	2602.23	2798.81	2904.63	1154.32	470.282	46.6082	49.9525	64.0015	0	0	0	2768.56	430.29	0.15542	-2.68575	0.416939	0.169865	0.0168348	0.0180428	-1.26209	-2.55754	-5.89241	-5.79243
b4033	malF	347.376	544.138	509.92	77.9267	68.742	53.8832	29.9442	24.6638	9.17071	0	0	467.144	57.624	0.123354	-3.01913	0.166815	0.147154	0.115346	0.0641005	-2.58368	-2.7646	-3.11596	-3.96352
b4032	malG	318.375	393.328	388.372	247.848	54.2072	62.3188	44.5269	24.45	23.8645	0	0	366.692	102.225	0.278777	-1.84282	0.675902	0.147828	0.169949	0.121429	-0.565113	-2.75801	-2.55683	-3.04182
b1620	malI	68.9089	145.94	149.439	312.111	215.88	260.773	122.074	58.2115	20.6609	4.9962	14.9263	121.429	227.709	1.87524	0.907078	2.57031	1.77782	2.14753	1.00531	1.36194	0.830112	1.10268	0.00763699
b4035	malK	635.322	1112.3	1317.5	98.9168	25.9611	16.5811	0	4.87904	0	0	0	1021.71	35.3648	0.0346133	-4.85253	0.0968149	0.0254095	0.0162288	0	-3.36863	-5.29849	-5.9453	-
b4037	malM	1110.97	1163.25	981.015	326.953	188.783	110.526	43.075	82.7846	38.4771	5.58271	0	1085.08	167.334	0.154214	-2.697	0.301317	0.17398	0.101859	0.0396975	-1.73064	-2.523	-3.29535	-4.65481
b3417	malP	2254.01	2223.54	2118.49	1064.25	834.651	1046.85	568.573	372.83	233.725	19.3167	2.13738	2198.68	878.581	0.399594	-1.32339	0.48404	0.379614	0.476127	0.258597	-1.0468	-1.39739	-1.07058	-1.95122
b3416	malQ	1330.53	1353.41	1395.98	466.688	481.518	474.618	288.407	266.264	118.902	12.3227	0	1359.97	427.808	0.314571	-1.66854	0.34316	0.354065	0.348991	0.212068	-1.54305	-1.49792	-1.51874	-2.2374
b3571	malS	89.732	152.736	75.6763	128.419	109.322	59.1978	52.0578	37.5181	17.4379	0	2.51958	106.048	87.2492	0.822732	-0.281505	1.21095	1.03087	0.558216	0.490888	0.27614	0.0438681	-0.841105	-1.02653
b3418	malT	2551.45	2898.85	2946.09	889.603	934.568	697.141	312.539	162.902	18.3211	7.59496	0	2798.8	708.463	0.253131	-1.98204	0.317852	0.333918	0.249086	0.111669	-1.65357	-1.58244	-2.00528	-3.1627
b1621	malX	88.993	43.9776	78.4036	25.1924	115.156	58.0651	24.8926	3.41717	8.89421	0	6.42556	70.4581	55.8266	0.792338	-0.335813	0.357551	1.63439	0.824108	0.353296	-1.48378	0.708756	-0.279094	-1.50105
b1622	malY	509.442	238.95	294.924	778.513	691.558	394.367	298.683	134.611	12.0816	0	0	347.772	540.78	1.55498	0.6369	2.23857	1.98854	1.13398	0.858845	1.16258	0.991708	0.181395	-0.21953
b0403	malZ	295.671	374.928	232.89	270.839	239.36	214.028	127.436	95.967	31.2229	2.83136	0	301.163	212.916	0.706978	-0.500263	0.899309	0.794786	0.71067	0.423146	-0.153111	-0.331362	-0.492748	-1.24077
b1613	manA	1162.7	1191.7	1094.97	1032.52	1034.69	739.517	612.703	430.581	30.1268	8.74228	13.0589	1149.79	854.858	0.743491	-0.427613	0.898011	0.899894	0.643176	0.532883	-0.155195	-0.152173	-0.636715	-0.908109
b1817	manX	11672.7	13277.3	10362.8	7899.41	4998.34	3341.53	2360.33	1910.49	1064.52	95.2108	5.2675	11770.9	4649.9	0.395033	-1.33996	0.671095	0.424634	0.28388	0.200522	-0.575412	-1.23571	-1.81665	-2.31817
b1818	manY	10410.7	10389.3	9025.34	7356.99	4426.43	3408.71	2270.41	2006.05	1061.97	57.781	6.39343	9941.8	4365.63	0.439119	-1.18732	0.740006	0.445234	0.342867	0.22837	-0.43439	-1.16736	-1.54428	-2.13055
b1819	manZ	9299.25	10366.1	9838.36	9213.6	6213.38	3704.1	2561.22	2441.99	1347.74	187.096	48.0822	9834.57	5423.08	0.55143	-0.858751	0.936859	0.63179	0.376641	0.26043	-0.0940969	-0.662483	-1.40874	-1.94103
b0168	map	4562.82	5353.59	4171.9	4141.96	2709.95	1478.57	1281.04	705.71	151.582	12.9373	0	4696.1	2402.88	0.511675	-0.966701	0.881999	0.577064	0.31485	0.272787	-0.181152	-0.793198	-1.66726	-1.87415
b1531	marA	290.646	391.714	300.828	235.611	100.772	72.407	137.96	127.836	55.4553	0	13.3544	327.729	136.687	0.417074	-1.26162	0.71892	0.307484	0.220935	0.420957	-0.476097	-1.70142	-2.1783	-1.24826
b1532	marB	0	91.7593	132.13	137.98	0	0	0	0	32.4761	0	0	74.6297	34.4951	0.462217	-1.11336	1.84887	0	0	0	0.886641	-	-	-
b1529	marC	426.096	451.208	317.641	1055.43	957.634	1223.26	804.498	695.355	170.341	0	15.3827	398.315	1010.21	2.5362	1.34267	2.64973	2.40421	3.07109	2.01975	1.40585	1.26556	1.61875	1.01418
b1530	marR	233.174	161.319	243.354	0	44.4649	21.2994	45.6555	25.0697	48.9386	0	0	212.616	27.855	0.131011	-2.93224	0	0.209133	0.100178	0.214732	-	-2.25751	-3.31936	-2.21939
b0956	matP	694.055	597.451	488.568	2750.65	1878.54	1288.43	905.972	746.213	234.949	22.7261	11.3158	593.358	1705.9	2.87499	1.52356	4.63574	3.16595	2.17142	1.52686	2.2128	1.66264	1.11864	0.610564
b2783	mazE	367.25	564.616	735.593	808.594	972.67	1118.22	612.545	504.528	28.5475	20.71	0	555.82	878.007	1.57966	0.659616	1.45478	1.74997	2.01184	1.10206	0.540799	0.807333	1.00852	0.140199
b2782	mazF	573.957	417.984	229.288	209.51	662.461	303.533	433.75	454.697	105.669	30.6632	0	407.076	402.314	0.9883	-0.0169794	0.514671	1.62736	0.745641	1.06552	-0.958278	0.702535	-0.423446	0.0915643
b2781	mazG	703.65	657.512	558.364	595.763	1268.63	1530.92	935.197	962.855	259.562	6.49316	25.8647	639.842	1082.63	1.69202	0.758749	0.93111	1.98272	2.39266	1.46161	-0.102977	0.98748	1.25861	0.547555
b4426	mcaS	426.096	631.691	404.271	316.628	304.702	0	69.5245	0	0	0	0	487.352	172.714	0.354392	-1.49658	0.649691	0.625218	0	0.142658	-0.622174	-0.677568	-	-2.80937
b0806	mcbA	116.767	307.747	0	385.637	296.889	1173.27	1371.77	1485.57	735.209	256.805	0	141.504	806.892	5.70224	2.51153	2.72527	2.09809	8.29141	9.6942	1.4464	1.06908	3.05162	3.27712
b1450	mcbR	334.789	330.886	245.45	271.396	783.518	1348.37	913.751	499.02	234.219	15.4469	7.69135	303.708	829.258	2.73044	1.44913	0.893607	2.57984	4.43968	3.00865	-0.162288	1.36728	2.15045	1.58911
b1159	mcrA	121.486	144.083	57.6316	36.1101	92.6663	110.972	47.5738	26.1231	0	0	0	107.734	71.8305	0.666743	-0.584798	0.33518	0.860144	1.03006	0.441588	-1.57699	-0.21735	0.0427272	-1.17923
b4346	mcrB	528.371	355.393	167.102	43.6254	62.9731	53.627	33.5271	19.7249	0	0	7.41805	350.289	48.4381	0.138281	-2.85433	0.124541	0.179775	0.153094	0.0957126	-3.0053	-2.47574	-2.70751	-3.38515
b4345	mcrC	135.446	114.743	55.0751	0	0	0	6.31437	0	0	0	0	101.755	1.57859	0.0155137	-6.01031	0	0	0	0.0620548	-	-	-	-4.01031
b3028	mdaB	836.057	877.952	809.759	811.099	1228.95	859.163	670.714	421.353	24.371	17.6802	0	841.256	892.481	1.06089	0.0852761	0.964153	1.46085	1.02129	0.797277	-0.0526661	0.546805	0.0303874	-0.326846
b0842	mdfA	369.634	543.927	490.982	512.722	610.887	615.263	546.828	309.098	86.1987	20.8445	12.4547	468.181	571.425	1.22052	0.287498	1.09514	1.30481	1.31416	1.16798	0.13111	0.383839	0.394137	0.224021
b3236	mdh	27996.6	25526.9	20523.3	23623.4	16787.8	12328.6	8724.29	6582.67	3011.55	246.401	65.4338	24682.3	15366	0.622553	-0.683732	0.957099	0.680157	0.499491	0.353464	-0.0632604	-0.55606	-1.00147	-1.50037
b0448	mdlA	182.75	225.774	232.992	130.142	59.8971	109.55	108.093	92.1015	27.9676	2.89847	2.88643	213.838	101.92	0.476624	-1.06908	0.608598	0.280105	0.512304	0.505487	-0.716437	-1.83596	-0.964927	-0.984253
b0449	mdlB	119.324	174.09	177.904	50.6677	124.607	103.806	81.5869	67.1998	35.7766	5.76765	2.87184	157.106	90.1669	0.573924	-0.801068	0.322506	0.793137	0.660741	0.519311	-1.6326	-0.334357	-0.597843	-0.945328
b2074	mdtA	235.344	136.351	269.487	168.852	123.803	266.866	227.753	130.877	51.0971	4.11876	0	213.727	196.818	0.920886	-0.118905	0.790033	0.579256	1.24863	1.06562	-0.340015	-0.787726	0.320348	0.0916984
b2075	mdtB	145.865	214.644	178.374	28.9043	52.5404	103.632	93.0854	102.808	36.2834	3.29026	0	179.627	69.5405	0.387137	-1.36908	0.160912	0.292496	0.576926	0.518214	-2.63565	-1.77351	-0.793541	-0.948381
b2076	mdtC	134.843	91.0138	124.815	19.5513	21.9507	60.0842	62.249	74.2559	52.9201	1.66919	1.66225	116.891	40.9588	0.350403	-1.51291	0.167262	0.187788	0.514021	0.53254	-2.57982	-2.41282	-0.960101	-0.909037
b3513	mdtE	69.9725	25.9337	107.881	34.664	16.6791	247.677	336.806	235.096	42.8336	0	0	67.9291	158.957	2.34004	1.22653	0.510297	0.245537	3.64611	4.9582	-0.970591	-2.02599	1.86636	2.30982
b3514	mdtF	65.0162	48.1935	64.7703	19.3252	37.1945	95.023	190.952	186.988	43.2111	3.29977	0	59.3267	85.6238	1.44326	0.529331	0.325742	0.626945	1.60169	3.21866	-1.6182	-0.67359	0.679596	1.68646
b1053	mdtG	49.5258	65.2644	54.8205	81.7828	78.7021	75.3993	64.6476	66.5595	28.8735	8.37862	8.34379	56.5369	75.133	1.32892	0.410253	1.44654	1.39205	1.33363	1.14346	0.532604	0.47721	0.415359	0.193404
b1065	mdtH	100.528	115.915	87.4302	182.603	143.775	76.5228	92.9488	58.5445	17.5823	0	0	101.291	123.962	1.22383	0.2914	1.80276	1.41943	0.755477	0.917643	0.850209	0.505308	-0.40454	-0.123995
b1599	mdtI	92.2775	182.403	175.102	30.4759	0	0	20.0755	0	0	15.6112	0	149.928	12.6378	0.084293	-3.56844	0.203271	0	0	0.133901	-2.29853	-	-	-2.90076
b1600	mdtJ	360.43	356.227	605.021	0	26.4353	25.3259	0	14.9045	0	0	0	440.56	12.9403	0.0293724	-5.08939	0	0.0600039	0.0574858	0	-	-4.0588	-4.12065	-
b1663	mdtK	508.568	713.892	636.365	5411.28	3675.43	2235.25	1173.76	919.235	288.761	22.4447	14.9009	619.608	3123.93	5.04178	2.33393	8.73339	5.93186	3.60752	1.89436	3.12654	2.56848	1.85101	0.921714
b3710	mdtL	86.1257	85.1214	122.571	42.6662	8.21182	15.7344	28.1057	18.5196	0	0	0	97.9395	23.6795	0.241777	-2.04825	0.435639	0.0838458	0.160654	0.28697	-1.1988	-3.57612	-2.63797	-1.80103
b4337	mdtM	114.997	129.893	140.281	537.138	587.391	795.341	514.662	313.514	74.7056	12.5067	4.15158	128.39	608.633	4.74049	2.24504	4.18363	4.57504	6.19471	4.00857	2.06475	2.19379	2.63104	2.00309
b4082	mdtN	0	0	9.31273	9.72509	0	8.96601	0	0	0	0	0	3.10424	4.67278	1.50529	0.590038	3.13284	0	2.88831	0	1.64747	-	1.53022	-
b4081	mdtO	4.93407	4.87653	4.68134	14.6659	0	18.0282	0	10.6097	3.45187	0	0	4.83065	8.17352	1.69201	0.758741	3.03601	0	3.73205	0	1.60217	-	1.89997	-
b4080	mdtP	6.90298	0	6.5494	13.6788	19.7453	6.30556	9.01068	3.71087	0	0	0	4.48413	12.1851	2.71738	1.44222	3.05049	4.40338	1.4062	2.00946	1.60904	2.13861	0.491798	1.00681
b4119	melA	89.6216	51.6696	42.5155	103.596	128.177	170.553	116.986	108.401	52.2494	0	0	61.2689	129.828	2.11898	1.08337	1.69083	2.09204	2.78367	1.90938	0.757734	1.06491	1.47699	0.933108
b4120	melB	35.6079	56.3083	40.5409	28.224	115.434	110.589	46.4802	53.5973	39.8581	18.0721	0	44.1524	75.1817	1.70278	0.767891	0.63924	2.61444	2.50472	1.05272	-0.64557	1.3865	1.32465	0.0741242
b4118	melR	78.0159	121.167	126.891	110.425	106.265	213.792	138.207	47.9307	15.5943	0	0	108.691	142.172	1.30804	0.387404	1.01595	0.97768	1.96697	1.27155	0.022828	-0.0325659	0.975972	0.346593
b3930	menA	852.421	1404.14	839.865	422.285	302.179	179.688	192.581	76.3733	76.4556	11.0931	0	1032.14	274.183	0.265645	-1.91243	0.409135	0.292769	0.174093	0.186584	-1.28935	-1.77217	-2.52207	-2.4221
b2262	menB	1133.6	1365.47	1075.54	643.479	495.392	906.059	924.83	1060.1	875.68	197.772	5.9682	1191.54	742.44	0.623094	-0.682477	0.540041	0.415759	0.760412	0.776166	-0.888859	-1.26618	-0.395147	-0.365563
b2261	menC	810.002	738.176	788.475	281.411	260.781	384.364	350.152	599.432	353.254	37.3728	26.5839	778.884	319.177	0.409787	-1.28705	0.3613	0.334813	0.49348	0.449556	-1.46873	-1.57857	-1.01894	-1.15343
b2264	menD	442.361	574.952	408.204	150.098	132.889	238.018	205.659	146.59	42.394	0	9.18817	475.172	181.666	0.382316	-1.38716	0.315882	0.279664	0.500909	0.43281	-1.66254	-1.83823	-0.99738	-1.20819
b2260	menE	410.766	457.645	410.983	7.39968	49.8466	191.019	175.479	164.609	99.2738	18.9524	3.77472	426.465	105.936	0.248405	-2.00923	0.0173512	0.116883	0.447913	0.411473	-5.84882	-3.09686	-1.15871	-1.28113
b2265	menF	601.716	679.657	845.222	232.276	275.682	513.95	448.822	247.852	60.1372	7.93219	7.89922	708.865	367.683	0.518692	-0.94705	0.327673	0.388907	0.725032	0.633156	-1.60967	-1.3625	-0.463883	-0.659366
b2263	menH	146.857	105.56	291.336	0	12.7294	134.147	60.9945	107.654	37.3604	6.77585	0	181.251	51.9678	0.286717	-1.8023	0	0.0702308	0.740119	0.33652	-	-3.83175	-0.434171	-1.57124
b1686	menI	1974.59	2171.12	2107.63	562.466	400.076	112.731	96.6561	172.492	17.2678	0	0	2084.44	292.982	0.140556	-2.83078	0.26984	0.191934	0.0540821	0.0463702	-1.88983	-2.38132	-4.2087	-4.43066
b2328	mepA	1105.31	1541.53	1491.48	243.363	199.067	392.644	280.545	244.278	60.1438	6.23312	12.4144	1379.44	278.905	0.202186	-2.30624	0.176421	0.144309	0.284639	0.203375	-2.5029	-2.79276	-1.81279	-2.29778
b1655	mepH	782.265	883.592	612.606	295.261	402.53	215.503	202.602	206.925	52.1212	6.30195	18.8273	759.487	278.974	0.367319	-1.44489	0.388763	0.530002	0.283748	0.266762	-1.36304	-0.915929	-1.81732	-1.90638
b1856	mepM	6537.28	8049.83	7015.87	1554.8	686.078	510.445	1069.16	485.579	123.173	50.5062	15.4758	7200.99	955.122	0.132637	-2.91444	0.215915	0.0952755	0.0708854	0.148474	-2.21147	-3.39175	-3.81837	-2.75171
b2175	mepS	14106.9	14755.3	11823.7	7156.77	3614.07	1551.55	793.513	346.015	75.0508	0	9.03665	13561.9	3278.98	0.241778	-2.04825	0.52771	0.266486	0.114405	0.0585103	-0.922182	-1.90787	-3.12778	-4.09517
b4013	metA	3921.55	1507.26	1167.88	1370.69	280.43	179.108	277.275	281.083	53.3461	5.52862	11.0113	2198.9	526.877	0.23961	-2.06124	0.623355	0.127532	0.0814535	0.126097	-0.681874	-2.97107	-3.61788	-2.98739
b3939	metB	1901.82	1043.29	1018.08	803.854	341.038	231.099	233.447	121.934	24.4131	4.42767	4.40926	1321.06	402.359	0.304572	-1.71514	0.60849	0.258154	0.174934	0.176711	-0.716694	-1.95369	-2.51512	-2.50053
b3008	metC	2438.29	2334.03	1811.89	1875.23	764.107	233.63	439.58	380.397	53.68	8.6539	4.30897	2194.74	828.137	0.377328	-1.40611	0.854421	0.348154	0.10645	0.200288	-0.226981	-1.5222	-3.23175	-2.31985
b3829	metE	108963	98832.1	90510.7	36390.1	2607.46	155.361	210.326	139.552	43.8377	47.7036	20.3594	99435.4	9840.81	0.0989669	-3.33691	0.365967	0.0262227	0.00156243	0.00211521	-1.45021	-5.25304	-9.32199	-8.88499
b3941	metF	6071.86	2787.01	2502.84	1475.82	97.573	41.5459	163.265	61.1251	7.95482	0	5.7469	3787.24	444.551	0.117381	-3.09072	0.389683	0.0257636	0.01097	0.0431094	-1.35963	-5.27852	-6.5103	-4.53585
b2114	metG	3399.81	3753.74	3386.24	3235.33	2700.55	1495.95	1455.47	1249.65	299.489	22.7372	12.5793	3513.26	2221.82	0.632411	-0.661066	0.920891	0.768673	0.425801	0.414278	-0.118897	-0.379558	-1.23175	-1.27133
b4019	metH	2755.94	3142.02	2898.94	3002.8	2591.03	1081.77	611.525	437.219	71.1247	6.9727	2.77749	2932.3	1821.78	0.62128	-0.686684	1.02404	0.883616	0.368914	0.208548	0.0342756	-0.178509	-1.43864	-2.26155
b0198	metI	3006.49	1868.63	1896.76	1213.02	413.735	410.528	414.698	291.584	32.5258	0	0	2257.29	612.994	0.271562	-1.88065	0.537376	0.183288	0.181867	0.183715	-0.895996	-2.44782	-2.45904	-2.44446
b3938	metJ	6257.02	5111.31	3513.46	4333.25	2130.67	1108.11	2208.56	858.065	111.669	16.2022	0	4960.6	2445.15	0.492914	-1.02059	0.873534	0.429519	0.223382	0.44522	-0.195064	-1.21921	-2.16241	-1.16741
b2942	metK	15223.5	10443.8	8786.05	5465.09	961.544	624.808	3096.37	1961.09	533.745	57.8589	22.1609	11484.4	2536.95	0.220903	-2.17851	0.475869	0.0837257	0.0544047	0.269614	-1.07136	-3.57818	-4.20012	-1.89103
b3940	metL	1851.69	1690.27	1618.66	861.658	472.129	304.078	187.39	181.189	34.9332	10.5594	8.41241	1720.2	456.314	0.265267	-1.91448	0.500905	0.274461	0.176768	0.108935	-0.997392	-1.86533	-2.50007	-3.19846
b0199	metN	2532.4	1202.93	1089.59	1098.94	224.61	161.388	442.03	258.551	61.8022	4.98166	0	1608.3	481.741	0.299533	-1.73921	0.683288	0.139657	0.100347	0.274842	-0.549435	-2.84004	-3.31693	-1.86332
b0197	metQ	20040.9	18457.2	14478.7	8784.01	4522.54	1905.5	2747.29	2670	938.181	31.5098	6.27576	17658.9	4489.84	0.254253	-1.97566	0.497426	0.256105	0.107906	0.155575	-1.00745	-1.96519	-3.21216	-2.68432
b3828	metR	743.32	325.346	292.173	589.179	121.497	96.9985	173.264	74.2095	7.42895	5.38939	0	453.613	245.235	0.540625	-0.887299	1.29886	0.267843	0.213835	0.381965	0.377244	-1.90054	-2.22543	-1.38849
b0673	metT	665.774	658.011	884.342	395.786	253.918	243.262	260.717	71.5807	93.1551	0	0	736.042	288.421	0.391853	-1.35161	0.537721	0.344977	0.3305	0.354215	-0.89507	-1.53543	-1.59728	-1.4973
b0666	metU	1997.32	1052.82	505.338	131.929	126.959	0	86.9057	143.161	93.1551	0	0	1185.16	86.4483	0.0729423	-3.7771	0.111317	0.107124	0	0.0733282	-3.16725	-3.22265	-	-3.76949
b2816	metV	1464.7	921.215	2021.35	0	126.959	0	347.623	214.742	93.1551	67.5802	134.599	1469.09	118.645	0.0807611	-3.6302	0	0.0864201	0	0.236624	-	-3.53249	-	-2.07933
b2815	metW	5858.81	6711.71	5306.05	659.643	1142.63	364.893	521.434	1216.87	372.621	675.802	605.694	5958.86	672.15	0.112798	-3.14818	0.110699	0.191753	0.0612354	0.0875057	-3.17528	-2.38268	-4.02949	-3.51448
b3171	metY	6258.28	6448.51	7327.4	4353.64	4697.48	3284.04	2520.26	1861.1	186.31	0	336.496	6678.06	3713.86	0.556128	-0.846512	0.651932	0.70342	0.491765	0.377394	-0.617207	-0.507542	-1.02396	-1.40585
b2814	metZ	6125.12	4342.87	7959.08	1847	1650.47	1337.94	869.057	1145.29	279.465	270.321	67.2993	6142.36	1426.12	0.232177	-2.1067	0.300699	0.268703	0.217822	0.141486	-1.73361	-1.89592	-2.19878	-2.82127
b1114	mfd	1083.63	1288.68	1131.22	482.998	537.605	437.25	461.916	333.101	41.0899	2.9809	1.48426	1167.84	479.942	0.410965	-1.28291	0.413581	0.46034	0.374409	0.39553	-1.27376	-1.11923	-1.41731	-1.33814
b2149	mglA	466.042	407.967	258.986	13.1929	0	54.734	17.3811	14.3161	9.31551	3.37901	0	377.665	21.327	0.0564707	-4.14635	0.0349327	0	0.144927	0.0460226	-4.83928	-	-2.7866	-4.44151
b2150	mglB	1541.29	1593.47	1212.2	693.22	522.084	166.725	105.889	103.57	35.4699	0	15.375	1448.99	371.979	0.256717	-1.96175	0.478417	0.36031	0.115063	0.073078	-1.06366	-1.47269	-3.1195	-3.77442
b2148	mglC	370.724	396.11	446.799	109.2	9.55335	9.15243	19.6183	21.5451	14.0194	0	0	404.544	36.8811	0.091167	-3.45534	0.269934	0.0236151	0.0226241	0.0484948	-1.88932	-5.40415	-5.466	-4.36603
b1826	mgrB	778.444	1258.96	940	560.927	607.272	258.572	230.938	76.0857	0	0	0	992.469	414.427	0.417572	-1.2599	0.565183	0.61188	0.260534	0.23269	-0.823209	-0.708678	-1.94045	-2.10352
b4698	mgrR	208.655	0	395.935	206.733	99.473	95.2985	204.273	168.251	72.9875	52.9494	52.7293	201.53	151.445	0.751474	-0.412206	1.02582	0.493589	0.472875	1.01361	0.0367763	-1.01862	-1.08047	0.0195043
b0963	mgsA	3137.57	3035.47	2955.9	4159.49	3160.11	1998.15	1370	1021.51	108.206	11.2142	22.3351	3042.98	2671.94	0.878066	-0.187598	1.36691	1.03849	0.656642	0.450216	0.450923	0.0544923	-0.606821	-1.15131
b4242	mgtA	653.131	693.743	530.643	264.053	128.843	61.7178	39.1978	44.3928	7.8781	0	5.69148	625.839	123.453	0.19726	-2.34183	0.421918	0.205872	0.0986162	0.0626324	-1.24496	-2.28018	-3.34203	-3.99695
b4702	mgtL	6491.93	4906.53	7246.36	4161.97	2912.87	697.657	1121.57	410.576	267.162	0	0	6214.94	2223.52	0.35777	-1.4829	0.669672	0.468689	0.112255	0.180464	-0.578473	-1.0933	-3.15515	-2.47021
b0347	mhpA	24.3264	6.01068	0	78.3326	34.7916	72.2184	15.877	32.6931	12.764	3.08659	0	10.1124	50.3049	4.9746	2.31458	7.74623	3.44051	7.14161	1.57006	2.95349	1.78262	2.83625	0.65082
b0348	mhpB	53.6005	10.5951	40.684	21.2427	40.8851	0	13.9933	5.76285	14.9996	0	0	34.9599	19.0303	0.544347	-0.877403	0.607632	1.16949	0	0.400267	-0.71873	0.225876	-	-1.32096
b0349	mhpC	23.3713	46.1975	33.2613	23.156	44.5676	10.6743	15.2536	31.4095	40.8764	0	0	34.2767	23.4129	0.683056	-0.549925	0.675562	1.30023	0.311416	0.445015	-0.56584	0.378767	-1.68308	-1.16807
b0350	mhpD	25.018	24.7262	71.2096	49.5751	59.6346	34.2792	57.1493	40.3471	8.75129	0	0	40.3179	50.1596	1.2441	0.315103	1.2296	1.47911	0.850222	1.41747	0.298194	0.564729	-0.234088	0.503315
b0352	mhpE	79.9192	78.9873	85.3039	29.6937	104.776	73.0026	71.7208	64.4438	34.9447	5.07018	0	81.4035	69.7982	0.857435	-0.221901	0.364772	1.28712	0.8968	0.881053	-1.45493	0.364141	-0.157142	-0.182699
b0351	mhpF	31.9572	10.5282	40.4271	94.9885	60.9403	107.035	62.5721	28.6323	14.9048	0	0	27.6375	81.3841	2.9447	1.55812	3.43695	2.20499	3.87283	2.26403	1.78113	1.14077	1.95339	1.17889
b0346	mhpR	595.281	636.367	564.79	1095.34	1517.41	1276.18	705.678	463.685	59.494	0	0	598.812	1148.65	1.91822	0.939765	1.82919	2.53403	2.13118	1.17846	0.871202	1.34144	1.09165	0.236906
b0353	mhpT	83.5654	41.2955	63.4281	99.3549	71.7093	76.3333	136.351	85.353	23.3849	4.2412	0	62.763	95.9371	1.52856	0.612174	1.58302	1.14254	1.21621	2.17247	0.662677	0.192246	0.282398	1.11934
b4171	miaA	4655.09	4527.12	4184.2	7588.53	8765.25	4213.3	2468.12	1987.08	536.574	145.973	107.679	4455.47	5758.8	1.29252	0.37019	1.70319	1.9673	0.945646	0.553953	0.768243	0.976217	-0.0806274	-0.852165
b0661	miaB	2622.33	2661.99	2541.95	2077.13	1375.51	1064.61	881.262	664.735	348.023	43.2817	35.9182	2608.76	1349.63	0.517346	-0.950799	0.796216	0.527266	0.408092	0.33781	-0.328768	-0.923397	-1.29303	-1.56572
b4442	micA	0	0	249.388	260.43	125.31	0	85.777	0	0	0	0	83.1292	117.879	1.41803	0.503884	3.13284	1.50741	0	1.03185	1.64747	0.592076	-	0.0452355
b4427	micC	0	0	0	0	0	0	0	0	0	0	0	0	0	-	-	-	-	-	-	-	-	-	-
b4439	micF	0	217.43	0	0	0	0	0	0	0	0	0	72.4766	0	0	-	0	0	0	0	-	-	-	-
b1176	minC	3450.91	3669.71	3094.56	3693.24	3220.92	2553.73	1777.13	1088.03	122.241	7.39006	0	3405.06	2811.25	0.82561	-0.276468	1.08463	0.945922	0.749979	0.521907	0.117205	-0.0802074	-0.415077	-0.938135
b1175	minD	4823.09	4840.76	3476.38	5396.07	5644.36	4075.54	3139.73	1661.52	174.379	12.6505	6.29895	4380.08	4563.93	1.04197	0.0593195	1.23196	1.28864	0.930472	0.716822	0.300954	0.365854	-0.103965	-0.480313
b1174	minE	2777.23	2368.84	2129.64	3543.22	3482.3	3162.41	2085.74	1922.45	186.31	57.9258	0	2425.24	3068.42	1.2652	0.339369	1.46098	1.43586	1.30396	0.860013	0.546937	0.521917	0.382898	-0.217569
b3742	mioC	4888.56	6005.58	4551.47	3689.23	2352.32	1314.6	1401.48	1043.82	255.703	34.7817	57.7285	5148.53	2189.41	0.425249	-1.23362	0.71656	0.456892	0.255336	0.272209	-0.48084	-1.13007	-1.96953	-1.87721
b1782	mipA	8464.8	9130.3	7400.56	7486.32	4216.54	1053.27	1071.29	1006.35	702.285	68.8484	34.2811	8331.89	3456.85	0.414895	-1.26918	0.898515	0.506072	0.126414	0.128577	-0.154385	-0.982585	-2.98377	-2.95929
b2346	mlaA	3069.44	2808.44	2428.97	3293.5	2185.38	1861.04	1137.26	612.465	75.0176	27.2111	13.549	2768.95	2119.29	0.765377	-0.385758	1.18944	0.789243	0.672108	0.410717	0.25028	-0.341458	-0.573234	-1.28378
b3191	mlaB	1208.85	1024.07	2064.47	2737.63	2371.06	2366.2	1194.73	1522.49	314.12	35.0586	17.4565	1432.46	2167.4	1.51306	0.597471	1.91113	1.65523	1.65184	0.834039	0.93443	0.727033	0.724075	-0.261813
b3192	mlaC	2725.17	2535.88	2041.25	5542.24	5713.35	3348.21	2589.93	2004.71	836.196	48.53	16.1094	2434.1	4298.43	1.76592	0.820423	2.27692	2.34722	1.37554	1.06402	1.18708	1.23095	0.46	0.0895231
b3193	mlaD	1487.66	1379.55	1289.48	3184.48	2048.86	1375.69	994.92	809.602	231.282	0	0	1385.57	1900.99	1.37199	0.456272	2.29832	1.47871	0.992871	0.71806	1.20058	0.564342	-0.0103216	-0.477823
b3194	mlaE	1384.67	1227.84	1019.08	2205.33	1258.55	768.36	447.642	375.661	135.802	0	13.0812	1210.53	1169.97	0.966495	-0.0491662	1.82179	1.03967	0.63473	0.36979	0.865357	0.0561237	-0.655785	-1.43522
b3195	mlaF	1938.89	1866.83	1720.9	3247.17	2087.21	948.391	669.464	531.236	140.021	0	12.6446	1842.21	1738.06	0.943465	-0.0839584	1.76265	1.133	0.514812	0.363403	0.817747	0.180142	-0.957881	-1.46036
b1594	mlc	846.079	885.402	779.132	509.547	395.446	439.467	270.69	182.824	29.0155	4.20991	0	836.871	403.787	0.482496	-1.05141	0.608871	0.472529	0.525131	0.323455	-0.715791	-1.08152	-0.929251	-1.62837
b1639	mliC	153.796	121.602	175.102	426.662	322.607	280.971	140.528	66.1414	21.5191	0	15.5463	150.167	292.692	1.94912	0.96282	2.84126	2.14833	1.87106	0.935816	1.50653	1.10321	0.903859	-0.0957036
b2127	mlrA	235.344	396.787	170.75	274.325	725.976	1454.25	1183.63	699.552	96.8508	7.02612	0	267.627	909.544	3.39855	1.76492	1.02503	2.71264	5.43386	4.42268	0.0356612	1.4397	2.44198	2.14492
b2813	mltA	1808.09	1750.54	1601.7	959.699	562.925	269.651	246.853	163.65	38.7226	4.68194	9.32497	1720.11	509.782	0.296366	-1.75455	0.557929	0.327261	0.156764	0.14351	-0.841845	-1.61148	-2.67334	-2.80077
b2701	mltB	811.447	838.858	619.447	619.152	480.221	553.786	486.992	436.213	182.704	4.73372	18.8562	756.584	535.038	0.707176	-0.49986	0.818352	0.634723	0.731955	0.643672	-0.289206	-0.655802	-0.450173	-0.635602
b2963	mltC	769.065	834.253	649.587	167.264	232.503	197.045	312.184	176.464	78.7372	4.76005	4.74026	750.968	227.249	0.302608	-1.72448	0.222732	0.309605	0.262387	0.415708	-2.16662	-1.6915	-1.93023	-1.26636
b0211	mltD	5499.55	5398.6	4814.85	1757.23	966.309	939.371	914.365	749.12	344.084	75.642	52.7293	5237.67	1144.32	0.218479	-2.19443	0.335499	0.184492	0.179349	0.174575	-1.57562	-2.43837	-2.47916	-2.51808
b2558	mltF	195.111	218.548	178.947	77.3257	74.413	47.5268	63.6712	34.9623	13.65	3.30083	0	197.535	65.7342	0.332772	-1.58739	0.391453	0.376707	0.240599	0.322329	-1.35309	-1.40848	-2.0553	-1.6334
b0261	mmuM	662.346	311.214	412.078	441.083	238.116	119.021	99.2142	75.8817	15.1927	5.51083	5.48792	461.879	224.359	0.485752	-1.04171	0.954975	0.515538	0.257688	0.214805	-0.0664658	-0.95585	-1.9563	-2.2189
b0260	mmuP	425.564	178.221	164.244	57.1722	68.7732	59.2984	61.1994	62.04	15.1385	7.32158	3.64558	256.01	61.6108	0.240658	-2.05494	0.22332	0.268635	0.231626	0.239051	-2.16281	-1.89628	-2.11013	-2.06461
b1448	mnaT	996.348	1042.66	1130.67	1432.37	1285.28	892.274	573.779	315.065	27.3351	0	0	1056.56	1045.92	0.989935	-0.0145937	1.35569	1.21647	0.84451	0.543064	0.439029	0.282707	-0.243813	-0.880805
b0731	mngA	0	0	0	10.1483	19.5322	14.0343	20.0552	5.50621	0	2.59924	0	0	15.9425	-	-	-	-	-	-	-	-	-	-
b0732	mngB	96.0859	68.3752	47.4054	68.5447	65.9627	98.3026	95.3223	76.447	32.2664	0	1.94255	70.6222	82.0331	1.16158	0.216085	0.970583	0.934023	1.39195	1.34975	-0.0430761	-0.09847	0.477109	0.432692
b0730	mngR	364.424	443.292	279.266	388.842	387.559	115.229	201.255	105.487	0	0	0	362.327	273.221	0.754074	-0.407222	1.07318	1.06964	0.318026	0.555452	0.101891	0.0971234	-1.65278	-0.848267
b1133	mnmA	2708.37	3725.79	3264.14	1704.34	1090.52	835.801	1003.27	531.224	262.452	46.4384	32.3718	3232.77	1158.48	0.358356	-1.48054	0.527207	0.337332	0.258541	0.310343	-0.92356	-1.56776	-1.95154	-1.68807
b2324	mnmC	267.372	324.085	311.113	184.937	312.651	211.975	230.478	168.14	91.762	12.8018	7.64917	300.857	235.01	0.781136	-0.356354	0.6147	1.0392	0.704572	0.766071	-0.702045	0.0554758	-0.505181	-0.38445
b3706	mnmE	1053.52	1041.24	1217.78	1065.87	926.689	962.348	944.239	797.673	648.808	56.4819	44.9978	1104.18	974.787	0.882816	-0.179816	0.965308	0.839255	0.871549	0.855149	-0.0509384	-0.252818	-0.198346	-0.225752
b3741	mnmG	1901.81	2488.53	1865.39	1820.6	1154.39	538.293	580.414	555.821	266.101	29.9084	8.12294	2085.24	1023.42	0.490794	-1.02681	0.873088	0.553601	0.258144	0.278344	-0.195802	-0.853082	-1.95375	-1.84506
b0503	mnmH	101.753	274.271	175.529	192.466	79.3784	92.9466	96.5972	49.727	19.4144	4.69478	9.35054	183.851	115.347	0.627394	-0.672556	1.04686	0.431754	0.505554	0.52541	0.0660674	-1.21172	-0.984064	-0.928484
b2392	mntH	523.155	533.212	457.58	826.098	1410.7	1926.45	944.309	355.937	68.6248	4.1487	24.7887	504.649	1276.89	2.53025	1.33928	1.63698	2.79541	3.8174	1.87122	0.711034	1.48306	1.93259	0.90398
b1821	mntP	303.951	141.368	254.455	354.296	272.76	179.653	140.032	153.785	75.0508	0	0	233.258	236.685	1.01469	0.0210438	1.5189	1.16935	0.770191	0.600331	0.603029	0.225707	-0.376713	-0.736171
b0817	mntR	1408.53	1584.86	1377.51	1567.32	1570.27	673.008	594.01	232.982	60.6406	10.9981	21.9047	1456.97	1101.15	0.755784	-0.403955	1.07574	1.07776	0.461924	0.407703	0.105333	0.108042	-1.11427	-1.29441
b4705	mntS	1185.91	1875.33	1125.17	1566.65	1281.49	1227.71	567.603	595.014	55.3109	40.1257	0	1395.47	1160.86	0.831881	-0.265551	1.12267	0.918323	0.879785	0.406747	0.166933	-0.122926	-0.184777	-1.2978
b0781	moaA	1708.8	1709.1	1378.57	2666.32	2517.1	1990.86	1402.44	940.609	171.805	15.5797	0	1598.82	2144.18	1.3411	0.423417	1.66768	1.57435	1.24521	0.877172	0.73784	0.654754	0.316385	-0.189068
b0782	moaB	1620.74	1113.48	937.639	2389.14	3128.35	3412.32	3624.92	2943.2	483.97	0	29.9692	1223.95	3138.68	2.56438	1.35861	1.95199	2.55594	2.78795	2.96164	0.964944	1.35385	1.4792	1.5664
b0783	moaC	1168.47	618.666	1187.81	682.22	1054.41	1353.24	1538.86	1469.4	335.743	0	10.5459	991.647	1157.18	1.16693	0.222719	0.687967	1.0633	1.36464	1.55182	-0.539589	0.0885437	0.448519	0.633962
b0784	moaD	206.526	122.471	156.758	245.549	118.15	264.113	350.46	399.683	115.588	0	0	161.918	244.568	1.51044	0.59497	1.5165	0.729687	1.63115	2.16443	0.600744	-0.45465	0.705891	1.11399
b0785	moaE	1119.44	1283.41	1380.74	1131.32	1536.99	2208.73	1563.53	1937.75	563.877	45.4521	0	1261.2	1610.14	1.27668	0.352395	0.897018	1.21868	1.7513	1.23972	-0.156792	0.285314	0.808425	0.310015
b3857	mobA	519.851	291.147	312.375	1184.65	660.882	569.833	316.67	102.468	12.1229	0	0	374.458	683.008	1.82399	0.867099	3.16363	1.7649	1.52175	0.845676	1.66158	0.81959	0.605736	-0.241824
b3856	mobB	211.229	246.723	182.19	399.541	402.8	157.866	213.059	92.9055	53.7365	0	0	213.381	293.316	1.37462	0.459029	1.87243	1.88771	0.739835	0.998493	0.904913	0.916634	-0.434724	-0.00217562
b2877	mocA	122.558	138.433	83.0573	52.041	267.097	351.846	148.552	75.2959	36.7463	0	0	114.683	204.884	1.78653	0.83716	0.453783	2.32901	3.068	1.29533	-1.13993	1.21972	1.6173	0.373317
b0763	modA	615.303	543.434	310.525	765.288	461.848	263.088	196.521	140.754	27.4765	0	6.61675	489.754	421.686	0.861017	-0.215886	1.5626	0.943021	0.537184	0.401266	0.643946	-0.0846378	-0.896511	-1.31737
b0764	modB	220.314	304.843	390.189	218.285	154.046	174.414	124.619	63.1655	0	0	0	305.115	167.841	0.550091	-0.862258	0.715419	0.504878	0.571634	0.408434	-0.483141	-0.985993	-0.806837	-1.29183
b0765	modC	325.21	207.976	317.627	255.876	255.358	122.321	87.3985	113.122	20.075	0	4.83435	283.605	180.238	0.635527	-0.653974	0.90223	0.900401	0.431308	0.30817	-0.148433	-0.15136	-1.21321	-1.6982
b0761	modE	667.802	621.937	621.412	445.342	526.525	410.582	284.98	276.149	62.8915	6.51788	0	637.05	416.857	0.654355	-0.611854	0.699069	0.826505	0.644504	0.447343	-0.516493	-0.274905	-0.633738	-1.16055
b0760	modF	2172.45	1569.57	1343.68	694.776	819.369	408.191	273.706	133.047	9.61928	0	6.94938	1695.23	549.01	0.323855	-1.62658	0.409841	0.483337	0.240788	0.161456	-1.28686	-1.0489	-2.05417	-2.63079
b0827	moeA	1057.04	712.676	723.022	1428.89	1437.57	808.379	582.936	409.662	68.7915	8.31756	0	830.915	1064.44	1.28105	0.357326	1.71966	1.7301	0.972878	0.70156	0.78212	0.790857	-0.0396691	-0.511362
b0826	moeB	756.618	627.614	628.131	508.691	502.412	308.543	370.364	254.212	18.9046	6.85726	0	670.788	422.503	0.62986	-0.666896	0.758349	0.748988	0.459972	0.552133	-0.399067	-0.416986	-1.12038	-0.856911
b0009	mog	827.511	834.9	719.698	785.728	608.192	740.147	393.814	324.369	36.1829	0	0	794.036	631.97	0.795896	-0.329349	0.989536	0.76595	0.932132	0.495965	-0.0151761	-0.384679	-0.101394	-1.01169
b1420	mokB	484.779	299.454	229.974	420.275	288.889	110.706	79.0998	162.878	169.576	153.775	30.6272	338.069	224.742	0.664782	-0.589046	1.24316	0.854525	0.327466	0.233975	0.314016	-0.226805	-1.61058	-2.09557
b0018	mokC	0	0	0	0	46.1669	132.688	63.2041	0	0	0	0	0	60.5149	-	-	-	-	-	-	-	-	-	-
b1890	motA	22.818	11.2759	10.8246	11.3039	0	10.4216	14.8925	6.13318	0	0	0	14.9728	9.15451	0.611407	-0.709794	0.754961	0	0.696033	0.994635	-0.405526	-	-0.522772	-0.00776076
b1889	motB	0	32.4031	0	21.6557	41.6798	9.98268	14.2653	17.6246	0	0	0	10.801	21.8959	2.0272	1.01949	2.00496	3.85887	0.924233	1.32073	1.00357	1.94818	-0.113672	0.401339
b1326	mpaA	750.642	796.844	738.571	950.32	1192.86	1015.82	798.386	373.635	116.7	35.2754	0	762.019	989.346	1.29832	0.376647	1.24711	1.56539	1.33306	1.04772	0.318586	0.646521	0.414745	0.0672592
b4233	mpl	1739.45	1995.98	2132.87	1781.85	1644.46	956.039	654.229	328.864	41.2515	7.48156	11.1757	1956.1	1259.14	0.643701	-0.635538	0.91092	0.84068	0.488747	0.334456	-0.134604	-0.250371	-1.03284	-1.58011
b1329	mppA	671.305	756.488	494.06	522.152	861.401	1071.68	663.349	384.485	109.73	6.36837	9.51286	640.618	779.646	1.21702	0.283355	0.815076	1.34464	1.67289	1.03548	-0.294993	0.427221	0.742339	0.0503051
b2684	mprA	5479.95	5283.95	4402.16	3783.61	1474.64	1133.69	872.336	882.738	333.952	19.3815	19.3009	5055.36	1816.07	0.359237	-1.47699	0.748436	0.291699	0.224256	0.172557	-0.418049	-1.77745	-2.15678	-2.53486
b2210	mqo	922.215	1105.91	1032.47	322.848	105.516	292.033	308.974	188.388	68.8193	3.12035	0	1020.2	257.343	0.252248	-1.98709	0.316456	0.103427	0.286251	0.302857	-1.65992	-3.27331	-1.80465	-1.72329
b3021	mqsA	538.013	582.381	291.689	1700.71	1954.2	1567.96	1019.99	592.217	161.312	26.0055	0	470.694	1560.72	3.31577	1.72934	3.61319	4.15175	3.33117	2.16698	1.85327	2.05372	1.73603	1.11569
b3022	mqsR	547.015	777.164	324.372	2472.77	2803.39	2061.15	1182.62	827.047	71.7546	34.7033	0	549.517	2129.98	3.8761	1.95461	4.49989	5.10155	3.75084	2.15211	2.16989	2.35094	1.90722	1.10575
b0087	mraY	1010.11	1395.81	1100.35	250.201	347.788	469.887	531.072	492.729	248.643	0	4.72712	1168.76	399.737	0.342019	-1.54785	0.214075	0.297571	0.402041	0.454391	-2.22381	-1.74869	-1.31459	-1.13799
b0081	mraZ	2806.14	2817.09	2578.55	5013.28	3939.61	3007.31	2192	1294.7	200.955	22.4283	11.1676	2733.93	3538.05	1.29413	0.371981	1.83373	1.44101	1.1	0.801776	0.874782	0.527079	0.137501	-0.318729
b3396	mrcA	828.774	1207.11	959.39	208.232	166.36	94.1783	119.053	110.849	11.0968	8.0503	6.01263	998.425	146.956	0.147188	-2.76427	0.208561	0.166623	0.0943268	0.11924	-2.26146	-2.58534	-3.40619	-3.06805
b0149	mrcB	846.642	943.339	932.104	929.851	738.707	576.379	435.283	322.028	81.0236	10.1344	4.03689	907.362	670.055	0.738465	-0.437398	1.02479	0.814126	0.635226	0.479724	0.0353222	-0.296676	-0.654659	-1.05972
b0635	mrdA	830.449	1068.05	1000.04	147.682	126.892	194.507	163.297	160.256	152.694	10.8071	8.07167	966.18	158.095	0.163628	-2.6115	0.152852	0.131334	0.201316	0.169013	-2.7098	-2.92869	-2.31247	-2.5648
b0634	mrdB	837.247	683.574	811.631	243.451	303.697	399.02	392.013	273.963	216.468	13.8564	4.59959	777.484	334.545	0.430292	-1.21661	0.313126	0.390615	0.513219	0.504207	-1.67518	-1.35618	-0.962353	-0.987911
b3251	mreB	7888.18	9129.13	8312.64	5912.12	4042.72	2676.58	2197.39	2013.32	665.215	39.3948	44.1349	8443.32	3707.2	0.439069	-1.18748	0.700213	0.478808	0.317006	0.260252	-0.514135	-1.06248	-1.65742	-1.94202
b3250	mreC	1945.05	2239.74	2620.15	118.174	131.218	150.853	167.666	221.945	147.629	13.9694	23.1856	2268.32	141.978	0.0625916	-3.99789	0.0520975	0.0578481	0.0665046	0.0739164	-4.26264	-4.11159	-3.9104	-3.75796
b3249	mreD	1161.29	1537.16	1495.3	143.824	237.268	322.023	189.483	245.252	101.554	10.5248	20.9621	1397.92	223.149	0.15963	-2.6472	0.102884	0.16973	0.23036	0.135547	-3.2809	-2.55869	-2.11804	-2.88314
b2113	mrp	3823.43	3787.86	3844.03	6220.27	5629.24	3350.83	2578.8	1967.08	376.652	23.1564	13.8361	3818.44	4444.79	1.16403	0.219129	1.62901	1.47422	0.877539	0.675354	0.703993	0.559956	-0.188466	-0.566283
b4351	mrr	597.886	492.428	588.271	1459.01	1214.03	364.095	209.562	119.04	15.4919	5.61936	0	559.528	811.673	1.45064	0.536688	2.60757	2.16973	0.650717	0.374534	1.3827	1.11752	-0.619898	-1.41683
b0914	msbA	1759.96	2248.68	1867.55	860.403	689.995	539.407	578.112	494.84	162.009	11.7531	14.6303	1958.73	666.979	0.340516	-1.55421	0.439266	0.352266	0.275386	0.295146	-1.18683	-1.50526	-1.86047	-1.7605
b0465	mscK	656.19	755.636	645.426	381.737	272.648	244.709	212.172	144.013	29.4816	1.52769	3.04268	685.751	277.817	0.405128	-1.30355	0.556671	0.397591	0.356849	0.309401	-0.845104	-1.33064	-1.48662	-1.69245
b3291	mscL	5207.98	4927.7	3653.23	11004.8	17815.1	18262.5	9472.29	7443.69	2797.38	112.743	49.9	4596.3	14138.7	3.0761	1.6211	2.39427	3.87597	3.97329	2.06085	1.25958	1.95456	1.99034	1.04324
b4159	mscM	344.127	322.055	375.62	66.3811	87.11	105.709	95.4053	116.235	46.8719	9.27371	4.61759	347.267	88.6513	0.255283	-1.96983	0.191153	0.250844	0.304402	0.274732	-2.3872	-1.99514	-1.71595	-1.86391
b2924	mscS	7836.94	6791.9	5571.06	14352	19634.4	36459.9	30136.5	28029.3	19963.4	1600.55	65.4212	6733.3	25145.7	3.73452	1.90092	2.13149	2.91601	5.41486	4.47573	1.09186	1.54399	2.43692	2.16212
b4219	msrA	1554.45	1254.14	1038.4	3991.77	4854.69	3955.49	2660.57	1722.42	454.971	24.1509	0	1282.33	3865.63	3.01454	1.59194	3.11291	3.78584	3.08461	2.07479	1.63826	1.92061	1.62509	1.05297
b1778	msrB	5243.66	4940.34	4626.35	11264.7	8480.74	4901.76	4158	2371	479.986	87.0524	37.1531	4936.78	7201.3	1.4587	0.544687	2.28179	1.71787	0.992906	0.84225	1.19017	0.780618	-0.0102716	-0.24768
b1832	msrC	6984.07	7003.25	6008.13	8271.41	5843.69	5189.26	3202.74	1893.65	284.901	20.6684	0	6665.15	5626.78	0.844209	-0.244328	1.24099	0.876753	0.778567	0.480521	0.311496	-0.189758	-0.361107	-1.05733
b1051	msyB	6845.73	6578.7	4595.33	10214.2	15479.5	34059.3	23152.2	16378.6	8897.06	672.91	68.3789	6006.59	20726.3	3.4506	1.78685	1.7005	2.57709	5.67032	3.85447	0.765963	1.36574	2.50343	1.94653
b1976	mtfA	1104.67	978.843	698.724	566.117	690.071	637.914	472.366	348.114	97.7135	12.8886	12.835	927.411	591.617	0.637923	-0.648546	0.610427	0.744083	0.687844	0.509338	-0.712108	-0.426465	-0.539847	-0.973306
b3208	mtgA	333.619	453.377	514.362	82.6365	79.5238	76.1865	190.524	112.091	38.8999	0	0	433.786	107.218	0.247167	-2.01644	0.190501	0.183325	0.175632	0.439212	-2.39213	-2.44753	-2.50938	-1.18701
b3599	mtlA	899.3	815.617	777.951	277.788	221.929	507.379	300.376	170.626	107.326	8.05451	2.67368	830.956	326.868	0.393364	-1.34606	0.334299	0.267077	0.610596	0.361483	-1.58079	-1.90467	-0.711709	-1.468
b3600	mtlD	1137.15	914.796	986.906	515.303	529.512	845.484	747.934	578.132	228.181	17.8958	8.91071	1012.95	659.558	0.651125	-0.618993	0.508714	0.522742	0.834674	0.738371	-0.975073	-0.93583	-0.260715	-0.437582
b3601	mtlR	396.516	443.008	392.563	239.134	295.877	267.713	258.792	250.227	84.4268	8.74973	0	410.696	265.379	0.64617	-0.630014	0.582267	0.720429	0.651852	0.630132	-0.780247	-0.473071	-0.617384	-0.666274
b0159	mtn	3929.02	3281.38	3824.06	3160.24	3068.84	2489.78	1684.33	1636.72	618.721	264.899	51.294	3678.16	2600.8	0.707092	-0.50003	0.85919	0.834343	0.676909	0.457927	-0.21895	-0.261288	-0.562966	-1.12681
b3161	mtr	244.046	257.28	355.037	80.5994	38.7817	29.7233	58.4028	21.8655	0	0	0	285.454	51.8768	0.181734	-2.4601	0.282355	0.13586	0.104126	0.204596	-1.82442	-2.87981	-3.26359	-2.28915
b3068	mug	1399.97	1324.34	1214.41	1406.89	1258.55	1571.11	952.871	774.09	167.9	10.1504	0	1312.91	1297.35	0.988154	-0.0171924	1.07158	0.958598	1.19666	0.725771	0.0997442	-0.0610027	0.259017	-0.462413
b0924	mukB	1540.66	1518.21	1431.6	953.198	975.705	692.261	570.148	548.892	168.264	18.4254	16.0553	1496.82	797.828	0.533015	-0.907752	0.636815	0.651852	0.462487	0.380906	-0.651054	-0.617384	-1.11251	-1.39249
b0923	mukE	1221.85	1207.6	1282.01	840.295	740.113	420.18	450.329	340.008	20.113	7.29558	7.26526	1237.15	612.729	0.495274	-1.0137	0.679217	0.59824	0.339635	0.364005	-0.558055	-0.741205	-1.55794	-1.45797
b0922	mukF	1178.85	892.745	958.69	1683.74	1109.4	594.354	489.617	366.242	53.5536	19.4255	3.86894	1010.1	969.277	0.959589	-0.0595113	1.66691	1.09831	0.588414	0.484723	0.737173	0.13529	-0.765097	-1.04477
b3189	murA	3793.91	4099.21	3851.25	3902.32	2000.28	1204.14	1064.96	790.742	269.921	16.318	24.3753	3914.79	2042.92	0.521848	-0.938299	0.996814	0.510956	0.307587	0.272034	-0.00460379	-0.96873	-1.70093	-1.87814
b3972	murB	1073.01	1206.44	812.572	1472.77	1417.3	728.366	391.921	391.605	82.6435	24.981	4.97543	1030.67	1002.59	0.972752	-0.0398567	1.42894	1.37512	0.706689	0.380257	0.514948	0.459554	-0.500852	-1.39495
b0091	murC	1605.44	1932.54	1796.61	985.663	372.872	952.598	792.58	800.345	619.182	17.4105	10.4029	1778.2	775.928	0.436357	-1.19642	0.554304	0.209691	0.53571	0.445721	-0.85125	-2.25366	-0.900476	-1.16579
b0088	murD	1391.85	1550.43	1561.33	464.757	476.579	927.206	667.509	727.555	419.623	19.514	7.77317	1501.2	634.013	0.422337	-1.24353	0.30959	0.317465	0.617642	0.44465	-1.69157	-1.65533	-0.695157	-1.16926
b0085	murE	1551.65	1533.56	1504.46	836.109	1258.83	1063.02	786.184	973.15	176.162	3.454	10.3189	1529.89	986.037	0.644515	-0.633715	0.546516	0.822825	0.694837	0.513882	-0.871665	-0.281343	-0.525254	-0.960491
b0086	murF	1460.59	1686.6	1859.48	376.55	959.204	952.985	773.32	869.299	302.377	3.7821	7.53276	1668.89	765.515	0.458697	-1.12439	0.225629	0.574756	0.57103	0.463374	-2.14797	-0.798978	-0.808362	-1.10975
b0090	murG	1384.71	1509.17	1574.74	676.582	271.29	606.445	557.108	642.415	391.479	9.62716	4.79358	1489.54	527.856	0.354375	-1.49665	0.454222	0.18213	0.407136	0.374014	-1.13853	-2.45696	-1.29642	-1.41884
b3967	murI	767.544	968.666	885.079	596.68	641.758	420.67	323.691	247.567	82.6113	11.9862	5.9682	873.763	495.7	0.567316	-0.817775	0.682886	0.734476	0.481447	0.370456	-0.550284	-0.445213	-1.05455	-1.43263
b1069	murJ	626.305	723.255	819.405	300.47	213.721	222.819	124.782	166.571	23.0612	0	0	722.988	215.448	0.297997	-1.74663	0.415595	0.295608	0.308191	0.172592	-1.26675	-1.75824	-1.6981	-2.53456
b2429	murP	71.0658	63.2134	121.366	42.2468	47.4313	19.4746	23.1911	34.3828	9.94353	0	0	85.2152	33.086	0.388264	-1.36489	0.495766	0.556606	0.228535	0.272148	-1.01227	-0.845271	-2.12951	-1.87754
b2428	murQ	146.827	189.766	139.306	145.475	86.1507	123.803	66.3432	60.7157	15.8031	11.4645	0	158.633	105.443	0.664697	-0.589231	0.917052	0.543082	0.780437	0.418218	-0.124924	-0.880758	-0.357647	-1.25767
b2427	murR	94.4669	70.024	67.2212	163.795	191.401	86.2913	23.1208	12.6958	0	0	0	77.2374	116.152	1.50383	0.588643	2.12066	2.47809	1.11722	0.299347	1.08452	1.30923	0.159916	-1.74011
b2831	mutH	132.189	174.196	250.835	480.227	462.138	321.996	230.067	134.227	41.1018	0	0	185.74	373.607	2.01145	1.00824	2.58548	2.48809	1.73358	1.23865	1.37043	1.31504	0.793756	0.308767
b4170	mutL	498.592	709.384	551.029	374.571	496.288	565.548	468.453	415.3	111.161	2.78078	8.30765	586.335	476.215	0.81219	-0.300112	0.638835	0.846424	0.964548	0.798951	-0.646485	-0.240547	-0.0520753	-0.32382
b3635	mutM	312.725	457.436	439.126	272.663	393.589	91.4112	73.4777	87.4187	78.7616	0	0	403.095	207.785	0.515474	-0.956028	0.676423	0.976416	0.226773	0.182284	-0.564001	-0.0344327	-2.14068	-2.45574
b2733	mutS	513.694	593.623	573.611	548.114	406.903	205.742	224.373	118.956	16.5868	2.0055	0	560.309	346.283	0.618021	-0.694271	0.978234	0.726212	0.367194	0.400446	-0.0317481	-0.461537	-1.44539	-1.32032
b0099	mutT	572.326	617.076	419.6	180.427	198.435	118.817	101.874	83.9095	36.3999	13.2033	0	536.334	149.888	0.279468	-1.83925	0.336407	0.369983	0.221535	0.189945	-1.57172	-1.43447	-2.17439	-2.39635
b2961	mutY	904.238	1045.81	1113.47	514.672	476.941	404.203	326.474	258.561	94.2177	9.76443	9.72385	1021.17	430.573	0.421645	-1.2459	0.504	0.467051	0.395822	0.319705	-0.988505	-1.09835	-1.33708	-1.64519
b3096	mzrA	528.448	600.628	651.794	340.327	201.543	337.899	344.9	227.264	55.4553	0	26.7089	593.623	306.167	0.51576	-0.955227	0.573305	0.339514	0.569215	0.581008	-0.802624	-1.55846	-0.812954	-0.78337
b1988	nac	209.679	338.119	314.114	98.4069	105.222	141.129	122.445	71.1904	77.206	16.8029	5.57769	287.304	116.801	0.406541	-1.29853	0.342518	0.36624	0.491219	0.426186	-1.54575	-1.44914	-1.02556	-1.23044
b0750	nadA	5705.11	6108.46	4105.69	1624.63	851.1	576.086	462.275	281.656	88.2428	39.3948	49.0388	5306.42	878.523	0.165558	-2.59459	0.306163	0.160391	0.108564	0.0871161	-1.70763	-2.64034	-3.20338	-3.52092
b2574	nadB	811.079	739.958	609.708	290.536	196.309	68.3893	65.1525	60.3714	8.7297	0	0	720.248	155.097	0.215338	-2.21533	0.403382	0.272557	0.0949524	0.0904583	-1.30978	-1.87537	-3.39665	-3.4666
b0109	nadC	1269.22	1052.82	892.406	1774.02	1307.41	693.556	613.887	304.599	23.7843	5.7515	5.7276	1071.48	1097.22	1.02402	0.0342419	1.65567	1.22019	0.647287	0.572933	0.727413	0.287102	-0.627523	-0.803562
b0639	nadD	931.461	936.203	704.005	359.768	240.846	490.319	484.286	441.321	187.764	8.01262	15.9586	857.223	393.805	0.459396	-1.12219	0.41969	0.280961	0.571986	0.564947	-1.2526	-1.83156	-0.805949	-0.823812
b1740	nadE	3744.44	4003.13	3320.44	4000.93	3978.56	2883.85	2531.72	2006.34	624.939	24.842	0	3689.34	3348.76	0.907687	-0.139733	1.08446	1.07839	0.781671	0.686226	0.116973	0.108885	-0.355367	-0.543244
b2615	nadK	899.023	797.407	721.747	1016.36	1098.96	1137.07	932.801	470.9	137.08	0	0	806.059	1046.3	1.29804	0.376336	1.2609	1.36338	1.41065	1.15724	0.334455	0.447183	0.496363	0.210683
b4390	nadR	919.979	982.316	1028.72	1033.58	971.154	1147.99	900.659	503.389	114.932	8.33781	4.15158	977.007	1013.35	1.0372	0.0526878	1.05791	0.99401	1.17501	0.921855	0.0812139	-0.00866834	0.232672	-0.117388
b0677	nagA	846.253	662.138	610.544	759.853	832.09	1199.78	920.534	616.043	172.678	4.47395	0	706.311	928.065	1.31396	0.393921	1.0758	1.17808	1.69866	1.3033	0.105416	0.236436	0.764396	0.382166
b0678	nagB	1049.93	1200.21	864.128	1002.66	1169.93	1883.46	1188.87	952.023	619.482	205.444	19.1803	1038.09	1311.23	1.26312	0.336988	0.965868	1.127	1.81435	1.14525	-0.0501021	0.172489	0.859453	0.19566
b0676	nagC	1144.7	901.799	912.922	304.084	656.44	757.701	866.207	615.359	110.259	8.41982	4.19241	986.472	646.108	0.654969	-0.610502	0.308254	0.665442	0.768092	0.878086	-1.69781	-0.587614	-0.380649	-0.187566
b0679	nagE	1159.67	1531.62	1425.91	1561.18	1512.29	1159.06	471.774	371.807	170.992	10.5572	5.25668	1372.4	1176.07	0.856949	-0.222718	1.13756	1.10193	0.84455	0.343759	0.185937	0.140035	-0.243745	-1.54053
b1119	nagK	1088.63	1427.26	1306.89	957.532	910.872	1126.32	630.758	573.274	116.572	11.2757	28.0721	1274.26	906.371	0.711294	-0.491483	0.751443	0.714826	0.883905	0.495	-0.412264	-0.484337	-0.178037	-1.0145
b1107	nagZ	1194.63	1083.12	1124.07	1770.55	1534.41	1361.79	1243.64	1003.11	227.935	5.01082	0	1133.94	1477.6	1.30307	0.381911	1.56141	1.35317	1.20094	1.09675	0.642852	0.43634	0.264166	0.133229
b3225	nanA	169.985	212.804	161.278	67.3678	21.61	10.3516	44.3774	24.3679	23.7843	0	0	181.356	35.9267	0.198101	-2.33569	0.371468	0.119158	0.0570789	0.244698	-1.42869	-3.06905	-4.1309	-2.03093
b4311	nanC	14.1338	0	0	28.0072	80.8566	64.5528	27.6739	22.7938	0	0	0	4.71125	50.2726	10.6707	3.41559	5.94474	17.1624	13.7018	5.87399	2.57161	4.10118	3.7763	2.55434
b3223	nanE	73.4381	29.0327	0	14.5523	112.033	174.414	67.1028	63.1655	41.1018	0	0	34.1569	92.0257	2.6942	1.42986	0.426044	3.27996	5.10626	1.96454	-1.23093	1.71368	2.35227	0.974194
b3222	nanK	69.3927	137.167	120.704	57.2947	187.464	221.855	181.161	124.346	32.3648	0	11.6908	109.088	161.944	1.48453	0.570002	0.525216	1.71847	2.03373	1.66069	-0.929017	0.781124	1.02413	0.731783
b4310	nanM	292.796	253.209	138.899	335.428	968.378	2248.3	746.477	605.005	192.038	13.9315	9.24909	228.302	1074.65	4.70714	2.23485	1.46923	4.24166	9.84795	3.2697	0.55506	2.08463	3.29982	1.70916
b3226	nanR	946.73	960.979	655.47	1394.34	1195.44	794.677	592.848	405.775	62.653	0	6.46618	854.393	994.325	1.16378	0.218818	1.63197	1.39917	0.930107	0.693882	0.70661	0.484566	-0.104532	-0.527237
b4309	nanS	82.6104	51.0294	19.5947	30.6936	137.841	339.574	128.053	144.33	101.14	5.24091	0	51.0782	159.04	3.11367	1.63861	0.600914	2.69863	6.64812	2.507	-0.734771	1.43223	2.73295	1.32596
b3224	nanT	47.5425	20.1378	51.5513	40.3754	32.3788	80.652	62.0588	25.5577	28.5092	0	3.43271	39.7439	53.8663	1.35534	0.43865	1.01589	0.814687	2.02929	1.56147	0.0227456	-0.295683	1.02098	0.642904
b2206	napA	219.818	241.394	131.315	266.192	314.384	219.386	74.3907	59.0843	2.84786	0	2.05742	197.509	218.588	1.10673	0.146298	1.34775	1.59175	1.11076	0.376645	0.430549	0.670611	0.151553	-1.40872
b2203	napB	22.5385	66.8269	21.384	22.3309	107.449	61.7636	44.1303	36.3483	15.7679	0	0	36.9165	58.9183	1.59599	0.674452	0.604903	2.91059	1.67306	1.19541	-0.725224	1.54131	0.742493	0.257504
b2202	napC	117.672	132.914	143.543	83.2771	144.252	168.91	98.7433	45.1838	11.7604	8.53171	8.49625	131.376	123.796	0.942299	-0.0857435	0.633883	1.09801	1.28569	0.751607	-0.657711	0.134892	0.362547	-0.411949
b2207	napD	0	0	36.5073	0	36.6878	0	0	0	0	0	0	12.1691	9.17194	0.753707	-0.407924	0	3.01483	0	0	-	1.59208	-	-
b2208	napF	81.9415	101.232	58.3082	0	39.0643	112.275	40.1103	66.0745	0	0	10.3537	80.4941	47.8624	0.594607	-0.749991	0	0.485307	1.39482	0.498301	-	-1.04303	0.48008	-1.00491
b2205	napG	58.2433	129.519	138.15	115.414	69.4164	79.804	19.0067	7.82753	0	0	0	108.638	70.9102	0.652723	-0.615457	1.06237	0.638973	0.734589	0.174955	0.0872923	-0.646173	-0.44499	-2.51494
b2204	napH	117.263	57.9477	66.7538	81.3279	111.806	21.4228	30.6133	44.1262	8.2037	0	0	80.6547	61.2926	0.759938	-0.396046	1.00835	1.38623	0.265612	0.379561	0.0119911	0.47117	-1.91261	-1.3976
b1224	narG	59.4804	48.0983	38.4775	72.3263	175.294	135.832	102.346	63.9502	35.938	0	4.09945	48.6854	121.449	2.49457	1.31879	1.48559	3.60054	2.78999	2.10219	0.571032	1.84821	1.48026	1.07189
b1225	narH	78.9579	91.0434	43.6996	91.2691	257.22	186.322	94.4774	99.0401	55.2389	0	0	71.2336	157.322	2.20854	1.14309	1.28126	3.61093	2.61564	1.3263	0.357569	1.85237	1.38716	0.407411
b1227	narI	59.7919	0	42.5469	148.103	228.039	245.777	214.633	128.57	125.491	7.58655	0	34.1129	209.138	6.13075	2.61606	4.34155	6.68481	7.20481	6.29183	2.11821	2.74089	2.84896	2.65348
b1226	narJ	85.5192	42.261	40.5694	42.3658	149.49	104.157	93.0258	84.2837	29.9146	0	0	56.1165	97.2596	1.73317	0.793416	0.754961	2.66392	1.85609	1.65773	-0.405526	1.41355	0.892266	0.729205
b1223	narK	36.3759	21.571	55.2203	64.8735	117.923	66.4555	85.4687	58.6642	0	3.69237	14.7081	37.7224	83.6802	2.21832	1.14947	1.71976	3.12608	1.7617	2.26573	0.782209	1.64435	0.816967	1.17997
b1221	narL	1354.49	954.015	974.914	1372.87	1707.11	2545.64	1453.06	1447.91	533.707	31.6067	0	1094.47	1769.67	1.61692	0.693244	1.25436	1.55975	2.32591	1.32764	0.326956	0.641319	1.21779	0.40886
b2193	narP	954.105	803.851	667.796	2665.49	2430.86	1271.58	867.713	487.678	273.562	23.815	0	808.584	1808.91	2.23713	1.16165	3.29649	3.00632	1.5726	1.07313	1.72093	1.588	0.653152	0.101821
b2469	narQ	172.631	200.035	141.197	159.245	158.923	217.505	128.211	83.202	20.8229	3.02123	0	171.288	165.971	0.968959	-0.0454921	0.929694	0.92781	1.26982	0.748513	-0.105172	-0.108098	0.344623	-0.4179
b1469	narU	51.0363	57.6471	20.7524	57.79	278.066	1858.12	1237.22	956.334	418.258	18.5018	0	43.1452	857.797	19.8816	4.31336	1.33943	6.44488	43.0665	28.6756	0.421619	2.68815	5.42849	4.84175
b1465	narV	29.764	44.1254	42.3592	29.4899	14.1895	611.733	641.057	664.016	374.812	7.55308	7.52168	38.7496	324.117	8.36441	3.06426	0.761038	0.366186	15.7868	16.5436	-0.393959	-1.44935	3.98065	4.0482
b1466	narW	43.6825	43.1731	41.445	43.2801	27.7666	399.02	427.651	477.479	203.735	0	7.35935	42.7669	224.429	5.24774	2.3917	1.012	0.649254	9.33012	9.99959	0.0172124	-0.623144	3.2219	3.32187
b1222	narX	281.731	373.117	251.262	508.028	510.381	365.435	294.202	184.771	51.2457	2.85974	11.3914	302.037	419.511	1.38894	0.473986	1.68201	1.6898	1.2099	0.97406	0.750183	0.75685	0.27489	-0.037918
b1467	narY	85.2053	51.8226	55.9669	25.9756	74.9913	742.39	838.437	729.344	357.658	3.32648	3.31266	64.3316	420.449	6.53565	2.70833	0.403776	1.1657	11.5401	13.0331	-1.30837	0.221196	3.52858	3.7041
b1468	narZ	67.6455	98.948	107.823	42.8944	128.996	1206.16	1063.13	849.475	319.916	5.49315	0	91.4723	610.296	6.67192	2.7381	0.468933	1.41022	13.1861	11.6224	-1.09255	0.495917	3.72095	3.53884
b1109	ndh	1637.48	2116.94	1980.66	1660.84	1472.49	2679.61	2410.97	1468.5	298.611	19.6936	23.5341	1911.69	2055.98	1.07548	0.104974	0.868781	0.770255	1.4017	1.26117	-0.202936	-0.376592	0.487174	0.33476
b2518	ndk	18079.4	19121.7	17309.3	1372.55	873.101	579.088	551.68	479.64	394.234	71.5001	59.3358	18170.1	844.104	0.0464555	-4.42801	0.0755386	0.0480514	0.0318703	0.0303619	-3.72664	-4.37928	-4.97164	-5.04159
b0714	nei	511.746	569.001	534.087	126.758	36.595	93.4914	91.8497	82.5304	17.9009	0	6.46618	538.278	87.1736	0.161949	-2.62639	0.235488	0.0679854	0.173686	0.170636	-2.08627	-3.87863	-2.52545	-2.551
b1650	nemA	507.372	446.752	533.899	584.959	730.043	901.644	463.602	476.073	167.798	0	4.66248	496.008	670.062	1.35091	0.433933	1.17934	1.47184	1.8178	0.934668	0.237974	0.55762	0.862196	-0.0974738
b1649	nemR	354.783	183.672	144.262	200.866	209.408	293.214	66.1586	90.8202	0	0	8.53881	227.572	192.412	0.845497	-0.242128	0.882647	0.920183	1.28844	0.290714	-0.180091	-0.120007	0.365629	-1.78233
b3662	nepI	195.592	260.55	298.532	176.939	170.274	116.52	88.8044	132.575	35.6964	4.31604	4.29811	251.558	138.135	0.549117	-0.864816	0.703374	0.676879	0.463195	0.353018	-0.507636	-0.56303	-1.11031	-1.50219
b3998	nfi	904.898	879.44	944.402	463.224	546.435	482.174	413.417	275.655	158.267	15.3088	0	909.58	476.312	0.523662	-0.933292	0.509273	0.600755	0.530106	0.454514	-0.973489	-0.735152	-0.915648	-1.1376
b2159	nfo	980.095	828.618	717.026	900.87	957.007	895.272	840.054	660.179	256.095	5.99311	11.9364	841.913	898.301	1.06698	0.0935282	1.07003	1.13671	1.06338	0.997793	0.0976484	0.184859	0.0886562	-0.00318819
b0568	nfrA	125.986	100.96	64.6125	178.805	194.796	124.414	100.006	87.8621	19.0573	5.18448	8.60489	97.1863	149.505	1.53834	0.62137	1.83982	2.00435	1.28016	1.02901	0.879561	1.00314	0.356324	0.0412594
b0569	nfrB	13.5714	31.2974	34.3368	40.3393	81.953	78.5137	62.0033	46.2058	9.49458	2.29597	6.85929	26.4019	65.7023	2.48855	1.3153	1.5279	3.10406	2.97379	2.34844	0.611546	1.63416	1.5723	1.2317
b0851	nfsA	869.011	872.73	758.007	638.812	708.298	870.622	539.73	444.554	245.145	21.3411	7.08413	833.249	689.365	0.827322	-0.27348	0.766651	0.850043	1.04485	0.647741	-0.383358	-0.234393	0.0632982	-0.626511
b0578	nfsB	3502.4	3446.24	3205.38	2564.22	1891.36	835.212	556.303	508.19	86.7356	0	15.6654	3384.67	1461.77	0.43188	-1.2113	0.757598	0.558801	0.246763	0.164359	-0.400496	-0.839594	-2.0188	-2.60507
b3414	nfuA	7198.24	6366.34	5944.53	4708.13	4715.37	2652.61	2722.34	1967.91	578.696	116.12	0	6503.04	3699.61	0.568905	-0.81374	0.723989	0.725102	0.407904	0.418626	-0.46596	-0.463744	-1.2937	-1.25627
b0019	nhaA	772.435	960.719	872.857	730.925	1059.23	1783.78	1161.23	807.155	291.449	61.6683	17.5463	868.67	1183.79	1.36276	0.446533	0.841429	1.21936	2.05346	1.33679	-0.249086	0.286129	1.03806	0.418769
b1186	nhaB	1274	1350.01	1308.44	878.382	594.837	503.889	372.888	141.21	22.9714	3.33296	0	1310.82	587.499	0.448193	-1.15781	0.670103	0.453791	0.384408	0.28447	-0.577545	-1.1399	-1.37929	-1.81365
b0020	nhaR	469.647	408.912	371.326	476.4	511.764	694.574	452.486	246.459	125.168	11.3505	5.65165	416.628	533.806	1.28125	0.357555	1.14347	1.22835	1.66713	1.08607	0.193414	0.296718	0.737367	0.119111
b1463	nhoA	131.737	201.219	79.5384	94.9261	182.701	98.4564	125.062	115.884	16.7569	0	0	137.498	125.286	0.911186	-0.134183	0.690381	1.32875	0.716057	0.909554	-0.534534	0.410072	-0.481855	-0.136769
b3476	nikA	19.288	50.8349	67.1002	12.7402	12.2603	23.4916	12.5886	0	8.99592	0	0	45.741	15.2702	0.333841	-1.58277	0.27853	0.268038	0.513579	0.275215	-1.8441	-1.89949	-0.961342	-1.86137
b3477	nikB	42.8804	31.7853	61.026	0	20.4425	29.377	0	0	0	0	0	45.2306	12.4549	0.275364	-1.86059	0	0.451963	0.649494	0	-	-1.14572	-0.622611	-
b3478	nikC	12.1486	12.0069	23.0526	12.0367	11.5833	11.0972	15.8579	0	0	0	0	15.736	12.6438	0.803491	-0.315646	0.764912	0.736099	0.705208	1.00775	-0.386634	-0.442028	-0.503879	0.0111316
b3479	nikD	66.2289	26.1826	62.8365	13.1238	0	0	17.2901	28.4824	0	6.72263	0	51.7494	7.60348	0.146929	-2.76681	0.253603	0	0	0.334113	-1.97936	-	-	-1.58159
b3480	nikE	0	37.2274	47.6498	49.7596	23.9426	34.4068	8.19458	13.4991	8.78386	0	0	28.2924	29.0759	1.02769	0.0394104	1.75876	0.846257	1.21611	0.289639	0.814562	-0.240832	0.282279	-1.78767
b3481	nikR	403.781	374.131	502.818	775.121	312.807	299.679	164.709	176.363	17.6553	0	0	426.91	388.079	0.909042	-0.137581	1.81565	0.732723	0.701973	0.385817	0.86049	-0.448661	-0.510512	-1.37401
b0548	ninE	0	0	0	0	0	0	0	0	0	0	0	0	0	-	-	-	-	-	-	-	-	-	-
b3365	nirB	55.7125	74.7281	71.737	59.1422	64.503	54.5259	28.5699	29.9496	5.56806	2.0197	2.0113	67.3925	51.6852	0.766928	-0.382836	0.877578	0.957124	0.80908	0.423932	-0.188401	-0.0632229	-0.305646	-1.23809
b3367	nirC	62.7777	148.91	35.7373	99.5193	47.8853	45.8757	24.5837	6.74954	8.78386	6.37232	0	82.4749	54.466	0.660395	-0.598599	1.20666	0.580604	0.556239	0.298075	0.271021	-0.784373	-0.846224	-1.74625
b3366	nirD	31.0422	30.6803	0	0	0	85.0671	0	0	21.7171	0	0	20.5742	21.2668	1.03366	0.0477671	0	0	4.13466	0	-	-	2.04777	-
b3661	nlpA	4490.8	4475.12	3251.34	2328.91	2677.62	1401.28	645.949	545.343	60.585	12.5577	6.25274	4072.42	1763.44	0.433021	-1.20749	0.571874	0.657502	0.344091	0.158616	-0.806232	-0.604933	-1.53914	-2.65639
b1708	nlpC	1439.45	1552	1345.03	4256.97	3618.33	2231.3	1437.69	797.261	320.422	33.2075	11.0232	1445.49	2886.07	1.9966	0.997547	2.945	2.50318	1.54363	0.994602	1.55827	1.32376	0.626324	-0.00780855
b2742	nlpD	14117.9	12925.9	11337.9	32183.6	30734.1	19315.7	14392.6	9160.82	1373.69	63.1302	40.415	12793.9	24156.5	1.88812	0.916954	2.51554	2.40224	1.50976	1.12496	1.33087	1.26438	0.594318	0.16987
b0192	nlpE	641.394	648.002	554.448	875.559	625.139	937.415	493.037	383.108	89.7438	14.4679	0	614.615	732.788	1.19227	0.253713	1.42457	1.01712	1.52521	0.802188	0.510523	0.0244945	0.609006	-0.317988
b3163	nlpI	7395.22	9866	8667.35	5001.94	4540.65	3544.91	3578.86	2276.98	464.511	75.5308	52.0732	8642.85	4166.59	0.482085	-1.05264	0.578737	0.525365	0.410155	0.414083	-0.78902	-0.928609	-1.28576	-1.27201
b4167	nnr	497.157	614.2	459.28	855.531	1284.85	1553.61	1011.86	689.247	164.753	46.4805	6.61247	523.546	1176.46	2.24711	1.16807	1.63411	2.45414	2.96747	1.9327	0.708505	1.29522	1.56923	0.95062
b0560	nohD	0	0	35.2346	55.1921	106.226	84.807	24.2379	9.98189	12.9904	28.2721	9.38485	11.7449	67.6158	5.75705	2.52533	4.69926	9.04449	7.22077	2.0637	2.23243	3.17704	2.85215	1.04524
b2709	norR	287.418	145.336	76.1011	311.261	388.76	238.12	152.688	122.169	14.0286	3.3924	0	169.618	272.707	1.60777	0.685061	1.83507	2.29197	1.40386	0.900184	0.875832	1.19659	0.4894	-0.151708
b2710	norV	35.1625	41.703	40.0337	62.7096	46.9369	77.0865	100.977	64.2684	24.5997	0	7.10875	38.9664	71.9276	1.84589	0.884314	1.60932	1.20455	1.97828	2.59139	0.686455	0.268491	0.984247	1.37373
b2711	norW	53.591	17.6554	42.3717	8.84957	17.0325	40.7942	17.4885	48.0153	12.4974	0	9.02868	37.8727	21.0412	0.555576	-0.847943	0.233666	0.449729	1.07714	0.461771	-2.09748	-1.15287	0.107205	-1.11475
b3206	npr	297.64	478.026	529.49	73.7248	283.791	305.866	315.672	440.011	78.0859	0	37.6084	435.052	244.763	0.562607	-0.8298	0.169462	0.652314	0.703057	0.725596	-2.56097	-0.616361	-0.508287	-0.462762
b2234	nrdA	2719.27	3313.5	2941.36	3506.01	3462.62	1104.42	997.228	790.426	238.575	22.4774	8.9536	2991.37	2267.57	0.758036	-0.399662	1.17204	1.15753	0.369202	0.333368	0.22902	0.211055	-1.43752	-1.58481
b2235	nrdB	2695.62	2239.33	2013.75	2741.78	3629	1537.93	1151.46	1097.65	269.408	18.1809	9.05265	2316.23	2265.04	0.977899	-0.0322422	1.18372	1.56677	0.66398	0.497126	0.24333	0.647793	-0.590789	-1.00832
b4238	nrdD	208.265	233.905	148.198	408.003	997.382	1102.53	806.296	529.255	102.654	9.60915	2.3923	196.789	828.553	4.21036	2.07394	2.0733	5.06828	5.6026	4.09726	1.05193	2.3415	2.4861	2.03466
b2675	nrdE	207.682	135.285	138.827	116.914	58.5054	56.0501	80.0959	73.5839	16.5107	0	0	160.598	77.8914	0.485009	-1.04392	0.727994	0.364297	0.349009	0.498736	-0.458002	-1.45681	-1.51866	-1.00365
b2676	nrdF	158.286	156.441	130.155	41.8209	80.4912	38.5567	55.0976	79.418	14.7649	10.7113	0	148.294	53.9916	0.364085	-1.45765	0.282014	0.542782	0.260002	0.371544	-1.82616	-0.881556	-1.94341	-1.4284
b4237	nrdG	87.2394	43.1111	165.542	108.045	270.335	358.602	256.222	328.284	0	0	0	98.6308	248.301	2.51748	1.33198	1.09545	2.74088	3.6358	2.59779	0.131522	1.45464	1.86227	1.37728
b2673	nrdH	619.578	244.941	313.516	245.549	315.066	150.922	350.46	244.251	0	0	0	392.678	265.499	0.676124	-0.564641	0.625317	0.80235	0.384339	0.892487	-0.677339	-0.317696	-1.37955	-0.164097
b2674	nrdI	49.3647	97.5782	93.6724	0	94.1354	67.6387	48.328	39.8058	0	0	0	80.2051	52.5255	0.65489	-0.610675	0	1.17368	0.843322	0.602555	-	0.231044	-0.245845	-0.730834
b0413	nrdR	1780.54	1269.71	1347.19	2367.07	1633.22	823.515	764.925	496.76	63.0716	22.8779	0	1465.81	1397.18	0.953179	-0.0691817	1.61485	1.11421	0.561814	0.521843	0.691402	0.156015	-0.831836	-0.938313
b4070	nrfA	105.708	48.7551	46.8036	69.8229	80.6313	45.0611	27.5968	30.3071	4.93022	0	0	67.0889	55.778	0.831405	-0.266377	1.04075	1.20186	0.671662	0.411347	0.0576264	0.265267	-0.574192	-1.28157
b4071	nrfB	17.8795	17.671	16.9636	0	17.0475	16.3321	0	0	0	0	0	17.5047	8.34489	0.476723	-1.06878	0	0.973882	0.933012	0	-	-0.0381815	-0.100033	-
b4072	nrfC	0	0	42.9274	0	14.3799	0	29.5298	0	0	0	0	14.3091	10.9774	0.767162	-0.382398	0	1.00494	0	2.0637	-	0.00711353	-	1.04524
b4073	nrfD	21.1711	0	40.1733	10.488	30.2789	29.0082	0	22.7621	7.40564	0	0	20.4481	17.4438	0.853076	-0.229255	0.51291	1.48077	1.41863	0	-0.963224	0.566345	0.504494	-
b4074	nrfE	30.518	30.1621	34.7458	36.2843	17.4588	22.3015	23.9017	16.4057	0	0	0	31.8087	24.9866	0.785527	-0.348267	1.14071	0.548869	0.701113	0.751421	0.189927	-0.865467	-0.512281	-0.412307
b4075	nrfF	0	26.1143	25.069	0	25.1929	0	0	14.204	18.4851	0	0	17.0611	6.29823	0.369157	-1.43769	0	1.47663	0	0	-	0.562308	-	-
b4076	nrfG	16.9795	33.563	32.2195	16.8231	16.1894	77.55	0	18.2555	0	0	0	27.5873	27.6406	1.00193	0.00278399	0.609812	0.586842	2.81107	0	-0.713563	-0.768956	1.49112	-
b4178	nsrR	1095.32	1270.81	1152.17	3232.09	2179.51	1892.29	1181.1	537.613	33.3167	0	0	1172.77	2121.25	1.80876	0.854998	2.75596	1.85844	1.61353	1.0071	1.46255	0.894089	0.690219	0.0102139
b1633	nth	589.656	551.278	544.333	94.7392	30.3902	116.459	135.217	128.507	222.986	16.1767	40.2736	561.756	94.2014	0.167691	-2.57612	0.168648	0.0540986	0.207313	0.240704	-2.56791	-4.20827	-2.27012	-2.05467
b1865	nudB	3783.72	3651.09	3674.88	3194.3	2156.06	1656.55	1446.63	914.712	266.275	79.5412	45.2632	3703.23	2113.39	0.570687	-0.809228	0.862573	0.58221	0.447326	0.390641	-0.213282	-0.780389	-1.1606	-1.35608
b3996	nudC	1073.51	1332.71	931.574	700.433	1036.04	968.642	649.375	429.299	109.906	6.64436	0	1112.6	838.622	0.753753	-0.407837	0.629548	0.93119	0.870615	0.583658	-0.667611	-0.102853	-0.199894	-0.776805
b3397	nudE	2349.23	2429	2160.32	2112.74	2033.16	1650.71	849.192	553.728	101.14	18.3432	18.2669	2312.85	1661.45	0.718356	-0.47723	0.913479	0.87907	0.713711	0.367163	-0.130557	-0.18595	-0.486589	-1.44551
b3034	nudF	1061.85	1081.27	885.346	1275.24	1165.84	808.295	787.539	527.58	135.068	0	8.13155	1009.49	1009.23	0.999742	-0.000372881	1.26325	1.15488	0.800697	0.780136	0.337141	0.207747	-0.320672	-0.358203
b1759	nudG	397.829	589.785	283.089	566.612	308.195	204.412	113.597	120.298	52.1852	0	0	423.567	298.204	0.704029	-0.506292	1.33771	0.727618	0.482596	0.26819	0.419769	-0.458747	-1.05111	-1.89867
b2251	nudI	238.112	94.1343	225.916	401.063	385.955	130.503	155.408	179.204	16.6583	0	0	186.054	268.232	1.44169	0.52776	2.15562	2.07442	0.701425	0.835283	1.10811	1.05271	-0.51164	-0.259664
b1134	nudJ	307.325	347.133	354.066	173.997	272.094	120.312	186.253	177.011	107.502	0	0	336.174	188.164	0.559722	-0.837219	0.517579	0.809384	0.357885	0.554038	-0.950149	-0.305103	-1.48243	-0.851944
b2467	nudK	527.988	660.986	417.453	714.938	1040.4	707.364	402.033	539.283	184.69	44.6617	26.6856	535.476	716.184	1.33747	0.419509	1.33514	1.94295	1.321	0.750796	0.416996	0.958247	0.401631	-0.413507
b1813	nudL	367.673	397.994	382.064	589.798	634.356	671.706	525.644	348.244	195.98	8.88597	17.6981	382.577	605.376	1.58236	0.662081	1.54165	1.65811	1.75574	1.37396	0.624471	0.729542	0.81208	0.458336
b2288	nuoA	7744.02	9595.37	8496.07	5454.63	4857.11	4757.61	3816.79	2627.96	910.944	127.533	57.7285	8611.82	4721.54	0.548262	-0.867062	0.633389	0.564005	0.552451	0.443203	-0.658836	-0.82622	-0.856081	-1.17396
b2287	nuoB	6313.39	7176.49	5917.49	5210.18	4095.67	4887.29	3521.91	2629.67	1026.68	85.3429	38.631	6469.13	4428.76	0.6846	-0.546667	0.805392	0.633111	0.755479	0.544418	-0.312238	-0.65947	-0.404537	-0.877213
b2286	nuoC	6269.74	6453.65	6361.61	3758.56	3212.7	4012.6	2354.12	2236.84	640.741	57.3865	34.2888	6361.67	3334.5	0.524155	-0.931936	0.590814	0.505009	0.630747	0.370048	-0.759224	-0.985618	-0.664867	-1.43421
b2285	nuoE	5424.2	5180.92	4071	2727.23	2720.99	4104.32	2734.4	2165.17	821.256	20.5444	40.918	4892.04	3071.73	0.627904	-0.671383	0.557483	0.556207	0.838979	0.558949	-0.843001	-0.846307	-0.253294	-0.839212
b2284	nuoF	5033.39	5730.26	5062.83	2339.78	2872.29	3871.81	2647.86	2494.24	1292.05	38.415	26.7788	5275.49	2932.94	0.555955	-0.84696	0.443519	0.54446	0.733925	0.501917	-1.17293	-0.877103	-0.446296	-0.994479
b2283	nuoG	6793.54	7000.5	6431.48	2637.22	2095.43	3736.92	2580.39	2775.94	1480.37	50.871	11.2577	6741.84	2762.49	0.409753	-1.28717	0.391172	0.31081	0.554288	0.382743	-1.35413	-1.6859	-0.851293	-1.38555
b2282	nuoH	4878.62	5712.37	5346.14	2627.23	1372.77	2999.32	2237.67	2104.78	1782.63	47.313	15.7055	5312.38	2309.25	0.434692	-1.20194	0.494549	0.25841	0.564591	0.421217	-1.01582	-1.95227	-0.824722	-1.24736
b2281	nuoI	4443.74	4244.29	4836.14	2404.9	1121.55	2558.29	1657.3	1866.91	1580.54	28.4286	9.4368	4508.06	1935.51	0.429344	-1.21979	0.533466	0.248788	0.567493	0.367631	-0.906531	-2.00701	-0.817325	-1.44367
b2280	nuoJ	4201.35	3845.44	4159.46	2189.92	1288.84	2419.45	1895.61	2003.23	1316.28	64.8965	9.23239	4068.75	1948.45	0.478882	-1.06226	0.538228	0.316765	0.594641	0.465895	-0.893709	-1.65851	-0.749909	-1.10192
b2279	nuoK	1206.33	1357.86	2193.7	863.214	511.199	918.274	765.46	774.588	632.961	17.0069	16.9362	1585.96	764.537	0.482065	-1.0527	0.544284	0.322327	0.579001	0.482647	-0.877568	-1.6334	-0.788363	-1.05096
b2278	nuoL	5606.83	6519.35	6310.55	3834.17	1588.06	3590.13	2618.97	2641.76	2295.84	89.2748	22.2259	6145.57	2907.83	0.473159	-1.0796	0.623891	0.258406	0.584181	0.426156	-0.680634	-1.95229	-0.775512	-1.23055
b2277	nuoM	4904.35	5612.5	5419.25	2786.98	1697.55	3397.71	2976.28	2921.09	3042.13	94.0553	43.487	5312.03	2714.63	0.511034	-0.968509	0.524654	0.319566	0.639626	0.56029	-0.930562	-1.64581	-0.6447	-0.835755
b2276	nuoN	4160.43	4496.33	4797.42	2615.03	1231.77	2658.35	2067.13	2281.35	2755.14	102.228	24.5732	4484.73	2143.07	0.47786	-1.06534	0.583096	0.274659	0.592757	0.460926	-0.778194	-1.86428	-0.754488	-1.11739
b2393	nupC	3022.46	3303.41	2492.22	717.375	963.283	1092.05	620.92	371.124	111.91	38.4566	12.7656	2939.36	848.407	0.288636	-1.79268	0.244058	0.327718	0.371525	0.211243	-2.0347	-1.60947	-1.42847	-2.24302
b2964	nupG	282	414.086	168.178	478.976	806.634	647.666	389.138	320.517	146.556	0	0	288.088	580.604	2.01537	1.01104	1.6626	2.79996	2.24815	1.35076	0.733445	1.48541	1.16874	0.433773
b2161	nupX	24.2875	32.0057	7.68114	56.1488	15.4382	14.7903	21.1355	21.7605	0	0	0	21.3247	26.8782	1.26042	0.333908	2.63303	0.723958	0.693576	0.991123	1.39673	-0.466023	-0.527874	-0.0128634
b3169	nusA	5696.2	7190.24	6482.74	3917.58	2939.44	2480.39	1705.62	1357.29	490.396	69.0799	27.5171	6456.39	2760.76	0.4276	-1.22567	0.606775	0.455276	0.384176	0.264175	-0.720767	-1.13519	-1.38016	-1.92043
b0416	nusB	4564.77	5156.04	5201.73	1579.36	1565.93	1279.59	1276.83	1051.67	388.628	49.0319	24.4141	4974.18	1425.43	0.286566	-1.80306	0.317513	0.314812	0.257247	0.256691	-1.65511	-1.66744	-1.95877	-1.96189
b3982	nusG	8058.68	9286.04	9055.29	6420.68	4461.5	3002.17	2290.48	2355.73	636.532	75.3922	93.8485	8800	4043.71	0.459512	-1.12183	0.729623	0.506989	0.341155	0.260282	-0.454778	-0.979975	-1.5515	-1.94185
b3183	obgE	1398.81	1962.8	1785.93	1018.06	403.409	599.438	603.001	584.86	229.55	100.794	43.6412	1715.85	655.976	0.382304	-1.38721	0.593325	0.235108	0.349354	0.35143	-0.753105	-2.08861	-1.51724	-1.50869
b2082	ogrK	232.105	412.917	220.216	643.908	752.436	84.807	272.676	124.774	64.9522	0	0	288.413	438.457	1.52024	0.6043	2.23259	2.60889	0.294047	0.945439	1.15872	1.38343	-1.76588	-0.0809442
b1335	ogt	432.301	368.997	372.871	506.196	543.335	305.14	218.024	169.014	27.4943	0	0	391.39	393.174	1.00456	0.0065611	1.29333	1.38822	0.779633	0.55705	0.371089	0.473237	-0.359133	-0.844122
b4608	ohsC	0	131.602	0	395.786	126.959	0	0	0	0	0	0	43.8674	130.686	2.97912	1.57489	9.02232	2.89415	0	0	3.1735	1.53314	-	-
b0957	ompA	156779	162365	133266	218107	208861	149912	59227.5	42103.5	14506.8	864.246	177.049	150803	159027	1.05453	0.0766034	1.4463	1.38499	0.994091	0.392747	0.532367	0.469877	-0.00855057	-1.34833
b2215	ompC	82829.8	83623.1	70326.3	102193	70735.2	31243.4	21365.4	12685.4	3299.19	945.264	92.7424	78926.4	56384.2	0.714389	-0.485217	1.29479	0.896216	0.395855	0.2707	0.372714	-0.158081	-1.33696	-1.88523
b0929	ompF	150253	150100	111608	83364.3	29789.2	4961.83	2834.98	2080.05	832.916	358.771	390.187	137320	30237.6	0.220198	-2.18313	0.60708	0.216932	0.0361333	0.020645	-0.720042	-2.20468	-4.79053	-5.59806
b1319	ompG	0	0	0	0	21.3235	10.2143	14.5963	0	0	0	0	0	11.5335	-	-	-	-	-	-	-	-	-	-
b3875	ompL	0	14.4534	0	14.4893	27.8869	66.7916	47.7228	7.86146	0	0	0	4.81781	39.2226	8.14118	3.02524	3.00744	5.78831	13.8635	9.9055	1.58854	2.53314	3.79322	3.30823
b1377	ompN	8.93184	8.82768	8.47434	17.6991	8.51623	16.3177	5.82951	14.4046	6.24871	0	0	8.74462	12.0906	1.38264	0.467423	2.024	0.973882	1.86602	0.666639	1.01721	-0.0381815	0.899967	-0.585022
b3405	ompR	1970.47	2183.97	1535.69	4267.22	4844.57	3689.87	2507.81	1899.13	472.642	42.8603	14.2274	1896.71	3827.37	2.0179	1.01285	2.2498	2.55419	1.9454	1.32219	1.16979	1.35287	0.960069	0.40293
b0565	ompT	55218.1	52191.8	33841.7	14424.4	8646.53	7449.49	5648.41	4121.48	1381.78	53.8939	26.835	47083.9	9042.2	0.192045	-2.38049	0.306355	0.183641	0.158217	0.119965	-1.70672	-2.44504	-2.66002	-3.05932
b1256	ompW	364.819	266.505	225.739	345.744	272.226	246.312	72.4668	34.1074	22.1937	0	0	285.688	234.187	0.819731	-0.286777	1.21022	0.952878	0.862174	0.253657	0.275264	-0.0696361	-0.21395	-1.97905
b0814	ompX	23128.1	25985.2	22148.5	35901	28909.2	35324.5	24816.2	16436.6	6461.17	1705.38	268.152	23753.9	31237.7	1.31505	0.395122	1.51137	1.21703	1.4871	1.04472	0.595856	0.283361	0.572502	0.0631162
b4444	omrA	116.319	0	220.722	115.248	0	0	0	62.5302	0	0	0	112.347	28.812	0.256455	-1.96322	1.02582	0	0	0	0.0367763	-	-	-
b4445	omrB	249.871	123.479	237.072	0	0	228.246	326.164	67.1621	262.214	0	0	203.474	138.603	0.681181	-0.55389	0	0	1.12175	1.60298	-	-	0.165745	0.680756
b4359	opgB	636.075	768.359	678.931	433.274	210.582	197.71	184.509	123.477	33.9929	2.24186	6.69761	694.455	256.519	0.369381	-1.43682	0.623905	0.303234	0.284698	0.265688	-0.680602	-1.7215	-1.81249	-1.91219
b1047	opgC	516.047	544.608	431.525	77.994	25.0187	47.9376	22.8343	14.1058	0	4.43915	0	497.393	43.4462	0.0873477	-3.51709	0.156806	0.0502997	0.0963776	0.045908	-2.67295	-4.31331	-3.37516	-4.44511
b1424	opgD	1229.05	1263.06	963.043	1217.73	571.354	374.227	331.239	249.819	106.945	6.20676	9.27144	1151.72	623.637	0.541484	-0.885009	1.05731	0.496088	0.324929	0.287604	0.0804046	-1.01133	-1.6218	-1.79784
b0815	opgE	294.068	278.002	321.463	95.0085	54.8578	70.0742	58.4129	51.5489	31.3067	6.48906	0	297.844	69.5884	0.23364	-2.09764	0.318987	0.184183	0.235271	0.196119	-1.64843	-2.44079	-2.0876	-2.3502
b1048	opgG	4021.54	4274.37	3796.78	2540.93	1954.92	2011.39	1755.55	1779.12	461.224	16.7299	9.99624	4030.9	2065.7	0.512466	-0.964471	0.630364	0.484984	0.498993	0.435524	-0.665742	-1.04399	-1.00291	-1.19918
b1049	opgH	2212.58	2658.75	2476.81	796.448	686.767	697.932	781.775	838.589	348.004	22.2167	8.04521	2449.38	740.73	0.302415	-1.7254	0.325163	0.280384	0.284942	0.319173	-1.62077	-1.83452	-1.81126	-1.64759
b1243	oppA	12154.9	12583.5	8930.33	6245.86	8862.06	18998	13144.9	8308.62	2304.95	314.904	68.991	11222.9	11812.7	1.05255	0.0738939	0.556528	0.789642	1.69279	1.17125	-0.845473	-0.34073	0.759403	0.228055
b1244	oppB	2573.94	2989.66	2337.74	185.274	325.125	2481.8	1952.73	1768.04	446.335	89.3233	5.55951	2633.78	1236.23	0.469376	-1.09118	0.0703451	0.123444	0.942297	0.741418	-3.82941	-3.01807	-0.0857467	-0.43164
b1245	oppC	2440.78	2368.26	2220.59	220.85	95.6387	1527.09	1331.15	1378.01	444.436	62.2214	22.5319	2343.21	793.681	0.338715	-1.56186	0.0942508	0.0408152	0.651706	0.568088	-3.40735	-4.61475	-0.617706	-0.815815
b1246	oppD	2667.3	2369.62	1838.77	593.874	333.377	1898.07	1832.14	1739.98	649.971	55.772	5.04911	2291.9	1164.36	0.508035	-0.977	0.259119	0.145459	0.828164	0.799398	-1.94832	-2.78132	-0.272011	-0.323014
b1247	oppF	2469.47	2729.57	2295.16	1228.35	307.534	2274.16	1966.98	1744.74	839.138	66.5032	30.5662	2498.06	1444.26	0.57815	-0.790484	0.491722	0.123109	0.910369	0.7874	-1.02408	-3.02199	-0.135476	-0.344831
b4162	orn	1466.9	2110.46	1391.77	1251.02	991.445	797.185	678.661	469.149	155.885	9.42402	9.38485	1656.38	929.578	0.561212	-0.833384	0.755275	0.598562	0.481282	0.409726	-0.404925	-0.740427	-1.05504	-1.28727
b1283	osmB	1856.84	1743.43	1629.6	3495.5	4912.96	12975.5	14573	9083.52	3637.32	329.841	46.9243	1743.29	8989.24	5.15649	2.36639	2.00512	2.81822	7.4431	8.35951	1.00369	1.49478	2.8959	3.06342
b1482	osmC	4742.91	3248.83	3742.55	10049.8	13365.2	29490.6	25346.6	20687.6	12139.1	4468.76	213.609	3911.43	19563	5.00151	2.32236	2.56935	3.41695	7.53959	6.48014	1.3614	1.77271	2.91449	2.69602
b1739	osmE	6437.13	5740.66	4800.71	10501.2	14644.6	26665.3	16023.6	7661.25	2345.97	106.369	0	5659.5	16958.7	2.99649	1.58327	1.8555	2.58761	4.71159	2.83127	0.891807	1.37162	2.23621	1.50145
b2131	osmF	640.073	828.936	513.053	984.069	1599.38	2056.45	1764.65	1222.1	447.795	28.0049	5.57769	660.687	1601.14	2.42344	1.27706	1.48946	2.42078	3.1126	2.67093	0.574792	1.27547	1.63812	1.41734
b4376	osmY	6674.03	5620.83	4411.89	12926.8	23253	59314.1	43362.6	33656.9	15119.2	1859.18	67.633	5568.92	34714.1	6.23355	2.64005	2.32124	4.1755	10.6509	7.78654	1.2149	2.06195	3.41291	2.96098
b1896	otsA	845.683	828.798	600.089	485.838	1206.11	4992	5171.62	4343.7	1118.65	39.6749	10.7754	758.19	2963.89	3.90917	1.96686	0.640786	1.59078	6.5841	6.82101	-0.642085	0.669731	2.71899	2.76998
b1897	otsB	670.435	562.599	576.085	714.393	1266.42	3189.17	3905.11	1693.24	274.342	19.2603	6.39343	603.04	2268.77	3.76222	1.91159	1.18465	2.10005	5.28848	6.4757	0.244464	1.07043	2.40285	2.69504
b2373	oxc	23.8956	35.4254	62.3469	29.5944	39.8714	16.3706	15.5958	16.0571	12.538	3.03193	3.01933	40.556	25.3581	0.625261	-0.677469	0.729717	0.983121	0.403656	0.384551	-0.454592	-0.0245587	-1.3088	-1.37875
b3961	oxyR	1975.4	2268.67	1874.21	4854.74	3766.96	1643.15	1022.78	931.407	239.339	5.60097	5.57769	2039.43	2821.9	1.38368	0.468506	2.38044	1.84707	0.80569	0.501502	1.25123	0.885237	-0.311702	-0.995673
b4458	oxyS	185.684	0	0	0	0	0	0	0	0	0	0	61.8946	0	0	-	0	0	0	0	-	-	-	-
b1388	paaA	10.8932	10.7662	10.3352	0	0	9.95044	0	0	0	0	0	10.6649	2.48761	0.233253	-2.10003	0	0	0.933012	0	-	-	-0.100033	-
b1389	paaB	35.2605	0	33.4544	34.9358	0	0	0	0	0	17.8958	0	22.905	8.73394	0.381312	-1.39096	1.52525	0	0	0	0.609043	-	-	-
b1390	paaC	27.1308	13.4072	25.7411	40.3213	0	24.7827	17.7073	0	0	0	0	22.093	20.7028	0.937077	-0.0937613	1.82507	0	1.12175	0.80149	0.867953	-	0.165745	-0.319244
b1391	paaD	0	40.2486	0	0	58.2428	37.199	0	21.8919	0	0	0	13.4162	23.8604	1.77848	0.830646	0	4.34123	2.7727	0	-	2.1181	1.47129	-
b1392	paaE	47.2887	46.7372	8.97329	28.1119	18.0353	8.63921	61.7274	35.5896	6.61663	0	0	34.3331	29.1284	0.848408	-0.23717	0.818799	0.525304	0.25163	1.7979	-0.288419	-0.928775	-1.99063	0.846312
b1393	paaF	13.194	39.1203	0	0	12.58	36.1563	0	14.1855	0	0	0	17.4381	12.1841	0.698705	-0.517246	0	0.721411	2.07341	0	-	-0.471108	1.052	-
b1394	paaG	25.6847	0	12.1845	25.4481	0	23.4618	16.7635	20.7112	0	0	0	12.6231	16.4184	1.30066	0.379247	2.016	0	1.85864	1.32801	1.0115	-	0.894251	0.409262
b1395	paaH	42.5498	42.0537	13.4568	21.079	60.8549	71.2569	41.6563	19.0614	4.96131	3.59922	0	32.6868	48.7117	1.49026	0.575563	0.644878	1.86176	2.17999	1.27441	-0.632902	0.896667	1.12432	0.349826
b1396	paaI	47.961	23.7009	0	47.5193	45.7293	0	31.3025	0	0	0	0	23.8873	31.1378	1.30353	0.382423	1.98931	1.91438	0	1.31043	0.99227	0.936876	-	0.390035
b1397	paaJ	75.5834	107.903	95.6158	141.454	88.0811	207.126	93.1802	63.2048	17.626	8.52463	0	93.034	132.46	1.42378	0.509729	1.52045	0.946762	2.22635	1.00157	0.604499	-0.0789261	1.15468	0.00226462
b1398	paaK	146.44	152.35	80.4384	160.364	117.58	133.766	140.849	103.582	32.3524	3.91172	0	126.409	138.14	1.0928	0.128026	1.26861	0.93015	1.0582	1.11423	0.343246	-0.104465	0.0816113	0.156049
b1399	paaX	479.358	368.486	313.31	612.148	731.284	758.978	695.245	297.776	81.9765	10.8128	0	387.051	699.414	1.80703	0.853622	1.58157	1.88937	1.96092	1.79626	0.661357	0.917907	0.971533	0.844998
b1400	paaY	497.412	423.804	406.84	509.825	752.286	1034.07	559.731	442.587	131.996	0	8.66906	442.685	713.978	1.61283	0.689598	1.15167	1.69937	2.3359	1.2644	0.203722	0.764999	1.22398	0.338453
b1387	paaZ	29.6913	14.6725	4.69507	14.7089	42.4645	13.5608	35.5272	7.98063	6.924	2.51154	2.5011	16.353	26.5654	1.6245	0.699995	0.899465	2.59675	0.829258	2.17253	-0.152862	1.37671	-0.270107	1.11937
b3360	pabA	395.444	302.007	443.405	302.756	359.905	426.897	363.676	289.883	25.1502	0	9.0848	380.285	363.309	0.955358	-0.0658872	0.796128	0.946408	1.12257	0.956325	-0.328927	-0.0794661	0.166805	-0.0644278
b1812	pabB	327.164	411.535	338.625	147.341	148.881	95.0885	116.47	131.906	119.644	15.0951	3.75808	359.108	126.945	0.353501	-1.50021	0.410298	0.414585	0.264791	0.324332	-1.28526	-1.27026	-1.91707	-1.62446
b1096	pabC	412.797	605.793	462.862	644.477	512.858	445.63	293.911	235.358	17.5026	12.6974	12.6446	493.817	474.219	0.960312	-0.0584248	1.30509	1.03856	0.902418	0.595181	0.38415	0.0545816	-0.148132	-0.748599
b0622	pagP	126.497	142.882	85.727	71.6183	17.2301	66.0283	106.149	106.86	12.6425	0	0	118.369	65.2565	0.551298	-0.859097	0.605044	0.145563	0.557818	0.896765	-0.724888	-2.78028	-0.842134	-0.157198
b0741	pal	24104.9	24514.9	21672.3	25345.5	16612.4	9226.22	6655.54	6421.65	3274.91	453.474	107.989	23430.7	14459.9	0.617135	-0.696342	1.08172	0.709001	0.393766	0.284052	0.113328	-0.496141	-1.34459	-1.81577
b0134	panB	3224.56	3073.59	3131.95	4116.7	3256.8	1594.99	1289.36	609.788	62.4163	25.8745	0	3143.37	2564.46	0.815833	-0.293655	1.30965	1.03609	0.507414	0.410183	0.389178	0.0511449	-0.978763	-1.28566
b0133	panC	3638.84	3784.45	3102.69	6291.64	5408.36	2856.83	1955.84	1419.16	391.011	36.2122	18.0308	3508.66	4128.17	1.17657	0.234581	1.79317	1.54143	0.814222	0.557431	0.842516	0.624272	-0.296506	-0.843134
b0131	panD	11557.8	11896.8	11774.4	17493.7	10842.3	5351.77	5683.63	4452.32	707.979	27.0321	40.3796	11743	9842.85	0.838188	-0.254655	1.48971	0.923297	0.45574	0.484001	0.575034	-0.115133	-1.13372	-1.04692
b0425	panE	566.529	548.944	526.972	1287.72	1398.08	903.087	551.007	316.495	31.0858	5.63786	0	547.482	1034.97	1.89042	0.91871	2.35207	2.55366	1.64953	1.00644	1.23393	1.35257	0.722054	0.0092587
b3258	panF	237.128	323.972	363.941	110.562	73.148	57.3367	77.3826	44.9907	0	3.53969	0	308.347	79.6073	0.258174	-1.95358	0.358563	0.237226	0.185949	0.25096	-1.4797	-2.07566	-2.42702	-1.99447
b3459	panM	343.491	365.6	401.104	261.79	403.087	313.764	172.45	241.468	55.4553	0	26.7089	370.065	287.773	0.777627	-0.362849	0.707417	1.08923	0.847861	0.465999	-0.499367	0.123311	-0.2381	-1.1016
b0286	paoA	58.7505	14.5164	27.8706	174.628	196.059	201.247	287.583	181.601	102.755	0	0	33.7125	214.879	6.37388	2.67217	5.17993	5.81561	5.96952	8.53047	2.37293	2.53993	2.57761	3.09263
b0285	paoB	31.7566	20.9242	80.3467	94.3924	100.93	241.735	193.447	119.501	29.6226	0	5.35015	44.3425	157.626	3.55474	1.82974	2.12871	2.27614	5.45155	4.36256	1.08998	1.18659	2.44667	2.12518
b0284	paoC	36.8327	81.9071	56.7873	31.9317	74.6274	231.309	234.384	202.953	103.072	0	0	58.509	143.063	2.44515	1.28992	0.545758	1.27549	3.95339	4.00595	-0.873668	0.351046	1.98309	2.00215
b0283	paoD	52.9277	41.8484	80.3467	10.488	60.5578	241.735	227.991	159.334	96.2733	10.745	0	58.3742	135.193	2.31597	1.21162	0.179669	1.03741	4.14113	3.90568	-2.47659	0.052982	2.05002	1.96557
b3019	parC	1505.86	1687.63	1530.79	1354.34	961.47	511.734	368.56	313.205	75.2502	6.82386	9.06066	1574.76	799.026	0.507395	-0.978818	0.86003	0.61055	0.32496	0.234042	-0.217541	-0.711819	-1.62167	-2.09516
b3030	parE	1219.51	1844.93	1375.26	943.303	703.777	762.187	715.64	600.945	164.646	8.14391	18.9235	1479.9	781.227	0.527892	-0.921686	0.63741	0.475557	0.515026	0.483573	-0.649706	-1.07231	-0.957283	-1.04819
b3073	patA	1049.4	1087.94	1441.26	2472.11	5765.54	17556.1	11514.1	9211.53	5375.3	1009.34	22.2541	1192.87	9326.99	7.81897	2.96698	2.07241	4.83335	14.7176	9.65251	1.05131	2.27302	3.87947	3.2709
b1444	patD	270.05	245.83	256.218	232.357	176.173	662.137	473.099	446.977	362.939	137.059	0	257.366	385.942	1.49958	0.584562	0.902828	0.684525	2.57275	1.83823	-0.147476	-0.546825	1.36331	0.87832
b2519	pbpC	78.7871	134.107	166.115	21.6838	29.2137	39.9825	31.4244	47.06	18.3732	0	4.42452	126.336	30.5761	0.242022	-2.04679	0.171635	0.231238	0.316477	0.248736	-2.54258	-2.11255	-1.65983	-2.00731
b2134	pbpG	933.799	965.836	690.231	1054.3	724.702	862.902	496.071	437.779	68.3671	5.51083	5.48792	863.289	784.492	0.908726	-0.138083	1.22126	0.839466	0.999552	0.574629	0.288365	-0.252456	-0.000646673	-0.799296
b3403	pck	1809.33	1905.39	1692.98	2522.1	2242.68	974.548	574.156	301.857	69.8376	9.49955	6.30671	1802.57	1578.37	0.875624	-0.191617	1.39917	1.24416	0.540645	0.318521	0.484571	0.315172	-0.887247	-1.65054
b2743	pcm	1180.1	1214.27	1349.72	1313.38	1125.19	1107.5	1012.88	782.127	248.811	8.20462	8.17052	1248.03	1139.74	0.91323	-0.13095	1.05236	0.901571	0.8874	0.811583	0.0736348	-0.149486	-0.172344	-0.301189
b0143	pcnB	4411.55	3980.66	4151.22	1191.42	745.941	780.807	638.262	662.006	258.46	58.8242	29.2899	4181.15	839.107	0.200688	-2.31697	0.28495	0.178406	0.186745	0.152652	-1.81122	-2.48677	-2.42086	-2.71168
b0113	pdhR	2238.54	2277.89	2538.6	761.179	934.578	1585.02	1158.44	626.612	83.4007	13.4453	13.3894	2351.67	1109.8	0.471921	-1.08338	0.323675	0.39741	0.673998	0.492602	-1.62738	-1.3313	-0.569183	-1.02151
b0052	pdxA	1279.04	1790	1601.86	172.347	400.004	373.871	447.446	462.054	178.963	0	0	1556.97	348.417	0.223779	-2.15985	0.110694	0.256913	0.240128	0.287383	-3.17535	-1.96065	-2.05813	-1.79895
b2320	pdxB	2387.41	2447.62	2324.29	2197.72	1562.85	1147.36	1098.87	790.16	336.539	13.5636	9.00483	2386.44	1501.7	0.629264	-0.668263	0.920923	0.654887	0.480782	0.460463	-0.118848	-0.610682	-1.05654	-1.11884
b1638	pdxH	1835.75	2134.52	1756.36	1589.58	1544.41	873.667	594.032	738.067	129.508	0	7.79687	1908.88	1150.42	0.602669	-0.730562	0.832729	0.809067	0.457686	0.311194	-0.264081	-0.305669	-1.12757	-1.68411
b2564	pdxJ	1453.59	2024.98	1484.21	2811.83	2547.52	2250.92	1273.98	1235.38	232.442	28.1045	13.9938	1654.26	2221.06	1.34263	0.425061	1.69975	1.53997	1.36068	0.770121	0.76532	0.622903	0.444328	-0.376843
b2418	pdxK	1129.7	1081.27	959.014	1614.15	1746.1	1477.3	877.022	600.908	124.791	6.03536	6.01028	1056.66	1428.64	1.35203	0.435127	1.52759	1.65246	1.39808	0.829992	0.611257	0.724617	0.483442	-0.268831
b1636	pdxY	891.197	892.394	812.171	278.838	122.987	85.6914	114.8	81.9487	32.8148	0	0	865.254	150.579	0.174029	-2.5226	0.322262	0.14214	0.0990361	0.132678	-1.63369	-2.81462	-3.3359	-2.914
b4260	pepA	4065.32	3541.33	3196.24	7823.51	6296.36	4392.56	2819.4	1908.19	379.525	23.7939	16.925	3600.96	5332.96	1.48098	0.566553	2.17262	1.74852	1.21983	0.782958	1.11943	0.806135	0.28668	-0.352994
b2523	pepB	1940.35	1792.99	1848.44	1734.92	1255.93	1224.84	1225.21	1280.53	1042.93	56.0446	35.879	1860.59	1360.23	0.731072	-0.451915	0.932454	0.675018	0.658308	0.658507	-0.100896	-0.567002	-0.603166	-0.602729
b0237	pepD	3375.57	3782.41	2721.61	4500.6	4609.21	4219.1	3413.48	2807.81	821.197	59.9269	17.5523	3293.2	4185.6	1.27098	0.345944	1.36664	1.39962	1.28116	1.03652	0.450628	0.485031	0.357447	0.0517529
b4021	pepE	264.377	159.68	250.835	378.361	154.046	134.165	47.9306	31.5828	10.2755	0	0	224.964	178.626	0.794018	-0.332756	1.68187	0.684758	0.596383	0.213059	0.750068	-0.546334	-0.745689	-2.23068
b0932	pepN	2289.73	2381.74	1988.66	1942.36	2615.39	2579.96	1747.3	1141.34	219.549	7.86538	11.749	2220.04	2221.25	1.00054	0.000785353	0.87492	1.17808	1.16212	0.787055	-0.192777	0.236441	0.216759	-0.345463
b2908	pepP	2016.32	2324.94	2028.98	3571.73	4005.2	2330.18	1754.64	1391.85	341.967	27.1341	11.5806	2123.41	2915.44	1.373	0.457327	1.68207	1.88621	1.09737	0.826331	0.750238	0.915489	0.134054	-0.275208
b3847	pepQ	3018.44	2802.9	2539.22	4994.45	4886.06	2958.62	2014.7	1426.45	271.277	15.4353	19.2139	2786.85	3713.46	1.33249	0.414126	1.79215	1.75325	1.06164	0.722929	0.841688	0.810034	0.0862879	-0.468075
b1127	pepT	685.107	668.96	579.531	2142.71	2636.52	2887.79	2014.85	1451	329.158	16.7572	0	644.533	2420.47	3.75539	1.90896	3.32444	4.09059	4.48045	3.12606	1.73311	2.03231	2.16364	1.64435
b0254	perR	101.991	67.2011	86.015	22.4559	54.0251	31.0547	22.1887	24.3679	7.9281	0	0	85.069	32.4311	0.381233	-1.39126	0.263973	0.635074	0.365053	0.260831	-1.92154	-0.655004	-1.45382	-1.93881
b3916	pfkA	5491.19	5364.77	4601.1	7608.52	8465.34	7677.67	5609.3	3918.93	1309.98	101.44	21.2671	5152.35	7340.21	1.42463	0.51059	1.47671	1.643	1.49013	1.08869	0.562384	0.716337	0.575438	0.122589
b1723	pfkB	1873.63	1927.14	1601.96	2244.92	2523.87	3064.74	1869.83	1534.25	1150.75	199.03	16.5169	1800.91	2425.84	1.34701	0.429757	1.24654	1.40144	1.70177	1.03827	0.317934	0.486913	0.767036	0.0541792
b0902	pflA	1176.08	946.113	1193.69	704.57	808.42	1086.79	883.619	757.207	344.422	34.7033	27.6473	1105.3	870.85	0.787889	-0.343936	0.637449	0.731406	0.983258	0.799442	-0.649617	-0.451255	-0.0243588	-0.322935
b0903	pflB	10762.8	11115	9487.82	7873.62	7264.15	9875.89	8630.85	7518.92	2844.95	234.073	73.9643	10455.2	8411.13	0.804491	-0.313851	0.753081	0.694787	0.94459	0.825507	-0.409123	-0.525357	-0.0822403	-0.276647
b3952	pflC	23.0519	34.1746	32.8067	68.5187	43.9585	42.1137	37.6129	30.9802	8.06354	0	0	30.0111	48.0509	1.60111	0.679071	2.28311	1.46474	1.40327	1.2533	1.191	0.550647	0.488796	0.325735
b3951	pflD	52.8678	30.4799	20.8999	48.0158	100.816	108.658	34.505	16.5785	12.3288	2.236	0	34.7492	72.9985	2.10072	1.07089	1.38178	2.90123	3.12691	0.992972	0.466529	1.53667	1.64474	-0.0101748
b1378	pfo	1007.96	1018.91	1032.62	332.891	583.204	1266.98	1130.17	954.03	180.812	4.37238	1.4514	1019.83	828.311	0.812207	-0.300081	0.326419	0.571866	1.24235	1.1082	-1.6152	-0.806251	0.313067	0.148213
b1024	pgaA	75.1778	90.8126	51.514	82.7616	75.6619	99.1923	57.2437	35.9233	17.5315	4.23945	2.11091	72.5015	78.7149	1.0857	0.118626	1.14152	1.04359	1.36814	0.789552	0.190951	0.0615566	0.452217	-0.340894
b1023	pgaB	15.0443	39.6502	33.3052	0	14.3442	41.2268	19.6378	13.479	17.5416	2.54514	0	29.3332	18.8022	0.640986	-0.641636	0	0.489009	1.40546	0.669471	-	-1.03207	0.491045	-0.578907
b1022	pgaC	61.1005	30.194	7.24636	7.56722	14.5644	20.9297	4.98478	16.423	5.34324	0	0	32.847	12.0115	0.365681	-1.45134	0.230378	0.4434	0.637189	0.151758	-2.11792	-1.17332	-0.650207	-2.72016
b1021	pgaD	0	96.8694	92.992	242.774	186.903	22.3825	95.954	79.0334	0	0	0	63.2871	137.003	2.16479	1.11423	3.83607	2.95326	0.353665	1.51617	1.93963	1.56231	-1.49954	0.60043
b4025	pgi	6406.94	6411.08	5199.56	2742.26	3762.42	4277.22	3232.32	2068.5	626.834	43.6054	18.6104	6005.86	3503.56	0.583356	-0.777551	0.456597	0.626458	0.712175	0.538195	-1.13101	-0.674709	-0.489696	-0.8938
b2926	pgk	18246.9	17698.7	15380.4	9854.14	8678.19	9840.09	7610.04	5697.4	1454.92	101.574	17.5916	17108.7	8995.61	0.525792	-0.927437	0.575973	0.507238	0.575151	0.444805	-0.795928	-0.979264	-0.797987	-1.16875
b0767	pgl	2644.36	2311.97	2026.43	4272.63	4606.25	4189.98	3033.58	2613.45	910.767	77.4285	20.5618	2327.59	4025.61	1.72952	0.790372	1.83565	1.97898	1.80014	1.30331	0.876289	0.984758	0.848107	0.382184
b0688	pgm	3714.7	3732.37	3541.99	4842.1	4506.73	3055.02	2215.03	1665.21	418.744	34.4494	3.11875	3663.02	3654.72	0.997735	-0.00327136	1.32189	1.23033	0.834016	0.604702	0.4026	0.29905	-0.261853	-0.725703
b0418	pgpA	820.522	965.422	1093.6	309.701	465.68	446.137	357.018	367.576	68.3377	0	9.87403	959.847	394.634	0.411142	-1.28229	0.322656	0.48516	0.4648	0.371953	-1.63193	-1.04347	-1.10532	-1.42681
b1278	pgpB	410.619	523.653	389.587	853.046	884.06	750.164	553.284	299.065	111.201	0	6.69469	441.286	760.139	1.72255	0.784548	1.93309	2.00337	1.69995	1.2538	0.950909	1.00243	0.765492	0.326306
b2560	pgpC	525.909	677.285	574.573	710.544	850.925	800.658	686.486	454.058	66.8957	24.265	0	592.589	762.153	1.28614	0.363049	1.19905	1.43594	1.35112	1.15845	0.261892	0.522	0.434153	0.212198
b1328	pgrR	225.134	178.007	160.202	323.438	397.118	421.582	279.181	163.385	23.6256	0	5.68937	187.781	355.33	1.89226	0.920107	1.72242	2.11479	2.24507	1.48674	0.784437	1.08052	1.16676	0.57215
b1912	pgsA	1108	1423.61	1086.29	1536.92	1479.03	978.375	807.525	635.344	90.4353	9.37243	18.667	1205.97	1200.46	0.995433	-0.00660352	1.27443	1.22642	0.811277	0.669607	0.349849	0.294455	-0.301733	-0.578614
b2599	pheA	2372.91	3397.15	2590.73	492.685	424.218	709.235	603.545	436.148	79.3425	4.42767	4.40926	2786.93	557.421	0.200012	-2.32184	0.176784	0.152217	0.254486	0.216563	-2.49994	-2.7158	-1.97434	-2.20714
b2598	pheL	1507.2	851.214	817.143	213.331	615.886	0	421.585	347.242	0	0	0	1058.52	312.701	0.295413	-1.75919	0.201537	0.581838	0	0.398278	-2.31088	-0.781311	-	-1.32815
b1715	pheM	919.979	681.939	1309.29	2278.77	1535.05	630.27	300.22	370.918	0	0	0	970.401	1186.08	1.22225	0.289544	2.34827	1.58187	0.649494	0.309377	1.2316	0.661632	-0.622611	-1.69256
b0576	pheP	779.575	923.128	830.356	437.205	147.258	214.976	144.001	146.283	41.1616	44.7915	14.8684	844.353	235.86	0.279338	-1.83992	0.517799	0.174403	0.254604	0.170546	-0.949537	-2.5195	-1.97367	-2.55177
b1714	pheS	5095.92	6460.96	5889.79	4946.98	3887.04	2153.48	1370.69	1239.66	360.111	41.7993	10.4064	5815.55	3089.55	0.531256	-0.912522	0.850647	0.668386	0.370296	0.235693	-0.233367	-0.581246	-1.43325	-2.08502
b1713	pheT	4714.36	5074.21	4641.83	5254.81	5008.36	3678.99	2465.4	2035.21	762.256	45.1856	27.8558	4810.13	4101.89	0.85276	-0.229787	1.09245	1.04121	0.764842	0.512542	0.127562	0.0582626	-0.386765	-0.964257
b4134	pheU	539.721	133.357	256.038	0	128.652	123.253	88.0644	435.21	94.3972	0	0	309.705	84.9922	0.274429	-1.86549	0	0.415401	0.397968	0.284349	-	-1.26742	-1.32928	-1.81427
b2967	pheV	404.791	0	512.076	133.688	0	369.758	88.0644	72.5351	0	0	0	305.622	147.878	0.483857	-1.04735	0.437427	0	1.20985	0.288148	-1.19288	-	0.274833	-1.79512
b4106	phnC	12.8423	0	0	0	0	11.7309	0	13.8074	8.9845	6.51788	0	4.28078	2.93273	0.685091	-0.545632	0	0	2.74037	0	-	-	1.45437	-
b4105	phnD	29.8812	19.6885	9.45022	0	18.9939	27.2952	6.50082	10.7089	0	0	0	19.6733	13.1975	0.67083	-0.57598	0	0.965463	1.38742	0.330438	-	-0.0507067	0.472404	-1.59755
b4102	phnF	0	0	13.2433	13.8297	0	25.5006	0	0	0	0	0	4.41445	9.83258	2.22736	1.15534	3.13284	0	5.77662	0	1.64747	-	2.53022	-
b4101	phnG	0	0	0	0	21.3471	0	0	0	0	0	0	0	5.33677	-	-	-	-	-	-	-	-	-	-
b4100	phnH	0	0	0	0	0	15.8287	11.3096	0	0	8.79468	0	0	6.78458	-	-	-	-	-	-	-	-	-	-
b4099	phnI	0	9.40016	18.0478	0	0	0	0	0	0	0	0	9.14932	0	0	-	0	0	0	0	-	-	-	-
b4098	phnJ	11.9761	0	0	11.8658	11.4188	21.8792	0	12.876	0	6.07821	0	3.99202	11.2909	2.82838	1.49997	2.97237	2.86041	5.48073	0	1.57161	1.51622	2.45437	-
b4097	phnK	0	13.1949	0	0	0	0	17.427	7.17695	0	0	0	4.39831	4.35675	0.99055	-0.013699	0	0	0	3.9622	-	-	-	1.9863
b4096	phnL	0	0	14.1197	14.745	14.1895	13.5941	29.139	24.0006	10.4115	0	0	4.70658	17.9169	3.80677	1.92857	3.13284	3.01483	2.88831	6.19111	1.64747	1.59208	1.53022	2.6302
b4095	phnM	17.8165	8.80437	8.45196	0	16.9875	16.2746	11.6282	9.57769	0	4.52121	0	11.6909	11.2226	0.959937	-0.0589886	0	1.45305	1.39207	0.994635	-	0.53908	0.477228	-0.00776076
b4094	phnN	18.1684	0	17.2377	54.0031	34.6459	33.192	0	19.5337	0	0	0	11.802	30.4602	2.58093	1.36789	4.57574	2.93559	2.81239	0	2.19401	1.55365	1.4918	-
b4093	phnO	93.2698	23.0455	176.985	231.027	266.789	212.994	228.278	125.349	65.2515	0	0	97.7667	234.772	2.40135	1.26385	2.36304	2.72884	2.1786	2.33492	1.24065	1.44829	1.1234	1.22337
b4092	phnP	120.156	52.7798	190.002	171.96	216.4	243.904	156.843	86.1234	65.3806	6.77585	0	120.979	197.277	1.63067	0.705462	1.4214	1.78874	2.01608	1.29645	0.507312	0.838942	1.01156	0.374563
b0383	phoA	371.893	254.462	203.564	871.567	1411.53	444.233	228.719	180.697	20.0135	7.25949	3.61466	276.639	739.013	2.67139	1.41759	3.15055	5.10243	1.60582	0.826775	1.65561	2.35118	0.683308	-0.274434
b0399	phoB	425.941	319.36	292.641	5035.11	4621.38	630.575	488.892	339.515	102.755	7.45441	7.42343	345.981	2693.99	7.78653	2.96098	14.5532	13.3573	1.82257	1.41306	3.86326	3.73956	0.865976	0.498823
b0241	phoE	47.961	56.8821	54.6053	123.55	265.23	70.0964	31.3025	15.4696	0	0	0	53.1494	122.545	2.30566	1.20518	2.32458	4.99027	1.31885	0.588953	1.21697	2.31912	0.399285	-0.763776
b1020	phoH	979.64	817.814	595.577	8302.07	20231.8	13709.6	8094.64	4811.24	1397.33	72.4073	28.8425	797.677	12584.5	15.7765	3.9797	10.4078	25.3634	17.1869	10.1478	3.3796	4.66468	4.10323	3.34309
b1130	phoP	2458.31	2310.39	1702.79	3735.68	4515.27	3981.38	2283.64	1321.52	337.635	45.9263	22.8677	2157.16	3628.99	1.6823	0.750435	1.73176	2.09316	1.84566	1.05863	0.792237	1.06568	0.884133	0.0821993
b1129	phoQ	894.144	965.924	703.666	288.436	396.529	709.126	556.434	380.064	140.626	14.0715	17.5163	854.578	487.631	0.57061	-0.809422	0.337518	0.464006	0.829796	0.651122	-1.56696	-1.10778	-0.269171	-0.619001
b0400	phoR	117.217	208.531	148.285	1068.47	1177.24	249.837	137.707	163.834	65.6042	3.96609	7.89922	158.011	658.313	4.16624	2.05875	6.76199	7.45036	1.58113	0.871502	2.75745	2.89731	0.66096	-0.198424
b3724	phoU	1200.41	1214.01	913.791	2157.44	7958.67	2091.05	765.249	540.261	302.722	0	28.2193	1109.4	3243.1	2.92328	1.54759	1.94468	7.17382	1.88484	0.689784	0.959536	2.84274	0.91444	-0.535783
b3379	php	11.5259	11.3915	10.9356	45.6791	32.9689	63.1706	7.52259	0	8.06354	0	0	11.2843	37.3353	3.30859	1.72622	4.04801	2.92165	5.59807	0.666639	2.01721	1.54678	2.48493	-0.585022
b0708	phr	285.466	359.725	284.386	169.702	176.919	775.762	633.467	471.887	139.798	14.4883	7.21403	309.859	438.963	1.41665	0.502486	0.547675	0.570966	2.5036	2.04437	-0.868608	-0.808525	1.324	1.03166
b1158	pinE	0	54.1612	34.6622	18.0985	0	0	0	0	0	0	0	29.6078	4.52462	0.152819	-2.71011	0.611275	0	0	0	-0.710107	-	-	-
b1545	pinQ	68.6086	84.7607	16.2736	67.9767	81.7702	141.01	100.752	73.7645	11.9996	0	0	56.5477	97.877	1.73088	0.791503	1.20211	1.44604	2.49364	1.78171	0.265574	0.532108	1.31825	0.833264
b1374	pinR	102.913	118.665	48.8208	67.9767	16.354	125.342	55.9731	73.7645	0	8.70524	0	90.1329	66.4114	0.736817	-0.440623	0.754183	0.181444	1.39063	0.621007	-0.407013	-2.46241	0.475742	-0.68732
b3493	pitA	4570.44	5237.75	4912.8	2936.4	1976.12	1578.69	1207.29	907.293	425.071	44.5425	27.2968	4907	1924.62	0.39222	-1.35026	0.598411	0.402715	0.321722	0.246034	-0.740792	-1.31217	-1.63611	-2.02307
b2987	pitB	40.5061	20.0169	19.2157	33.4442	25.7475	30.8337	22.0308	18.1459	4.72301	0	0	26.5795	28.0141	1.05397	0.0758349	1.25827	0.968697	1.16006	0.828863	0.331439	-0.0458827	0.214194	-0.270795
b2584	pka	365.225	334.646	389.832	211.086	351.858	403.12	335.208	202.471	98.4783	7.72345	3.84567	363.234	325.318	0.895614	-0.159051	0.581128	0.96868	1.10981	0.922841	-0.783072	-0.0459077	0.150309	-0.115846
b2014	plaP	5238.73	7018.91	6327.89	1749.85	397.892	81.6845	160.5	184.275	364.938	113.463	60.2621	6195.18	597.482	0.096443	-3.37418	0.282454	0.0642261	0.0131852	0.0259073	-1.82391	-3.9607	-6.24494	-5.2705
b3821	pldA	1071.37	1266.05	839.71	980.734	621.792	340.399	235.615	93.9033	48.8823	0	0	1059.04	544.635	0.514272	-0.959397	0.926058	0.587127	0.321422	0.22248	-0.110825	-0.768255	-1.63746	-2.16825
b3825	pldB	1059.51	929.714	977.053	1314.64	1047.97	994.947	717.354	436.488	96.9834	0	0	988.758	1018.73	1.03031	0.0430789	1.32959	1.05989	1.00626	0.725511	0.410976	0.0839093	0.00900184	-0.462931
b1178	pliG	8327.99	5312.66	3016.91	12802	10250.4	5624.75	6044.82	4110.62	1853.81	140.89	0	5552.52	8680.5	1.56334	0.644636	2.30562	1.84609	1.01301	1.08866	1.20516	0.884471	0.0186472	0.122557
[truncated: 2,273 more rows]

## Sheet: i) Not detected
Locus	Name	Steady State 1	Steady State 2	Steady State 3	Starvation 5min	Starvation 10min	Starvation 40min	Starvation 80min	Rifampicin 10min	Rifampicin 15min	Rifampicin 25min	Rifampicin 45min	Steady State average	Starvation average	Induction Starvation average	Log2 Induction Starvation average	Induction Starvation 5min	Induction Starvation 10min	Induction Starvation 40min	Induction Starvation 80min	Log2 Induction Starvation 5min	Log2 Induction Starvation 10min	Log2 Induction Starvation 40min	Log2 Induction Starvation 80min
b3138	agaB	0	0	0	0	0	0	0	0	0	0	0	0	0	-	-	-	-	-	-	-	-	-	-
b2198	ccmD	0	0	0	0	0	0	0	0	0	0	0	0	0	-	-	-	-	-	-	-	-	-	-
b0618	citC	0	0	0	0	0	0	0	0	6.69167	0	0	0	0	-	-	-	-	-	-	-	-	-	-
b0617	citD	0	0	0	0	0	0	0	0	0	0	0	0	0	-	-	-	-	-	-	-	-	-	-
b4707	esrE	0	0	0	0	0	0	0	0	0	0	0	0	0	-	-	-	-	-	-	-	-	-	-
b0044	fixX	0	0	0	0	0	0	0	0	0	0	0	0	0	-	-	-	-	-	-	-	-	-	-
b3370	frlA	0	0	0	0	0	0	0	0	0	0	0	0	0	-	-	-	-	-	-	-	-	-	-
b3328	gspG	0	0	0	0	0	0	0	0	0	0	0	0	0	-	-	-	-	-	-	-	-	-	-
b3330	gspI	0	0	0	0	0	0	0	0	0	0	0	0	0	-	-	-	-	-	-	-	-	-	-
b4412	hokC	0	0	0	0	0	0	0	0	0	0	0	0	0	-	-	-	-	-	-	-	-	-	-
b4706	iroK	0	0	0	0	0	0	0	0	0	0	0	0	0	-	-	-	-	-	-	-	-	-	-
b4513	kdpF	0	0	0	0	0	0	0	0	0	0	0	0	0	-	-	-	-	-	-	-	-	-	-
b1352	kilR	0	0	0	0	0	0	0	0	0	23.2402	0	0	0	-	-	-	-	-	-	-	-	-	-
b0747	lysY	0	0	0	0	0	0	0	72.5351	0	0	68.1966	0	0	-	-	-	-	-	-	-	-	-	-
b4427	micC	0	0	0	0	0	0	0	0	0	0	0	0	0	-	-	-	-	-	-	-	-	-	-
b0548	ninE	0	0	0	0	0	0	0	0	0	0	0	0	0	-	-	-	-	-	-	-	-	-	-
b4449	psrO	0	0	0	0	0	0	0	0	0	0	0	0	0	-	-	-	-	-	-	-	-	-	-
b1348	ralR	0	0	0	0	0	0	0	0	0	0	0	0	0	-	-	-	-	-	-	-	-	-	-
b4603	rseX	0	0	0	0	0	0	0	0	0	0	0	0	0	-	-	-	-	-	-	-	-	-	-
b4510	rzoD	0	0	0	0	0	0	0	0	0	0	0	0	0	-	-	-	-	-	-	-	-	-	-
b4689	rzoQ	0	0	0	0	0	0	0	0	0	0	0	0	0	-	-	-	-	-	-	-	-	-	-
b1500	safA	0	0	0	0	0	0	0	0	0	0	0	0	0	-	-	-	-	-	-	-	-	-	-
b4577	sgrS	0	0	0	0	0	0	0	0	0	0	0	0	0	-	-	-	-	-	-	-	-	-	-
b4662	sgrT	0	0	0	0	0	0	0	0	0	0	0	0	0	-	-	-	-	-	-	-	-	-	-
b4701	sokX	0	0	0	0	0	0	0	0	0	0	0	0	0	-	-	-	-	-	-	-	-	-	-
b3119	tdcR	0	0	0	0	0	0	0	0	0	0	0	0	0	-	-	-	-	-	-	-	-	-	-
b4407	thiS	0	0	0	0	0	0	0	0	0	0	0	0	0	-	-	-	-	-	-	-	-	-	-
b1229	tpr	0	0	0	0	0	0	0	0	0	0	0	0	0	-	-	-	-	-	-	-	-	-	-
b0246	yafW	0	0	0	0	0	0	0	0	0	0	0	0	0	-	-	-	-	-	-	-	-	-	-
b0248	yafX	0	0	0	0	0	0	0	0	0	0	0	0	0	-	-	-	-	-	-	-	-	-	-
b0364	yaiS	0	0	0	0	0	0	0	0	0	0	0	0	0	-	-	-	-	-	-	-	-	-	-
b0549	ybcO	0	0	0	0	0	0	0	0	0	0	0	0	0	-	-	-	-	-	-	-	-	-	-
b4590	ybfK	0	0	0	0	0	0	0	0	0	0	0	0	0	-	-	-	-	-	-	-	-	-	-
b1085	yceQ	0	0	0	0	0	0	0	17.0004	0	0	0	0	0	-	-	-	-	-	-	-	-	-	-
b1347	ydaC	0	0	0	0	0	0	0	0	0	0	0	0	0	-	-	-	-	-	-	-	-	-	-
b4526	ydaE	0	0	0	0	0	0	0	32.0008	0	0	0	0	0	-	-	-	-	-	-	-	-	-	-
b2357	yfdN	0	0	0	0	0	0	0	22.0248	0	0	0	0	0	-	-	-	-	-	-	-	-	-	-
b2362	yfdS	0	0	0	0	0	0	0	15.028	0	0	0	0	0	-	-	-	-	-	-	-	-	-	-
b2643	yfjX	0	0	0	0	0	0	0	0	0	0	0	0	0	-	-	-	-	-	-	-	-	-	-
b2644	yfjY	0	0	0	0	0	0	0	0	0	0	0	0	0	-	-	-	-	-	-	-	-	-	-
b3576	yiaL	0	0	0	0	0	0	0	0	0	0	0	0	0	-	-	-	-	-	-	-	-	-	-
b3577	yiaM	0	0	0	0	0	0	0	0	0	0	0	0	0	-	-	-	-	-	-	-	-	-	-
b4047	yjbL	0	0	0	0	0	0	0	0	0	0	0	0	0	-	-	-	-	-	-	-	-	-	-
b0249	ykfF	0	0	0	0	0	0	0	0	0	0	0	0	0	-	-	-	-	-	-	-	-	-	-
b4504	ykfH	0	0	0	0	0	0	0	0	0	0	0	0	0	-	-	-	-	-	-	-	-	-	-
b4671	ykgR	0	0	0	0	0	0	0	0	0	0	0	0	0	-	-	-	-	-	-	-	-	-	-
b4677	yobI	0	0	0	0	0	0	0	83.6943	0	0	0	0	0	-	-	-	-	-	-	-	-	-	-
b2635	ypjK	0	0	0	0	0	0	0	0	0	0	0	0	0	-	-	-	-	-	-	-	-	-	-
b4682	yqcG	0	0	0	0	0	0	0	0	0	0	0	0	0	-	-	-	-	-	-	-	-	-	-
b4655	ythA	0	0	0	0	0	0	0	0	56.6383	0	0	0	0	-	-	-	-	-	-	-	-	-	-

## Sheet: ii) Not calculated
Locus	Name	Steady State 1	Steady State 2	Steady State 3	Starvation 5min	Starvation 10min	Starvation 40min	Starvation 80min	Rifampicin 10min	Rifampicin 15min	Rifampicin 25min	Rifampicin 45min	Steady State average	Starvation average	Induction Starvation average	Log2 Induction Starvation average	Induction Starvation 5min	Induction Starvation 10min	Induction Starvation 40min	Induction Starvation 80min	Log2 Induction Starvation 5min	Log2 Induction Starvation 10min	Log2 Induction Starvation 40min	Log2 Induction Starvation 80min
b3264	acrS	0	0	0	0	0	0	9.97708	0	0	0	0	0	2.49427	-	-	-	-	-	-	-	-	-	-
b2624	alpA	0	0	45.2897	0	0	0	0	0	0	0	0	15.0966	0	0	-	0	0	0	0	-	-	-	-
b2222	atoA	0	0	0	15.4255	0	0	0	0	0	0	0	0	3.85637	-	-	-	-	-	-	-	-	-	-
b2221	atoD	0	0	0	0	14.5754	13.9637	0	0	0	0	0	0	7.13476	-	-	-	-	-	-	-	-	-	-
b4592	cbdX	109.998	0	0	0	0	0	0	0	0	0	0	36.6658	0	0	-	0	0	0	0	-	-	-	-
b2004	cbeA	0	0	0	54.4922	0	0	0	14.783	0	0	0	0	13.6231	-	-	-	-	-	-	-	-	-	-
b0616	citE	0	11.0152	10.5743	0	0	0	0	0	7.79713	0	0	7.19647	0	0	-	0	0	0	0	-	-	-	-
b0613	citG	11.5259	0	10.9356	0	0	0	0	0	0	0	0	7.48717	0	0	-	0	0	0	0	-	-	-	-
b0614	citX	0	0	0	36.3941	17.5116	0	0	0	0	0	0	0	13.4764	-	-	-	-	-	-	-	-	-	-
b1146	croE	0	0	0	200.531	0	92.4396	33.0242	0	0	0	0	0	81.4988	-	-	-	-	-	-	-	-	-	-
b1575	dicB	0	0	0	0	0	0	70.2642	28.9369	0	0	0	0	17.566	-	-	-	-	-	-	-	-	-	-
b1954	dsrA	117.672	0	223.289	0	0	0	0	0	0	0	0	113.654	0	0	-	0	0	0	0	-	-	-	-
b2456	eutN	0	69.6987	0	0	0	0	0	0	0	0	0	23.2329	0	0	-	0	0	0	0	-	-	-	-
b2461	eutP	0	0	0	0	20.1438	0	0	11.3573	0	0	0	0	5.03595	-	-	-	-	-	-	-	-	-	-
b0587	fepE	0	17.6554	8.47434	0	0	0	0	0	6.24871	0	0	8.7099	0	0	-	0	0	0	0	-	-	-	-
b1074	flgC	50.0979	0	0	0	0	0	0	0	17.5242	0	0	16.6993	0	0	-	0	0	0	0	-	-	-	-
b1942	fliJ	0	0	0	0	21.7808	20.8667	0	12.2802	15.9815	0	0	0	10.6619	-	-	-	-	-	-	-	-	-	-
b1946	fliN	0	0	46.496	0	0	0	0	0	0	0	0	15.4987	0	0	-	0	0	0	0	-	-	-	-
b1947	fliO	0	0	0	0	0	50.6518	0	14.9045	0	0	0	0	12.663	-	-	-	-	-	-	-	-	-	-
b1949	fliQ	0	0	0	0	35.8695	0	0	0	0	0	0	0	8.96736	-	-	-	-	-	-	-	-	-	-
b3392	hofP	0	0	23.7659	0	0	0	0	40.397	0	0	0	7.92197	0	0	-	0	0	0	0	-	-	-	-
b4455	hokA	0	0	0	0	126.959	0	0	35.7903	93.1551	0	0	0	31.7397	-	-	-	-	-	-	-	-	-	-
b4428	hokB	0	0	64.4391	0	0	0	0	0	47.5154	0	0	21.4797	0	0	-	0	0	0	0	-	-	-	-
b4415	hokE	0	65.8011	0	0	0	0	0	0	0	0	0	21.9337	0	0	-	0	0	0	0	-	-	-	-
b0976	hyaE	25.4266	0	0	0	0	0	0	13.6687	0	0	0	8.47552	0	0	-	0	0	0	0	-	-	-	-
b2725	hycA	0	0	0	21.7496	0	0	0	0	0	0	0	0	5.4374	-	-	-	-	-	-	-	-	-	-
b2481	hyfA	0	16.2103	15.5615	0	0	0	0	17.6341	11.4745	0	0	10.5906	0	0	-	0	0	0	0	-	-	-	-
b2728	hypC	0	0	0	0	0	33.9851	0	0	0	0	0	0	8.49629	-	-	-	-	-	-	-	-	-	-
b4667	ibsA	171.522	0	0	0	0	0	0	0	0	0	0	57.1738	0	0	-	0	0	0	0	-	-	-	-
b3069	ileX	0	0	256.038	0	0	0	0	0	94.3972	0	0	85.346	0	0	-	0	0	0	0	-	-	-	-
b1160	iraM	62.6611	0	59.4515	0	0	0	0	0	0	0	15.8351	40.7042	0	0	-	0	0	0	0	-	-	-	-
b4616	istR	0	0	0	72.1336	69.4164	0	0	78.2753	0	0	0	0	35.3875	-	-	-	-	-	-	-	-	-	-
b3137	kbaY	0	23.2599	11.1644	0	0	0	0	18.9772	0	0	0	11.4748	0	0	-	0	0	0	0	-	-	-	-
b0749	lysQ	269.861	533.428	512.076	0	0	0	0	0	0	68.4812	0	438.455	0	0	-	0	0	0	0	-	-	-	-
b0745	lysW	0	0	0	0	128.652	0	88.0644	0	0	0	0	0	54.179	-	-	-	-	-	-	-	-	-	-
b4439	micF	0	217.43	0	0	0	0	0	0	0	0	0	72.4766	0	0	-	0	0	0	0	-	-	-	-
b0731	mngA	0	0	0	10.1483	19.5322	14.0343	20.0552	5.50621	0	2.59924	0	0	15.9425	-	-	-	-	-	-	-	-	-	-
b0018	mokC	0	0	0	0	46.1669	132.688	63.2041	0	0	0	0	0	60.5149	-	-	-	-	-	-	-	-	-	-
b1319	ompG	0	0	0	0	21.3235	10.2143	14.5963	0	0	0	0	0	11.5335	-	-	-	-	-	-	-	-	-	-
b4458	oxyS	185.684	0	0	0	0	0	0	0	0	0	0	61.8946	0	0	-	0	0	0	0	-	-	-	-
b4101	phnG	0	0	0	0	21.3471	0	0	0	0	0	0	0	5.33677	-	-	-	-	-	-	-	-	-	-
b4100	phnH	0	0	0	0	0	15.8287	11.3096	0	0	8.79468	0	0	6.78458	-	-	-	-	-	-	-	-	-	-
b4099	phnI	0	9.40016	18.0478	0	0	0	0	0	0	0	0	9.14932	0	0	-	0	0	0	0	-	-	-	-
b0108	ppdD	22.9995	0	21.8214	0	0	0	0	0	0	0	0	14.9403	0	0	-	0	0	0	0	-	-	-	-
b3545	proK	0	0	0	0	0	121.631	173.811	0	0	0	0	0	73.8606	-	-	-	-	-	-	-	-	-	-
b3799	proM	266.31	263.204	252.669	0	0	0	0	0	0	0	0	260.728	0	0	-	0	0	0	0	-	-	-	-
b2166	psuK	32.2628	10.6289	10.2034	0	0	0	0	5.78122	0	0	0	17.6984	0	0	-	0	0	0	0	-	-	-	-
b4714	ralA	0	0	0	0	53.9044	0	0	0	0	0	0	0	13.4761	-	-	-	-	-	-	-	-	-	-
b4425	rttR	0	58.8339	0	0	0	0	0	0	41.6458	0	0	19.6113	0	0	-	0	0	0	0	-	-	-	-
b0550	rusA	0	0	0	0	0	25.5358	0	0	0	0	14.1291	0	6.38395	-	-	-	-	-	-	-	-	-	-
b1010	rutC	26.217	25.9113	0	0	0	0	0	0	0	0	0	17.3761	0	0	-	0	0	0	0	-	-	-	-
b1009	rutD	0	0	0	12.5332	12.0611	23.1099	16.5121	0	0	0	0	0	16.0541	-	-	-	-	-	-	-	-	-	-
b1553	rzpQ	20.3617	0	0	0	0	0	0	0	0	0	0	6.78724	0	0	-	0	0	0	0	-	-	-	-
b0531	sfmC	0	0	13.8749	0	0	0	0	0	0	7.4221	0	4.62496	0	0	-	0	0	0	0	-	-	-	-
b4413	sokC	0	0	0	0	0	342.369	122.312	100.743	0	0	0	0	116.17	-	-	-	-	-	-	-	-	-	-
b2703	srlE	21.1048	41.7175	70.0834	0	0	0	0	0	0	0	0	44.3019	0	0	-	0	0	0	0	-	-	-	-
b3707	tnaC	0	0	259.498	0	0	0	0	0	0	0	0	86.4993	0	0	-	0	0	0	0	-	-	-	-
b3062	ttdB	0	0	0	16.5728	15.9486	15.2793	10.9171	0	0	0	0	0	14.6794	-	-	-	-	-	-	-	-	-	-
b2407	xapA	0	0	0	60.1835	81.0831	33.2916	23.7869	13.0615	16.9983	0	6.14015	0	49.5863	-	-	-	-	-	-	-	-	-	-
b0375	yaiV	0	0	0	0	15.4878	14.8378	0	0	0	8.24413	0	0	7.5814	-	-	-	-	-	-	-	-	-	-
b0547	ybcN	0	0	0	0	0	20.3164	0	0	0	0	0	0	5.0791	-	-	-	-	-	-	-	-	-	-
b4511	ybdZ	185.684	45.8797	176.173	0	0	0	0	0	0	0	0	135.912	0	0	-	0	0	0	0	-	-	-	-
b0648	ybeU	0	0	0	42.5455	13.6476	39.2247	37.3682	7.69467	10.0138	0	0	0	33.1965	-	-	-	-	-	-	-	-	-	-
b0824	ybiY	0	0	0	0	0	0	7.34686	0	0	0	0	0	1.83672	-	-	-	-	-	-	-	-	-	-
b1058	yceO	72.2841	0	0	0	0	0	0	0	0	0	0	24.0947	0	0	-	0	0	0	0	-	-	-	-
b1317	ycjU	0	0	0	15.2148	14.6417	14.0273	20.045	33.0205	10.7432	0	0	0	15.9822	-	-	-	-	-	-	-	-	-	-
b1346	ydaQ	0	0	0	0	44.8785	0	0	0	0	0	0	0	11.2196	-	-	-	-	-	-	-	-	-	-
b1504	ydeS	0	0	0	0	0	34.8829	37.3858	0	0	0	0	0	18.0672	-	-	-	-	-	-	-	-	-	-
b1572	ydfB	0	0	0	0	0	72.2184	0	42.501	0	0	0	0	18.0546	-	-	-	-	-	-	-	-	-	-
b1549	ydfO	0	0	0	24.455	0	0	0	0	0	0	12.475	0	6.11376	-	-	-	-	-	-	-	-	-	-
b4601	ydgU	0	0	0	120.802	0	0	79.5763	0	0	0	0	0	50.0946	-	-	-	-	-	-	-	-	-	-
b1700	ydiT	0	0	0	0	65.8627	63.0987	0	18.567	0	0	0	0	32.2403	-	-	-	-	-	-	-	-	-	-
b2003	yeeT	0	0	43.4454	0	0	0	0	0	0	0	0	14.4818	0	0	-	0	0	0	0	-	-	-	-
b2110	yehC	0	0	0	0	0	0	9.18613	0	0	0	0	0	2.29653	-	-	-	-	-	-	-	-	-	-
b4541	yehK	0	0	0	0	30.4381	0	0	34.3226	0	0	0	0	7.60953	-	-	-	-	-	-	-	-	-	-
b2271	yfbL	0	0	0	10.326	0	19.0401	0	0	7.29124	0	10.535	0	7.34153	-	-	-	-	-	-	-	-	-	-
b2334	yfcQ	0	0	0	20.5462	0	0	13.5345	11.1478	0	0	0	0	8.52018	-	-	-	-	-	-	-	-	-	-
b2339	yfcV	0	17.7651	0	0	0	0	0	9.66275	0	0	0	5.92171	0	0	-	0	0	0	0	-	-	-	-
b2363	yfdT	0	0	0	0	31.6357	30.3081	21.6552	0	0	0	0	0	20.8997	-	-	-	-	-	-	-	-	-	-
b2636	yfjS	0	0	0	90.5333	21.7808	0	0	0	0	0	0	0	28.0785	-	-	-	-	-	-	-	-	-	-
b2767	ygcO	0	0	0	77.1274	0	0	0	0	0	0	0	0	19.2819	-	-	-	-	-	-	-	-	-	-
b3079	ygjJ	0	0	0	0	18.0353	17.2784	12.3455	0	0	0	0	0	11.9148	-	-	-	-	-	-	-	-	-	-
b3120	yhaB	0	37.1123	0	0	0	0	0	0	0	0	0	12.3708	0	0	-	0	0	0	0	-	-	-	-
b3121	yhaC	0	8.42609	0	0	0	0	0	0	0	0	0	2.8087	0	0	-	0	0	0	0	-	-	-	-
b3587	yiaW	31.3306	0	0	0	0	0	0	0	0	0	0	10.4435	0	0	-	0	0	0	0	-	-	-	-
b3589	yiaY	0	8.68963	25.0254	0	0	0	0	0	0	0	0	11.2384	0	0	-	0	0	0	0	-	-	-	-
b3818	yigG	0	26.3204	0	0	0	0	0	0	18.631	0	0	8.77348	0	0	-	0	0	0	0	-	-	-	-
b4621	yjbS	0	0	0	0	47.5314	0	0	0	0	25.3009	0	0	11.8829	-	-	-	-	-	-	-	-	-	-
b4066	yjcF	0	0	0	15.521	22.4045	28.6191	15.3363	0	0	0	0	0	20.4702	-	-	-	-	-	-	-	-	-	-
b4184	yjfL	0	0	0	0	0	46.4521	16.5951	0	35.5768	0	0	0	15.7618	-	-	-	-	-	-	-	-	-	-
b4185	yjfM	0	0	0	15.7156	0	28.9779	0	17.0537	0	8.0503	0	0	11.1734	-	-	-	-	-	-	-	-	-	-
b4277	yjgZ	0	0	29.1837	0	0	0	0	33.0707	0	0	0	9.72789	0	0	-	0	0	0	0	-	-	-	-
b4325	yjiC	0	0	0	24.1604	11.6252	0	0	26.2175	17.0597	0	0	0	8.94639	-	-	-	-	-	-	-	-	-	-
b4341	yjiS	0	0	0	0	117.669	56.3656	40.2734	0	0	0	31.1875	0	53.5771	-	-	-	-	-	-	-	-	-	-
b0310	ykgH	0	14.9727	43.1202	0	0	0	0	32.5756	0	0	0	19.3643	0	0	-	0	0	0	0	-	-	-	-
b4509	ylcG	0	0	0	0	0	66.0283	0	0	0	0	0	0	16.5071	-	-	-	-	-	-	-	-	-	-
b4588	ylcH	0	0	0	0	95.5335	0	65.3944	0	0	0	0	0	40.232	-	-	-	-	-	-	-	-	-	-
b1150	ymfR	0	54.9548	52.7551	0	0	0	0	29.8908	0	0	0	35.9033	0	0	-	0	0	0	0	-	-	-	-
b4520	ymgF	0	0	0	137.98	221.305	212.017	90.8922	49.9095	64.9522	0	0	0	165.549	-	-	-	-	-	-	-	-	-	-
b4593	ymgI	0	0	0	0	111.548	53.4333	0	0	40.9236	0	0	0	41.2453	-	-	-	-	-	-	-	-	-	-
b1409	ynbB	0	0	0	0	0	10.3169	0	6.07157	0	0	0	0	2.57923	-	-	-	-	-	-	-	-	-	-
b4674	ynbG	0	0	0	0	0	0	101.613	0	0	0	0	0	25.4032	-	-	-	-	-	-	-	-	-	-
b1455	yncH	0	0	45.2897	0	0	0	0	25.661	0	0	0	15.0966	0	0	-	0	0	0	0	-	-	-	-
b1551	ynfN	0	0	0	0	0	119.277	0	35.0976	0	0	0	0	29.8192	-	-	-	-	-	-	-	-	-	-
b4533	ynfO	0	42.926	41.2078	0	0	0	0	0	0	0	0	28.0446	0	0	-	0	0	0	0	-	-	-	-
b4675	yoaJ	273.507	0	0	0	0	0	0	0	0	0	0	91.1691	0	0	-	0	0	0	0	-	-	-	-
b4676	yoaK	0	0	0	102.312	98.458	0	67.3962	0	72.2428	0	0	0	67.0415	-	-	-	-	-	-	-	-	-	-
b2848	yqeJ	0	0	0	20.802	20.0184	38.3567	0	0	0	0	0	0	19.7943	-	-	-	-	-	-	-	-	-	-
b4683	yqeL	0	0	0	0	0	0	82.5604	0	0	0	0	0	20.6401	-	-	-	-	-	-	-	-	-	-
b4684	yqfG	0	0	0	0	77.1911	0	0	0	0	0	0	0	19.2978	-	-	-	-	-	-	-	-	-	-
b3143	yraI	29.1216	14.391	0	0	0	0	0	0	0	0	0	14.5042	0	0	-	0	0	0	0	-	-	-	-
b4622	ytcA	0	0	0	0	35.0868	0	48.0351	0	0	0	0	0	20.7805	-	-	-	-	-	-	-	-	-	-

## Sheet: iii) Omitted 10 & 80 min folds
Locus	Name	Steady State 1	Steady State 2	Steady State 3	Starvation 5min	Starvation 10min	Starvation 40min	Starvation 80min	Rifampicin 10min	Rifampicin 15min	Rifampicin 25min	Rifampicin 45min	Steady State average	Starvation average	Induction Starvation average	Log2 Induction Starvation average	Induction Starvation 5min	Induction Starvation 10min	Induction Starvation 40min	Induction Starvation 80min	Log2 Induction Starvation 5min	Log2 Induction Starvation 10min	Log2 Induction Starvation 40min	Log2 Induction Starvation 80min
b3141	agaI	26.8073	0	25.4342	0	0	12.2437	0	7.20547	0	6.80277	0	17.4139	3.06091	0.175775	-2.5082	0	0	0.703098	0	-	-	-0.508202	-
b4713	agrB	0	0	578.399	120.802	0	111.373	0	131.087	0	0	0	192.8	58.0438	0.301057	-1.73189	0.626567	0	0.577662	0	-0.674458	-	-0.791703	-
b2348	argW	683.768	135.159	0	135.494	0	0	0	0	0	0	69.1182	272.976	33.8735	0.12409	-3.01054	0.49636	0	0	0	-1.01054	-	-	-
b2223	atoE	7.65489	7.56563	7.2628	7.58439	0	6.9924	0	0	0	0	0	7.49444	3.6442	0.486253	-1.04022	1.012	0	0.933012	0	0.0172124	-	-0.100033	-
b0615	citF	0	6.52857	0	6.54476	0	12.0678	0	3.551	0	0	0	2.17619	4.65315	2.13821	1.0964	3.00744	0	5.5454	0	1.58854	-	2.47129	-
b0989	cspH	0	141.534	90.5795	0	0	43.6036	0	0	0	0	0	77.3713	10.9009	0.140891	-2.82735	0	0	0.563563	0	-	-	-0.827352	-
b4515	cydX	89.5555	0	254.905	88.7307	0	0	0	48.1427	0	0	0	114.82	22.1827	0.193195	-2.37187	0.772779	0	0	0	-0.371871	-	-	-
b3227	dcuD	22.2087	7.31658	0	14.6694	0	13.5244	0	7.95923	5.17907	3.7572	0	9.84177	7.04847	0.71618	-0.481606	1.49053	0	1.37419	0	0.575826	-	0.45858	-
b0939	elfD	0	14.2679	0	0	0	13.1868	0	0	0	0	0	4.75595	3.2967	0.693174	-0.52871	0	0	2.7727	0	-	-	1.47129	-
b0518	fdrA	12.1413	5.99986	5.7597	6.01474	0	5.54527	0	3.26343	0	0	0	7.96695	2.89	0.362749	-1.46296	0.754961	0	0.696033	0	-0.405526	-	-0.522772	-
b2387	fryB	0	30.6803	0	0	0	28.3557	0	33.375	0	15.7549	0	10.2268	7.08892	0.693174	-0.52871	0	0	2.7727	0	-	-	1.47129	-
b2540	hcaC	0	0	30.0045	31.333	0	28.8874	0	34.0008	0	0	0	10.0015	15.0551	1.50529	0.590038	3.13284	0	2.88831	0	1.64747	-	1.53022	-
b2483	hyfC	0	10.5615	0	0	0	9.76131	0	5.74459	0	0	0	3.52051	2.44033	0.693174	-0.52871	0	0	2.7727	0	-	-	1.47129	-
b2488	hyfH	18.5684	36.7037	52.8519	18.3974	0	33.9228	0	79.8551	12.9904	0	0	36.0413	13.08	0.362918	-1.46229	0.510452	0	0.941219	0	-0.970153	-	-0.0873978	-
b4666	ibsE	0	0	162.736	0	0	156.677	0	0	0	0	0	54.2453	39.1693	0.722077	-0.469775	0	0	2.88831	0	-	-	1.53022	-
b3174	leuU	470.687	348.899	0	116.588	0	0	0	0	0	0	0	273.195	29.147	0.106689	-3.22851	0.426757	0	0	0	-1.22851	-	-	-
b1532	marB	0	91.7593	132.13	137.98	0	0	0	0	32.4761	0	0	74.6297	34.4951	0.462217	-1.11336	1.84887	0	0	0	0.886641	-	-	-
b4082	mdtN	0	0	9.31273	9.72509	0	8.96601	0	0	0	0	0	3.10424	4.67278	1.50529	0.590038	3.13284	0	2.88831	0	1.64747	-	1.53022	-
b4081	mdtO	4.93407	4.87653	4.68134	14.6659	0	18.0282	0	10.6097	3.45187	0	0	4.83065	8.17352	1.69201	0.758741	3.03601	0	3.73205	0	1.60217	-	1.89997	-
b3366	nirD	31.0422	30.6803	0	0	0	85.0671	0	0	21.7171	0	0	20.5742	21.2668	1.03366	0.0477671	0	0	4.13466	0	-	-	2.04777	-
b4444	omrA	116.319	0	220.722	115.248	0	0	0	62.5302	0	0	0	112.347	28.812	0.256455	-1.96322	1.02582	0	0	0	0.0367763	-	-	-
b1388	paaA	10.8932	10.7662	10.3352	0	0	9.95044	0	0	0	0	0	10.6649	2.48761	0.233253	-2.10003	0	0	0.933012	0	-	-	-0.100033	-
b1389	paaB	35.2605	0	33.4544	34.9358	0	0	0	0	0	17.8958	0	22.905	8.73394	0.381312	-1.39096	1.52525	0	0	0	0.609043	-	-	-
b4106	phnC	12.8423	0	0	0	0	11.7309	0	13.8074	8.9845	6.51788	0	4.28078	2.93273	0.685091	-0.545632	0	0	2.74037	0	-	-	1.45437	-
b4102	phnF	0	0	13.2433	13.8297	0	25.5006	0	0	0	0	0	4.41445	9.83258	2.22736	1.15534	3.13284	0	5.77662	0	1.64747	-	2.53022	-
b1158	pinE	0	54.1612	34.6622	18.0985	0	0	0	0	0	0	0	29.6078	4.52462	0.152819	-2.71011	0.611275	0	0	0	-0.710107	-	-	-
b0556	rzpD	21.9518	0	41.6548	43.4992	0	0	0	0	15.3575	0	0	21.2022	10.8748	0.51291	-0.963224	2.05164	0	0	0	1.03678	-	-	-
b0971	serT	0	229.926	551.806	230.496	0	0	0	0	0	0	0	260.577	57.624	0.22114	-2.17697	0.884559	0	0	0	-0.176971	-	-	-
b4565	sgcB	36.4021	0	0	0	0	99.7549	0	0	0	0	0	12.134	24.9387	2.05527	1.03933	0	0	8.2211	0	-	-	3.03933	-
b1154	stfP	0	15.9011	15.2646	15.9405	0	0	0	0	0	8.16549	0	10.3885	3.98512	0.383607	-1.3823	1.53443	0	0	0	0.617702	-	-	-
b3117	tdcB	10.2323	20.226	9.70822	10.1381	0	0	0	0	0	0	0	13.3889	2.53452	0.189301	-2.40125	0.757203	0	0	0	-0.401247	-	-	-
b3063	ttdT	6.91714	13.673	0	0	0	6.3185	0	0	0	3.51066	0	6.86336	1.57962	0.230153	-2.11933	0	0	0.920612	0	-	-	-0.119335	-
b4194	ulaB	66.3592	98.378	0	32.874	0	30.3081	0	0	0	0	33.5393	54.9124	15.7955	0.287649	-1.79762	0.598662	0	0.551935	0	-0.740185	-	-0.85743	-
b1665	valV	932.084	263.204	0	395.786	0	121.631	0	0	93.1551	0	0	398.43	129.354	0.32466	-1.623	0.993364	0	0.305276	0	-0.00960559	-	-1.71181	-
b2051	wcaH	21.1269	62.6415	80.1789	20.9323	0	0	0	0	0	0	0	54.6491	5.23307	0.0957577	-3.38447	0.383031	0	0	0	-1.38447	-	-	-
b2061	wzb	22.8437	45.1547	43.3473	22.6333	0	0	0	0	15.9815	0	0	37.1152	5.65833	0.152453	-2.71356	0.609812	0	0	0	-0.713563	-	-	-
b0141	yadN	0	0	32.8816	34.3376	0	0	0	0	0	0	0	10.9605	8.58439	0.783209	-0.35253	3.13284	0	0	0	1.64747	-	-	-
b0558	ybcV	24.6824	24.3946	0	24.455	0	22.5462	0	0	0	0	0	16.359	11.7503	0.71828	-0.477382	1.4949	0	1.37822	0	0.58005	-	0.462805	-
b0719	ybgD	0	0	33.9273	17.7148	0	16.3321	0	0	0	0	0	11.3091	8.51172	0.752643	-0.409962	1.56642	0	1.44415	0	0.64747	-	0.530225	-
b0769	ybhH	9.61955	9.50738	9.12683	0	0	8.78703	0	0	0	0	0	9.41792	2.19676	0.233253	-2.10003	0	0	0.933012	0	-	-	-0.100033	-
b1311	ycjO	0	0	21.7967	0	0	20.9851	0	6.17495	8.03608	0	0	7.26555	5.24629	0.722077	-0.469775	0	0	2.88831	0	-	-	1.53022	-
b1571	ydfA	0	0	61.9447	64.6875	0	0	0	0	0	0	0	20.6482	16.1719	0.783209	-0.35253	3.13284	0	0	0	1.64747	-	-	-
b1774	ydjJ	0	9.58942	9.20558	9.6132	0	0	0	10.4317	0	9.84869	0	6.265	2.4033	0.383607	-1.3823	1.53443	0	0	0	0.617702	-	-	-
b2002	yeeS	0	22.4255	0	44.9622	0	0	0	0	0	0	0	7.47516	11.2405	1.50372	0.588535	6.01488	0	0	0	2.58854	-	-	-
b2111	yehD	0	55.3603	0	55.4976	0	0	0	0	13.0623	0	9.4368	18.4534	13.8744	0.75186	-0.411465	3.00744	0	0	0	1.58854	-	-	-
b4502	yeiW	159.366	78.7541	189.004	39.4747	0	0	0	21.4178	0	0	0	142.375	9.86867	0.0693146	-3.8507	0.277258	0	0	0	-1.8507	-	-	-
b2335	yfcR	39.5304	0	0	39.1663	0	18.0546	0	21.2505	0	0	0	13.1768	14.3052	1.08564	0.118543	2.97237	0	1.37018	0	1.57161	-	0.454368	-
b2361	yfdR	0	18.66	0	0	0	17.2462	0	0	13.2086	0	0	6.22	4.31155	0.693174	-0.52871	0	0	2.7727	0	-	-	1.47129	-
b2645	yfjZ	31.9236	31.5513	0	63.2591	0	0	0	0	0	0	0	21.1583	15.8148	0.74745	-0.41995	2.9898	0	0	0	1.58005	-	-	-
[truncated: 11 more rows]

## Sheet: RPKSP Filtered
Locus	Name	Steady State 1	Steady State 2	Steady State 3	Starvation 5min	Starvation 10min	Starvation 40min	Starvation 80min	Rifampicin 10min	Rifampicin 15min	Rifampicin 25min	Rifampicin 45min	Steady State average	Starvation average	Induction Starvation average	Log2 Induction Starvation average	Induction Starvation 5min	Induction Starvation 10min	Induction Starvation 40min	Induction Starvation 80min	Log2 Induction Starvation 5min	Log2 Induction Starvation 10min	Log2 Induction Starvation 40min	Log2 Induction Starvation 80min
[truncated: 4,048 more rows]
