# Supplementary material for: Valine-Induced Isoleucine Starvation in Escherichia coli K-12 Studied by Spike-In Normalized RNA Sequencing
Source: Front Genet. 2020 Mar 5;11:144. doi: 10.3389/fgene.2020.00144 (PMC7066862; doi:10.3389/fgene.2020.00144)
Supplement: Supplementary file 2 [file DataSheet_2.xlsx]

## Sheet: RPKM unfiltered
Supplementary Data Sheet 2 RPKM
Locus	Name	Steady State 1	Steady State 2	Steady State 3	Starvation 5min	Starvation 10min	Starvation 40min	Starvation 80min	Rifampicin 10min	Rifampicin 15min	Rifampicin 25min	Rifampicin 45min	Steady State average	Starvation average	Induction Starvation average	Log2 Induction Starvation average	Induction Starvation 5min	Induction Starvation 10min	Induction Starvation 40min	Induction Starvation 80min	Log2 Induction Starvation 5min	Log2 Induction Starvation 10min	Log2 Induction Starvation 40min	Log2 Induction Starvation 80min
b3241	aaeA	0.131484	0.126905	0.124751	0.129743	0.442396	0.436272	0.176073	0.1815	0.185079	0	0.0380177	0.127713	0.296121	2.31864	1.21328	1.01589	3.46398	3.41603	1.37866	0.0227452	1.79243	1.77232	0.463263
b3240	aaeB	0.207665	0.200433	0.197031	0.122949	0.251538	0.298587	0.145996	0.154796	0.0438469	0	0.0360269	0.201709	0.204767	1.01516	0.0217078	0.609534	1.24703	1.48028	0.723795	-0.71422	0.318499	0.565871	-0.466347
b3243	aaeR	1.93466	1.73997	1.75215	4.20856	3.63936	2.77198	1.98721	1.52952	0.371354	0	0	1.80893	3.15178	1.74235	0.801033	2.32655	2.01189	1.53239	1.09856	1.21819	1.00855	0.615784	0.135614
b3242	aaeX	0.20122	0	0	0.397111	0.40622	0.222554	0.202093	0.499973	0.212431	0	0	0.0670734	0.306994	4.57699	2.1944	5.92054	6.05635	3.31807	3.01302	2.56573	2.59845	1.73034	1.59121
b2836	aas	2.66768	2.68434	1.97459	1.62422	1.52779	1.67405	1.88118	1.12824	0.139817	0.0318745	0	2.44221	1.67681	0.686597	-0.542465	0.665062	0.625579	0.685466	0.770279	-0.58844	-0.676736	-0.544842	-0.376546
b0885	aat	3.19122	2.63208	2.6975	2.57642	1.81558	3.27287	2.44751	1.9703	0.551294	0.0977514	0	2.84027	2.5281	0.890091	-0.167975	0.907106	0.63923	1.15231	0.861719	-0.140656	-0.645594	0.20453	-0.214711
b1338	abgA	0.187089	0.180573	0.147923	0.246148	0.251794	0.0689747	0.0939503	0.180779	0.0329187	0	0	0.171862	0.165217	0.961336	-0.0568879	1.43224	1.4651	0.401338	0.546662	0.518278	0.550997	-1.31711	-0.871279
b1337	abgB	0.197878	0.109135	0.0804621	0.0836818	0.142669	0.125061	0.170346	0.140477	0.0895296	0	0	0.129158	0.130439	1.00992	0.0142379	0.6479	1.1046	0.968279	1.31889	-0.626157	0.143528	-0.0465057	0.399324
b1339	abgR	0.449864	0.521037	0.426827	0.355125	0.317862	0.398048	0.451817	0.149038	0	0	0	0.46591	0.380713	0.817139	-0.291346	0.762219	0.682241	0.854346	0.969752	-0.391722	-0.551647	-0.227108	-0.0443127
b1336	abgT	0.0803034	0.0775069	0.0761912	0.132067	0.135096	0.207241	0.161304	0.13302	0.113037	0.0225482	0	0.0780005	0.158927	2.03751	1.02681	1.69315	1.73199	2.65691	2.06799	0.759711	0.79243	1.40975	1.04823
b0715	abrB	0.234308	0.263839	0.0370515	0.231205	0.0788361	0.25915	0.156883	0.0646874	0	0	0	0.1784	0.181518	1.01748	0.0250039	1.29599	0.441908	1.45264	0.879392	0.37406	-1.17818	0.538673	-0.185422
b0185	accA	18.8692	20.8842	20.8934	22.402	16.5097	10.5055	9.71081	7.58475	4.94638	0.502314	0.295579	20.2156	14.782	0.731217	-0.451628	1.10815	0.816682	0.519674	0.480362	0.148156	-0.292154	-0.944322	-1.05781
b3255	accB	57.3606	64.3385	55.6601	9.43349	7.01809	6.63258	8.64143	6.26243	1.83504	0.292838	0.301553	59.1197	7.9314	0.134158	-2.89799	0.159566	0.11871	0.112189	0.146168	-2.64778	-3.07449	-3.156	-2.7743
b3256	accC	36.4874	41.1495	38.2675	1.79274	1.3754	2.31083	2.76744	3.21011	1.69425	0.178547	0.157594	38.6348	2.0616	0.0533613	-4.22806	0.0464022	0.0355999	0.0598122	0.0716307	-4.42966	-4.81198	-4.06342	-3.80328
b2316	accD	36.3786	39.9859	36.2966	29.1496	21.2472	15.0265	15.0814	12.1038	5.33145	0.941151	0.465197	37.5537	20.1262	0.535931	-0.899881	0.776212	0.565782	0.400135	0.401595	-0.365477	-0.821681	-1.32144	-1.31619
b4015	aceA	76.9653	80.9969	79.5031	37.0612	43.9505	70.5047	77.1735	74.3308	47.1911	8.91876	0.244549	79.1551	57.1725	0.722284	-0.469362	0.468209	0.555246	0.890716	0.974965	-1.09477	-0.848801	-0.166963	-0.0365776
b4014	aceB	68.3516	58.9777	54.5875	47.0791	64.1004	86.6884	89.891	75.7987	44.7934	5.99623	0.15492	60.6389	71.9397	1.18636	0.246544	0.776384	1.05708	1.42958	1.4824	-0.365158	0.0800888	0.515595	0.567933
b0114	aceE	51.677	53.0159	47.0223	35.2968	21.1343	60.0739	61.9611	52.5704	14.2665	0.930308	0.345942	50.5717	44.6165	0.882242	-0.180753	0.697954	0.417908	1.1879	1.22521	-0.518795	-1.25874	0.248407	0.293031
b0115	aceF	37.5013	39.0917	37.4654	29.4844	13.0755	41.716	42.4777	41.6278	14.6556	0.636521	0.262185	38.0195	31.6884	0.833478	-0.262783	0.775508	0.343915	1.09723	1.11726	-0.366786	-1.53988	0.133863	0.159968
b4016	aceK	10.659	12.5815	12.3456	2.39147	4.06138	7.18275	9.31096	10.1144	4.84393	0.812643	0.346977	11.862	5.73664	0.483613	-1.04808	0.201607	0.342384	0.605523	0.784937	-2.31038	-1.54631	-0.723746	-0.349351
b2296	ackA	11.5882	11.5127	9.83407	10.4958	8.60986	11.1255	13.8229	12.6094	7.1394	0.858781	0.265301	10.9783	11.0135	1.00321	0.0046172	0.956052	0.78426	1.0134	1.25911	-0.0648395	-0.350596	0.0192087	0.332401
b1276	acnA	7.34495	7.0302	6.04157	12.2502	17.741	30.2147	22.7133	16.2391	3.9335	0.463067	0.185441	6.80558	20.7298	3.046	1.60692	1.80003	2.60684	4.43969	3.33745	0.84802	1.3823	2.15046	1.73875
b0118	acnB	67.854	69.7872	66.6625	78.9993	80.6209	43.4214	39.9034	25.2597	3.76936	0.635967	0.45024	68.1013	60.7363	0.891852	-0.165124	1.16003	1.18384	0.637601	0.585942	0.214159	0.243473	-0.649275	-0.771171
b0404	acpH	1.68734	1.96786	1.46752	0.416248	0.851593	1.86623	1.34161	1.74689	0.296891	0	0	1.70758	1.11892	0.655269	-0.609841	0.243766	0.498715	1.09292	0.78568	-2.03643	-1.00371	0.128181	-0.347986
b1094	acpP	426.997	453.556	434.526	488.292	382.438	296.148	256.232	207.72	96.1141	11.0807	2.70248	438.36	355.778	0.811611	-0.301139	1.11391	0.872429	0.675583	0.584525	0.155629	-0.19689	-0.565794	-0.774664
b2563	acpS	1.93489	1.66001	2.44774	1.59106	2.71259	1.54558	0.971643	1.95867	0.567414	0	0	2.01421	1.70522	0.846592	-0.240262	0.789914	1.34672	0.767336	0.482394	-0.340232	0.429453	-0.382069	-1.05172
b3475	acpT	3.13142	3.35819	3.23516	1.9913	1.61554	2.15502	1.9569	0.979789	0.220392	0	0	3.24159	1.92969	0.595291	-0.748334	0.614298	0.498378	0.664803	0.603684	-0.702989	-1.00469	-0.589002	-0.728134
b0463	acrA	19.1056	19.0021	16.5679	26.1504	25.6788	16.3218	15.1307	10.6627	2.63874	0.201894	0.089101	18.2252	20.8204	1.1424	0.192066	1.43485	1.40897	0.895562	0.83021	0.520898	0.494646	-0.159134	-0.268451
b0462	acrB	13.2181	14.3353	12.2212	13.2734	14.6123	11.8649	9.99242	8.47668	2.95797	0.251316	0.146276	13.2582	12.4358	0.937968	-0.0923893	1.00115	1.10213	0.89491	0.753679	0.0016581	0.140298	-0.160185	-0.407978
b2470	acrD	0.354284	0.443264	0.510438	0.207166	0.304632	0.348308	0.329465	0.293431	0.0692635	0	0.0113821	0.435995	0.297393	0.682101	-0.551943	0.475156	0.698705	0.79888	0.755661	-1.07353	-0.517244	-0.323949	-0.404188
b3265	acrE	0.0353048	0	0.0334969	0.0348373	0	0	0.035458	0	0	0	0	0.0229339	0.0175738	0.766282	-0.384054	1.51903	0	0	1.5461	0.60315	-	-	0.628631
b3266	acrF	0.144757	0.127014	0.174801	0.246723	0.185966	0.320208	0.145385	0.185289	0.111143	0.0110852	0	0.148857	0.22457	1.50863	0.593238	1.65745	1.24929	2.15111	0.976673	0.728962	0.321109	1.10508	-0.034053
b0464	acrR	1.19955	0.853094	1.13812	1.43285	1.08336	1.04741	0.443856	0.575188	0.133303	0	0.0547643	1.06359	1.00187	0.941973	-0.0862421	1.34719	1.01859	0.984795	0.41732	0.429952	0.0265724	-0.0221054	-1.26077
b3264	acrS	0	0	0	0	0	0	0.0619712	0	0	0	0	0	0.0154928	-	-	-	-	-	-	-	-	-	-
b0762	acrZ	30.4301	26.1952	23.1495	31.6502	21.0307	17.8894	18.9981	14.5317	2.89419	0.230929	0	26.5916	22.3921	0.842075	-0.24798	1.19023	0.790878	0.672747	0.71444	0.251245	-0.338473	-0.571863	-0.485115
b4069	acs	6.4672	6.34266	6.78921	3.82893	2.35848	3.18418	2.91239	2.95464	1.34348	0.0878664	0	6.53302	3.071	0.470073	-1.08904	0.586089	0.361009	0.487398	0.445796	-0.770808	-1.46989	-1.03683	-1.16555
b4067	actP	1.61013	1.48233	1.45717	1.14883	1.52523	1.39727	0.94539	1.35408	0.941446	0.0625988	0	1.51654	1.25418	0.827001	-0.274039	0.757532	1.00573	0.921355	0.623386	-0.400622	0.00824586	-0.118172	-0.681802
b3253	acuI	3.14535	3.19773	3.02407	6.49708	8.33939	11.4106	11.0355	7.60688	3.27632	0.247289	0.0727566	3.12239	9.32062	2.9851	1.57778	2.08081	2.67084	3.65444	3.5343	1.05714	1.41729	1.86965	1.82143
b2213	ada	0.614251	0.666967	0.400672	0.719763	1.12379	1.35875	2.00498	1.27186	0.121589	0	0	0.56063	1.30182	2.32207	1.21541	1.28385	2.00451	2.42361	3.5763	0.360473	1.00325	1.27716	1.83847
b1623	add	1.02017	0.472629	1.1228	0.765063	2.22427	5.32573	8.07384	5.67802	1.20625	0.240619	0.176985	0.871866	4.09722	4.69937	2.23247	0.8775	2.55115	6.10842	9.26041	-0.188529	1.35115	2.6108	3.21108
b3665	adeD	0.601381	0.602763	0.724204	0.228237	0.0700418	0.153494	0.232304	0.287357	0.122094	0.0194839	0.0200637	0.642783	0.171019	0.266061	-1.91017	0.355077	0.108967	0.238796	0.361404	-1.4938	-3.19804	-2.06615	-1.46832
b3714	adeP	14.787	19.0196	17.7112	7.8684	1.72697	0.642027	1.28874	1.34112	1.6772	0.180149	0.212012	17.1726	2.88153	0.167798	-2.5752	0.458195	0.100565	0.0373867	0.0750463	-1.12597	-3.3138	-4.74133	-3.73607
b3664	adeQ	0	0.0886623	0.0290524	0.0604299	0.061816	0	0.09226	0.152166	0	0.0257935	0	0.0392382	0.0536265	1.36669	0.450686	1.54008	1.5754	0	2.35128	0.623002	0.655722	-	1.23345
b1241	adhE	33.1515	30.8474	26.0643	7.1422	5.74926	18.2403	22.7286	17.2003	5.35214	1.26057	0.185441	30.0211	13.4651	0.448521	-1.15675	0.237906	0.191508	0.607582	0.757088	-2.07153	-2.38453	-0.718848	-0.401467
b1478	adhP	4.93408	4.33286	4.02908	4.54947	4.93959	12.6142	21.0405	18.4901	13.8337	5.8256	0.21049	4.43201	10.7859	2.43365	1.28312	1.0265	1.11453	2.84616	4.7474	0.0377393	0.156432	1.50901	2.24714
b4117	adiA	0.0540552	0.173909	0.051287	0.0533393	0.0727504	0.0797149	0.126676	0.0746174	0.0190222	0	0	0.0930837	0.0831202	0.892962	-0.16333	0.573025	0.781559	0.856379	1.36088	-0.80333	-0.355573	-0.223679	0.444543
b4115	adiC	0.0305517	0.0589755	0.0869616	0.120589	0.123355	0.135164	0.153422	0.12652	0.0645078	0	0.0265015	0.0588296	0.133132	2.26301	1.17824	2.04979	2.09681	2.29754	2.6079	1.03548	1.0682	1.20009	1.38289
b4116	adiY	0.0536763	0.155421	0.0509276	0	0.108361	0	0.0539093	0.0444567	0	0	0.0465604	0.086675	0.0405675	0.468042	-1.09529	0	1.2502	0	0.62197	-	0.322155	-	-0.685083
b0474	adk	45.5414	50.6895	37.9134	50.6964	31.1796	18.9413	18.9836	20.4355	5.55783	0.587723	0.165058	44.7147	29.9502	0.669806	-0.578185	1.13377	0.6973	0.423602	0.424549	0.181131	-0.52015	-1.23922	-1.236
b2468	aegA	0.0619217	0.139452	0.215419	0.203672	0.229179	0.159802	0.331682	0.170953	0.0653716	0.0173868	0	0.138931	0.231084	1.6633	0.734047	1.46599	1.64958	1.15023	2.38739	0.551879	0.722102	0.20192	1.25543
b3072	aer	0.483722	0.492814	0.458952	0.583387	0.759524	0.802512	0.458832	0.445152	0.085112	0	0	0.478496	0.651064	1.36065	0.444291	1.21921	1.58731	1.67715	0.958904	0.285946	0.666588	0.746015	-0.0605424
b0476	aes	0.21297	0.0822214	0.161651	0.16812	0.472935	0.23555	0.213894	0.17639	0.0449671	0	0	0.152281	0.272625	1.79027	0.84018	1.10401	3.10567	1.54681	1.4046	0.142754	1.63491	0.629296	0.490163
b0262	afuC	0.0781026	0.0753827	0.185258	0.192671	0.236508	0.215958	0.235325	0.291093	0.123681	0	0	0.112914	0.220116	1.9494	0.963032	1.70634	2.09458	1.91258	2.0841	0.770909	1.06666	0.935523	1.05942
b3138	agaB	0	0	0	0	0	0	0	0	0	0	0	0	0	-	-	-	-	-	-	-	-	-	-
b3139	agaC	0	0	0.0482639	0.10039	0	0.168786	0.0510896	0.0421314	0.0537029	0	0.0441251	0.016088	0.0800665	4.9768	2.31522	6.24009	0	10.4915	3.17564	2.64157	-	3.39114	1.66705
b3140	agaD	0	0.0498422	0.0489961	0.0509567	0.104251	0.0571156	0.0518647	0.0427706	0.0545176	0	0	0.0329461	0.066047	2.0047	1.00339	1.54667	3.16429	1.73361	1.57423	0.629164	1.66188	0.793778	0.654645
b3141	agaI	0.108206	0	0.102665	0	0	0.059839	0	0.04481	0	0.0455742	0	0.0702901	0.0149597	0.212829	-2.23224	0	0	0.851314	0	-	-	-0.232236	-
b3131	agaR	4.69572	4.19105	4.55106	8.42007	5.70816	4.8585	3.39762	2.00731	0.106609	0.0425321	0	4.47928	5.59609	1.24933	0.321152	1.87978	1.27435	1.08466	0.758519	0.910566	0.349761	0.117244	-0.398743
b3136	agaS	0.0707932	0	0.033584	0	0.035729	0.0391494	0.0711004	0	0.0373687	0	0	0.0347924	0.0364947	1.04893	0.068916	0	1.02692	1.12523	2.04356	-	0.0383248	0.170219	1.03109
b3133	agaV	0.172717	0.333405	0.163873	0.17043	0.610188	0	0.433668	0	0.0911701	0	0	0.223332	0.303572	1.35928	0.442848	0.763125	2.73221	0	1.94181	-0.390008	1.45007	-	0.957401
b1002	agp	2.20531	2.22382	1.59271	1.16925	2.72439	5.46073	4.85952	4.17101	2.36293	0.38817	0	2.00728	3.55347	1.77029	0.823987	0.582506	1.35725	2.72046	2.42095	-0.779656	0.44069	1.44385	1.27557
b4712	agrA	1.47642	1.90001	2.33469	0.971246	0.993525	0.544319	4.44849	4.4837	1.03912	0	0	1.90371	1.73939	0.913688	-0.130227	0.510187	0.52189	0.285926	2.33675	-0.970903	-0.938183	-1.80629	1.2245
b4713	agrB	0	0	2.33469	0.485623	0	0.544319	0	0.815218	0	0	0	0.778231	0.257485	0.33086	-1.59571	0.624009	0	0.69943	0	-0.680361	-	-0.515747	-
b0605	ahpC	242.909	238.442	183.66	208.049	166.61	162.979	157.76	191.452	109.379	18.9461	1.76218	221.67	173.849	0.78427	-0.350578	0.938549	0.751609	0.735233	0.711688	-0.0914961	-0.411945	-0.443727	-0.490683
b0606	ahpF	11.406	10.8829	10.1533	10.1218	8.64145	9.00682	8.91277	13.2083	2.12173	0.35178	0.158484	10.8141	9.1707	0.848034	-0.237805	0.935981	0.799094	0.83288	0.824183	-0.0954493	-0.323564	-0.263819	-0.278963
b4269	ahr	1.76379	2.20533	1.74953	4.2324	7.20233	14.3649	12.3598	8.76499	4.10498	0.135068	0.0695436	1.90622	9.53986	5.0046	2.32326	2.22032	3.77834	7.53581	6.48396	1.15077	1.91775	2.91376	2.69687
b4187	aidB	1.1563	0.970465	0.810893	2.85248	3.90746	7.61778	5.75612	3.06045	0.716512	0.0635234	0.0436092	0.979221	5.03346	5.14027	2.36184	2.91301	3.99038	7.77943	5.87826	1.54251	1.99652	2.95966	2.55539
b2252	ais	4.88544	6.0906	4.57088	9.17279	18.287	8.33024	5.45182	5.56366	0.716336	0.171471	0.470864	5.1823	10.3105	1.98955	0.992443	1.77002	3.52873	1.60744	1.05201	0.823767	1.81915	0.684765	0.0731443
b2290	alaA	6.71285	6.73823	6.52832	0.728634	0.372674	1.18793	1.58437	0.917371	0.248039	0.0282732	0.0291146	6.6598	0.968401	0.14541	-2.7818	0.109408	0.0559587	0.178373	0.2379	-3.19221	-4.15949	-2.48703	-2.07157
b2379	alaC	6.00507	4.36288	5.72886	14.4557	18.251	13.32	11.3001	8.11629	2.12482	0.0833808	0.0286207	5.3656	14.3317	2.67103	1.4174	2.69415	3.40148	2.48247	2.10602	1.42983	1.76616	1.31178	1.07452
b2670	alaE	0.0909748	0.0878066	0.086316	65.5321	38.8437	17.3067	10.7816	5.5758	0.960433	0.383168	0.157828	0.0883658	33.116	374.761	8.54983	741.6	439.579	195.852	122.011	9.5345	8.77998	7.61362	6.93087
b2697	alaS	27.8634	31.5251	27.8217	18.7587	13.7803	10.7879	9.67128	7.67963	1.4921	0.156997	0.0808346	29.0701	13.2496	0.45578	-1.13359	0.645293	0.474039	0.371098	0.332688	-0.631974	-1.07692	-1.43013	-1.58776
b3853	alaT	6.53563	9.46204	6.71769	1.61227	1.64925	0.602379	4.37599	2.25544	1.14996	0.91756	0.472433	7.57179	2.05997	0.272059	-1.87801	0.212931	0.217815	0.0795558	0.577934	-2.23154	-2.19882	-3.65189	-0.791023
b3276	alaU	5.99099	4.20535	7.23444	2.68712	1.0995	2.40952	1.094	1.80435	0.574979	0.45878	0.472433	5.81026	1.82253	0.313675	-1.67266	0.462478	0.189234	0.4147	0.188287	-1.11254	-2.40175	-1.26986	-2.40899
b0203	alaV	8.16954	7.88503	7.23444	0	1.0995	1.20476	1.094	0	1.14996	0.45878	0.472433	7.763	0.849565	0.109438	-3.19182	0	0.141634	0.155192	0.140925	-	-2.81977	-2.68787	-2.827
b2397	alaW	7.08026	5.78236	12.4019	2.14969	3.2985	4.21665	0.546999	1.80435	0.574979	0.45878	1.88973	8.4215	2.55296	0.303148	-1.72191	0.255262	0.391676	0.500701	0.0649527	-1.96995	-1.35227	-0.997979	-3.94447
b2396	alaX	1.63391	1.57701	3.10047	0	0	0	0.546999	0	0.574979	0.45878	0	2.1038	0.13675	0.0650015	-3.94338	0	0	0	0.260006	-	-	-	-1.94338
b1415	aldA	23.1347	25.4524	20.3071	8.207	3.72486	1.66397	1.76758	1.22254	0.479482	0.0717342	0.049246	22.9647	3.84085	0.16725	-2.57992	0.357374	0.162199	0.0724577	0.0769693	-1.48449	-2.62416	-3.78672	-3.69957
b3588	aldB	0.451502	0.666485	0.554376	0.366901	0.911485	1.35124	2.50738	1.58379	1.54213	0.335583	0	0.557454	1.28425	2.30378	1.204	0.658173	1.63508	2.42395	4.4979	-0.603462	0.709365	1.27736	2.16925
b2068	alkA	0.626203	0.557903	0.685541	1.90126	1.50728	1.33191	1.54811	0.758018	0.203412	0	0	0.623215	1.57214	2.52263	1.33493	3.05073	2.41855	2.13716	2.48407	1.60915	1.27414	1.0957	1.31271
b2212	alkB	0.377055	0	0.298122	0.248041	0.634328	0.278021	0.820499	0.624582	0.132687	0	0.0545115	0.225059	0.495222	2.20041	1.13777	1.10212	2.81849	1.23532	3.6457	0.140276	1.49492	0.30489	1.8662
b0505	allA	0.338985	0.0817949	0.402032	0.250872	0.427711	0.562387	0.510684	0.21057	0	0	0	0.274271	0.437913	1.59665	0.675045	0.914687	1.55945	2.05048	1.86197	-0.12865	0.641035	1.03596	0.896831
b0512	allB	0.120052	0.0289678	0.0854282	0.0888466	0.212064	0.365145	0.180859	0.273436	0.0316851	0.0505635	0	0.0781493	0.211729	2.70929	1.43791	1.13688	2.71358	4.67241	2.31428	0.185083	1.44019	2.22417	1.21056
b0516	allC	0.529201	0.542694	0.313813	0.848563	0.934799	0.621889	0.69759	0.383515	0.0349178	0	0	0.461903	0.77571	1.67938	0.747929	1.8371	2.0238	1.34636	1.51025	0.877432	1.01707	0.429069	0.594791
b0517	allD	0	0	0.110837	0.0768479	0.0393053	0	0	0.0645024	0	0	0	0.0369456	0.0290383	0.785975	-0.347444	2.08003	1.06387	0	0	1.0566	0.0893237	-	-
b0515	allE	1.30088	1.45647	0.987412	2.61865	3.88677	4.43152	2.09044	2.11178	1.26349	0	0.0451369	1.24825	3.25685	2.60912	1.38356	2.09785	3.11377	3.55017	1.67469	1.06891	1.63866	1.82789	0.743897
b0506	allR	11.1266	11.1261	8.89246	18.6944	13.0524	17.5725	20.7893	15.7327	7.35479	3.37752	1.73902	10.3817	17.5271	1.68827	0.755544	1.8007	1.25724	1.69263	2.00249	0.84856	0.330264	0.759271	1.0018
b0504	allS	0.044112	0.0851515	0.041853	0	0.133579	0.195155	0	0.255746	0	0	0	0.0570388	0.0821835	1.44083	0.526904	0	2.34189	3.42144	0	-	1.22767	1.77461	-
b2624	alpA	0	0	0.182811	0	0	0	0	0	0	0	0	0.060937	0	0	-	0	0	0	0	-	-	-	-
b4053	alr	3.59641	2.99617	3.69959	2.65225	1.98705	1.38173	1.67294	1.31689	0.199831	0.0318892	0.0656765	3.43072	1.92349	0.560667	-0.834785	0.773088	0.579193	0.402752	0.487634	-0.371296	-0.787884	-1.31204	-1.03613
b4087	alsA	0.106652	0.0514689	0.0758928	0	0.0538268	0.0589797	0.0535574	0	0	0	0	0.0780045	0.041591	0.533187	-0.907288	0	0.690047	0.756106	0.686593	-	-0.535234	-0.403339	-0.542472
b4088	alsB	0.393186	0.632489	0.248701	0.34487	0.308684	0.289915	0.307139	0.470385	0.138364	0	0	0.424792	0.312652	0.736012	-0.4422	0.811857	0.72667	0.682487	0.723033	-0.300703	-0.460628	-0.551126	-0.467867
b4086	alsC	0.0416813	0.0402297	0.0395468	0.0411293	0	0.0922009	0.167449	0.17261	0.0440035	0	0	0.040486	0.0751947	1.8573	0.89321	1.01589	0	2.27735	4.13597	0.0227452	-	1.18736	2.04823
b4085	alsE	0.117547	0.226907	0.223056	0.289976	0.296628	0.455035	0.0590287	0.194714	0	0	0	0.18917	0.275167	1.4546	0.540623	1.53289	1.56805	2.40543	0.31204	0.616252	0.648971	1.26629	-1.6802
b4084	alsK	0.219848	0.0848765	0.292025	0.130162	0.310677	0.437681	0.0883207	0.218503	0.0464192	0	0.0381405	0.198916	0.24171	1.21513	0.281116	0.654354	1.56185	2.20033	0.444009	-0.611858	0.643254	1.13772	-1.17134
b4089	alsR	2.24892	1.86051	1.43702	0.905769	1.34349	0.913721	0.460954	0.570194	0.0484533	0	0.0398118	1.84882	0.905984	0.490035	-1.02904	0.489919	0.726677	0.49422	0.249324	-1.02939	-0.460614	-1.01678	-2.00391
b3088	alx	1.26988	1.1848	1.64662	1.37836	0.726354	0.46817	0.552668	0.24541	0.0446875	0.0356565	0	1.3671	0.781389	0.571567	-0.807004	1.00824	0.531311	0.342455	0.404263	0.0118399	-0.912372	-1.54601	-1.30663
b2435	amiA	4.51252	4.12853	4.05844	3.8034	3.17894	2.85939	2.83256	2.06337	0.496242	0.0395955	0	4.23316	3.16857	0.748512	-0.417902	0.898477	0.750961	0.675475	0.669136	-0.154447	-0.413191	-0.566026	-0.579628
b4169	amiB	2.29138	2.56544	3.53644	3.28604	2.7138	3.717	3.62075	2.88466	1.06438	0.0514712	0.053003	2.79775	3.3344	1.19181	0.253158	1.17453	0.969994	1.32857	1.29416	0.232081	-0.0439524	0.40987	0.372021
b2817	amiC	2.44499	2.23399	2.50537	3.28115	2.7312	1.65859	1.63707	1.05302	0.516242	0.109844	0.0565562	2.39478	2.327	0.971697	-0.0414219	1.37013	1.14048	0.692583	0.683598	0.454308	0.189642	-0.529941	-0.54878
b0867	amiD	3.29734	2.51751	3.87559	3.78786	4.27216	6.80398	5.04162	2.73098	0.623471	0.20728	0	3.23015	4.97641	1.54061	0.623504	1.17266	1.32259	2.1064	1.5608	0.229783	0.403365	1.07478	0.642287
b1982	amn	7.66947	6.64317	4.71788	6.62538	10.9459	17.8042	15.2362	11.3315	3.02517	0	0	6.34351	12.6529	1.99462	0.996117	1.04444	1.72552	2.80667	2.40186	0.0627236	0.787033	1.48886	1.26415
b4150	ampC	1.15369	1.32229	0.752542	0.996106	0.982564	0.917126	0.796601	0.656923	0.0761226	0.0303694	0	1.07617	0.923099	0.857761	-0.221352	0.925601	0.913017	0.852211	0.740217	-0.111538	-0.131286	-0.230717	-0.433981
b0110	ampD	0.889605	2.07501	2.03978	6.07161	5.61225	2.04984	2.90376	2.70161	0.547848	0.0624473	0.128612	1.66813	4.15936	2.49343	1.31813	3.63977	3.36439	1.22882	1.74073	1.86385	1.75034	0.297276	0.79969
b0111	ampE	1.24361	0.830975	1.27069	4.38937	4.00726	3.65025	3.12251	1.78269	0.504958	0.040291	0	1.11509	3.79235	3.40094	1.76593	3.93634	3.59367	3.2735	2.80023	1.97686	1.84546	1.71084	1.48555
b0433	ampG	3.60013	4.14298	4.0201	0.464552	0.279534	0.275665	0.389389	0.389923	0.116945	0.0466556	0.0720661	3.92107	0.352285	0.0898441	-3.47643	0.118476	0.0712902	0.0703035	0.0993068	-3.07734	-3.81015	-3.83026	-3.33196
b0376	ampH	3.17743	2.6238	2.41178	1.88121	1.81746	1.60096	1.95019	1.40356	0.447261	0	0	2.73767	1.81246	0.662043	-0.595002	0.687158	0.66387	0.584791	0.712355	-0.541285	-0.591028	-0.774007	-0.489332
b0451	amtB	1.68346	1.77812	1.92875	2.19399	1.76339	0.667489	0.733728	0.86815	0.402396	0.107025	0.055105	1.79678	1.33965	0.745585	-0.423555	1.22107	0.981419	0.371492	0.408358	0.288146	-0.0270582	-1.4286	-1.29209
b1927	amyA	5.02698	5.43521	3.98766	3.46958	5.04647	14.7962	14.1808	11.444	4.43705	0.185116	0.0953127	4.81662	9.37325	1.94602	0.960528	0.720335	1.04772	3.0719	2.94414	-0.473261	0.0672531	1.61913	1.55784
b1640	anmK	1.76798	1.49311	1.5726	3.52548	3.1602	2.07764	2.07159	0.976203	0.116655	0.0310266	0.0958498	1.61123	2.70873	1.68115	0.749453	2.18807	1.96136	1.28947	1.28572	1.12966	0.971853	0.366782	0.362579
b1767	ansA	7.03577	6.71314	6.06515	2.18196	1.54212	1.60081	2.3016	2.26431	0.636665	0.1016	0.104623	6.60469	1.90662	0.288677	-1.79247	0.330365	0.233488	0.242375	0.348479	-1.59787	-2.09858	-2.04469	-1.52086
b2957	ansB	0.390513	0.489988	0.518721	0.732149	1.10371	0.820641	0.313766	0.420468	0.494724	0.0328953	0.101623	0.466407	0.742566	1.5921	0.670928	1.56976	2.3664	1.75949	0.67273	0.650547	1.24269	0.81516	-0.5719
b1453	ansP	0.572249	0.894233	0.698072	0.618449	0.357576	0.301391	0.30105	0.270833	0.0287681	0	0	0.721518	0.394616	0.546925	-0.870584	0.85715	0.495589	0.417717	0.417246	-0.222381	-1.01278	-1.2594	-1.26103
b0050	apaG	4.44232	2.50982	4.11203	1.81754	2.2967	5.63233	5.54979	3.49981	1.71579	0.0912692	0.0939854	3.68806	3.82409	1.03688	0.0522555	0.492819	0.62274	1.52718	1.5048	-1.02087	-0.683297	0.610869	0.589573
b0049	apaH	3.15332	2.66892	2.80773	0.382962	0.734524	1.93162	4.04403	3.49566	1.22917	0.0408652	0.0841627	2.87666	1.77328	0.616438	-0.697972	0.133127	0.255339	0.67148	1.40581	-2.90912	-1.96951	-0.574584	0.491398
b2214	apbE	0.619491	0.822136	0.918386	0.573081	0.390818	0.727994	0.427748	0.384814	0	0	0	0.786671	0.52991	0.673611	-0.570012	0.728489	0.4968	0.925411	0.543745	-0.45702	-1.00926	-0.111834	-0.878998
b4055	aphA	0.916638	0.884716	0.543561	1.58287	1.61918	1.20391	0.632923	0.284697	0	0	0.0496949	0.781638	1.25972	1.61164	0.688533	2.02507	2.07152	1.54024	0.80974	1.01797	1.05069	0.623159	-0.30447
b0980	appA	0.346167	0.698597	0.209007	1.02475	0.794131	1.84473	2.90778	2.18941	0.797352	0.0265089	0	0.417924	1.64285	3.93097	1.97489	2.452	1.90018	4.41403	6.95768	1.29396	0.926139	2.1421	2.79861
b0564	appY	1.41794	1.31593	0.258718	1.39917	3.79834	5.06674	3.61502	0.496858	0.287873	0	0	0.997529	3.46982	3.47841	1.79843	1.40263	3.80775	5.07929	3.62397	0.488136	1.92894	2.34463	1.85757
b0469	apt	21.8694	22.6104	27.7833	12.8747	5.83674	2.62379	3.72277	3.74541	2.42618	0.562026	0.128612	24.0877	6.26451	0.260071	-1.94302	0.534494	0.242312	0.108927	0.154551	-0.903754	-2.04506	-3.19857	-2.69385
b0875	aqpZ	0.587736	1.30472	1.17104	2.26182	2.90695	4.22532	3.36464	2.28789	0.930722	0.148526	0.101964	1.02117	3.18968	3.12357	1.6432	2.21494	2.8467	4.13775	3.2949	1.14727	1.50929	2.04884	1.72023
b0062	araA	0.108782	0.157491	0.18062	0.187848	0.0823528	0.240631	0.0819406	0.202719	0.086132	0	0.0235902	0.148964	0.148193	0.994822	-0.00748929	1.26102	0.552836	1.61536	0.550069	0.334596	-0.855077	0.691855	-0.862315
b0063	araB	0.024028	0.115956	0.0455952	0.0237098	0.0970148	0.186029	0.265456	0.0199009	0.0253667	0	0.0208426	0.0618599	0.143052	2.31252	1.20947	0.383283	1.5683	3.00726	4.29124	-1.38352	0.649202	1.58845	2.10139
b0064	araC	2.04704	1.48181	1.41252	2.93808	3.42811	3.80775	3.13061	1.50277	0.491155	0.0783792	0	1.64712	3.32614	2.01936	1.0139	1.78376	2.08128	2.31176	1.90065	0.834925	1.05747	1.20899	0.926495
b0061	araD	0.0587736	0.0567268	0.167292	0.0579953	0	0.13001	0.0590287	0.194714	0	0	0	0.0942641	0.0617585	0.655165	-0.610071	0.615243	0	1.37921	0.626206	-0.700772	-	0.463842	-0.675291
b2841	araE	0.66255	0.66728	0.765279	0.767476	0.843235	0.732796	0.723289	0.763476	0.182469	0.0727965	0.0249876	0.69837	0.766699	1.09784	0.134669	1.09895	1.20743	1.04929	1.03568	0.136131	0.271944	0.0694193	0.0505807
b1901	araF	0.082604	0.159455	0.039187	0.366795	0.500279	0.593852	0.124444	0.376286	0.523237	0.104374	0.0358266	0.0937485	0.396342	4.22772	2.07988	3.91254	5.33639	6.33452	1.32742	1.96811	2.41586	2.66324	0.408626
b1900	araG	0.16188	0.0781212	0.15359	0.346095	0.435734	0.65649	0.379359	0.42457	0.45573	0.0227269	0	0.131197	0.454419	3.46364	1.79229	2.63798	3.32122	5.00385	2.89152	1.39943	1.73171	2.32304	1.53183
b4460	araH	0.331421	0.359864	0.0786124	0.735823	0.878151	1.46624	1.41465	1.23523	0.6123	0.034897	0.0359356	0.256633	1.12372	4.37869	2.1305	2.86722	3.42182	5.71337	5.51237	1.51965	1.77476	2.51434	2.46267
b0396	araJ	1.06949	0.865755	0.916525	0.544686	0.696475	1.06841	1.14343	0.714348	0.218531	0.0290612	0.0299261	0.95059	0.86325	0.90812	-0.139045	0.572997	0.732676	1.12394	1.20286	-0.8034	-0.448753	0.168568	0.266475
b4401	arcA	35.542	33.8638	26.8477	66.7088	76.2434	96.0357	68.9288	44.0377	10.3593	0.528622	0.395894	32.0845	76.9792	2.39926	1.26259	2.07916	2.37633	2.99321	2.14835	1.056	1.24874	1.58169	1.10323
b3210	arcB	2.08085	2.44719	2.09043	1.00077	1.42968	2.22411	2.2655	1.89723	0.387668	0.088378	0.045504	2.20616	1.73002	0.784175	-0.350752	0.453624	0.648041	1.00814	1.0269	-1.14043	-0.625844	0.011691	0.0382953
b4450	arcZ	0.340397	0.328543	1.29186	0.335889	0.343594	0	0	0	0	0	0	0.653601	0.169871	0.2599	-1.94397	0.513906	0.525694	0	0	-0.960424	-0.927705	-	-
b4550	arfA	1.31162	1.44679	1.24446	1.84893	1.70221	1.65792	2.25825	0.465572	0.395628	1.10486	0.975206	1.33429	1.86683	1.39912	0.484517	1.3857	1.27574	1.24255	1.69247	0.470619	0.351335	0.313305	0.759134
b0191	arfB	0.967954	1.21452	1.01023	0.955136	0.586227	1.28469	1.65266	0.962034	0.204376	0	0.0839632	1.06423	1.11968	1.0521	0.0732732	0.897488	0.550845	1.20716	1.55292	-0.156036	-0.860282	0.271612	0.634979
b2818	argA	14.7309	10.6338	8.61889	1.54444	1.394	0.95041	0.739744	0.305018	0.45359	0.0775548	0	11.3279	1.15715	0.10215	-3.29124	0.136339	0.123059	0.0839	0.0653029	-2.87473	-3.02258	-3.57518	-3.93671
b3959	argB	16.6865	12.6506	12.4858	6.28494	2.23159	0.756855	0.845875	0.784752	0.555714	0	0.0456604	13.941	2.52982	0.181466	-2.46223	0.450826	0.160074	0.05429	0.0606755	-1.14936	-2.64319	-4.20317	-4.04274
b3958	argC	16.8436	11.3877	10.2294	0.602192	0.985609	0.134995	0.408615	0.10109	0.429516	0	0	12.8202	0.532853	0.0415634	-4.58854	0.046972	0.0768791	0.0105299	0.0318727	-4.41205	-3.70126	-6.56937	-4.97154
b3359	argD	29.7318	26.208	25.1913	1.28849	0.675923	0.962819	0.840675	0.887384	1.41388	0.169222	0.058086	27.0437	0.941978	0.0348317	-4.84346	0.0476449	0.0249937	0.0356023	0.0310858	-4.39154	-5.32229	-4.81188	-5.0076
b3957	argE	11.179	9.04278	8.21585	8.50959	12.896	8.0858	6.05929	4.7323	2.02317	0.0597889	0.0307841	9.47921	8.88766	0.937596	-0.0929621	0.897711	1.36045	0.853004	0.639219	-0.155677	0.444083	-0.229375	-0.645618
b0273	argF	16.7622	13.7046	16.56	2.36862	1.47841	0.674977	0.694646	0.269574	0.558371	0	0	15.6756	1.30416	0.0831971	-3.58732	0.151103	0.094313	0.0430591	0.0443138	-2.7264	-3.4064	-4.53754	-4.4961
b3172	argG	53.7742	49.5236	41.6994	15.6665	8.04363	8.3427	7.2397	5.36569	2.85777	0.0768618	0	48.3324	9.82313	0.203241	-2.29874	0.324141	0.166423	0.172611	0.14979	-1.62531	-2.58707	-2.5344	-2.73899
b3960	argH	17.2851	18.0902	17.4444	8.36666	3.27328	2.17172	1.82267	1.18275	0.439715	0.0501216	0.0258066	17.6066	3.90858	0.221995	-2.1714	0.475201	0.185912	0.123347	0.103522	-1.07339	-2.42731	-3.0192	-3.27199
b4254	argI	11.5138	9.26727	7.41149	5.37958	1.10881	0.269991	0.245169	0.0673935	0.300661	0.0342714	0	9.39753	1.75089	0.186314	-2.42419	0.572446	0.117989	0.02873	0.0260887	-0.804787	-3.08327	-5.1213	-5.26043
b2918	argK	0.0410529	0.158493	0.0779013	0	0.0414385	0.0908109	0.206156	0.136006	0	0	0	0.0924824	0.0846012	0.914782	-0.128501	0	0.448069	0.981926	2.22913	-	-1.15821	-0.0263136	1.15648
b2923	argO	1.22221	1.11756	1.15963	1.20603	1.42849	0.711471	0.775275	0.959004	0.882842	0.32512	0.0557992	1.16647	1.03032	0.883278	-0.179061	1.03391	1.22463	0.609937	0.664634	0.0481172	0.292341	-0.713268	-0.589367
b2916	argP	5.62628	5.16545	4.86076	11.0133	7.89536	5.16036	4.08871	2.91716	0.241453	0.0770627	0	5.21749	7.03942	1.3492	0.4321	2.11083	1.51325	0.989049	0.783654	1.07781	0.597647	-0.0158858	-0.351711
b2691	argQ	12.8993	9.85629	19.378	4.77317	2.71259	4.16117	5.39802	1.78061	0	0.905487	0.466217	14.0445	4.26124	0.30341	-1.72066	0.33986	0.193142	0.296285	0.384351	-1.55699	-2.37227	-1.75494	-1.3795
b3237	argR	8.60408	11.9114	7.9161	9.86228	9.0358	6.34421	6.72111	4.96676	1.46803	0.146419	0	9.4772	7.99085	0.843165	-0.246113	1.04063	0.953424	0.669417	0.709187	0.0574603	-0.06881	-0.579022	-0.495762
b1876	argS	8.7918	9.21361	9.03484	3.69808	3.14053	2.60695	3.2195	2.4012	0.995348	0.198549	0.081783	9.01342	3.16626	0.351283	-1.50929	0.410286	0.348428	0.28923	0.35719	-1.2853	-1.52107	-1.78971	-1.48524
b2310	argT	15.0959	14.2677	10.5563	15.8753	13.6032	15.6565	11.7514	8.86888	1.43377	0.220003	0.0453101	13.3066	14.2216	1.06876	0.0959385	1.19304	1.02229	1.17659	0.883124	0.254639	0.0317994	0.234616	-0.179311
b0536	argU	3.76229	5.18752	4.58952	1.59106	1.62755	2.37781	4.31842	1.78061	0.567414	0	1.39865	4.51311	2.47871	0.549224	-0.864532	0.352541	0.360628	0.526868	0.956861	-1.50414	-1.47142	-0.924486	-0.0636189
b2694	argV	42.4601	48.2439	40.7957	11.1374	5.42517	4.75562	7.01743	3.56121	0.567414	1.35823	0	43.8332	7.0839	0.16161	-2.62941	0.254085	0.123768	0.108494	0.160094	-1.97661	-3.01428	-3.20432	-2.64301
b2348	argW	2.75998	0.532772	0	0.544686	0	0	0	0	0	0	0.478817	1.09758	0.136171	0.124065	-3.01084	0.496259	0	0	0	-1.01084	-	-	-
b3796	argX	15.5866	12.9688	12.2387	5.83387	3.79762	4.75562	5.39802	4.45152	0	0	0.466217	13.598	4.94628	0.36375	-1.45898	0.429023	0.279277	0.349729	0.39697	-1.22087	-1.84023	-1.51569	-1.3329
b2693	argY	87.07	87.1503	91.2804	19.0927	10.3078	7.72789	10.2562	7.56758	1.13483	0.905487	0	88.5002	11.8462	0.133854	-2.90126	0.215736	0.116472	0.0873206	0.115889	-2.21266	-3.10194	-3.51753	-3.10918
b2692	argZ	46.2224	67.9565	54.5642	11.1374	4.88265	3.56672	7.55723	6.67728	3.40448	0.905487	1.39865	56.2477	6.786	0.120645	-3.05116	0.198006	0.0868063	0.0634109	0.134356	-2.33638	-3.52606	-3.97912	-2.89587
b1166	ariR	0.921376	0	0.291398	0.303058	0.62002	15.4558	33.3135	24.6741	23.5071	4.01001	0.133205	0.404258	12.4231	30.7306	4.9416	0.749665	1.53372	38.2325	82.4065	-0.415682	0.617037	5.25673	6.36469
b2255	arnA	4.74014	5.49008	4.88848	0.325382	0.977735	7.56773	9.58353	9.26868	2.52387	0.121523	0.0536314	5.03957	4.61359	0.915474	-0.12741	0.0645655	0.194012	1.50166	1.90166	-3.95309	-2.36579	0.58656	0.927256
b2253	arnB	6.38357	7.16506	5.88654	13.5889	39.3851	38.7924	33.245	17.2573	2.46095	0.271884	0.217759	6.47839	31.2528	4.82417	2.27028	2.09758	6.07946	5.98796	5.13167	1.06872	2.60394	2.58207	2.35943
b2254	arnC	5.06376	4.48013	4.32401	0.166557	1.87415	9.94112	9.74766	9.15688	1.55922	0.17773	0	4.62263	5.43237	1.17517	0.232868	0.0360307	0.405429	2.15053	2.10868	-4.79463	-1.30248	1.10469	1.07634
b2256	arnD	1.33099	1.99341	2.35148	0.362308	0.324291	1.72592	2.53525	2.73693	1.06597	0.115984	0.0398118	1.89196	1.23694	0.653788	-0.613104	0.191499	0.171405	0.912238	1.34001	-2.38459	-2.54452	-0.132518	0.422246
b4544	arnE	0.487733	0.117687	0.115689	0.120319	0	0.404583	0.612313	0.504948	0	0	0.211537	0.24037	0.284304	1.18278	0.242176	0.500556	0	1.68317	2.54738	-0.998397	-	0.751179	1.34901
b2258	arnF	0.317469	0	0.401616	0	0.534084	0.936341	0.850258	0.350586	1.11719	0	0.091794	0.239695	0.580171	2.42046	1.27528	0	2.22818	3.90639	3.54725	-	1.15587	1.96583	1.8267
b2257	arnT	0.692333	0.787548	0.89148	0.0731962	0.0998337	0.628998	1.24168	1.04444	0.574283	0.0208284	0.0643447	0.790454	0.510926	0.64637	-0.629568	0.0926003	0.126299	0.795742	1.57084	-3.43284	-2.98508	-0.329627	0.651535
b0908	aroA	29.609	34.4163	27.4886	10.9328	5.20613	4.15515	7.22653	6.17036	2.68891	0.134094	0.0552338	30.5046	6.88015	0.225544	-2.14852	0.358397	0.170667	0.136214	0.236899	-1.48037	-2.55074	-2.87606	-2.07765
b3389	aroB	23.127	25.0031	24.4005	22.1168	14.7417	11.3777	13.2728	10.4169	2.10068	0.158127	0.130266	24.1769	15.3772	0.636031	-0.652831	0.914793	0.609744	0.470601	0.548986	-0.128483	-0.713724	-1.08742	-0.865158
b2329	aroC	9.75074	11.5187	11.6804	8.24709	8.17026	6.57898	6.54131	4.77071	0.914137	0.0317129	0.0326567	10.9833	7.38441	0.672333	-0.572752	0.750878	0.743883	0.599001	0.595571	-0.413349	-0.426853	-0.73937	-0.747656
b1693	aroD	3.61055	2.96469	3.06775	6.80641	7.18012	6.19862	6.2241	5.26665	2.95834	0.36315	0.0934894	3.21433	6.60231	2.05403	1.03845	2.11752	2.23379	1.92844	1.93636	1.08238	1.15949	0.947431	0.953348
b3281	aroE	3.39565	5.39806	5.44857	1.62607	2.77228	3.97659	3.86176	3.14327	0.896208	0.0420642	0.043316	4.74743	3.05917	0.644385	-0.634005	0.342515	0.583953	0.83763	0.813443	-1.54576	-0.776075	-0.255616	-0.297887
b2601	aroF	21.8745	40.4568	36.8724	1.65747	3.81486	4.13784	2.87558	2.33975	0.88665	0.0964724	0.0331145	33.0679	3.12144	0.0943947	-3.40515	0.0501233	0.115364	0.125131	0.0869598	-4.31838	-3.11573	-2.99848	-3.52351
b0754	aroG	54.2435	56.402	50.9132	61.2264	49.3051	49.0006	50.3453	31.1302	4.5501	0.163538	0.101043	53.8529	52.4693	0.974308	-0.0375495	1.13692	0.915552	0.909897	0.934866	0.18513	-0.127287	-0.136225	-0.097168
b1704	aroH	6.05295	6.78444	6.52107	1.6955	1.5373	2.24596	3.13766	2.61984	0.865767	0.0328953	0	6.45282	2.15411	0.333824	-1.58284	0.262754	0.238238	0.348059	0.486247	-1.92822	-2.06953	-1.5226	-1.04024
b3390	aroK	41.1613	44.7979	36.7474	31.7193	20.1804	16.5625	17.6384	11.104	3.06251	0.330216	0.136017	40.9022	21.5251	0.526259	-0.926155	0.775491	0.493381	0.40493	0.431233	-0.366817	-1.01922	-1.30425	-1.21346
b0388	aroL	13.9537	15.5744	15.6799	3.15377	1.88846	1.37949	2.27046	2.00148	0.24689	0.0656651	0.0676192	15.0693	2.17305	0.144203	-2.79382	0.209284	0.125318	0.0915431	0.150668	-2.25647	-2.99634	-3.4494	-2.73056
b0390	aroM	1.74975	3.20293	2.4616	0.893059	1.15716	1.33467	1.93914	1.24932	0.318489	0	0.104675	2.47143	1.33101	0.538557	-0.892828	0.361353	0.468214	0.540038	0.784624	-1.46852	-1.09476	-0.888866	-0.349927
b0112	aroP	33.3803	35.6061	32.9129	21.1368	14.1742	12.6355	7.29067	4.48459	0.785205	0.100243	0	33.9664	13.8093	0.406557	-1.29847	0.622286	0.4173	0.371999	0.214643	-0.684351	-1.26084	-1.42663	-2.21999
b4017	arpA	0.0934302	0.0901765	0.0709166	0	0.0377231	0.0413343	0	0.0309529	0.0197271	0	0	0.0848411	0.0197643	0.232957	-2.10186	0	0.444632	0.487197	0	-	-1.16932	-1.03742	-
b4704	arrS	0	0.579782	0	0	0	0	0.603308	0.497522	0	0	0	0.193261	0.150827	0.780434	-0.357652	0	0	0	3.12173	-	-	-	1.64235
b3502	arsB	0.158447	0.0611717	0.0901999	0.406507	0.191922	0.0700984	0.350097	0.157478	0	0	0.0549767	0.103273	0.254656	2.46585	1.30209	3.93624	1.8584	0.678769	3.39001	1.97682	0.89406	-0.559008	1.76129
b3503	arsC	0.961122	0.55659	1.00309	0.853554	1.55224	1.16932	0.868764	1.03485	0.304401	0	0	0.840269	1.11097	1.32216	0.402897	1.01581	1.84731	1.39161	1.03391	0.022632	0.885426	0.476752	0.0481128
b3501	arsR	0	0.335058	0.43916	0.799284	0.700815	0.511937	0.116218	0.28752	0	0	0	0.258073	0.532063	2.06168	1.04382	3.09712	2.71557	1.98369	0.45033	1.63093	1.44126	0.988188	-1.15094
b0863	artI	10.5612	11.9732	8.64188	4.79711	7.55813	17.4286	20.5405	15.3191	7.19707	0.376563	0.0969425	10.3921	12.5811	1.21064	0.275775	0.461612	0.727298	1.67711	1.97656	-1.11525	-0.459381	0.745975	0.982991
b0860	artJ	35.595	29.9329	20.6239	3.97002	0.958867	0.803447	1.17856	1.06447	0.825893	0	0.0484713	28.7173	1.72772	0.0601632	-4.05498	0.138245	0.0333899	0.0279778	0.0410399	-2.8547	-4.90444	-5.15957	-4.60683
b0861	artM	4.83079	4.72158	6.498	1.38781	0.678959	3.99031	5.71156	5.52041	3.55058	0.154529	0.159128	5.35012	2.94216	0.549924	-0.862696	0.259397	0.126905	0.745836	1.06756	-1.94676	-2.97818	-0.42307	0.0943129
b0864	artP	8.86529	8.015	7.93218	3.76491	4.47428	8.31581	10.0872	7.48197	1.48089	0.283586	0.340697	8.27083	6.66054	0.805306	-0.312391	0.455204	0.540971	1.00544	1.21961	-1.13541	-0.886377	0.00782549	0.286419
b0862	artQ	4.50694	4.90061	4.81742	0.844415	1.43964	4.66928	4.58379	4.86683	3.43301	0.336396	0.0989734	4.74166	2.88428	0.608286	-0.717179	0.178084	0.303615	0.984736	0.966707	-2.48937	-1.71968	-0.0221914	-0.0488496
b2716	ascB	0.258166	0.332234	0.272162	0.452885	0.665955	0.507623	0.576193	0.38013	0.151417	0.0241633	0	0.287521	0.550664	1.91521	0.937504	1.57514	2.3162	1.76552	2.004	0.655476	1.21176	0.820089	1.00288
b2715	ascF	0.392497	0.135296	0.265998	0.221314	0.22639	0.465118	0.281571	0.3483	0	0	0	0.264597	0.298598	1.1285	0.17441	0.836418	0.855604	1.75784	1.06415	-0.257704	-0.224984	0.813801	0.0897054
b2714	ascG	2.06261	2.34209	3.10815	3.71141	1.87786	1.47613	0.934231	0.9714	0.0853929	0.0340678	0	2.50428	1.99991	0.798596	-0.324462	1.48203	0.749861	0.589442	0.373054	0.567572	-0.415306	-0.762579	-1.42254
b3433	asd	112.285	108.768	100.105	114.964	100.069	53.1246	45.6742	29.9361	9.26587	0.0623907	0.128495	107.052	78.4579	0.732892	-0.448327	1.0739	0.934767	0.496248	0.426653	0.102861	-0.0973213	-1.01087	-1.22887
b3801	aslA	0.123407	0.309684	0.117087	0.316609	0.498263	0.545963	0.173519	0.30663	0.0781694	0	0	0.183393	0.383589	2.09162	1.06462	1.7264	2.71692	2.97702	0.946163	0.787765	1.44197	1.57387	-0.0798393
b3800	aslB	0.0661501	0.159616	0.0313813	0.130548	0.200314	0.109745	0.0664372	0.0821819	0.0349178	0	0.0286903	0.0857158	0.126761	1.47885	0.564479	1.52303	2.33696	1.28034	0.775087	0.606949	1.22463	0.356525	-0.367571
b2064	asmA	2.73347	2.80848	3.01179	3.37158	3.11515	2.63317	2.59035	2.3735	0.442172	0.0557072	0	2.85125	2.92757	1.02677	0.0381083	1.18249	1.09256	0.923517	0.908497	0.241833	0.127711	-0.11479	-0.138446
b3744	asnA	6.75304	10.0947	10.0015	132.378	10.765	2.5504	3.01897	1.94395	0.521654	0	0.0357182	8.94977	37.1782	4.15409	2.05453	14.7913	1.20283	0.284968	0.337324	3.88667	0.266429	-1.81113	-1.56779
b0674	asnB	8.41992	8.71902	7.77913	28.6556	12.3397	7.9551	8.72766	5.63181	1.03662	0.103391	0.0212936	8.30603	14.4195	1.73603	0.79579	3.44997	1.48563	0.95775	1.05076	1.78659	0.571072	-0.0622788	0.071437
b3743	asnC	1.69455	0.860811	0.930819	1.14408	1.35037	1.67693	2.0602	1.18189	0.094156	0	0	1.16206	1.5579	1.34063	0.422912	0.984524	1.16205	1.44306	1.77289	-0.0225016	0.216669	0.529135	0.826101
b0930	asnS	42.3065	43.2269	38.9774	43.0706	23.384	13.5213	16.0583	11.4544	2.61821	0.245775	0.151854	41.5036	24.0086	0.57847	-0.789687	1.03776	0.563422	0.325785	0.386914	0.0534681	-0.827712	-1.61801	-1.36991
b1977	asnT	3.26781	2.62834	4.65071	1.07485	1.0995	1.80714	0.546999	2.25544	0.574979	0	0.944866	3.51562	1.13212	0.322026	-1.63475	0.305734	0.312747	0.514031	0.155591	-1.70965	-1.67693	-0.960074	-2.68417
b1986	asnU	0.544636	1.57701	2.58373	1.07485	1.64925	1.80714	0.546999	1.80435	0	0	1.4173	1.56846	1.26956	0.809432	-0.305018	0.685289	1.05151	1.15218	0.34875	-0.545215	0.0724665	0.204361	-1.51973
b1989	asnV	3.26781	0	0.516745	0	0	0.602379	0.546999	0.451087	1.14996	0	0.472433	1.26152	0.287345	0.227777	-2.13431	0	0	0.477503	0.433603	-	-	-1.06642	-1.20555
b1984	asnW	1.08927	3.15401	1.55024	1.07485	1.64925	0	1.641	0.902174	1.14996	0.45878	0.472433	1.93117	1.09127	0.565083	-0.823464	0.556577	0.854016	0	0.849741	-0.845348	-0.227666	-	-0.234904
b4139	aspA	2.64543	2.74548	2.48297	1.62799	1.23464	1.10115	1.22846	1.06018	0.240242	0.0239613	0.0246744	2.62463	1.29806	0.494569	-1.01576	0.620274	0.470407	0.419544	0.468052	-0.689023	-1.08802	-1.25311	-1.09526
b0928	aspC	48.3307	53.3068	46.2791	29.0276	27.8571	21.792	22.7878	18.65	7.39259	0.92527	0.178651	49.3055	25.3661	0.514468	-0.958846	0.588729	0.56499	0.441978	0.462175	-0.764323	-0.823704	-1.17795	-1.11349
b1866	aspS	20.7466	23.5171	22.0462	23.5426	17.7537	12.2634	11.9926	8.45788	1.65485	0.233015	0.159966	22.1033	16.3881	0.741431	-0.431616	1.06512	0.803212	0.554824	0.542571	0.0910098	-0.316147	-0.849899	-0.882116
b3760	aspT	13.4367	14.0063	9.17903	5.83387	7.05272	1.18891	4.85822	3.56121	1.13483	0.905487	1.86487	12.2074	4.73343	0.387752	-1.36679	0.477898	0.577744	0.0973926	0.397975	-1.06523	-0.791499	-3.36004	-1.32925
b0206	aspU	9.67445	11.9313	10.1989	4.77317	4.34014	0.594453	2.69901	2.67091	1.70224	0.905487	0	10.6016	3.10169	0.292569	-1.77315	0.450233	0.409387	0.0560723	0.254586	-1.15126	-1.28846	-4.15657	-1.97377
b0216	aspV	9.13698	6.74378	9.17903	2.12141	3.79762	4.16117	2.69901	4.89667	1.70224	0	1.39865	8.35326	3.1948	0.382462	-1.38661	0.253961	0.454627	0.498149	0.323108	-1.97732	-1.13724	-1.00535	-1.62991
b1597	asr	0.663112	0.512015	0.377493	1.04693	1.47255	1.61352	1.46518	1.5378	0.280022	0.446863	0	0.51754	1.39954	2.70422	1.43521	2.02289	2.84528	3.11767	2.83104	1.01642	1.50857	1.64047	1.50133
b1747	astA	0.197523	0.152515	0.262371	0.58472	1.35577	3.10219	1.78542	1.47236	0.291938	0.0332771	0	0.204136	1.70703	8.36219	3.06388	2.86436	6.64149	15.1967	8.74621	1.51822	2.73151	3.92569	3.12866
b1745	astB	0.152076	0.234848	0.173146	0.0900374	0.736821	1.58108	1.86338	1.58703	0.513757	0	0.0263831	0.18669	1.06783	5.71979	2.51596	0.482282	3.94676	8.46899	9.98114	-1.05205	1.98067	3.08219	3.3192
b1748	astC	0.435262	0.22621	0.254137	0.991149	2.53471	4.40675	2.82467	2.13527	0.671595	0.112815	0	0.305203	2.68932	8.81158	3.1394	3.24751	8.305	14.4387	9.25505	1.69933	3.05398	3.85187	3.21024
b1746	astD	0.110549	0.266747	0.498215	0.409067	0.809004	3.11786	2.27608	1.53363	0.700245	0	0.0239733	0.291837	1.653	5.66414	2.50186	1.4017	2.77211	10.6836	7.79915	0.487175	1.47098	3.41732	2.96332
b1744	astE	0.042198	0.244371	0.160148	0.124918	0.383349	1.12013	1.01715	0.943648	0.356392	0	0.0366038	0.148906	0.661385	4.44164	2.15109	0.838904	2.57444	7.52239	6.83082	-0.253423	1.36426	2.91119	2.77206
b2222	atoA	0	0	0	0.0620104	0	0	0	0	0	0	0	0	0.0155026	-	-	-	-	-	-	-	-	-	-
b2224	atoB	0.206998	0.0998948	0.0981991	0.0340428	0.208942	0.190787	0.103948	0.257165	0	0.0290612	0	0.135031	0.13443	0.995553	-0.00643045	0.252112	1.54737	1.41292	0.769812	-1.98786	0.629817	0.498677	-0.377421
b2220	atoC	0.265436	0.370056	0.475704	0.145512	0.11908	0.326198	0.266588	0.317552	0.15568	0	0.051166	0.370399	0.214344	0.578686	-0.789148	0.392851	0.32149	0.880668	0.719733	-1.34794	-1.63715	-0.183331	-0.474466
b2221	atoD	0	0	0	0	0.0622829	0.0682454	0	0	0	0	0	0	0.0326321	-	-	-	-	-	-	-	-	-	-
b2223	atoE	0.0308984	0.0298224	0.0293161	0.0304892	0	0.0341743	0	0	0	0	0	0.0300123	0.0161659	0.538642	-0.892601	1.01589	0	1.13868	0	0.0227452	-	0.187359	-
b2219	atoS	0.29081	0.151137	0.0848979	0.0882951	0.0677404	0.148451	0.247138	0.0926384	0.118082	0.0188436	0.0194044	0.175615	0.137906	0.785275	-0.348731	0.502776	0.385732	0.845317	1.40727	-0.992011	-1.37433	-0.242435	0.492901
b3734	atpA	146.028	148.951	141.543	123.431	60.4422	25.4184	19.168	19.188	11.9492	1.60766	0.459864	145.508	57.115	0.392522	-1.34915	0.84828	0.415389	0.174688	0.131732	-0.237387	-1.26746	-2.51715	-2.92432
b3738	atpB	76.132	81.3658	65.0053	51.83	32.9344	12.1954	9.5641	9.3815	2.5927	0.675504	0.47823	74.1677	26.631	0.359064	-1.47769	0.698822	0.444054	0.16443	0.128952	-0.517004	-1.17119	-2.60445	-2.95509
b3731	atpC	88.3246	92.1175	97.0285	77.9199	46.4467	17.3597	13.4139	12.6767	10.9095	1.47817	0.507386	92.4902	38.7851	0.419342	-1.2538	0.842467	0.50218	0.187693	0.14503	-0.247308	-0.993724	-2.41356	-2.78557
b3732	atpD	113.469	119.73	107.855	90.4131	50.0623	19.2221	15.4363	14.6146	11.7326	1.34447	0.461494	113.685	43.7834	0.38513	-1.37658	0.795297	0.440361	0.169082	0.135782	-0.330435	-1.18324	-2.5642	-2.88064
b3737	atpE	119.979	115.306	135.078	104.393	47.6144	20.2263	19.3967	15.1463	8.11948	0.863811	0.296506	123.455	47.9075	0.388058	-1.36566	0.845596	0.385683	0.163836	0.157116	-0.241959	-1.37451	-2.60967	-2.67009
b3736	atpF	158.089	163.908	139.109	126.838	65.2683	26.5303	25.4006	19.5071	9.72571	1.17135	0.603106	153.702	61.0092	0.396931	-1.33304	0.825217	0.424642	0.172609	0.165258	-0.277154	-1.23568	-2.53442	-2.5972
b3733	atpG	116.769	121.291	104.996	87.9929	47.5856	20.1549	15.5448	16.1513	10.1937	0.99677	0.287401	114.352	42.8196	0.374455	-1.41713	0.769494	0.416134	0.176254	0.135939	-0.378018	-1.26488	-2.50427	-2.87897
b3735	atpH	70.9661	70.4179	67.841	54.5237	28.8542	12.8839	10.314	9.33065	6.14893	0.451894	0.26591	69.7417	26.6439	0.382038	-1.38821	0.781795	0.413729	0.184738	0.147888	-0.355137	-1.27324	-2.43645	-2.75742
b3739	atpI	37.0854	41.7077	36.9201	16.2288	10.1993	5.70675	5.61394	4.0954	1.02134	0.0905487	0.27973	38.5711	9.43719	0.24467	-2.03109	0.42075	0.264429	0.147954	0.145548	-1.24897	-1.91905	-2.75678	-2.78043
b3572	avtA	14.7026	16.8336	15.0322	4.76089	6.5154	5.04787	5.79522	4.67107	0.653907	0.137304	0.0565562	15.5228	5.52985	0.356241	-1.48908	0.306703	0.419732	0.325191	0.373337	-1.70508	-1.25246	-1.62064	-1.42145
b1412	azoR	4.32108	5.40874	4.61227	8.26121	7.7692	7.84089	7.39127	4.97687	0.784062	0.113747	0	4.7807	7.81564	1.63483	0.709144	1.72804	1.62512	1.64011	1.54607	0.789133	0.700546	0.713796	0.628602
b4663	azuC	2.37486	4.12589	4.5065	13.5918	11.027	6.30397	8.10958	4.32729	0	0	0.824011	3.66908	9.75808	2.65954	1.41118	3.70441	3.00538	1.71813	2.21025	1.88924	1.58755	0.78084	1.14421
b3057	bacA	4.9256	4.41792	5.28704	4.76218	5.02208	3.52183	2.64838	1.73072	0.210102	0.0838209	0.0863154	4.87686	3.98862	0.817867	-0.290062	0.976486	1.02978	0.722151	0.543051	-0.0343281	0.0423345	-0.469627	-0.88084
b2079	baeR	1.6407	2.12961	1.39564	2.51219	3.198	3.44157	4.09113	2.29605	0.895916	0.0476572	0.147226	1.72198	3.31072	1.92262	0.943074	1.45889	1.85716	1.99861	2.37582	0.544875	0.893096	0.998996	1.24843
b2078	baeS	0.407603	0.393409	0.331483	0.172374	0.235104	0.515221	0.614058	0.723411	0.583995	0	0.0505096	0.377498	0.384189	1.01772	0.0253466	0.456621	0.622794	1.36483	1.62665	-1.13093	-0.683173	0.448721	0.701906
b0177	bamA	26.3024	28.0288	24.6049	23.4681	17.8183	12.4278	12.5673	9.01432	3.49314	0.367854	0.247678	26.312	16.5704	0.629763	-0.667119	0.891913	0.677192	0.472323	0.477624	-0.165025	-0.562364	-1.08215	-1.06605
b2512	bamB	15.0491	16.0646	17.075	8.62249	8.36526	8.93597	8.56718	7.69682	2.70894	0.525766	0.180471	16.0629	8.62273	0.53681	-0.897516	0.536796	0.520782	0.556311	0.533352	-0.897555	-0.941249	-0.846035	-0.90684
b2477	bamC	23.8607	23.8305	23.4634	21.1279	17.7845	10.9669	11.268	7.68898	1.33457	0.299494	0.239872	23.7182	15.2868	0.644518	-0.633708	0.890788	0.749824	0.462383	0.475077	-0.166846	-0.415376	-1.11284	-1.07377
b2595	bamD	35.7486	35.8945	29.2904	23.4074	16.3359	9.56287	9.35168	8.03327	2.51602	0.280123	0.28846	33.6445	14.6645	0.435865	-1.19805	0.695728	0.485543	0.284233	0.277956	-0.523405	-1.04233	-1.81486	-1.84707
b2617	bamE	20.4837	19.4235	16.4798	28.132	23.4571	14.0437	13.8354	8.13544	1.39108	0.807237	0.103908	18.7957	19.8671	1.057	0.0799763	1.49672	1.248	0.747179	0.736094	0.581809	0.319623	-0.420475	-0.442038
b2786	barA	1.92678	1.73093	1.74373	0.424127	0.628343	0.737674	0.937798	0.711984	0.125177	0.0249699	0	1.80048	0.681986	0.37878	-1.40057	0.235563	0.348987	0.40971	0.52086	-2.08581	-1.51876	-1.28733	-0.941033
b4113	basR	4.15815	3.77726	3.77116	1.9912	7.15993	6.42508	5.77297	3.59587	1.0329	0.103019	0.265213	3.90219	5.33729	1.36777	0.451825	0.510278	1.83485	1.64653	1.47942	-0.970645	0.875661	0.71943	0.565031
b4112	basS	3.89382	4.19186	3.76547	0.997508	3.28792	2.98153	2.93304	2.75986	1.42295	0.157692	0.0974312	3.95038	2.55	0.645507	-0.631495	0.252509	0.832305	0.754744	0.74247	-1.98559	-0.264816	-0.40594	-0.429596
b3570	bax	12.0461	16.1241	11.6174	2.39688	3.10235	4.93454	5.32727	4.35211	1.51769	0.208789	0.301004	13.2625	3.94026	0.297097	-1.75099	0.180726	0.233919	0.372066	0.401678	-2.46813	-2.09592	-1.42637	-1.31589
b2480	bcp	28.8541	30.1141	27.6239	34.6466	32.0201	23.166	24.004	14.6123	7.15666	0.0732095	0.0753883	28.864	28.4592	0.985973	-0.0203802	1.20034	1.10934	0.802589	0.831622	0.263442	0.149703	-0.317266	-0.266001
b2182	bcr	2.54011	3.57808	3.97329	1.89679	1.76706	2.31587	3.06825	2.13224	1.08715	0.0867441	0.0297752	3.36383	2.26199	0.672446	-0.572511	0.563878	0.525311	0.688463	0.912131	-0.826546	-0.928756	-0.53855	-0.132687
b3533	bcsA	0.234039	0.256007	0.355287	0.215544	0.204739	0.345137	0.282066	0.206763	0.0988314	0	0	0.281778	0.261872	0.929354	-0.1057	0.764943	0.726597	1.22485	1.00102	-0.386577	-0.460773	0.29261	0.00147428
b3532	bcsB	0.401666	0.320256	0.364528	0.258487	0.229161	0.36699	0.36833	0.303746	0.331861	0	0	0.36215	0.305742	0.844242	-0.244271	0.713757	0.632779	1.01337	1.01707	-0.486495	-0.660226	0.0191558	0.0244128
b3530	bcsC	0.658644	0.692466	0.55796	0.46423	0.557982	0.910593	1.16944	0.915682	0.360086	0.0198149	0.0102023	0.636357	0.775562	1.21875	0.285406	0.729512	0.876838	1.43095	1.83771	-0.454997	-0.189617	0.516971	0.877912
b3536	bcsE	6.78628	5.97275	4.36652	5.31094	9.76324	8.39727	6.34568	4.6731	0.548993	0.0876091	0.0676623	5.70851	7.45428	1.30582	0.384954	0.930355	1.71029	1.47101	1.11162	-0.104147	0.774244	0.556804	0.152659
b3537	bcsF	0.213862	0	1.62328	0	0.431741	0.473073	0	0	0	0	0	0.612382	0.226203	0.369383	-1.43681	0	0.70502	0.772512	0	-	-0.504265	-0.37237	-
b3538	bcsG	2.77346	3.73353	3.50858	0.360096	1.49798	2.17954	2.19907	1.75303	0.616416	0.0409869	0	3.33852	1.55917	0.467025	-1.09843	0.107861	0.448696	0.652847	0.658697	-3.21276	-1.15619	-0.615183	-0.602313
b3531	bcsZ	0.25853	0.178233	0.385457	0.145775	0.223678	0.245091	0.111279	0.214124	0.194952	0	0.0320366	0.274073	0.181456	0.662071	-0.594943	0.531883	0.816125	0.894254	0.40602	-0.910819	-0.293138	-0.161243	-1.30038
b4249	bdcA	0.286449	0.331768	0.108712	0.565312	0.636107	0	0.115077	0.189798	0.120963	0.0965175	0.0496949	0.24231	0.329124	1.35828	0.441777	2.33301	2.62518	0	0.474916	1.22219	1.39242	-	-1.07425
b4251	bdcR	1.17101	2.06101	1.1764	2.24304	2.50308	0.914235	1.31446	1.31218	0.290883	0	0	1.46948	1.7437	1.18662	0.246853	1.52642	1.70338	0.622151	0.894509	0.610153	0.768404	-0.684664	-0.160832
b1481	bdm	0.189989	0.366746	0.36052	0.374946	1.34241	3.15198	5.15197	2.04563	2.00574	0	0	0.305752	2.50533	8.194	3.03457	1.22631	4.39054	10.309	16.8502	0.294324	2.1344	3.36583	4.07469
b2494	bepA	4.96985	3.98833	4.0001	8.18257	7.80661	6.26878	6.67391	3.83871	0.648473	0.0235191	0.0484381	4.31942	7.23297	1.67452	0.743749	1.89437	1.80733	1.4513	1.54509	0.921715	0.853857	0.537345	0.627694
b0311	betA	1.12515	1.27483	1.34601	0.603394	1.18509	2.08308	2.18636	1.58016	0.568093	0.123623	0	1.24866	1.51448	1.21288	0.278441	0.483233	0.949089	1.66825	1.75096	-1.04921	-0.0753843	0.738334	0.808148
b0312	betB	1.74824	3.05331	2.71186	4.13473	4.62171	4.5424	3.67887	2.82696	0.410141	0.070126	0	2.50447	4.24443	1.69474	0.761066	1.65094	1.84539	1.81372	1.46892	0.723288	0.883924	0.85895	0.554758
b0313	betI	2.29638	2.68655	3.56528	3.98261	2.59891	3.69432	3.28479	1.95958	0.146928	0.0586175	0	2.8494	3.39016	1.18978	0.250692	1.3977	0.912088	1.29652	1.1528	0.483053	-0.132755	0.374649	0.205142
b0314	betT	1.28591	1.64837	2.00166	1.52662	1.52108	1.33335	1.43275	0.815418	0.233329	0.0846249	0.0348573	1.64531	1.45345	0.883388	-0.178881	0.92786	0.924491	0.810395	0.870805	-0.108021	-0.113269	-0.303303	-0.199579
b3337	bfd	2.52666	6.50312	3.79568	0.207767	0.212532	0	1.26881	1.22073	0.222286	0.177363	0	4.27515	0.422278	0.0987749	-3.33971	0.0485986	0.0497134	0	0.296788	-4.36294	-4.33022	-	-1.7525
b3336	bfr	18.7934	16.0682	14.0857	28.1978	52.925	126.803	120.834	77.4003	37.3253	3.8312	0.148876	16.3158	82.19	5.03747	2.3327	1.72825	3.2438	7.77184	7.40597	0.789316	1.69769	2.95826	2.88869
b2901	bglA	8.48746	7.04118	6.7062	6.44235	6.70474	5.40006	5.33125	3.90273	0.988932	0.0717342	0.073869	7.41161	5.9696	0.805439	-0.312153	0.869224	0.904626	0.728595	0.71931	-0.2022	-0.144606	-0.456812	-0.475315
b3721	bglB	0.0289289	0	0.0548951	0.0856375	0.116803	0.0639921	0.116218	0.07188	0	0	0	0.0279413	0.0956625	3.42369	1.77555	3.0649	4.18028	2.29023	4.15936	1.61584	2.0636	1.19549	2.05636
b3722	bglF	0	0.0210043	0.0206478	0.064422	0.0219666	0.0722085	0	0	0	0	0	0.013884	0.0396493	2.85574	1.51387	4.64001	1.58215	5.20082	0	2.21413	0.661883	2.37874	-
b3723	bglG	0	0.0943185	0	0.0964276	0.0493197	0.0540412	0	0	0	0	0	0.0314395	0.0499471	1.58867	0.667823	3.06708	1.56872	1.71889	0	1.61687	0.649586	0.781481	-
b3720	bglH	0	0.0243968	0	0.0498846	0.204115	0.139785	0.0253867	0.0837414	0.0533706	0	0	0.00813225	0.104793	12.8861	3.68774	6.13416	25.0995	17.1889	3.12173	2.61687	4.64959	4.10341	1.64235
b4366	bglJ	0	0.23294	0.0572465	0.119075	0.121806	0.133467	0.121196	0.0999454	0	0	0	0.096729	0.123886	1.28075	0.356991	1.23101	1.25925	1.3798	1.25295	0.299845	0.332564	0.464459	0.325326
b2132	bglX	4.76586	4.84018	4.63991	7.36997	6.40817	3.34364	2.73262	1.53177	0.187738	0.0299595	0.0154255	4.74865	4.9636	1.04527	0.0638694	1.55201	1.34947	0.704124	0.575451	0.634142	0.432396	-0.506099	-0.797235
b1112	bhsA	2.38411	1.84086	1.50801	8.31228	12.3533	11.778	12.4512	8.55661	3.18811	0.401655	0.413609	1.91099	11.2237	5.87323	2.55415	4.34972	6.46436	6.16331	6.51554	2.12092	2.69251	2.6237	2.70388
b0774	bioA	2.63022	3.08917	3.7884	1.3446	0.607754	0.210295	0.0636539	0.0524927	0	0	0	3.16926	0.556576	0.175617	-2.5095	0.424263	0.191765	0.0663546	0.0200848	-1.23697	-2.38259	-3.91366	-5.63775
b0775	bioB	10.0548	10.5007	10.9187	4.96083	1.70476	0.217204	0.118341	0.0650606	0	0.0330851	0	10.4914	1.75028	0.16683	-2.58355	0.472846	0.16249	0.020703	0.0112798	-1.08056	-2.62157	-5.59402	-6.47011
b0777	bioC	2.32642	2.66316	3.1826	0.480478	0.382277	0.119678	0.108675	0.0896199	0.0571171	0	0.0469304	2.72406	0.272777	0.100136	-3.31997	0.176383	0.140333	0.0439337	0.0398946	-2.50322	-2.83307	-4.50853	-4.64766
b0778	bioD	4.6459	4.60057	4.00726	2.02427	1.46167	0.266933	0.242393	0.0999454	0	0	0.0523375	4.41791	0.998816	0.226083	-2.14507	0.458196	0.330851	0.0604207	0.0548659	-1.12596	-1.59574	-4.04881	-4.18795
b0776	bioF	3.75204	4.44131	5.54136	0.97798	0.678852	0.0391494	0.0355502	0	0	0	0	4.57823	0.432883	0.0945523	-3.40274	0.213615	0.148278	0.00855121	0.00776505	-2.22692	-2.75362	-6.86966	-7.00879
b3412	bioH	1.85671	1.53604	1.7113	2.82671	2.14189	1.34949	1.17214	0.395433	0.0560045	0.0446863	0	1.70135	1.87255	1.10063	0.138326	1.66145	1.25893	0.793184	0.688947	0.73244	0.332199	-0.334272	-0.537535
b3973	birA	2.49742	2.69644	2.65066	2.21374	2.60633	2.01313	1.70052	1.26211	0.312812	0.106969	0	2.61484	2.13343	0.815893	-0.293549	0.846605	0.996746	0.769887	0.650333	-0.240239	-0.00470266	-0.377281	-0.62075
b3551	bisC	2.59128	2.41654	2.72438	5.11393	4.80708	2.94347	2.12774	1.84166	0.776333	0.0589944	0.0607501	2.5774	3.74805	1.4542	0.540226	1.98414	1.86509	1.14203	0.825538	0.988515	0.899244	0.191603	-0.276594
b4149	blc	2.75894	2.21905	2.8358	9.07469	14.8526	13.7315	8.92851	3.55453	0.728163	0.0645563	0	2.6046	11.6468	4.47164	2.1608	3.4841	5.70244	5.27204	3.42798	1.80079	2.51158	2.39836	1.77736
b4409	blr	5.88207	4.41562	3.41052	14.5104	6.26716	6.14427	4.92299	4.87174	0.344987	0.275268	0	4.5694	7.96121	1.74229	0.800983	3.17556	1.37155	1.34465	1.07738	1.66701	0.455806	0.427236	0.107531
b1163	bluF	1.68653	3.71137	2.04821	0.366122	1.2257	1.75342	1.96486	1.25716	0.534147	0.0284133	0	2.48203	1.32753	0.534854	-0.902783	0.147509	0.49383	0.706443	0.791634	-2.76113	-1.01791	-0.501355	-0.337095
b1162	bluR	5.42028	5.71692	4.5065	3.97002	2.76379	9.20874	9.87742	4.21159	0.707909	0.0470704	0.193885	5.21457	6.45499	1.23788	0.307868	0.761333	0.530014	1.76596	1.8942	-0.393401	-0.915897	0.820456	0.921586
b0435	bolA	15.7206	14.8	9.90293	64.9739	128.506	179.859	103.145	62.9672	16.4604	0.976897	0.335323	13.4745	119.121	8.84048	3.14412	4.822	9.53701	13.3481	7.65482	2.26963	3.25354	3.73856	2.93637
b0557	borD	27.3247	26.6423	25.9255	3.30157	1.40721	0.154193	0	0.230932	0.147179	0.117435	0	26.6308	1.21574	0.0456518	-4.45318	0.123976	0.0528415	0.00579001	0	-3.01187	-4.24219	-7.43222	-
b0401	brnQ	2.84912	3.25803	2.96766	5.68389	7.18969	7.98072	8.92658	8.2591	1.70009	0.234781	0.107453	3.02494	7.44522	2.46128	1.29941	1.87901	2.37681	2.63831	2.951	0.909974	1.24902	1.39961	1.5612
b4189	bsmA	1.48988	1.55783	1.29579	5.7581	8.89794	10.9856	7.10767	3.90759	0.91752	0.104585	0	1.44784	8.18734	5.65488	2.4995	3.97704	6.14568	7.58763	4.90917	1.9917	2.61957	2.92365	2.29548
b0836	bssR	0.959867	0.617626	0.303571	2.21003	5.16737	13.0935	29.6708	27.0299	17.2269	7.27699	1.66523	0.627022	12.5354	19.992	4.32135	3.52465	8.24114	20.882	47.3202	1.81748	3.04284	4.38419	5.56438
b1060	bssS	4.66371	3.88043	4.73005	23.6445	48.0491	32.1941	15.667	13.7191	6.28176	0.677332	0.418494	4.42473	29.8887	6.75491	2.75594	5.34371	10.8592	7.27594	3.54078	2.41784	3.44085	2.86313	1.82407
b3966	btuB	9.63598	9.68525	8.17573	4.28423	2.54901	1.88652	1.69083	1.22924	0.327401	0.0559791	0	9.16565	2.60265	0.283957	-1.81626	0.467422	0.278104	0.205825	0.184475	-1.0972	-1.8463	-2.28051	-2.4385
b1711	btuC	1.3338	1.77011	1.66097	1.23388	0.75731	0.783708	0.711657	0.276176	0.0440035	0.0351107	0.0361556	1.58829	0.871638	0.54879	-0.865675	0.776859	0.476807	0.493428	0.448064	-0.364275	-1.06852	-1.01909	-1.15822
b1709	btuD	3.05403	3.36877	3.31159	1.34535	1.8166	4.16197	4.54616	4.20071	1.20907	0.183757	0.0473064	3.2448	2.96752	0.914547	-0.128871	0.414618	0.55985	1.28266	1.40106	-1.27014	-0.836888	0.359137	0.486519
b1710	btuE	6.8203	6.36813	5.69733	4.31597	6.51021	11.8071	16.7525	15.6571	9.78299	1.0616	0.385835	6.29525	9.84643	1.5641	0.645336	0.68559	1.03415	1.87555	2.66113	-0.544581	0.0484386	0.907315	1.41204
b0158	btuF	1.53179	2.02054	1.4049	0.201534	0.309235	0.282365	0.410249	0.169158	0.269521	0	0	1.65241	0.300846	0.182065	-2.45748	0.121963	0.187142	0.170881	0.248273	-3.03548	-2.4178	-2.54894	-2.01
b1270	btuR	2.9078	2.13831	2.1677	3.68909	3.28453	1.30175	2.43368	1.94961	0	0.0583195	0	2.40461	2.67726	1.11339	0.154959	1.53418	1.36593	0.541358	1.01209	0.617465	0.449885	-0.885346	0.0173411
b4131	cadA	0.0190255	0.0183629	0.0180512	0.037547	0.0576124	0.0210426	0.133756	0.0315152	0.0401709	0.0320526	0.0165033	0.0184799	0.0624896	3.3815	1.75766	2.03178	3.11758	1.13868	7.23795	1.02275	1.64043	0.187359	2.85558
b4132	cadB	0	0.0295541	0	0	0.061816	0.0338669	0.0615067	0	0.0646528	0	0	0.00985136	0.0392974	3.98903	1.99604	0	6.27487	3.43779	6.24347	-	2.64959	1.78148	2.64235
b4133	cadC	0.132795	0.307608	0.100796	0.157243	0.509359	0.205624	0.213394	0.109985	0.0560773	0.0223722	0	0.1804	0.271405	1.50447	0.589251	0.871639	2.82351	1.13982	1.18289	-0.198197	1.49749	0.188809	0.242322
b0039	caiA	0.572297	0.517844	0.305432	0.423538	0.577671	0.830777	0.431085	0.622121	0.0755227	0	0	0.465191	0.565768	1.21621	0.282388	0.910462	1.24179	1.78588	0.926685	-0.13533	0.312427	0.836639	-0.109849
b0038	caiB	0.167821	0.48593	0.191073	0.0662395	0.338795	0.66821	0.471939	0.444786	0.141737	0	0.0291146	0.281608	0.386296	1.37175	0.456017	0.235219	1.20307	2.37284	1.67587	-2.08793	0.266722	1.24661	0.74491
b0037	caiC	0.315629	0.380797	0.199644	0.0519082	0.0530989	0.465457	0.422665	0.392123	0.0833035	0	0.045631	0.29869	0.248282	0.831238	-0.266667	0.173786	0.177773	1.55833	1.41506	-2.52461	-2.49189	0.64	0.500867
b0036	caiD	0	0.0502231	0.0493706	0.0513461	0.210096	0.402865	0.261305	0.301682	0.164803	0	0.0451369	0.0331979	0.231403	6.97041	2.80124	1.54667	6.32859	12.1353	7.87114	0.629164	2.66188	3.60113	2.97657
b0035	caiE	0.0692333	0.0668223	0.131376	0.0683165	0.209651	0	0.347669	0.0573416	0.0730906	0	0.0600551	0.0891439	0.156409	1.75457	0.811117	0.766362	2.35182	0	3.90009	-0.383902	1.23378	-	1.96351
b0034	caiF	2.27506	2.29564	2.06044	3.06127	2.81834	1.37251	1.55791	0.770845	0.218347	0	0	2.21038	2.20251	0.996438	-0.00514788	1.38495	1.27505	0.620938	0.704815	0.469835	0.350552	-0.687479	-0.504684
b0040	caiT	0.02698	0.0520808	0.0255984	0.0532453	0	0.0298404	0.0812912	0.0446916	0.0284831	0	0	0.0348864	0.0410942	1.17795	0.236273	1.52625	0	0.855361	2.33017	0.609992	-	-0.225394	1.22044
b0126	can	41.6498	38.4127	31.6136	31.052	32.8854	25.3873	29.0025	20.3909	3.71305	0.15593	0.16057	37.2254	29.5818	0.794668	-0.331576	0.834162	0.883413	0.681989	0.779106	-0.2616	-0.17884	-0.552181	-0.360108
b0032	carA	34.7276	32.2132	25.6572	0.386214	0.179579	0.0787081	0.142944	0.11788	0.976663	0.509533	0.154323	30.866	0.196861	0.00637793	-7.2927	0.0125126	0.00581801	0.00254999	0.00463111	-6.32047	-7.42526	-8.61529	-7.75443
b0033	carB	25.5409	25.7775	24.2691	6.69485	0.627238	0.490918	0.331154	0.283592	0.428423	0.299111	0.132006	25.1958	2.03604	0.0808086	-3.62935	0.265713	0.0248945	0.0194841	0.0131432	-1.91206	-5.32803	-5.68156	-6.24954
b2760	casA	0.325048	0.235296	0.205602	0.1871	0.191392	0.179755	0.163229	0.0224347	0.0571929	0	0	0.255315	0.180369	0.706457	-0.501327	0.732821	0.74963	0.704052	0.639325	-0.448468	-0.415749	-0.506247	-0.64538
b2759	casB	0.0847462	0.32718	0.241219	0.0836239	0.342168	0.281194	0.255342	0.21057	0	0	0	0.217715	0.240582	1.10503	0.144087	0.384098	1.57163	1.29157	1.17283	-1.38045	0.652265	0.369122	0.22999
b2758	casC	0.224643	0.32523	0.21314	0.184724	0.377922	0.621152	0.451237	0.093029	0.197633	0	0	0.254338	0.408759	1.60715	0.684503	0.726293	1.48591	2.44223	1.77416	-0.461377	0.571342	1.2882	0.827138
b2757	casD	0.303024	0.467954	0.345008	0.897034	1.16231	0.737334	0.365207	0.351366	0.0639814	0	0	0.371996	0.79047	2.12495	1.08743	2.41141	3.12452	1.9821	0.981752	1.26988	1.64363	0.987032	-0.02657
b2756	casE	0.681931	0.592365	0.388206	0.74019	1.239	0.9805	0.205467	0.50832	0.143985	0	0	0.554167	0.79129	1.42789	0.513886	1.33568	2.23579	1.76932	0.370767	0.417575	1.16079	0.823197	-1.43141
b0978	cbdA	0.317469	0.740498	0.401616	0.600424	0.373859	1.90194	2.94933	1.99396	0.726172	0.0445706	0	0.486528	1.45639	2.99344	1.5818	1.2341	0.768423	3.90922	6.062	0.30346	-0.380028	1.96688	2.59979
b0979	cbdB	0.323617	0.347052	0.204697	0.28385	0.362952	0.835165	2.1307	1.84644	0.645333	0.0302892	0	0.291789	0.903166	3.09527	1.63007	0.972793	1.24388	2.86222	7.30219	-0.0397945	0.314853	1.51714	2.86833
b4592	cbdX	0.443996	0	0	0	0	0	0	0	0	0	0	0.147999	0	0	-	0	0	0	0	-	-	-	-
b2004	cbeA	0	0	0	0.219058	0	0	0	0.0919335	0	0	0	0	0.0547646	-	-	-	-	-	-	-	-	-	-
b1987	cbl	4.17076	4.52352	2.77411	0.551566	0.347211	0.7609	1.12279	0.534182	0.862469	0.0362195	0.149189	3.8228	0.695616	0.181965	-2.45826	0.144283	0.0908264	0.199043	0.293709	-2.79302	-3.46074	-2.32885	-1.76754
b1000	cbpA	4.48436	3.04259	3.0752	5.12596	5.1091	11.8348	8.78469	3.82443	0.28124	0.0374005	0.0770271	3.53405	7.71363	2.18266	1.12609	1.45045	1.44568	3.34879	2.48573	0.5365	0.531745	1.74364	1.31367
b0999	cbpM	1.74105	1.0341	1.65189	2.11445	2.83888	4.74003	4.57327	3.66046	0.989718	0.112815	0	1.47568	3.56666	2.41696	1.27319	1.43287	1.92377	3.2121	3.09909	0.518903	0.943939	1.68352	1.63185
b3690	cbrA	0.115172	0.111161	0	0.151529	0.155005	0.0849219	0.154229	0.0953897	0.0405295	0	0	0.0754444	0.136421	1.80824	0.854583	2.00849	2.05456	1.12562	2.04428	1.00611	1.03883	0.170723	1.03159
b3716	cbrB	0	0.253267	0.0829891	0.604169	0.882897	0.483709	0.351391	0.217333	0	0	0	0.112085	0.580542	5.17947	2.3728	5.39027	7.87702	4.31555	3.13504	2.43036	2.97765	2.10954	1.64848
b3717	cbrC	0.835046	0.805966	0.52819	2.4033	2.80963	1.23144	0.768781	0.403442	0.146928	0.0586175	0	0.723067	1.80329	2.49394	1.31843	3.32375	3.88571	1.70308	1.06322	1.73281	1.95818	0.768144	0.088443
b2005	cbtA	0	0.21083	0	0.107772	0	0	0.109692	0	0	0	0	0.0702766	0.0543661	0.773602	-0.370337	1.53354	0	0	1.56087	0.616867	-	-	0.642348
b3056	cca	4.09137	4.10811	3.41227	3.32091	3.39709	3.97775	4.67247	3.38862	1.28883	0.111174	0.0286207	3.87058	3.84205	0.992629	-0.010674	0.857987	0.877667	1.02769	1.20717	-0.220973	-0.188254	0.0393998	0.271634
b2201	ccmA	0.524529	0.506262	0.373251	0.58228	0.595637	0.435105	0.526805	0.543042	0	0	0	0.468014	0.534957	1.14304	0.192871	1.24415	1.27269	0.929685	1.12562	0.315162	0.347881	-0.105187	0.170718
b2200	ccmB	0.370221	0.357328	0.585437	0.304431	0.186849	0.409472	0.123942	0.051105	0	0	0	0.437662	0.256174	0.585324	-0.772693	0.695586	0.426925	0.935591	0.283192	-0.523698	-1.22794	-0.0960503	-1.82015
b2199	ccmC	0.942212	1.01639	0.78879	0.492212	0.503503	0.490404	0.612313	0.688566	0.175536	0.0466872	0	0.915797	0.524608	0.572843	-0.803788	0.537469	0.549798	0.535494	0.668612	-0.895747	-0.863027	-0.901058	-0.580759
b2198	ccmD	0	0	0	0	0	0	0	0	0	0	0	0	0	-	-	-	-	-	-	-	-	-	-
b2197	ccmE	1.1086	0.740765	0.56637	0.589034	0.172156	0.188636	0.428235	0.847554	0.270084	0	0	0.805245	0.344515	0.427839	-1.22486	0.731496	0.213793	0.23426	0.531807	-0.451078	-2.22571	-2.09382	-0.911024
b2196	ccmF	0.84092	0.71018	0.877643	0.186701	0.190984	0.37203	0.380056	0.470124	0.288525	0.0531268	0.018236	0.809581	0.282443	0.348875	-1.51922	0.230615	0.235905	0.459534	0.469448	-2.11644	-2.08372	-1.12175	-1.09096
b2194	ccmH	0.737743	1.16177	0.478923	0.191572	0.235159	0.257672	0.701948	0.321592	0.286943	0.0327077	0.0336811	0.792811	0.346588	0.437163	-1.19376	0.241636	0.296615	0.32501	0.885391	-2.04909	-1.75334	-1.62144	-0.175614
b0162	cdaR	0.600182	0.51113	0.267975	0.348373	0.320727	0.273335	0.35458	0.40937	0.0372718	0.0297394	0.0306244	0.459762	0.324254	0.705264	-0.503764	0.757724	0.697594	0.594515	0.771225	-0.400256	-0.51954	-0.750216	-0.374776
b2143	cdd	1.84831	2.00694	1.57829	6.24663	5.55037	5.82618	5.80104	4.24808	0.878079	0.194618	0	1.81118	5.85605	3.23328	1.693	3.44893	3.0645	3.21678	3.2029	1.78615	1.61565	1.68562	1.67938
b3918	cdh	1.46078	2.03653	0.923982	1.49482	1.09222	0.299195	0.380364	0.26886	0	0	0	1.47376	0.816649	0.554125	-0.851716	1.01429	0.741109	0.203014	0.25809	0.0204657	-0.432242	-2.30035	-1.95405
b0175	cdsA	7.34019	8.7407	8.09487	5.17356	2.69423	3.37389	4.64343	2.80285	0.704467	0.0802999	0.0826896	8.05859	3.97128	0.4928	-1.02092	0.641993	0.33433	0.41867	0.576209	-0.63937	-1.58066	-1.25612	-0.795336
b1731	cedA	1.68792	1.1404	2.08193	0.49967	1.02226	0.933439	1.52572	2.2368	0.356392	0.284368	0.146415	1.63675	0.995273	0.60808	-0.717668	0.305282	0.62457	0.570301	0.932166	-1.71178	-0.679066	-0.810206	-0.101342
b1661	cfa	14.2682	13.1532	9.92529	19.6969	43.6017	110.231	126.22	92.8304	40.3061	2.96728	0.617291	12.4489	74.9372	6.01959	2.58967	1.58222	3.50246	8.85466	10.139	0.661953	1.80837	3.14644	3.34185
b1216	chaA	5.97861	5.80625	4.93257	3.37111	3.44844	3.5732	3.87872	2.92181	0.666453	0.187683	0	5.57248	3.56787	0.640266	-0.643257	0.604957	0.618833	0.641223	0.69605	-0.725096	-0.692377	-0.641101	-0.522738
b1217	chaB	3.72957	3.08545	3.70709	5.43265	8.60479	15.5178	16.9451	9.85527	2.24992	0.299204	0	3.50737	11.6251	3.31448	1.72878	1.54892	2.45335	4.42435	4.83128	0.631266	1.29475	2.14546	2.27241
b1218	chaC	2.29217	2.89307	2.89972	3.59571	3.32223	6.50049	5.66676	4.23503	1.6753	0.0990172	0.050982	2.69499	4.7713	1.77043	0.824103	1.33422	1.23275	2.41207	2.1027	0.415997	0.301875	1.27027	1.07224
b1736	chbA	0.466831	0.563216	0.221462	0.230324	0.117804	0.387244	0.468857	0.386646	0	0.09831	0	0.41717	0.301057	0.721665	-0.470598	0.552111	0.282388	0.928264	1.1239	-0.856969	-1.82425	-0.107393	0.168512
b1738	chbB	2.17003	2.09446	1.69557	3.77876	4.38083	7.05913	7.30757	5.60335	1.48237	0.537633	0	1.98669	5.63157	2.83465	1.50317	1.90204	2.20509	3.55322	3.67827	0.927546	1.14084	1.82913	1.87903
b1737	chbC	0.150396	0.290318	0.199773	0.237448	0.212532	1.19766	1.17818	0.597906	0.920898	0.836141	0.287008	0.213496	0.706456	3.309	1.72639	1.11219	0.995489	5.60977	5.51854	0.153402	-0.00652338	2.48794	2.46429
b1734	chbF	0.483404	0.408249	0.25799	0.477003	0.426951	0.367576	0.242751	0.250233	0.15948	0.0254501	0.0786224	0.383215	0.37857	0.987881	-0.017591	1.24474	1.11413	0.959191	0.63346	0.315845	0.155919	-0.0601095	-0.658674
b1733	chbG	0.708972	0.736919	0.517435	1.45298	1.54136	0.904775	0.766821	0.587196	0.230299	0	0.0946128	0.654442	1.16648	1.78241	0.833829	2.22018	2.35522	1.38251	1.17172	1.15068	1.23586	0.467294	0.228626
b1735	chbR	0.339589	0.421409	0.368227	0.287221	0.636588	0.429249	0.535955	0.683059	0	0.0408652	0	0.376408	0.472253	1.25463	0.327263	0.763058	1.69122	1.14038	1.42387	-0.390135	0.758061	0.189516	0.509814
b1888	cheA	0.207982	0.0802956	0.0986657	0.0820911	0.167948	0.230033	0.208885	0.103355	0.109785	0.0175196	0	0.128981	0.172239	1.33538	0.417253	0.636458	1.30211	1.78346	1.6195	-0.651863	0.380857	0.834679	0.695546
b1883	cheB	0.116819	0.0375836	0.0738911	0	0.353748	0.172272	0.156434	0.0967537	0.0411091	0.0328012	0	0.0760979	0.170614	2.24203	1.16481	0	4.64859	2.26383	2.0557	-	2.21679	1.17876	1.03963
b1884	cheR	0.0474973	0.0916864	0	0.187473	0	0.157599	0.0954069	0.039339	0	0	0	0.0463946	0.11012	2.37355	1.24705	4.04084	0	3.39693	2.05642	2.01466	-	1.76423	1.04014
b1887	cheW	0.243624	0.3919	0.385248	0.480796	0.573795	0.628726	0.652484	0.605336	0	0	0	0.340257	0.58395	1.7162	0.779219	1.41304	1.68636	1.84779	1.91762	0.498798	0.75391	0.885805	0.939317
b1882	cheY	0.210014	0.30405	0.0996296	0.518081	0.953937	0.81298	0.527313	0.608794	0.221714	0	0	0.204564	0.703078	3.43695	1.78113	2.53261	4.66326	3.9742	2.57774	1.34062	2.22134	1.99066	1.3661
b1881	cheZ	0.443996	0.489753	0.36108	0.438117	1.02438	0.841834	0.445923	0.577868	0.200886	0	0	0.43161	0.687564	1.59302	0.671765	1.01508	2.37339	1.95045	1.03316	0.0215868	1.24695	0.963808	0.0470677
b3338	chiA	0.879749	0.834472	0.590045	0.568754	0.673664	0.838812	0.761696	0.515073	0.288237	0.166101	0.0789435	0.768089	0.710732	0.925325	-0.111968	0.74048	0.877065	1.09208	0.991677	-0.433468	-0.189244	0.127075	-0.0120581
b0681	chiP	0.0581048	0.112163	0.082694	0.086003	0.0293252	0.0642652	0.116714	0.120311	0	0	0	0.0843205	0.0740768	0.878516	-0.18686	1.01995	0.347783	0.762154	1.38417	0.0285039	-1.52374	-0.391845	0.469022
b0682	chiQ	0.1253	0	0.237766	0.618201	0.252953	0	0.125843	0.207555	0	0	0	0.121022	0.249249	2.05954	1.04232	5.10817	2.09014	0	1.03984	2.35281	1.0636	-	0.0563605
b4585	chiX	1.47642	1.42501	2.33469	3.39936	3.47734	1.63296	3.95421	1.63044	0.519559	0	0.426897	1.74537	3.11597	1.78527	0.836144	1.94764	1.99232	0.935591	2.26554	0.961728	0.994448	-0.0960503	1.17985
b1741	cho	1.15129	1.51122	0.742785	0.908833	0.650776	0.814944	1.29504	0.686547	0.194469	0	0	1.1351	0.917397	0.808209	-0.307199	0.800664	0.573321	0.71795	1.1409	-0.320731	-0.802585	-0.478046	0.190177
b4225	chpB	1.40049	1.12643	1.43951	1.15162	1.29584	2.58162	1.40657	0.773292	0.369629	0.19662	0.202471	1.32214	1.60891	1.2169	0.283209	0.871026	0.980106	1.95261	1.06386	-0.199213	-0.02899	0.965401	0.0893025
b4224	chpS	0.16274	0.471217	0.463218	0.481754	0.328536	1.79994	1.63446	0	0.171807	0	0	0.365725	1.06117	2.90156	1.53683	1.31726	0.898315	4.92156	4.4691	0.397537	-0.154706	2.29912	2.15998
b3713	chrR	2.67025	2.57726	2.67046	4.05916	6.11913	8.38116	6.37844	6.15662	3.27616	0.972678	0.0626016	2.63933	6.23447	2.36215	1.2401	1.53795	2.31845	3.17549	2.41669	0.621011	1.21316	1.66698	1.27303
b2155	cirA	3.59033	5.24745	4.22402	0.465623	0.165671	0.385753	0.432709	0.186915	0.0649776	0.017282	0.0177963	4.35393	0.362439	0.083244	-3.58651	0.106943	0.0380508	0.0885987	0.0993835	-3.22509	-4.71593	-3.49657	-3.33085
b0619	citA	0.394187	0.57069	0.584377	0.364657	0.52223	0.408731	0.742309	0.387695	0.0520186	0.020753	0.0213706	0.516418	0.509482	0.986568	-0.0195093	0.706127	1.01125	0.791474	1.43742	-0.502001	0.0161454	-0.337387	0.52348
b0620	citB	0.480561	0.63776	0.455952	1.12622	0.84888	0.398633	1.02562	0.89554	0.126834	0.0506007	0	0.524758	0.849839	1.61949	0.695538	2.14617	1.61766	0.759652	1.95447	1.10176	0.693909	-0.396589	0.966779
b0618	citC	0	0	0	0	0	0	0	0	0.0407594	0	0	0	0	-	-	-	-	-	-	-	-	-	-
b0617	citD	0	0	0	0	0	0	0	0	0	0	0	0	0	-	-	-	-	-	-	-	-	-	-
b0616	citE	0	0.0434198	0.0426827	0	0	0	0	0	0.0474928	0	0	0.0287008	0	0	-	0	0	0	0	-	-	-	-
b0615	citF	0	0.0257344	0	0.0263099	0	0.0589797	0	0.0220832	0	0	0	0.00857814	0.0213224	2.48566	1.31363	3.06708	0	6.87558	0	1.61687	-	2.78148	-
b0613	citG	0.0465235	0	0.0441411	0	0	0	0	0	0	0	0	0.0302216	0	0	-	0	0	0	0	-	-	-	-
b0612	citT	0.0279205	0.29643	0.211926	0.0551015	0.140914	0.247045	0.0280417	0.0462495	0	0	0	0.178759	0.117776	0.658852	-0.601973	0.308245	0.788289	1.38201	0.156869	-1.69785	-0.343203	0.466764	-2.67237
b0614	citX	0	0	0	0.146304	0.0748299	0	0	0	0	0	0	0	0.0552835	-	-	-	-	-	-	-	-	-	-
b0155	clcA	2.0122	2.27506	2.29099	3.26198	3.19173	4.48287	3.72429	1.64277	0.394514	0.0242143	0	2.19275	3.66522	1.67152	0.741157	1.48762	1.45558	2.04441	1.69846	0.573006	0.541595	1.03168	0.764224
b1592	clcB	0.32522	0.313895	0.431993	0.385096	0.295447	0.17985	0.424621	0.215487	0.240338	0.0547906	0	0.357036	0.321254	0.89978	-0.152355	1.07859	0.8275	0.503732	1.1893	0.10915	-0.273168	-0.989271	0.250108
b0882	clpA	16.7267	15.6938	12.8221	61.8946	105.288	84.7195	60.8705	46.2285	13.3955	1.02802	0.249086	15.0809	78.1932	5.18492	2.37432	4.10417	6.98157	5.61767	4.03626	2.03709	2.80355	2.48997	2.01302
b2592	clpB	8.17589	6.28228	5.43758	11.0597	24.4215	9.49924	10.0609	8.50719	4.13972	0.120356	0.179021	6.63191	13.7603	2.07487	1.05302	1.66764	3.68242	1.43235	1.51705	0.737812	1.88065	0.518386	0.601265
b0437	clpP	32.3241	29.2366	20.6532	70.8441	81.4037	49.2394	40.103	20.9614	2.14579	0	0.113748	27.4046	60.3976	2.20392	1.14007	2.58511	2.97043	1.79675	1.46337	1.37023	1.57067	0.845393	0.549291
b0881	clpS	11.8714	10.9651	9.68898	14.8631	21.7753	15.3889	17.1792	12.0525	2.96474	0	0.221453	10.8418	17.3016	1.59582	0.674301	1.37091	2.00845	1.4194	1.58453	0.455129	1.00608	0.505284	0.664056
b0438	clpX	25.2012	26.923	23.2414	49.4185	59.2902	53.7602	42.9893	27.9894	4.16341	0.270082	0.194684	25.1218	51.3645	2.04462	1.03183	1.96715	2.36011	2.13998	1.71123	0.976108	1.23885	1.0976	0.775034
b1249	clsA	4.28061	4.6176	4.00832	7.37116	8.52867	6.77677	5.11407	2.78067	0.413512	0.0235675	0.0485377	4.30218	6.94767	1.61492	0.691461	1.71336	1.98241	1.57519	1.18872	0.776825	0.987253	0.65553	0.249405
b0789	clsB	1.18494	0.857759	0.655821	1.03934	3.22275	5.13309	5.45457	3.40769	0.764477	0.0277264	0	0.899508	3.71243	4.12718	2.04516	1.15545	3.58279	5.70655	6.06394	0.208453	1.84108	2.51262	2.60026
b1046	clsC	0.948609	0.971063	0.763663	0.538936	1.01555	3.08396	2.56947	1.61896	0.515903	0.0242143	0	0.894445	1.80198	2.01463	1.01052	0.602537	1.1354	3.4479	2.8727	-0.730879	0.183195	1.78572	1.52241
b0910	cmk	28.6472	26.1487	27.5207	11.8028	8.57225	10.1205	10.8118	8.27213	2.52553	0.302271	0.311266	27.4389	10.3269	0.376359	-1.40982	0.430151	0.312413	0.368838	0.394034	-1.21709	-1.67848	-1.43894	-1.34361
b1870	cmoA	5.27776	4.77559	4.43372	3.68891	5.38282	5.71571	5.85282	3.9159	1.04471	0	0.0476884	4.82902	5.16006	1.06855	0.0956576	0.763903	1.11468	1.18362	1.21201	-0.388538	0.156631	0.243202	0.2774
b1871	cmoB	3.99643	4.50689	4.62995	1.28683	2.20806	4.09444	3.92927	3.27514	0.754993	0.106308	0.0364907	4.37776	2.87965	0.657791	-0.604299	0.293947	0.504382	0.935283	0.897553	-1.76637	-0.987412	-0.0965253	-0.155931
b2933	cmtA	0.0294292	0.0852129	0.111688	0.0580789	0.0297055	0.0976479	0.147784	0	0.0310688	0.02479	0.0255277	0.0754435	0.0833042	1.10419	0.142992	0.769832	0.393746	1.29432	1.95887	-0.377384	-1.34466	0.372193	0.970025
b2934	cmtB	0	0.177992	0	0.181972	0	0	0.0926071	0	0	0	0	0.0593306	0.0686447	1.15699	0.210373	3.06708	0	0	1.56087	1.61687	-	-	0.642348
b1625	cnu	3.98977	3.48408	1.8026	5.24925	4.02724	2.31145	3.43465	2.20298	0.200574	0.320079	0.164802	3.09215	3.75565	1.21457	0.280451	1.6976	1.30241	0.747523	1.11076	0.7635	0.381181	-0.41981	0.15155
b3974	coaA	5.37469	6.18352	4.36514	2.80026	2.60408	2.33026	1.98647	0.99714	0.317752	0	0.0372974	5.30779	2.43027	0.457868	-1.127	0.527575	0.490616	0.439026	0.374256	-0.922551	-1.02734	-1.18762	-1.4179
b3634	coaD	2.2172	2.38691	2.10366	1.59881	2.41018	1.41477	2.05553	1.41259	0.810252	0	0	2.23592	1.86982	0.836264	-0.25797	0.715054	1.07793	0.632747	0.91932	-0.483877	0.10827	-0.6603	-0.121361
b0103	coaE	3.82123	3.17945	3.50053	4.48575	4.18963	4.59071	4.83036	2.78292	0.34777	0.0554976	0	3.50041	4.52411	1.29245	0.370113	1.28149	1.1969	1.31148	1.37994	0.357827	0.259302	0.391196	0.464608
b1120	cobB	7.7431	6.39034	5.80274	5.592	5.83355	6.95053	6.87506	4.55424	1.8363	0.236322	0.097342	6.64539	6.31279	0.949949	-0.074078	0.841486	0.877833	1.04592	1.03456	-0.248989	-0.187981	0.064768	0.0490175
b0638	cobC	0.935953	1.87124	1.20518	0.263874	0.607335	0.739418	0.604295	1.10742	0.776363	0.168945	0.115982	1.33746	0.553731	0.414017	-1.27224	0.197295	0.454097	0.552854	0.451824	-2.34157	-1.13893	-0.855031	-1.14617
b1992	cobS	2.19907	1.9633	1.92997	5.26212	3.60704	3.76994	2.48469	1.18388	0.580396	0	0	2.03078	3.78095	1.86182	0.896714	2.59118	1.77619	1.8564	1.22351	1.37361	0.828784	0.892507	0.291031
b1991	cobT	3.86141	2.77693	2.58612	3.58614	3.74483	2.4285	3.84015	2.13211	0.639458	0.0956677	0.0656765	3.07482	3.3999	1.10572	0.144991	1.16629	1.2179	0.789801	1.2489	0.221929	0.284396	-0.340439	0.320659
b1993	cobU	3.07294	2.24253	2.06224	6.43428	6.35492	2.48689	2.55935	1.11737	0.237377	0.0631348	0	2.45924	4.45886	1.81311	0.858463	2.61637	2.5841	1.01124	1.04071	1.38757	1.36966	0.0161287	0.0575681
b0337	codA	13.722	13.0905	11.7506	6.81727	3.18153	2.11279	2.33423	1.8722	1.07557	0.348644	0.0828507	12.8544	3.61145	0.280951	-1.83161	0.530346	0.247505	0.164363	0.18159	-0.914994	-2.01447	-2.60504	-2.46124
b0336	codB	9.21425	7.64078	7.84969	4.48208	0.687734	0.107653	0.260683	0.107487	0.719295	0.65592	0.112573	8.2349	1.38454	0.16813	-2.57235	0.544279	0.0835145	0.0130728	0.0316558	-0.877583	-3.58183	-6.25729	-4.98138
b0446	cof	1.14853	1.30132	0.710683	2.95648	1.9658	1.93306	1.50458	0.992612	0.527181	0.420642	0.043316	1.05351	2.08998	1.98383	0.988285	2.80632	1.86595	1.83488	1.42816	1.48868	0.899909	0.875684	0.514159
b1145	cohE	2.96964	2.69074	1.78254	3.88715	4.40453	4.55806	5.17377	2.71054	0.511851	0.0510512	0.0525705	2.48097	4.50588	1.81617	0.860902	1.56678	1.77532	1.83721	2.08538	0.647806	0.828083	0.877515	1.06031
b0484	copA	33.621	33.3319	32.7196	34.0933	22.147	9.761	10.4856	7.05274	2.11828	0.19238	0.0141504	33.2242	19.1217	0.575536	-0.797021	1.02616	0.666593	0.293792	0.315602	0.0372548	-0.585122	-1.76713	-1.66382
b3816	corA	6.75062	7.30403	5.99697	19.6442	15.8849	4.61296	3.80021	2.67091	0.544717	0.108658	0.0372974	6.68387	10.9856	1.64359	0.716854	2.93905	2.3766	0.690162	0.568564	1.55535	1.2489	-0.534992	-0.814606
b3032	cpdA	5.3344	4.6719	5.90477	4.97133	2.84182	2.94998	2.77799	3.10906	0.208578	0.0416064	0.0428446	5.30369	3.38528	0.638287	-0.647722	0.937333	0.535819	0.556213	0.523784	-0.0933662	-0.900182	-0.84629	-0.932956
b4213	cpdB	2.88015	2.17112	1.71539	1.68031	1.63397	1.44162	1.49911	0.95766	0.266331	0.0885447	0.0364719	2.25556	1.56375	0.69329	-0.52847	0.744966	0.724422	0.639141	0.66463	-0.424754	-0.465098	-0.645794	-0.589376
b2049	cpsB	0.227564	0.247094	0.188922	0.112275	0.488114	0.188768	0.0857067	0.0942382	0.0300302	0.0239613	0	0.221193	0.218716	0.988802	-0.0162468	0.507589	2.20674	0.853408	0.387475	-0.978268	1.14191	-0.228692	-1.36783
b2048	cpsG	0.208711	0.34533	0.254601	0.235368	0.300958	0.428701	0.179671	0.444502	0.0944309	0	0	0.269547	0.286174	1.06169	0.0863575	0.873197	1.11653	1.59045	0.666567	-0.195621	0.159026	0.669433	-0.585178
b2896	cptA	4.81742	3.0029	3.33282	1.98067	1.62089	1.55405	1.81437	1.57936	0.105954	0	0	3.71771	1.7425	0.468701	-1.09326	0.532767	0.43599	0.418012	0.488035	-0.908423	-1.19763	-1.25838	-1.03494
b3911	cpxA	5.44437	5.62806	5.67366	2.34853	2.76277	3.61954	4.09353	3.59753	0.879429	0.150365	0.129033	5.58203	3.20609	0.574359	-0.799974	0.420731	0.494939	0.648427	0.733341	-1.24903	-1.01468	-0.624984	-0.447445
b4484	cpxP	4.57494	3.70596	4.03061	2.4184	2.6388	2.25892	1.9692	0.87962	0.517481	0	0.070865	4.10384	2.32133	0.565649	-0.822022	0.589303	0.643008	0.550441	0.479843	-0.762919	-0.637091	-0.86134	-1.05937
b3912	cpxR	10.1241	9.15025	7.27367	13.6281	14.7677	15.1458	15.6341	9.35456	2.71838	0.492958	0	8.84935	14.7939	1.67175	0.74136	1.54001	1.66878	1.71151	1.7667	0.622937	0.738797	0.775272	0.821057
b0080	cra	7.89288	9.228	6.94827	3.81388	3.77817	2.69991	3.14634	1.95441	0.51542	0	0	8.02305	3.35957	0.41874	-1.25587	0.475366	0.470914	0.336519	0.392162	-1.07289	-1.08646	-1.57124	-1.35048
b4397	creA	4.83609	3.4174	3.76907	7.49893	8.62981	3.72507	3.64281	2.14576	0.27351	0	0	4.00752	5.87415	1.46578	0.551671	1.87121	2.1534	0.92952	0.908993	0.903974	1.10662	-0.105442	-0.13766
b4398	creB	3.08284	1.71662	3.09372	3.45152	2.274	1.83599	1.72674	1.17846	0.0625884	0	0	2.63106	2.32206	0.882557	-0.180239	1.31183	0.864291	0.697812	0.65629	0.391585	-0.210411	-0.519089	-0.607596
b4399	creC	0.94661	0.609096	0.843703	0.452885	0.665955	0.856614	0.86429	0.427646	0.121133	0.0483265	0	0.799803	0.709936	0.887638	-0.171957	0.566245	0.832648	1.07103	1.08063	-0.820502	-0.264221	0.0989994	0.11187
b4400	creD	0.151064	0.233285	0.200659	0.119251	0.304965	0.233912	0.303439	0.325303	0.127584	0.0763502	0	0.195003	0.240392	1.23276	0.301893	0.611533	1.5639	1.19953	1.55608	-0.709497	0.645151	0.262472	0.637912
b4109	crfC	0.293341	0.406992	0.295714	1.57392	2.20221	0.75027	0.44192	0.227771	0.0387104	0	0.0159033	0.332016	1.24208	3.74103	1.90343	4.74049	6.63285	2.25974	1.33102	2.24504	2.72963	1.17616	0.412536
b1146	croE	0	0	0	0.806135	0	0.451784	0.205125	0	0	0	0	0	0.365761	-	-	-	-	-	-	-	-	-	-
b3357	crp	50.6718	48.7824	40.9635	196.24	185.932	73.7009	46.218	29.3885	3.20696	0.43555	0.224256	46.8059	125.523	2.68177	1.42319	4.19264	3.97241	1.57461	0.987439	2.06786	1.99001	0.654992	-0.0182363
b2417	crr	82.4979	79.6249	70.8875	72.3779	93.5602	181.779	143.95	117.314	60.4914	5.34041	0.626508	77.6701	122.917	1.58255	0.662251	0.931863	1.20458	2.3404	1.85335	-0.10181	0.268536	1.22675	0.890137
b2810	csdA	2.10171	1.73405	1.70462	1.80628	1.84771	1.34973	1.5661	0.954583	0.214723	0	0.0588091	1.84679	1.64245	0.889355	-0.169169	0.978062	1.0005	0.730851	0.84801	-0.0320023	0.000716904	-0.452351	-0.237847
b2811	csdE	2.58179	2.93686	2.53707	2.18366	2.69911	2.65156	3.61168	2.29107	0.584065	0.310686	0	2.68524	2.7865	1.03771	0.0534032	0.813208	1.00517	0.987455	1.34501	-0.298304	0.00743414	-0.0182127	0.427617
b1042	csgA	0.538651	0.346595	0.511067	0.974448	1.44989	1.4894	2.52461	2.60243	1.61121	0.75623	0.233621	0.465437	1.60959	3.45823	1.79003	2.09362	3.11512	3.2	5.42417	1.066	1.63929	1.67807	2.4394
b1041	csgB	0	0	0.170356	0.265759	0.634328	0.29788	0.811482	0.371775	0.189554	0	0.0778736	0.0567852	0.502362	8.84671	3.14514	4.68007	11.1706	5.24573	14.2904	2.22653	3.48164	2.39114	3.83697
b1043	csgC	0.24607	0.237501	0.116735	0	0.124191	0.544319	0.247138	0.203804	0.12989	0	0	0.200102	0.228912	1.14398	0.194057	0	0.620637	2.72021	1.23506	-	-0.688179	1.44372	0.304583
b1040	csgD	1.19401	1.09177	1.13286	2.4184	3.10821	11.3294	12.3706	6.03763	0.796125	0.0529361	0.0545115	1.13955	7.30664	6.41187	2.68075	2.12225	2.72757	9.94197	10.8557	1.08559	1.44762	3.31353	3.44038
b1039	csgE	0.735048	0.70945	0.398518	0	0.105993	3.36806	2.74203	1.91335	0.110857	0	0	0.614339	1.55402	2.52958	1.3389	0	0.172532	5.48241	4.46338	-	-2.53506	2.45481	2.15814
b1038	csgF	0.294575	0.379088	0.465816	0.193782	0.594682	1.84623	3.74747	1.54519	0.310986	0	0	0.379826	1.59554	4.20072	2.07064	0.510187	1.56567	4.86073	9.86628	-0.970903	0.646779	2.28117	3.30251
b1037	csgG	0.9317	1.27789	0.837463	0.629037	0.94045	3.6338	4.72797	4.10202	1.03538	0.0826134	0.085072	1.01568	2.48281	2.44448	1.28953	0.619324	0.925929	3.57769	4.65496	-0.691234	-0.111027	1.83903	2.21877
b2659	csiD	0.877995	1.00883	1.19005	1.36144	2.48991	4.85541	3.52722	1.93917	0.617941	0.105656	0.0362666	1.02563	3.0585	2.98208	1.57632	1.32742	2.4277	4.7341	3.43909	0.408625	1.27959	2.24309	1.78203
b2535	csiE	0.765894	0.492814	0.423893	0.598303	1.64281	2.61188	3.04482	1.66515	0.202141	0.0268816	0	0.560867	1.97445	3.52036	1.81572	1.06675	2.92905	4.65686	5.42877	0.0932175	1.55043	2.21936	2.44063
b2664	csiR	1.54259	1.42931	2.16612	2.07013	3.92382	6.75629	5.51544	6.0815	3.6479	0.207906	0.16057	1.71267	4.56642	2.66626	1.41482	1.20872	2.29106	3.94489	3.22037	0.273476	1.19601	1.97998	1.68723
b3556	cspA	151.252	356.872	293.229	15.4002	14.1976	13.2126	15.0941	9.2558	1.6273	0.649217	0.668537	267.118	14.4761	0.0541938	-4.20573	0.0576533	0.053151	0.0494635	0.0565073	-4.11645	-4.23376	-4.33749	-4.14542
b1557	cspB	2.84984	3.48408	1.98286	4.12441	5.56143	3.57225	1.52651	0.944136	0	0	0	2.77226	3.69615	1.33326	0.41496	1.48774	2.0061	1.28857	0.550637	0.573125	1.00439	0.36577	-0.860826
b1823	cspC	115.507	126.01	167.077	71.7421	46.9524	38.045	38.4732	36.4215	16.5066	2.63414	0.678134	136.198	48.8032	0.358326	-1.48066	0.526749	0.344737	0.279336	0.28248	-0.924812	-1.53643	-1.83993	-1.82378
b0880	cspD	32.824	38.5451	27.5098	83.1326	111.361	120.005	99.632	88.9588	48.5139	9.37017	0.158181	32.9596	103.533	3.1412	1.65132	2.52226	3.37872	3.64097	3.02285	1.33471	1.75648	1.86432	1.59591
b0623	cspE	449.52	530.825	500.304	246.662	233.184	238.43	281.678	237.792	103.991	21.2378	1.86487	493.549	249.988	0.506511	-0.981333	0.499771	0.472463	0.483092	0.57072	-1.00066	-1.08173	-1.04963	-0.809145
b1558	cspF	0.385355	1.67371	1.09687	0.570378	0.388975	0	0.387028	0	0	0	0	1.05198	0.336595	0.319964	-1.64402	0.542197	0.369756	0	0.367905	-0.883112	-1.43536	-	-1.44259
b0990	cspG	1.15607	2.60355	2.19373	1.52101	3.1118	2.55727	2.32217	1.11708	0.203412	0	0.501403	1.98445	2.37806	1.19835	0.261047	0.766464	1.56809	1.28866	1.17018	-0.38371	0.64901	0.365867	0.226734
b0989	cspH	0	0.557903	0.365622	0	0	0.213106	0	0	0	0	0	0.307842	0.0532765	0.173065	-2.53062	0	0	0.692258	0	-	-	-0.530618	-
b1552	cspI	0.578033	0.371935	0.182811	0.95063	1.36141	1.49174	0.193514	0.638331	0	0	0	0.377593	0.999324	2.64656	1.40412	2.5176	3.6055	3.95066	0.512493	1.33205	1.8502	1.98209	-0.964395
b2696	csrA	82.7993	79.2765	58.0291	151.205	197.019	242.987	201.577	106.432	24.9417	1.48793	0.383054	73.3683	198.197	2.70139	1.4337	2.0609	2.68534	3.31188	2.74746	1.04327	1.4251	1.72765	1.4581
b4408	csrB	1240.97	1156.19	985.748	1116.21	958.628	1126.88	1500.31	274.973	16.7572	5.89058	3.75507	1127.63	1175.51	1.04245	0.0599845	0.98987	0.850123	0.999333	1.33049	-0.0146891	-0.234257	-0.000962089	0.41196
b4457	csrC	57.9233	50.7356	63.0578	66.2418	123.694	334.58	745.343	426.083	48.072	3.1024	1.59737	57.2389	317.464	5.5463	2.47153	1.15729	2.16101	5.84532	13.0216	0.210745	1.11171	2.54728	3.70284
b3252	csrD	2.18977	2.60125	1.79795	3.01262	2.38036	3.074	2.62221	0.924263	0.177829	0.0177363	0.0182642	2.19632	2.7723	1.26224	0.335991	1.37166	1.08379	1.39961	1.19391	0.455926	0.116091	0.485024	0.255694
b0598	cstA	6.01557	6.14321	6.84902	9.57404	7.1102	4.48565	3.17675	1.70363	0.327779	0.0326921	0.0168325	6.33593	6.08666	0.960657	-0.0579064	1.51107	1.1222	0.70797	0.501387	0.595571	0.166332	-0.49824	-0.996004
b0123	cueO	24.1924	22.892	20.9282	27.1485	16.6255	5.538	4.20837	2.57556	1.16851	0.0665971	0	22.6709	13.3801	0.59019	-0.76075	1.19751	0.733343	0.244278	0.185629	0.260035	-0.447439	-2.0334	-2.42951
b0487	cueR	4.51633	3.48724	4.0946	7.42753	6.38224	9.87931	15.4222	8.31242	1.90718	0.338167	0.174115	4.03272	9.77781	2.42462	1.27776	1.84181	1.58261	2.44979	3.82425	0.881128	0.662309	1.29266	1.93518
b1449	curA	2.91488	2.24309	2.01815	3.10949	3.45913	7.62413	8.90127	6.88375	3.24361	0.165904	0.0341683	2.39204	5.77351	2.41363	1.27121	1.29993	1.4461	3.1873	3.72121	0.378436	0.532171	1.67233	1.89577
b0575	cusA	0.207942	0.200701	0.271279	0.115419	0.183658	0.186866	0.195792	0.18299	0.0960433	0.0109477	0	0.226641	0.170434	0.752	-0.411196	0.509258	0.81035	0.824503	0.863887	-0.973532	-0.303383	-0.278403	-0.211085
b0574	cusB	0.367395	0.45131	0.158446	0.0329573	0.269706	0.147763	0.134178	0.138314	0	0.0281345	0	0.325717	0.146151	0.448705	-1.15616	0.101184	0.828037	0.453653	0.411947	-3.30495	-0.272232	-1.14034	-1.27947
b0572	cusC	0.327257	0.459434	0.508089	0.0587134	0.0900902	0.0658098	0.0597596	0.0492812	0.0314082	0.0250608	0.0258066	0.431593	0.0685932	0.15893	-2.65353	0.136039	0.208739	0.152481	0.138463	-2.87791	-2.26023	-2.7133	-2.85243
b0573	cusF	0.861246	0.593752	0.350204	0.242812	0.496763	0.680398	0.123569	0.101902	0	0	0	0.601734	0.385885	0.641289	-0.640954	0.40352	0.825552	1.13073	0.205355	-1.30929	-0.27657	0.177253	-2.28381
b0571	cusR	1.67458	2.30894	1.70231	2.24254	2.05251	1.45524	1.68184	0.693472	0.252553	0.100757	0	1.89527	1.85803	0.98035	-0.0286316	1.18323	1.08296	0.767823	0.887387	0.242727	0.114982	-0.381155	-0.172364
b0570	cusS	0.736505	0.765537	0.833171	0.307472	0.200152	0.219313	0.31295	0.305	0.299053	0	0.0491435	0.778404	0.259972	0.33398	-1.58217	0.395002	0.257131	0.281747	0.402041	-1.34007	-1.95942	-1.82753	-1.31459
b4137	cutA	4.10894	2.44949	3.43987	5.48553	3.78157	3.74259	3.88402	4.00373	1.27584	0.1018	0	3.33277	4.22343	1.26724	0.341694	1.64594	1.13466	1.12297	1.1654	0.718911	0.182264	0.167317	0.220829
b1874	cutC	3.77814	3.01238	2.49368	5.29499	4.20051	3.33085	5.11437	3.8548	0.635868	0.092248	0.0949933	3.09473	4.48518	1.4493	0.535352	1.71097	1.35731	1.0763	1.65261	0.774813	0.44075	0.106077	0.724743
b2313	cvpA	22.6839	24.3984	24.8578	1.32153	0.844904	0.74063	1.42915	1.66385	1.23715	0.282037	0.145215	23.98	1.08405	0.0452066	-4.46732	0.0551098	0.0352337	0.0308853	0.0595975	-4.18155	-4.8269	-5.01693	-4.0686
b1191	cvrA	1.69414	1.9758	1.67436	0.464363	0.522516	1.09303	1.20523	1.30571	0.34777	0.0198206	0.0816417	1.78144	0.821283	0.461023	-1.11709	0.260668	0.293312	0.613565	0.676548	-1.93971	-1.76949	-0.704711	-0.563736
b3806	cyaA	10.7494	11.4125	10.0163	11.5727	12.8747	12.5279	13.8254	7.2686	0.74526	0.121633	0.264422	10.7261	12.7002	1.18405	0.243727	1.07894	1.20032	1.16798	1.28895	0.109611	0.263414	0.224021	0.366198
b4438	cyaR	1.89989	2.29216	2.25325	0.937366	0	0	0.477034	0.39339	1.00287	0	0	2.14843	0.3536	0.164585	-2.6031	0.436302	0	0	0.222038	-1.1966	-	-	-2.17112
b3807	cyaY	7.53129	9.24027	6.54006	6.42388	5.6693	3.2472	4.4871	1.58585	0.943325	0.215053	0	7.77054	4.95687	0.637906	-0.648585	0.826697	0.729589	0.417886	0.577451	-0.274569	-0.454843	-1.25882	-0.79223
b1418	cybB	12.7167	12.7946	9.14054	10.9513	10.3467	5.71124	4.79914	2.42566	0.569555	0.0649217	0.0668537	11.5506	7.95209	0.688456	-0.538564	0.948111	0.895772	0.494453	0.415488	-0.0768728	-0.158796	-1.01609	-1.26712
b4208	cycA	7.6951	9.49331	7.7951	8.47811	7.70897	8.83091	7.69944	5.6306	1.61866	0.194949	0.0752815	8.32784	8.17936	0.982171	-0.0259537	1.01805	0.925687	1.06041	0.924543	0.0258019	-0.111404	0.084621	-0.113188
b0733	cydA	13.9372	13.7284	11.4192	18.4568	21.536	29.2738	21.559	18.4693	8.71819	0.636381	0.180778	13.0282	22.7064	1.74286	0.801456	1.41667	1.65302	2.24695	1.65479	0.502508	0.725107	1.16797	0.726649
b0734	cydB	10.8664	10.3149	8.77877	12.2796	15.5658	22.2521	17.0367	15.8613	8.32937	0.543769	0.0622168	9.9867	16.7835	1.68059	0.748966	1.22959	1.55865	2.22817	1.70594	0.29818	0.6403	1.15586	0.770565
b0886	cydC	2.94312	2.90935	2.97256	2.31863	3.01868	1.94259	2.28843	1.61196	0.400915	0.0399866	0	2.94168	2.39208	0.81317	-0.298371	0.7882	1.02618	0.660369	0.777935	-0.343366	0.037277	-0.598655	-0.362279
b0887	cydD	3.21508	3.66123	3.79659	3.83439	3.19858	2.09775	2.41597	2.16476	0.439537	0.0389677	0	3.55763	2.88667	0.811403	-0.30151	1.07779	0.899075	0.589649	0.679094	0.10808	-0.153486	-0.762072	-0.558317
b4515	cydX	0.361484	0	1.02892	0.356697	0	0	0	0.299394	0	0	0	0.463467	0.0891742	0.192407	-2.37777	0.769627	0	0	0	-0.377769	-	-	-
b0338	cynR	0.817862	0.701671	0.64665	0.493186	0.504499	0.85432	0.593242	0.489221	0.191873	0.0382742	0.0394132	0.722061	0.611311	0.84662	-0.240214	0.683025	0.698692	1.18317	0.821595	-0.54999	-0.517271	0.242655	-0.283501
b0340	cynS	0.17382	0.0838833	0.329837	0.085759	0.526357	0.288373	0.261861	0.215946	0.091752	0	0	0.195847	0.290588	1.48375	0.569247	0.437888	2.68759	1.47244	1.33707	-1.19137	1.42632	0.55821	0.419077
b0339	cynT	0.185953	0.119651	0.235241	0.0611635	0.125133	0.205668	0.249013	0.0513377	0.130875	0.0522132	0	0.180282	0.160244	0.888856	-0.169979	0.339266	0.694097	1.14082	1.38125	-1.55951	-0.526792	0.190065	0.46597
b0341	cynX	0.141586	0.102492	0.134336	0.139711	0.142916	0.234897	0.248852	0.0586335	0	0.0298167	0	0.126138	0.191594	1.51892	0.603048	1.10761	1.13301	1.86222	1.97285	0.147446	0.180166	0.897022	0.980282
b0432	cyoA	99.2508	111.406	85.0829	35.5823	23.0756	18.3672	19.3645	12.6466	1.82148	0.363342	0.33674	98.58	24.0974	0.244445	-2.03242	0.360948	0.23408	0.186317	0.196434	-1.47014	-2.09493	-2.42417	-2.34788
b0431	cyoB	66.5544	71.8603	65.7546	35.7112	19.5284	16.4966	15.083	14.4774	2.25256	0.190102	0.124574	68.0565	21.7048	0.318924	-1.64872	0.52473	0.286945	0.242396	0.221625	-0.930354	-1.80116	-2.04456	-2.17381
b0430	cyoC	28.2075	27.2894	30.929	22.3197	11.4158	9.27115	7.34975	8.81603	1.12374	0.0560399	0	28.8086	12.5891	0.436991	-1.19433	0.774757	0.396264	0.321818	0.255123	-0.368184	-1.33547	-1.63568	-1.97073
b0429	cyoD	32.1567	29.3592	31.099	22.0523	13.4096	7.41531	11.5967	11.3115	3.27686	0.104585	0.215395	30.8716	13.6185	0.441133	-1.18071	0.714324	0.434366	0.240198	0.375644	-0.48535	-1.20302	-2.0577	-1.41256
b0428	cyoE	52.6889	55.1509	56.1743	44.8356	20.4767	14.4673	12.3075	14.559	5.42677	0.734563	0.199059	54.6714	23.0217	0.421093	-1.24779	0.820092	0.374541	0.264622	0.225118	-0.286142	-1.4168	-1.91799	-2.15125
b2422	cysA	17.7987	19.443	23.8471	6.283	0.75171	4.61257	5.98358	4.74937	1.14	0.15683	0.0645989	20.3629	4.40771	0.216458	-2.20784	0.308551	0.0369156	0.226518	0.293847	-1.69642	-4.75963	-2.1423	-1.76686
b1275	cysB	9.18444	9.0265	8.47537	5.79357	4.23319	8.99858	7.87645	6.63431	1.81526	0.105981	0.0363783	8.89543	6.72545	0.756056	-0.403434	0.651298	0.475884	1.0116	0.885449	-0.618611	-1.07132	0.0166324	-0.175519
b2750	cysC	17.4193	17.4644	18.9616	4.79683	0.545207	3.13635	2.84801	2.29272	0.855341	0.170621	0.234264	17.9484	2.8316	0.157763	-2.66417	0.267257	0.0303763	0.174743	0.158678	-1.9037	-5.04091	-2.5167	-2.65583
b2752	cysD	47.2357	47.5012	41.2315	7.32446	1.18063	8.01071	8.85561	5.55165	1.3298	0.189474	0.468271	45.3228	6.34285	0.139948	-2.83703	0.161606	0.0260494	0.176748	0.19539	-2.62944	-5.26261	-2.50024	-2.35558
b3607	cysE	8.60737	8.59574	9.29953	11.2427	10.6468	8.8596	8.94454	7.00531	1.57577	0.125731	0.172631	8.83421	9.92341	1.12329	0.167734	1.27263	1.20518	1.00287	1.01249	0.347813	0.269249	0.00413951	0.0179055
b3368	cysG	2.49906	2.81403	2.68158	4.34479	3.12313	2.10591	2.2111	1.65092	0.0942246	0.0751824	0	2.66489	2.94623	1.10557	0.144796	1.63038	1.17195	0.790244	0.829717	0.70521	0.228916	-0.339629	-0.269309
b2762	cysH	36.5626	36.8469	32.6838	31.9598	5.61734	5.35494	6.37172	7.4669	8.10768	0.281268	0.0965463	35.3644	12.326	0.348541	-1.5206	0.903728	0.158842	0.151422	0.180173	-0.146039	-2.65434	-2.72336	-2.47254
b2763	cysI	34.3817	36.4775	36.5148	21.1422	1.1801	3.90561	5.17604	3.9918	2.09068	0.261279	0.165572	35.7913	7.85099	0.219355	-2.18866	0.590707	0.0329717	0.109122	0.144617	-0.759484	-4.92263	-3.19599	-2.78969
b2764	cysJ	35.5572	36.4228	40.1562	4.90671	0.366704	2.71221	4.42404	3.40384	1.19854	0.172138	0.0787826	37.3787	3.10242	0.0829995	-3.59075	0.13127	0.0098105	0.0725603	0.118357	-2.92939	-6.67146	-3.78468	-3.07878
b2414	cysK	222.748	198.466	163.206	84.5154	45.3926	85.7972	100.851	59.2662	12.3464	1.06308	0.802796	194.807	79.1391	0.406245	-1.29958	0.433843	0.233014	0.440422	0.517699	-1.20476	-2.10151	-1.18304	-0.949813
b2421	cysM	24.5714	25.3602	27.4822	10.132	3.89231	4.86003	4.95362	4.90204	0.994064	0.11331	0.0388941	25.8046	5.95949	0.230947	-2.11437	0.392643	0.150838	0.18834	0.191966	-1.34871	-2.72893	-2.40859	-2.38107
b2751	cysN	36.2677	38.9002	37.5066	21.947	2.7449	7.75663	7.8485	5.8085	1.32966	0.28935	0.17381	37.5582	10.0743	0.268231	-1.89845	0.584346	0.073084	0.206523	0.208969	-0.775105	-3.7743	-2.27562	-2.25864
b2425	cysP	24.2031	24.5631	21.7811	2.81671	0.852222	5.2471	5.57229	3.69616	0.636665	0.270933	0.174372	23.5158	3.62208	0.154028	-2.69874	0.11978	0.0362404	0.223131	0.23696	-3.06155	-4.78626	-2.16404	-2.07729
b4214	cysQ	4.80236	2.98353	2.88051	10.1856	14.7095	22.6503	17.1307	12.9383	2.7972	0.0929959	0	3.55546	16.169	4.54766	2.18512	2.86478	4.13717	6.37055	4.81813	1.51842	2.04864	2.67142	2.26847
b0526	cysS	6.78337	6.661	6.9117	10.8552	6.1326	3.7839	3.79148	3.17552	0.622721	0.0993747	0.025583	6.78536	6.14079	0.905005	-0.144002	1.59979	0.903799	0.557656	0.558773	0.677886	-0.145927	-0.842552	-0.839665
b1910	cysT	10.6316	15.662	13.2726	4.96932	2.82406	1.23777	3.37191	1.85378	0	0.471349	0	13.1887	3.10077	0.235107	-2.08861	0.376785	0.214127	0.0938502	0.255666	-1.40819	-2.22346	-3.4135	-1.96767
b2424	cysU	8.33626	8.2826	9.67735	1.30646	0.247487	1.84402	2.11773	1.01535	0.207075	0.165227	0	8.7654	1.37892	0.157315	-2.66828	0.149047	0.0282345	0.210375	0.241602	-2.74616	-5.1464	-2.24897	-2.0493
b2423	cysW	9.14988	10.4533	13.1106	2.44144	0.188486	1.34244	2.43805	1.8559	0.344987	0	0.0404943	10.9046	1.60261	0.146966	-2.76644	0.223891	0.017285	0.123108	0.223581	-2.15913	-5.85433	-3.022	-2.16113
b2413	cysZ	1.98602	2.74577	1.88432	3.38979	3.19664	2.49342	2.85719	1.6449	0.226667	0	0.0465604	2.20537	2.98426	1.35318	0.436352	1.53706	1.44948	1.13061	1.29556	0.620174	0.535536	0.177105	0.373575
b3934	cytR	3.70618	4.69255	4.34822	1.92686	1.68948	0.969684	1.36083	1.08921	0.420716	0.134277	0.103705	4.24899	1.48671	0.349898	-1.51499	0.453487	0.397619	0.228215	0.320271	-1.14087	-1.33054	-2.13153	-1.64263
b0632	dacA	13.897	13.5758	12.1612	6.72334	5.58376	4.77526	5.86071	4.94482	2.24342	0.312546	0.117035	13.2113	5.73577	0.434155	-1.20372	0.508907	0.422649	0.361452	0.443612	-0.974527	-1.24247	-1.46812	-1.17263
b3182	dacB	3.13555	3.21894	2.81271	0.759443	1.17968	0.914288	1.48869	0.897138	0.0601862	0	0	3.05573	1.08553	0.355242	-1.49312	0.24853	0.386055	0.299204	0.48718	-2.00851	-1.37312	-1.7408	-1.03747
b0839	dacC	6.15094	5.60874	4.93316	17.739	23.497	28.2271	19.3862	10.1607	1.65031	0.0858781	0.0294779	5.56428	22.2123	3.99195	1.99709	3.18801	4.22284	5.07292	3.48404	1.67266	2.07821	2.34282	1.80076
b2010	dacD	0.630582	0.811495	0.698005	0.933346	0.848672	0.736184	0.914793	0.638331	0.147936	0.0885296	0	0.713361	0.858249	1.20311	0.266764	1.30838	1.18968	1.03199	1.28237	0.38778	0.250575	0.0454342	0.358814
b1189	dadA	1.57349	1.9743	1.6422	57.2927	47.2032	40.6536	35.5255	22.6239	2.72428	0.0795266	0.0818933	1.72999	45.1687	26.1092	4.70649	33.1173	27.2852	23.4993	20.535	5.04951	4.77005	4.55455	4.36001
b1190	dadX	1.10709	0.99484	1.37638	28.4407	27.5518	22.927	21.1259	15.9356	1.97481	0.0964724	0.0993434	1.15943	25.0114	21.572	4.43109	24.5298	23.7631	19.7743	18.2209	4.61646	4.57065	4.30555	4.18752
b3387	dam	4.69064	5.329	5.56305	3.03747	2.95918	2.86418	3.68047	3.56121	1.28958	0.205792	0	5.19423	3.13533	0.603617	-0.728294	0.584778	0.569706	0.551416	0.708569	-0.77404	-0.81171	-0.858786	-0.497021
b3388	damX	20.7097	23.7593	21.9999	15.6714	14.043	13.7362	13.6856	10.181	1.67665	0.107025	0.055105	22.1563	14.284	0.644695	-0.633312	0.707309	0.633816	0.619969	0.617685	-0.499587	-0.657865	-0.689732	-0.695056
b2478	dapA	34.7531	34.1715	30.6339	40.4445	33.7176	19.7077	22.1479	12.1763	1.32612	0.117569	0.322847	33.1862	29.0044	0.873991	-0.19431	1.21871	1.01601	0.593852	0.667383	0.28536	0.022921	-0.751824	-0.583414
b0031	dapB	22.5384	19.7846	19.732	5.64589	5.32341	4.40228	3.84765	3.13179	1.36566	0.125731	0.0431577	20.685	4.80481	0.232285	-2.10603	0.272946	0.257356	0.212825	0.186012	-1.87331	-1.95816	-2.23226	-2.42653
b0166	dapD	67.8646	60.4774	53.0072	62.1721	41.1312	23.0827	18.9691	15.1503	4.39608	0.125274	0.172002	60.4497	36.3388	0.60114	-0.734226	1.02849	0.68042	0.381849	0.313799	0.0405322	-0.555502	-1.38893	-1.67209
b2472	dapE	3.95066	3.63817	3.50763	5.36469	6.43896	4.28935	2.36612	1.8912	0.420903	0	0.0314397	3.69882	4.61478	1.24764	0.319197	1.45038	1.74081	1.15965	0.639697	0.53643	0.799762	0.213692	-0.64454
b3809	dapF	7.13843	6.69845	7.19618	8.51137	5.0038	3.34452	4.43109	2.135	0.418674	0	0	7.01102	5.3227	0.75919	-0.397467	1.214	0.713705	0.477038	0.632018	0.279767	-0.486601	-1.06782	-0.661962
b1206	dauA	0.924486	1.29147	1.38496	0.624166	0.515698	0.672699	0.464249	0.423146	0.077052	0	0.06331	1.20031	0.569203	0.474214	-1.07639	0.520005	0.429638	0.560438	0.386775	-0.943402	-1.21881	-0.835372	-1.37043
b1343	dbpA	1.54704	2.18231	2.06058	0.381637	0.420421	0.888432	1.85255	1.40451	1.19351	0.125304	0.0258066	1.92998	0.885759	0.458948	-1.1236	0.197742	0.217837	0.460333	0.959881	-2.33831	-2.19868	-1.11925	-0.0590731
b2065	dcd	7.59303	7.60003	9.80571	16.9274	12.561	11.0419	9.0382	6.0559	1.33601	0.236891	0	8.33292	12.3921	1.48713	0.57253	2.03139	1.50739	1.32509	1.08464	1.02247	0.592057	0.406093	0.117213
b1961	dcm	3.60082	4.08709	2.97912	2.35928	1.91909	2.64444	3.03781	2.05184	0.486583	0.048531	0.0499753	3.55568	2.49015	0.700332	-0.513889	0.663525	0.539725	0.743722	0.854356	-0.591778	-0.889704	-0.427164	-0.227091
b1538	dcp	7.55033	6.86325	5.60966	5.63703	4.33483	3.9324	4.91497	3.9539	1.68698	0.185082	0.086632	6.67441	4.70481	0.704902	-0.504505	0.844573	0.64947	0.589176	0.73639	-0.243706	-0.622665	-0.76323	-0.441459
b3472	dcrB	11.4403	12.6698	11.759	22.1434	19.9864	10.9499	8.61745	5.10206	1.31616	0.185324	0.0636131	11.9564	15.4243	1.29005	0.367425	1.85202	1.67162	0.915821	0.720741	0.889096	0.741243	-0.126863	-0.472446
b3528	dctA	5.1139	5.39567	5.63558	1.97459	0.76948	0.597227	0.669925	0.473536	0.33533	0.0267562	0	5.38172	1.00281	0.186336	-2.42402	0.366907	0.14298	0.110973	0.124482	-1.44651	-2.80611	-3.17172	-3.00599
b3507	dctR	0.231213	0.297548	0.146249	0.0760504	0.233385	1.19339	1.3933	0.382998	0.16273	0	0	0.225003	0.724032	3.21787	1.68611	0.337997	1.03725	5.30389	6.19235	-1.56492	0.0527631	2.40705	2.63049
b4138	dcuA	12.7786	11.7578	10.6646	13.5388	19.554	9.20237	6.14901	3.38055	0.596635	0.290925	0.108939	11.7337	12.111	1.03216	0.0456676	1.15384	1.66648	0.784269	0.524048	0.206449	0.736805	-0.350579	-0.93223
b4123	dcuB	0.121933	0.0294218	0.115689	0.0902389	0.184618	0.0674305	0.0918469	0.0504948	0.0321817	0	0	0.0890148	0.108534	1.21928	0.286024	1.01375	2.07401	0.75752	1.03182	0.019705	1.05242	-0.400644	0.0451858
b0621	dcuC	0.0884787	0.0284658	0.0839478	0.203716	0.11908	0.163099	0.148105	0.17099	0.0622721	0.0248437	0	0.0669641	0.1585	2.36694	1.24302	3.04217	1.77826	2.43562	2.2117	1.6051	0.830466	1.28429	1.14516
b3227	dcuD	0.0896438	0.0288406	0	0.0589711	0	0.0660987	0	0.0494975	0.031546	0.0251708	0	0.0394948	0.0312674	0.791685	-0.337002	1.49314	0	1.6736	0	0.578345	-	0.742958	-
b4124	dcuR	1.30667	1.86433	1.13195	0.224238	0.401417	0.942527	1.31234	0.564643	0.119954	0	0	1.43432	0.720131	0.502072	-0.994035	0.156337	0.279866	0.657125	0.914958	-2.67726	-1.83719	-0.605761	-0.128222
b4125	dcuS	1.35241	1.1361	1.3782	0.889664	1.28927	0.830995	0.830057	0.497828	0.132199	0.0210966	0.0434488	1.2889	0.959996	0.744817	-0.425042	0.690249	1.00028	0.644731	0.644003	-0.53481	0.000409294	-0.633231	-0.63486
b1919	dcyD	8.78266	8.03697	8.33291	6.29537	6.60704	10.172	7.57256	5.4899	1.96811	0.139588	0.0718712	8.38418	7.66175	0.913834	-0.129997	0.750863	0.788037	1.21324	0.903195	-0.413379	-0.343665	0.278864	-0.14689
b0381	ddlA	4.3312	4.07225	3.18833	11.532	9.34677	4.46003	4.16249	3.58726	0.63069	0.062904	0	3.86393	7.37532	1.90876	0.932639	2.98453	2.41898	1.15427	1.07727	1.5775	1.2744	0.206986	0.107381
b0092	ddlB	5.46116	6.17089	5.43425	4.68785	3.18198	5.6473	5.08353	5.1115	3.74986	0.0374005	0.0770271	5.68877	4.65016	0.817429	-0.290834	0.824053	0.559344	0.992711	0.893608	-0.27919	-0.838191	-0.0105536	-0.162287
b1487	ddpA	0.3953	0.45784	0.225034	0.234039	0.399013	0.262326	1.05871	0.458363	0.306037	0	0	0.359392	0.488522	1.3593	0.442866	0.651209	1.11024	0.729918	2.94583	-0.618807	0.150877	-0.454194	1.55868
b1486	ddpB	0.0799367	0.0385765	0.265451	0	0	0.0442059	0.280993	0.0662065	0	0	0	0.127988	0.0812997	0.635212	-0.654689	0	0	0.34539	2.19546	-	-	-1.5337	1.13452
b1485	ddpC	0.136767	0.132004	0.173017	0.0899704	0.138051	0.302534	0.228934	0.0377584	0	0.0384023	0	0.147263	0.189872	1.28934	0.366638	0.610952	0.937449	2.05438	1.5546	-0.71087	-0.0931883	1.03871	0.636539
b1484	ddpD	0.124283	0.31988	0.235837	0.0817581	0.0836335	0.18328	0.0832149	0.308807	0.0437357	0	0	0.226667	0.107972	0.476345	-1.06992	0.360698	0.368971	0.808587	0.367125	-1.47114	-1.43842	-0.306525	-1.44566
b1483	ddpF	0	0.0851515	0.334824	0.0870556	0.0890525	0.341522	0.221517	0.109605	0.0465696	0	0	0.139992	0.184787	1.31998	0.400517	0.621861	0.636126	2.43958	1.58236	-0.685335	-0.652616	1.28663	0.662074
b1488	ddpX	0.210917	0.27143	0.667055	0.277499	0.141932	0.15552	0.282444	0.174689	0.222668	0	0	0.383134	0.214349	0.559461	-0.83789	0.724287	0.37045	0.405914	0.737193	-0.465367	-1.43265	-1.30075	-0.439886
b3162	deaD	7.20078	14.5679	13.8077	8.8551	4.73647	6.43356	10.8589	10.5847	3.37865	0.49181	0.393903	11.8588	7.72101	0.651079	-0.619095	0.746712	0.399406	0.542514	0.915684	-0.421375	-1.32407	-0.882267	-0.127078
b2317	dedA	8.86376	9.87124	8.93915	6.48333	7.19514	4.93604	6.66111	5.69848	2.81382	0.261066	0.322602	9.22472	6.3189	0.684997	-0.54583	0.702821	0.779985	0.535088	0.722093	-0.50877	-0.358481	-0.902152	-0.469743
b2314	dedD	6.78738	5.89591	6.9667	4.38381	3.23871	3.20753	3.96616	2.86188	0.521129	0.103953	0.0535234	6.54999	3.69905	0.564742	-0.824337	0.669285	0.49446	0.4897	0.605521	-0.579307	-1.01607	-1.03003	-0.723751
b3287	def	16.5317	17.5825	14.6191	20.6681	21.7092	19.7933	20.714	10.1694	2.03333	0.0676002	0.208836	16.2444	20.7211	1.27558	0.351157	1.27232	1.33641	1.21847	1.27514	0.347459	0.418361	0.285066	0.350658
b0161	degP	8.60555	7.50296	6.50468	5.01004	12.6242	7.01154	5.21455	4.03888	2.60436	0.338286	0.174177	7.53773	7.46508	0.990362	-0.0139726	0.664661	1.6748	0.930193	0.691793	-0.589309	0.743989	-0.104398	-0.531588
b3234	degQ	3.13753	2.7687	3.23202	10.5263	15.2318	9.7826	6.99255	5.81595	1.38803	0.0251708	0.0777597	3.04608	10.6333	3.49081	1.80356	3.45569	5.00044	3.21153	2.29559	1.78898	2.32205	1.68326	1.19886
b3235	degS	3.40716	2.99291	3.26901	2.41765	3.67102	2.7522	2.88367	2.63169	0.767896	0	0.0332076	3.22303	2.93113	0.909434	-0.136958	0.750117	1.139	0.853918	0.894707	-0.414812	0.187762	-0.227831	-0.160513
b4382	deoA	1.76121	1.81916	2.08144	1.79886	3.46193	11.0725	11.2027	11.0554	6.16515	1.01508	0.107209	1.88727	6.884	3.64759	1.86694	0.953155	1.83436	5.86692	5.93594	-0.0692171	0.875275	2.5526	2.56948
b4383	deoB	7.4147	8.41371	7.98568	7.2506	9.06886	26.5603	25.1248	26.1966	18.3354	3.43241	0.347661	7.93803	17.0012	2.14174	1.09878	0.9134	1.14246	3.34596	3.16512	-0.130681	0.19214	1.74242	1.66226
b4381	deoC	2.77911	2.93538	3.1343	2.63882	5.13406	9.27927	10.3221	8.33845	3.70895	0.485871	0	2.9496	6.84356	2.32017	1.21423	0.894639	1.7406	3.14594	3.49948	-0.160623	0.799584	1.65349	1.80714
b4384	deoD	18.0093	16.3952	16.3864	9.5301	7.16817	19.6046	28.0156	24.562	17.2734	0.71784	0.295681	16.9303	16.0796	0.949755	-0.0743734	0.562903	0.423393	1.15796	1.65476	-0.829043	-1.23993	0.211582	0.726626
b0840	deoR	3.50277	3.53682	3.47678	5.37069	6.09222	2.98011	3.30148	1.69604	0.625802	0.181575	0.0467447	3.50546	4.43612	1.26549	0.339697	1.53209	1.73793	0.850134	0.941811	0.615503	0.797366	-0.234238	-0.08649
b2511	der	8.57468	11.5704	9.39936	8.76233	6.13428	7.24328	6.5495	5.51601	2.8124	0.35063	0.288852	9.84816	7.17235	0.728293	-0.457408	0.889743	0.622886	0.735496	0.665048	-0.168539	-0.682961	-0.44321	-0.588469
b3639	dfp	5.42404	6.01072	5.49571	8.1935	5.54257	2.96252	2.82467	2.85627	0.388818	0.084611	0.0871291	5.64349	4.88081	0.864857	-0.209466	1.45185	0.982117	0.524945	0.500518	0.537892	-0.0260331	-0.929763	-0.998506
b1535	dgcZ	0.550755	0.930256	0.783827	0.543461	0.926546	1.62439	1.15239	0.570194	0.0969066	0.154645	0.0398118	0.754946	1.0617	1.40632	0.491926	0.719868	1.2273	2.15167	1.52645	-0.474196	0.295489	1.10546	0.610178
b4042	dgkA	7.54794	8.35642	5.16043	11.9387	10.3078	9.20756	6.57737	4.13701	0.937466	0.0935013	0	7.0216	9.50786	1.35409	0.437321	1.70028	1.46802	1.31132	0.936734	0.765772	0.553869	0.39102	-0.0942886
b4477	dgoA	0	0.127796	0.125627	0.326635	0	0	0.265964	0.219329	0.0698921	0	0	0.0844744	0.14815	1.75378	0.810469	3.86667	0	0	3.14846	1.95109	-	-	1.65464
b4478	dgoD	0.21349	0.240397	0.168797	0.210662	0.430989	0.354186	0.571776	0.20629	0.0751279	0.0599451	0	0.207561	0.391904	1.88813	0.91696	1.01494	2.07644	1.70642	2.75473	0.0213939	1.05411	0.77097	1.46191
b3693	dgoK	0.279141	0.179613	0.308988	0.275445	0.375684	0.25728	0.233627	0.423857	0	0	0	0.255914	0.285509	1.11564	0.157876	1.07632	1.46801	1.00534	0.912912	0.106102	0.553859	0.00768132	-0.131452
b4479	dgoR	1.24499	1.25886	1.01249	1.93051	1.5559	1.31142	1.78628	1.47307	0.312942	0	0.051426	1.17211	1.64603	1.40432	0.489875	1.64703	1.32743	1.11885	1.52398	0.719869	0.408634	0.162017	0.607846
b3691	dgoT	0.158079	0.0915445	0.119987	0.187183	0.0319128	0.174839	0.0952592	0.183298	0.0333773	0	0	0.123204	0.122299	0.992653	-0.0106385	1.5193	0.259024	1.41911	0.773184	0.603404	-1.94884	0.504983	-0.371116
b0160	dgt	1.66945	1.81922	1.1752	2.89613	5.40872	2.68033	2.24461	1.3827	0.483255	0	0	1.55462	3.30745	2.12749	1.08915	1.86292	3.47912	1.7241	1.44383	0.897563	1.79872	0.785846	0.529899
b1200	dhaK	6.10806	7.62711	6.0126	5.61281	6.01129	4.39118	5.02268	3.03535	0.282116	0	0.0331145	6.58259	5.25949	0.799	-0.323733	0.852674	0.913211	0.667089	0.763025	-0.229933	-0.13098	-0.584048	-0.390198
b1199	dhaL	3.29625	3.74289	3.06613	2.55106	3.84912	2.78791	5.06321	3.26538	0.4094	0	0	3.36843	3.56282	1.05771	0.0809468	0.757344	1.14271	0.82766	1.50314	-0.400979	0.192456	-0.272891	0.587976
b1198	dhaM	5.79011	5.94992	4.67367	2.78566	5.49557	6.05353	8.36122	6.68041	1.09481	0.048531	0.0749629	5.47123	5.67399	1.03706	0.0524983	0.509146	1.00445	1.10643	1.52821	-0.973849	0.00640258	0.14591	0.611847
b1201	dhaR	0.702435	0.636884	0.666464	0.966185	1.35361	1.36548	1.09029	0.687561	0.134831	0.0358609	0	0.668594	1.19389	1.78567	0.836467	1.4451	2.02456	2.04231	1.63072	0.531169	1.01761	1.0302	0.705513
b3149	diaA	4.9848	4.00934	4.53247	4.23562	2.72546	2.9098	2.57275	2.0643	0.365453	0.0583195	0.0600551	4.50887	3.11091	0.689953	-0.53543	0.939398	0.604466	0.64535	0.570598	-0.0901919	-0.726267	-0.631847	-0.809454
b1570	dicA	7.8283	6.587	5.33251	6.53623	6.07832	5.43917	8.26547	3.40809	0.423818	0.0845417	0	6.5826	6.5798	0.999574	-0.00061519	0.992954	0.923392	0.826295	1.25565	-0.0102006	-0.114985	-0.275271	0.328438
b1575	dicB	0	0	0	0	0	0	0.436436	0.179955	0	0	0	0	0.109109	-	-	-	-	-	-	-	-	-	-
b1569	dicC	0	0	0.337008	0.350493	0.179267	0	0.891847	0.147094	0	0	0	0.112336	0.355402	3.16374	1.66163	3.12005	1.59581	0	7.9391	1.64157	0.674286	-	2.98898
b1574	dicF	0.785532	0	0.745306	0.775129	0	0	0.788941	0.650606	0.829297	0	0	0.510279	0.391018	0.766282	-0.384054	1.51903	0	0	1.5461	0.60315	-	-	0.628631
b0231	dinB	0.542054	0.597917	0.734709	0.764109	0.977045	1.49881	1.01104	0.769627	0.0817506	0.0652294	0.0671706	0.624894	1.06275	1.70069	0.766122	1.22278	1.56354	2.39851	1.61794	0.290167	0.644815	1.26214	0.69416
b3645	dinD	0.594869	0.478461	0.329237	0.342412	0.25019	0.438626	0.248938	0	0.104669	0	0	0.467522	0.320041	0.684548	-0.546777	0.732396	0.53514	0.938192	0.532462	-0.449304	-0.902011	-0.092045	-0.90925
b4044	dinF	0.681288	0.85769	1.09607	0.438434	0.418592	0.163809	0.178499	0.0981335	0.0625431	0	0	0.878349	0.299833	0.34136	-1.55063	0.499157	0.476566	0.186496	0.203221	-1.00243	-1.06925	-2.42278	-2.29888
b0799	dinG	0.664962	0.880189	0.9013	0.318704	0.632852	0.567357	0.438872	0.409125	0.0802297	0.0160039	0.0494407	0.815484	0.489446	0.600191	-0.736506	0.390816	0.776045	0.695731	0.538173	-1.35544	-0.365787	-0.523399	-0.893858
b1061	dinI	7.83608	6.91952	6.01112	6.25166	4.37557	1.10641	1.00469	1.51897	0.352028	0	0	6.92224	3.18458	0.460051	-1.12014	0.903126	0.632103	0.159834	0.14514	-0.147001	-0.661769	-2.64535	-2.78448
b0226	dinJ	4.39898	4.54906	3.87559	11.1619	9.35633	6.08171	4.57586	4.16388	0.165859	0	0.136279	4.27454	7.79394	1.82334	0.866583	2.61124	2.18885	1.42278	1.07049	1.38474	1.13017	0.508708	0.0982728
b4613	dinQ	32.4813	40.3752	28.9502	37.8786	50.173	43.0012	42.5078	34.2391	30.654	26.9464	16.2221	33.9355	43.3901	1.2786	0.35457	1.11619	1.47848	1.26714	1.2526	0.158586	0.564115	0.341578	0.32493
b0055	djlA	3.85923	4.69232	3.56649	2.72009	2.52953	2.38365	1.81214	0.871733	0.158737	0.084438	0	4.03935	2.36135	0.584587	-0.774509	0.673397	0.626222	0.590107	0.448623	-0.57047	-0.675254	-0.760951	-1.15642
b0646	djlB	0.114499	0.055256	0.081477	0.0282458	0.0866811	0.0316597	0.0574982	0.0474163	0.0604393	0.0241125	0	0.0837442	0.0510212	0.609251	-0.714892	0.337287	1.03507	0.378053	0.686593	-1.56795	0.0497286	-1.40334	-0.542472
b0649	djlC	0.168908	0.163026	0.133549	0.222229	0.511484	0.404769	0.311009	0.093264	0.0297198	0	0	0.155161	0.362373	2.33546	1.22371	1.43224	3.29647	2.6087	2.00443	0.518278	1.72092	1.38333	1.00319
b3012	dkgA	3.90201	3.00337	2.62434	1.94954	5.73349	19.5573	18.2058	15.709	7.66523	0.956947	0.0856892	3.17657	11.3615	3.57666	1.83861	0.613724	1.80493	6.15672	5.73125	-0.704339	0.851943	2.62216	2.51885
b0207	dkgB	2.18736	1.96389	1.30313	0.702732	1.38636	1.1815	1.58378	1.05329	0.37592	0.0428499	0.0441251	1.81813	1.21359	0.667496	-0.583168	0.386515	0.76252	0.649847	0.871104	-1.3714	-0.391153	-0.621829	-0.199083
b0145	dksA	57.8152	57.6214	52.0436	112.416	131.125	104.754	61.312	44.9848	13.3635	1.51246	0.622989	55.8267	102.402	1.83428	0.875212	2.01366	2.34878	1.87642	1.09826	1.00982	1.23191	0.907983	0.135214
b2133	dld	8.90789	9.47123	7.43481	10.4116	11.564	10.0367	8.13323	5.8786	1.28239	0.12038	0.061981	8.60464	10.0364	1.16639	0.222053	1.21	1.34393	1.16643	0.945214	0.275003	0.426453	0.222102	-0.0812876
b1800	dmlA	0.564714	0.508712	0.428637	0.371491	0.874028	0.874421	0.680598	0.717166	0.238471	0.0317129	0.0326567	0.500688	0.700134	1.39835	0.483721	0.741961	1.74565	1.74644	1.35933	-0.430585	0.803768	0.804418	0.442893
b1799	dmlR	1.63745	1.92214	1.38564	1.7031	2.05486	3.91579	3.73358	1.4295	0.560651	0.037279	0	1.64841	2.85183	1.73005	0.790817	1.03318	1.24658	2.3755	2.26496	0.0470911	0.31797	1.24823	1.17949
b0894	dmsA	0.233988	0.177445	0.190291	0.494763	0.42176	0.61002	0.537152	0.304539	0.176446	0.0703938	0.0724887	0.200575	0.515924	2.57223	1.36302	2.46673	2.10276	3.04136	2.67806	1.3026	1.07228	1.60472	1.42119
b0895	dmsB	0.198611	0.255593	0.0628135	0.326635	0.534604	0.80545	0.531928	0.548323	0.419353	0	0.057427	0.172339	0.549654	3.18938	1.67327	1.8953	3.10205	4.67364	3.08652	0.922429	1.63322	2.22455	1.62598
b0896	dmsC	0.0946644	0.685258	0.449083	0.653875	0.621097	0.366453	0.808139	0.274416	0.449723	0	0	0.409668	0.612391	1.49485	0.579997	1.59611	1.5161	0.894511	1.97267	0.674558	0.600362	-0.160828	0.980147
b1591	dmsD	2.4615	2.05473	2.39857	1.90374	1.14158	1.32445	1.40313	0.881603	0.280934	0.11208	0	2.30494	1.44323	0.626146	-0.67543	0.825939	0.495277	0.574614	0.608751	-0.275892	-1.01369	-0.799334	-0.716075
b3702	dnaA	8.90904	10.5377	9.53014	10.9457	8.31679	7.66391	9.47404	6.77595	2.09009	0.465974	0.353567	9.65897	9.10012	0.942142	-0.085984	1.13322	0.861043	0.79345	0.980854	0.180427	-0.215843	-0.333789	-0.0278892
b4052	dnaB	6.98596	7.27206	6.62822	5.75403	4.5165	3.16089	2.55137	2.31919	0.304759	0.0729509	0.0751219	6.96208	3.9957	0.573923	-0.80107	0.826482	0.648729	0.454016	0.366467	-0.274945	-0.624312	-1.13919	-1.44824
b4361	dnaC	2.10612	1.97928	1.8931	2.62513	3.30074	4.35233	3.22856	2.29522	0.877682	0.0933745	0.0480766	1.99283	3.37669	1.69442	0.760789	1.31729	1.65631	2.18399	1.62008	0.397569	0.727969	1.12697	0.696069
b0184	dnaE	3.73049	4.4158	4.75266	1.79424	1.56305	1.66078	2.45066	2.25414	2.76178	0.444682	0.162814	4.29965	1.86718	0.434264	-1.20336	0.417299	0.363529	0.38626	0.569967	-1.26085	-1.45986	-1.37236	-0.81105
b3066	dnaG	10.1593	13.1718	11.1271	3.04899	2.36283	2.87381	3.90266	2.6755	1.50747	0.374648	0.345188	11.486	3.04707	0.265285	-1.91439	0.265452	0.205713	0.2502	0.339774	-1.91348	-2.2813	-1.99884	-1.55735
b0015	dnaJ	12.4712	13.5371	12.5185	4.10201	8.93953	4.59781	5.66362	5.59867	4.61764	0.1827	0.188137	12.8423	5.82574	0.453638	-1.14039	0.319415	0.696102	0.358021	0.441014	-1.6465	-0.52263	-1.48188	-1.1811
b0014	dnaK	53.2555	37.388	31.8988	33.5749	67.8724	19.7597	23.296	20.1647	10.5108	0.538755	0.110958	40.8474	36.1257	0.884407	-0.177218	0.821959	1.66161	0.483743	0.570317	-0.282862	0.732579	-1.04769	-0.810163
b3701	dnaN	5.57014	5.69873	5.39059	7.3285	5.99728	6.07855	6.75047	5.4438	2.19537	0.125122	0.161057	5.55315	6.5387	1.17748	0.235697	1.3197	1.07998	1.09461	1.21561	0.40021	0.111001	0.130421	0.281681
b0215	dnaQ	4.58209	4.36859	4.40047	4.96252	4.79434	5.0679	7.29582	3.9339	1.12086	0.0941409	0	4.45038	5.53014	1.24262	0.313388	1.11508	1.07729	1.13876	1.63937	0.157145	0.107402	0.187458	0.713141
b4362	dnaT	3.18294	3.14523	3.81088	4.11293	4.13078	4.19095	5.78459	4.0171	0.560045	0.255351	0.131475	3.37968	4.55481	1.3477	0.430504	1.21696	1.22224	1.24004	1.71158	0.283279	0.289526	0.310389	0.775328
b0470	dnaX	5.2461	6.26801	6.68344	5.92807	4.22776	4.28154	4.41905	3.2062	0.647633	0.160371	0.0550479	6.06585	4.71411	0.777155	-0.363725	0.977287	0.696977	0.705844	0.728513	-0.0331461	-0.520817	-0.50258	-0.456973
b1490	dosC	1.62563	1.28374	1.20586	0.495814	1.52156	6.34198	6.56043	2.69281	0.592869	0.0746928	0	1.37175	3.72995	2.71912	1.44314	0.361447	1.10921	4.62329	4.78254	-1.46814	0.149538	2.20892	2.25778
b1489	dosP	0.766213	1.05178	0.807751	0.0504044	0.0343737	0.470805	0.855043	0.47948	0.125829	0	0.0590788	0.875247	0.352656	0.402922	-1.31143	0.0575888	0.0392732	0.537911	0.976916	-4.11807	-4.67031	-0.89456	-0.0336933
b3544	dppA	45.6264	46.4908	39.2624	52.3712	37.2031	27.3826	25.4778	18.5894	3.27384	0.428233	0.242537	43.7932	35.6087	0.81311	-0.298477	1.19588	0.849518	0.62527	0.581777	0.258067	-0.235283	-0.677448	-0.781463
b3543	dppB	8.45815	8.74395	7.94895	8.66258	5.78614	5.94103	5.8377	5.31211	1.5235	0.101301	0.0695436	8.38369	6.55686	0.782098	-0.354579	1.03327	0.690166	0.708642	0.696317	0.0472128	-0.534984	-0.496871	-0.522184
b3542	dppC	4.34742	4.98278	5.75753	3.4855	2.97121	4.35757	3.95695	3.78823	1.52988	0.0381469	0.0392821	5.02924	3.69281	0.734267	-0.445623	0.693047	0.590787	0.866445	0.786788	-0.528974	-0.75929	-0.206819	-0.345952
b3541	dppD	5.44359	6.25669	6.22933	3.1983	4.4461	4.55002	4.59079	5.98849	1.66703	0.0700071	0.0360453	5.97654	4.1963	0.702129	-0.510192	0.535142	0.743926	0.761313	0.768135	-0.902006	-0.426769	-0.393438	-0.380568
b3540	dppF	5.24836	5.26192	5.52001	1.96716	3.77817	4.94983	4.49477	5.1893	2.10463	0	0	5.34343	3.79748	0.710682	-0.492724	0.368146	0.707068	0.926339	0.841176	-1.44165	-0.50008	-0.110388	-0.249521
b0812	dps	36.6249	33.0764	26.3509	58.8174	129.186	351.817	339.536	225.05	56.7549	1.64176	0.352212	32.0174	219.839	6.86624	2.77952	1.83704	4.03487	10.9883	10.6048	0.877387	2.01252	3.4579	3.40664
b3860	dsbA	21.0764	22.8616	17.6445	16.8052	12.2508	7.79436	7.99528	6.2691	3.92657	0.219863	0.0566014	20.5275	11.2114	0.546167	-0.872586	0.818669	0.596802	0.379704	0.389492	-0.288647	-0.744675	-1.39705	-1.36033
b1185	dsbB	5.39498	6.54606	5.84995	12.2441	8.79082	4.00639	2.63179	2.29799	0.895015	0	0.334269	5.93033	6.91828	1.16659	0.222301	2.06466	1.48235	0.675576	0.443785	1.0459	0.567886	-0.565809	-1.17207
b2893	dsbC	4.89021	5.16414	4.74896	5.56346	4.93614	4.89963	4.10249	3.1449	0.66811	0	0.0998098	4.93444	4.87543	0.988042	-0.0173557	1.12748	1.00034	0.992946	0.8314	0.173097	0.000497584	-0.0102123	-0.266385
b4136	dsbD	2.50333	2.67171	2.42082	3.51526	3.10996	2.18305	2.44167	2.21291	0.406585	0.0608282	0.0208795	2.53195	2.81249	1.1108	0.151595	1.38836	1.22829	0.862199	0.964344	0.47338	0.296646	-0.213907	-0.0523809
b2195	dsbE	0.880022	0.56625	0.487058	0.144728	0.666215	0.162221	0.294614	0.485911	0	0.0617747	0	0.644443	0.316944	0.491811	-1.02382	0.224578	1.03378	0.251722	0.45716	-2.15471	0.0479342	-1.9901	-1.12923
b0604	dsbG	3.99716	4.2279	2.13002	1.78301	2.21079	3.14917	3.73954	2.35823	1.50296	0.046124	0	3.45169	2.72063	0.788201	-0.343365	0.51656	0.640496	0.912355	1.08339	-0.952992	-0.642739	-0.132333	0.115557
b2366	dsdA	0.892005	0.801566	0.671224	0.364217	0.589906	1.08864	0.957661	0.585938	0.422142	0.07773	0	0.788265	0.750105	0.95159	-0.0715877	0.462049	0.74836	1.38105	1.2149	-1.11388	-0.418196	0.465771	0.280834
b2364	dsdC	0.611623	0.885485	0.621753	0.689741	0.74966	0.434873	1.00917	0.615119	0.0922426	0.073601	0	0.706287	0.720861	1.02063	0.0294668	0.976573	1.06141	0.615717	1.42884	-0.0341997	0.0859824	-0.699661	0.514843
b2365	dsdX	0.0916552	0	0.0579744	0.120589	0.092516	0.337909	0.21479	0.227737	0.0322539	0	0	0.0498765	0.191451	3.8385	1.94054	2.41774	1.8549	6.77491	4.30644	1.27366	0.891341	2.7602	2.1065
b1954	dsrA	0.474973	0	0.9013	0	0	0	0	0	0	0	0	0.458758	0	0	-	0	0	0	0	-	-	-	-
b1952	dsrB	4.3455	3.35533	3.09223	6.86072	7.89536	7.20933	5.01901	4.67883	1.1469	0	0	3.59769	6.7461	1.87512	0.906985	1.90698	2.19457	2.00388	1.39507	0.931291	1.13394	1.0028	0.480334
b3887	dtd	4.67365	3.42827	4.16826	5.44187	4.34014	4.23871	3.28575	2.6322	1.08549	0.078738	0	4.09006	4.32662	1.05784	0.0811177	1.33051	1.06114	1.03634	0.803351	0.411981	0.0856189	0.0515034	-0.315898
b1634	dtpA	1.16941	1.70615	1.29014	2.01265	1.26274	2.19576	2.94986	3.04078	1.78006	0.251993	0.235902	1.38857	2.10525	1.51613	0.600398	1.44945	0.909386	1.58131	2.12439	0.535502	-0.137035	0.661122	1.08705
b3496	dtpB	0.750774	0.885657	0.923388	1.42679	2.72256	5.65884	4.58005	3.13212	0.46969	0	0.0482403	0.853273	3.59706	4.2156	2.07574	1.67213	3.19072	6.63192	5.36762	0.741691	1.67388	2.72943	2.42428
b4130	dtpC	0.364461	0.189414	0.319198	0.359634	0.198091	0.124031	0.253414	0.18576	0.147987	0	0	0.291024	0.233793	0.803345	-0.315908	1.23575	0.68067	0.426189	0.870767	0.305392	-0.554973	-1.23043	-0.199642
b0709	dtpD	1.9031	2.23613	1.91032	0.272159	0.167041	0.213538	0.221607	0.274124	0.203824	0	0.0239247	2.01652	0.218586	0.108398	-3.20559	0.134965	0.0828364	0.105894	0.109896	-2.88934	-3.59359	-3.2393	-3.18579
b4049	dusA	4.72683	4.67627	4.37265	4.7031	2.42537	2.17832	1.97806	1.27235	0.291094	0.0663616	0.136673	4.59192	2.82121	0.614387	-0.702781	1.02421	0.528182	0.474382	0.43077	0.034515	-0.920892	-1.07588	-1.21501
b3260	dusB	28.0643	35.0537	30.2015	3.84271	1.87998	2.52812	2.59329	2.59433	2.77062	0.962725	0.697634	31.1065	2.71102	0.0871531	-3.5203	0.123534	0.0604368	0.0812731	0.0833681	-3.01702	-4.04843	-3.62108	-3.58436
b2140	dusC	1.63908	2.24811	1.92347	1.0215	0.522466	0.286241	0.476531	0.392974	0.0910738	0.0363342	0.0374155	1.93689	0.576685	0.297738	-1.74789	0.527393	0.269745	0.147784	0.246029	-0.92305	-1.89033	-2.75844	-2.0231
b3640	dut	8.70819	8.40492	10.6472	12.845	9.15244	4.26961	3.69675	4.31259	1.51643	0.075623	0.0778736	9.25345	7.49095	0.809531	-0.304842	1.38813	0.989085	0.461408	0.3995	0.473145	-0.0158339	-1.11589	-1.32373
b0173	dxr	4.37166	5.40612	5.24955	1.58396	1.89609	2.5309	2.88135	2.77215	1.29803	0.287696	0.207381	5.00911	2.22307	0.443806	-1.172	0.316216	0.378528	0.505259	0.575222	-1.66102	-1.40153	-0.984904	-0.797809
b0420	dxs	6.01088	6.9661	7.0768	1.66682	2.32507	2.37781	3.37101	2.56189	1.01903	0.0184793	0.0380585	6.68459	2.43518	0.364297	-1.45681	0.249352	0.347826	0.355715	0.504295	-2.00374	-1.52356	-1.49121	-0.98766
b1533	eamA	4.54368	4.16617	4.09545	6.05273	5.54949	4.07058	4.65467	2.86006	1.15124	0	0.0788264	4.26843	5.08187	1.19057	0.251652	1.41802	1.30012	0.953648	1.09049	0.50388	0.378647	-0.0684719	0.124971
b2578	eamB	0.278349	0.402983	0.330118	0.343328	0.561926	0.076965	0.559113	0.345808	0.0734641	0.117235	0	0.33715	0.385333	1.14291	0.192715	1.01832	1.66669	0.228281	1.65835	0.0261977	0.736989	-2.13112	0.72975
b3076	ebgA	0.17174	0.0510028	0.0626713	0.0651791	0.0666742	0.10228	0.0796086	0.0547082	0.0139468	0.0111282	0	0.095138	0.0784354	0.824438	-0.278517	0.6851	0.700815	1.07507	0.83677	-0.545613	-0.512894	0.104428	-0.257098
b3077	ebgC	0	0.0878066	0.086316	0	0	0	0.0913696	0	0	0	0	0.0580409	0.0228424	0.393557	-1.34536	0	0	0	1.57423	-	-	-	0.654645
b3075	ebgR	1.24662	1.20321	1.06451	1.84517	1.63583	1.79243	1.50244	0.791582	0.219346	0.105011	0	1.17145	1.69397	1.44605	0.532116	1.57512	1.39642	1.5301	1.28255	0.655464	0.481732	0.613627	0.359016
b4410	ecnA	0.653563	0.946204	2.48038	0.322454	0.32985	0.361427	0.984599	0.541304	0	0	0	1.36005	0.499583	0.367327	-1.44486	0.23709	0.242528	0.265746	0.723944	-2.07649	-2.04377	-1.91188	-0.46605
b4411	ecnB	24.6205	26.4635	23.8906	42.7914	66.3654	225.273	188.265	170.78	84.4747	28.2809	1.45613	24.9915	130.674	5.22872	2.38646	1.71224	2.65552	9.01398	7.53316	0.775881	1.40899	3.17216	2.91325
b2209	eco	1.00445	1.61578	1.50894	7.92919	11.3217	11.1095	6.38913	5.06086	1.59062	0.0705092	0	1.37639	9.18737	6.67497	2.73876	5.76085	8.22564	8.07143	4.64194	2.52628	3.04013	3.01282	2.21473
b0293	ecpA	1.04381	0.738802	0.858308	0.823988	0.913129	1.00054	0.83867	0.691616	0.514249	0.0586175	0	0.880306	0.894083	1.01565	0.0224038	0.936024	1.03729	1.13659	0.952703	-0.0953822	0.0528143	0.184709	-0.0699014
b0292	ecpB	0.183448	0	0.116036	0.0603394	0.123447	0.0676324	0.122829	0.202584	0	0	0	0.0998278	0.093562	0.937234	-0.0935185	0.604435	1.2366	0.677491	1.23041	-0.72634	0.306379	-0.561727	0.29914
b0291	ecpC	0.129418	0.0936835	0.214884	0.159631	0.146963	0.268387	0.19497	0.120588	0.0853929	0.0136271	0.084196	0.145995	0.192488	1.31845	0.398843	1.09339	1.00663	1.83832	1.33545	0.128815	0.00953069	0.878391	0.41733
b0290	ecpD	0.198893	0.239958	0.235885	0.220792	0.401522	0.247478	0.274665	0.185322	0.0262468	0.0209425	0	0.224912	0.286114	1.27211	0.347229	0.981679	1.78524	1.10033	1.22121	-0.0266765	0.836118	0.137937	0.288311
b0289	ecpE	0.172596	0.33317	0.163757	0.5677	0.348434	0.699948	0.34669	0.4765	0.0607372	0	0	0.223174	0.490693	2.1987	1.13665	2.54375	1.56126	3.13632	1.55345	1.34696	0.642711	1.64907	0.635473
b0294	ecpR	0.0692333	0	0	0	0.139767	0.153147	0	0	0	0	0	0.0230778	0.0732286	3.17312	1.6659	0	6.05635	6.63613	0	-	2.59845	2.73034	-
b1850	eda	15.4214	13.8388	15.2363	16.2233	13.2506	8.66919	8.6402	9.60583	3.16194	0.751511	0.110554	14.8322	11.6958	0.788544	-0.342737	1.09379	0.89337	0.584485	0.582531	0.129337	-0.162671	-0.774762	-0.779594
b1851	edd	3.76674	3.39609	3.10304	2.96013	2.45885	1.47185	3.14879	2.50327	0.547675	0.170997	0.0978257	3.42196	2.50991	0.733471	-0.447187	0.86504	0.718551	0.430121	0.920174	-0.209161	-0.476837	-1.21719	-0.120022
b1019	efeB	3.31024	3.5982	3.44565	0.475689	0.0973201	0.355456	0.322777	0.452507	0.203572	0.027072	0.0836329	3.45136	0.312811	0.0906339	-3.46381	0.137826	0.0281976	0.10299	0.0935216	-2.85908	-5.14828	-3.27942	-3.41856
b1018	efeO	7.97381	8.57069	7.46232	2.28894	0.256095	0.360786	0.873646	0.900573	0.497431	0.122124	0.0628793	8.00227	0.944866	0.118075	-3.08223	0.286036	0.0320028	0.0450855	0.109175	-1.80573	-4.96566	-4.47119	-3.19529
b4147	efp	52.8277	59.1377	54.1624	35.3218	22.2911	14.6072	16.236	12.1937	2.43807	0.24317	0.187805	55.376	22.114	0.399343	-1.3243	0.637854	0.402542	0.263782	0.293196	-0.648701	-1.31279	-1.92258	-1.77006
b2267	elaA	3.36705	3.42084	2.94242	4.7214	6.79735	5.29205	5.25048	2.56855	1.21606	0.0746388	0	3.24344	5.51532	1.70045	0.765921	1.45568	2.09572	1.63162	1.6188	0.54169	1.06745	0.706303	0.694926
b2266	elaB	44.0619	44.0786	45.1093	47.1787	71.783	223.818	261.08	224.286	137.005	33.2803	1.62641	44.4166	150.965	3.39884	1.76504	1.06219	1.61613	5.03907	5.87798	0.0870358	0.692543	2.33316	2.55532
b2269	elaD	0	0.0976676	0.0960097	0	0.0340473	0	0.0677538	0.0279369	0.0356098	0.0568266	0	0.0645591	0.0254503	0.394217	-1.34294	0	0.527382	0	1.04949	-	-0.923079	-	0.0696824
b3209	elbB	5.88006	5.01116	4.45129	6.5429	5.24073	6.84941	5.90558	3.57485	1.05662	0	0	5.11417	6.13466	1.19954	0.262482	1.27937	1.02475	1.3393	1.15475	0.355429	0.0352677	0.421479	0.207579
b0938	elfA	0	0.219435	0	0.0747806	0	0.502914	0.152226	0.188302	0	0	0	0.073145	0.18248	2.49477	1.31891	1.02236	0	6.87558	2.08116	0.0319043	-	2.78148	1.05739
b0940	elfC	0.0471319	0.0151635	0.119249	0.170528	0.285447	0.173763	0.26824	0.143133	0.0331719	0.013234	0	0.0605148	0.224495	3.70975	1.89132	2.81796	4.71699	2.87142	4.43264	1.49465	2.23787	1.52176	2.14816
b0939	elfD	0	0.0562413	0	0	0	0.0644486	0	0	0	0	0	0.0187471	0.0161121	0.859447	-0.218519	0	0	3.43779	0	-	-	1.78148	-
b0941	elfG	0.267228	0.221076	0.253543	0.301359	0.924814	0.380006	0.651798	0.379419	0.120907	0	0	0.247282	0.564494	2.28279	1.1908	1.21868	3.73991	1.53673	2.63585	0.285323	1.903	0.619862	1.39827
b0920	elyC	1.3109	1.36647	1.34327	1.50051	1.05857	0.753941	0.895281	0.434294	0.110715	0.0441701	0	1.34021	1.05207	0.785005	-0.349226	1.1196	0.789851	0.562552	0.668014	0.162987	-0.340347	-0.829941	-0.582051
b2685	emrA	4.35662	4.67585	4.06739	1.23809	0.949868	1.50338	1.26015	1.50106	0.77269	0.0587176	0	4.36662	1.23787	0.283485	-1.81865	0.283535	0.217529	0.344289	0.288588	-1.8184	-2.20072	-1.53831	-1.79292
b2686	emrB	2.25751	2.05072	2.2427	0.812424	0.375317	0.528746	0.746878	0.857887	0.672928	0.0671167	0	2.18365	0.615842	0.282025	-1.82611	0.37205	0.171877	0.242139	0.342033	-1.42643	-2.54056	-2.04609	-1.54779
b3673	emrD	0	0.0332983	0.032733	0.102129	0.104471	0.190787	0.207897	0.0571479	0.0364218	0	0.0299261	0.0220104	0.151321	6.87496	2.78135	4.64001	4.74644	8.66804	9.44537	2.21413	2.24685	3.11571	3.23961
b0543	emrE	2.82981	1.42501	0.933877	0.364217	0.993525	1.76904	1.48283	1.12092	0.519559	0	0.213449	1.72956	1.1524	0.666296	-0.585764	0.210583	0.574437	1.02282	0.857343	-2.24754	-0.79978	0.0325545	-0.222056
b2368	emrK	0.0351227	0.135598	0.0333241	0.0693151	0.0709051	0.194232	0.105825	0	0	0	0	0.068015	0.110069	1.61831	0.69449	1.01912	1.04249	2.85573	1.55591	0.0273175	0.0600367	1.51386	0.637761
b2367	emrY	0.0796769	0.179438	0.0755967	0.0524145	0.0268084	0.146874	0.133371	0.0439942	0.112155	0.0223722	0	0.111571	0.089867	0.805472	-0.312094	0.469787	0.240282	1.31642	1.1954	-1.08992	-2.0572	0.396622	0.257489
b1193	emtA	7.55448	8.00118	6.15274	9.96124	6.34328	3.54921	4.36436	2.15946	0.282314	0	0	7.23613	6.05452	0.836707	-0.257206	1.3766	0.876612	0.490484	0.603134	0.461106	-0.18999	-1.02772	-0.72945
b2945	endA	0.346656	0.055764	0.109635	0.0570109	0.174956	0.0639016	0.232107	0.143557	0.060995	0	0	0.170685	0.131994	0.773319	-0.370865	0.334012	1.02502	0.374383	1.35986	-1.58203	0.0356554	-1.41741	0.443454
b2779	eno	107.815	108.525	94.0234	42.8841	37.7371	72.5709	71.9043	56.7942	29.0701	2.9955	0.436764	103.455	56.2741	0.543949	-0.878456	0.414521	0.36477	0.701475	0.695032	-1.27048	-1.45494	-0.511536	-0.524849
b0596	entA	0.930845	1.16267	1.19489	0.216122	0.11054	0.121122	0.329959	0.136052	0	0	0	1.09613	0.194436	0.177383	-2.49506	0.197167	0.100845	0.110499	0.301021	-2.34251	-3.30979	-3.17789	-1.73206
b0595	entB	1.66822	1.15009	1.94458	0.329226	0.144334	0.105434	0.0478704	0.197383	0.0503191	0	0	1.58763	0.156716	0.0987106	-3.34065	0.20737	0.0909113	0.0664096	0.0301521	-2.26972	-3.4594	-3.91247	-5.0516
b0593	entC	1.87725	2.98625	2.80362	0.274429	0.0701809	0.0384497	0.0349148	0.0863784	0	0	0	2.55571	0.104494	0.0408864	-4.61224	0.107379	0.0274605	0.0150447	0.0136615	-3.21922	-5.1865	-6.0546	-6.19374
b0583	entD	0.0658833	0.63589	0.250038	0.390065	0.399013	0.145737	0.529354	0.109134	0	0	0	0.31727	0.366042	1.15372	0.206297	1.22944	1.25764	0.459346	1.66846	0.298002	0.330722	-1.12235	0.738521
b0594	entE	1.80136	1.64067	1.75726	0.350493	0.0768285	0	0.076444	0.0630401	0	0.0213717	0	1.7331	0.125941	0.0726685	-3.78253	0.202235	0.0443302	0	0.0441084	-2.30589	-4.49557	-	-4.5028
b0586	entF	0.905153	0.934582	0.998606	0.519283	0.201854	0.116409	0.073995	0.165627	0.0222228	0.00886588	0.0182595	0.946114	0.227885	0.240864	-2.05371	0.548859	0.21335	0.123039	0.0782094	-0.865494	-2.2287	-3.02281	-3.67651
b0597	entH	1.48357	1.14553	1.50144	0.39038	0.199667	0.109391	0.298002	0.163833	0	0	0	1.37685	0.24936	0.18111	-2.46506	0.283532	0.145018	0.0794504	0.216438	-1.81842	-2.7857	-3.6538	-2.20797
b0591	entS	0.816954	1.67163	2.10832	0.0644908	0.032985	0	0.03282	0.0270652	0	0	0	1.5323	0.0325739	0.0212582	-5.55584	0.0420875	0.0215265	0	0.0214187	-4.57046	-5.53774	-	-5.54498
b3613	envC	4.80179	5.1356	5.84879	2.52918	2.09595	1.68657	1.30341	0.886768	0.102756	0.02733	0.0562867	5.26206	1.90378	0.361793	-1.46676	0.480643	0.398314	0.320514	0.2477	-1.05696	-1.32802	-1.64154	-2.01333
b0566	envY	0.161029	0.103614	0.152783	0.158896	0.270902	0.178102	0.70082	0.444567	0.226667	0	0.0465604	0.139142	0.32718	2.35141	1.23353	1.14197	1.94695	1.28	5.03673	0.191529	0.961214	0.356143	2.33249
b3404	envZ	2.53787	2.39117	2.52257	0.924193	1.00639	1.33664	1.82063	1.47638	0.414648	0.0763502	0.0524149	2.48387	1.27196	0.512089	-0.965534	0.372077	0.405168	0.538128	0.732982	-1.42633	-1.30341	-0.89398	-0.44815
b2927	epd	12.9077	11.8778	9.88865	6.28927	5.98845	3.99024	3.26106	2.72246	0.169277	0.0675338	0.0347718	11.5581	4.88226	0.422411	-1.24328	0.544146	0.518119	0.345235	0.282146	-0.877935	-0.948645	-1.53435	-1.82549
b4155	epmA	1.83961	2.01766	1.78507	0.495067	1.01285	0.601146	1.00778	0.380908	0.617941	0.140874	0.1088	1.88078	0.779209	0.414301	-1.27125	0.263224	0.538524	0.319626	0.535829	-1.92564	-0.892917	-1.64554	-0.900155
b4146	epmB	5.40397	5.29248	5.20264	2.23491	2.56693	2.63687	2.59399	2.00751	0.419489	0.100414	0.0344674	5.2997	2.50817	0.473267	-1.07927	0.421704	0.484354	0.497552	0.48946	-1.2457	-1.04587	-1.00708	-1.03074
b2326	epmC	4.32329	3.38135	4.59696	0.514867	1.05335	0.989309	1.19781	1.3582	0.157385	0	0	4.10054	0.938835	0.228954	-2.12687	0.125561	0.256882	0.241263	0.29211	-2.99354	-1.96082	-2.05132	-1.77542
b4114	eptA	4.52482	4.19927	3.32598	2.10979	8.43196	3.3547	3.37089	2.40918	0.551182	0.0209425	0.0431314	4.01669	4.31683	1.07472	0.103967	0.525255	2.09923	0.83519	0.83922	-0.92891	1.06986	-0.259824	-0.252878
b3546	eptB	0.748834	1.28231	0.939676	0.214524	0.755867	0.480906	0.679301	0.50017	0.382526	0.081392	0.0628607	0.990273	0.532649	0.537882	-0.894639	0.216632	0.763291	0.48563	0.685974	-2.20668	-0.389694	-1.04207	-0.543774
b3955	eptC	13.1288	14.3095	12.1434	4.51212	4.687	2.76337	2.67503	3.06495	1.44325	0.0794195	0.081783	13.1939	3.65938	0.277354	-1.8502	0.341986	0.35524	0.209443	0.202747	-1.54799	-1.49313	-2.25537	-2.30225
b2566	era	9.47847	10.3246	9.5498	4.45378	4.78374	6.19019	6.70905	3.70091	1.42951	0.266143	0.430671	9.78429	5.53419	0.56562	-0.822094	0.455197	0.488921	0.632667	0.685697	-1.13544	-1.03233	-0.660482	-0.544358
b0156	erpA	26.7172	23.0362	26.363	28.824	25.7696	21.1446	26.5947	13.7686	3.25933	0.400099	0.412006	25.3722	25.5832	1.00832	0.0119503	1.13605	1.01566	0.833377	1.04818	0.184024	0.0224219	-0.26296	0.0678905
b4707	esrE	0	0	0	0	0	0	0	0	0	0	0	0	0	-	-	-	-	-	-	-	-	-	-
b0554	essD	0	0.916864	1.44208	0	0.191773	0.210132	0.381627	0.157356	0.401148	0	0	0.786315	0.195883	0.249116	-2.00511	0	0.243889	0.267237	0.485337	-	-2.0357	-1.90381	-1.04294
b1556	essQ	0.189989	0	0	0	0	0	0.190814	0	0	0	0	0.0633297	0.0477034	0.753255	-0.40879	0	0	0	3.01302	-	-	-	1.59121
b0981	etk	0.824449	0.506378	0.60445	0.499212	0.775451	0.932582	1.11031	0.838029	0.375846	0.0631348	0.0487603	0.645092	0.829388	1.28569	0.362542	0.773861	1.20208	1.44566	1.72116	-0.369853	0.26553	0.531726	0.783383
b0982	etp	0.366347	0.353589	0	0	0.184894	0.303891	0.551905	0.986121	0.386757	0	0	0.239979	0.260172	1.08415	0.116563	0	0.770459	1.26632	2.29981	-	-0.376209	0.340648	1.20151
b4391	ettA	16.6625	17.7378	16.9019	23.2362	18.0557	14.4994	14.3723	13.1105	6.07919	0.557306	0.127531	17.1007	17.5409	1.02574	0.0366626	1.35878	1.05584	0.84788	0.840447	0.442316	0.0783949	-0.238068	-0.250772
b2451	eutA	0.116458	0.0281006	0.0276236	0.0574579	0.14694	0.322013	0.0877226	0.19291	0.0614732	0.0245249	0	0.0573941	0.153533	2.67507	1.41958	1.00111	2.56019	5.61056	1.52843	0.00160324	1.35625	2.48815	0.612047
b2441	eutB	1.71074	1.76703	1.45228	1.80655	2.42359	2.0249	2.50189	2.0632	0.380221	0.0252818	0	1.64335	2.18923	1.33217	0.413783	1.09931	1.47478	1.23218	1.52243	0.136594	0.560504	0.301208	0.606377
b2440	eutC	1.24339	1.06675	1.2671	1.31781	1.58046	2.24109	1.7113	1.06796	0.291703	0	0	1.19241	1.71266	1.4363	0.522358	1.10516	1.32543	1.87946	1.43516	0.144255	0.406456	0.910319	0.521208
b2458	eutD	0.0402044	0.0388043	0.114437	0	0.040582	0.0889339	0	0.0665975	0	0	0	0.0644818	0.032379	0.502141	-0.993835	0	0.629356	1.37921	0	-	-0.668053	0.463842	-
b2455	eutE	0.0873436	0.0281006	0.0276236	0	0.0587759	0.0644026	0.0292409	0.0482274	0.0614732	0.0245249	0	0.0476893	0.0381049	0.799024	-0.32369	0	1.23248	1.35046	0.613154	-	0.301561	0.433455	-0.705678
b2453	eutG	0.0688251	0.0332141	0.0653006	0.237698	0.173679	0.0761221	0.0691238	0.0570034	0	0.0289878	0	0.0557799	0.139156	2.49472	1.31888	4.26135	3.11364	1.36469	1.23922	2.09131	1.6386	0.448568	0.309436
b2452	eutH	0	0.0643151	0.0632233	0.230136	0.336307	0.552754	0.435012	0.303546	0.0703482	0	0	0.0425128	0.388552	9.13965	3.19214	5.41334	7.91073	13.0021	10.2325	2.43652	2.98381	3.70067	3.35508
b2454	eutJ	0.0488609	0.0471593	0.0463587	0.0964276	0.0493197	0.108082	0.147219	0.0404683	0	0	0	0.0474596	0.100262	2.11258	1.079	2.03178	1.03919	2.27735	3.10198	1.02275	0.0554644	1.18736	1.63319
b2438	eutK	1.30713	0.788503	0.620094	0.725521	1.73171	1.89749	1.3128	1.75924	0.862469	0.068817	0	0.905241	1.41688	1.5652	0.646346	0.801467	1.91299	2.09612	1.45022	-0.319284	0.935827	1.06772	0.536271
b2439	eutL	1.30167	1.01704	0.705722	0.733962	1.1262	2.74224	1.68084	1.2321	0.196313	0	0	1.00814	1.57081	1.55812	0.639808	0.728033	1.1171	2.72009	1.66726	-0.457924	0.159757	1.44365	0.737481
b2457	eutM	0.278824	0.134557	0.396818	0	0.281442	0.462578	0.280034	0.346398	0.441537	0	0	0.270066	0.256013	0.947966	-0.0770935	0	1.04212	1.71283	1.03691	-	0.0595259	0.776383	0.0522875
b2456	eutN	0	0.27474	0	0	0	0	0	0	0	0	0	0.0915799	0	0	-	0	0	0	0	-	-	-	-
b2461	eutP	0	0	0	0	0.0860779	0	0	0.0706295	0	0	0	0	0.0215195	-	-	-	-	-	-	-	-	-	-
b2460	eutQ	0	0.112483	0.110573	0	0	0.193346	0.117047	0.0965236	0	0	0	0.0743519	0.0775981	1.04366	0.061652	0	0	2.60041	1.57423	-	-	1.37874	0.654645
b2437	eutR	0.504772	0.337287	0.442083	0.498087	0.901445	0.858906	1.05292	0.996937	0.163967	0	0	0.428047	0.82784	1.93399	0.951582	1.16363	2.10595	2.00657	2.45983	0.218628	1.07447	1.00473	1.29856
b2462	eutS	0	0.117687	0	0	0	0	0.122463	0	0.128727	0	0	0.039229	0.0306156	0.780434	-0.357652	0	0	0	3.12173	-	-	-	1.64235
b2459	eutT	0.0508688	0	0	0	0.102693	0	0.102179	0.0421314	0.0537029	0	0	0.0169563	0.0512181	3.0206	1.59483	0	6.05635	0	6.02604	-	2.59845	-	2.59121
b2369	evgA	7.05188	7.70524	6.12268	1.96938	3.55905	4.48841	3.8085	1.59791	0.0702336	0.11208	0	6.95993	3.45634	0.496605	-1.00983	0.28296	0.511363	0.644893	0.547204	-1.82133	-0.96758	-0.632868	-0.869848
b2370	evgS	1.09139	1.76662	1.14337	0.0448725	0.0918036	0.138314	0.137016	0.103576	0.0360062	0	0.00986153	1.33379	0.103002	0.0772246	-3.6948	0.0336428	0.068829	0.1037	0.102727	-4.89356	-3.86084	-3.26951	-3.28312
b3006	exbB	14.7475	19.9274	19.906	2.85552	0.898775	0.923265	3.74478	1.98196	0.235005	0	0.0482731	18.1936	2.10559	0.115732	-3.11114	0.156952	0.0494006	0.0507467	0.20583	-2.67161	-4.33933	-4.30054	-2.28048
b3005	exbD	9.13066	17.2543	12.3107	2.27614	0.582089	0.850418	2.50976	1.27366	0	0.0809611	0.0833706	12.8986	1.5546	0.120525	-3.05259	0.176465	0.0451282	0.0659312	0.194577	-2.50255	-4.46983	-3.92289	-2.36159
b1844	exoX	4.62776	1.72708	2.34175	4.56647	3.73698	4.29946	4.9577	3.78177	0.0651411	0.103953	0.0535234	2.89886	4.39015	1.51444	0.598784	1.57526	1.28912	1.48315	1.71022	0.655593	0.366384	0.568668	0.774183
b3094	exuR	3.63207	4.5725	3.59591	10.1286	9.88276	7.33567	5.81539	3.00822	0.166714	0	0.0913208	3.9335	8.29061	2.1077	1.07567	2.57497	2.51246	1.86492	1.47843	1.36455	1.3291	0.899117	0.564064
b3093	exuT	0.660864	0.394859	0.418014	0.496847	0.698836	1.18341	1.0114	1.04257	0.232561	0.0265089	0	0.491246	0.847624	1.72546	0.786979	1.0114	1.42258	2.409	2.05885	0.0163573	0.508508	1.26843	1.04184
b4690	eyeA	3.86397	1.59832	5.23728	2.17874	1.67154	7.32623	6.65269	2.7431	5.24474	0	0	3.56652	4.4573	1.24976	0.321652	0.610887	0.468675	2.05417	1.86532	-0.711023	-1.09334	1.03855	0.89942
b0954	fabA	40.4534	47.2645	42.4968	16.6518	22.924	16.2224	16.0773	15.5442	7.65899	1.59422	1.23124	43.4049	17.9689	0.413983	-1.27236	0.383639	0.528142	0.373745	0.370404	-1.38218	-0.921002	-1.41987	-1.43283
b2323	fabB	58.0573	53.9672	51.3675	26.9593	89.8302	74.6185	74.5847	49.6381	8.58934	0.564074	0.261387	54.464	66.4981	1.22096	0.288012	0.494992	1.64935	1.37005	1.36943	-1.01452	0.721897	0.454231	0.453577
b1092	fabD	27.5689	27.0756	27.9093	22.8651	17.9749	14.3462	15.412	12.5275	3.89921	0.481497	0.343264	27.5179	17.6495	0.641383	-0.640741	0.830915	0.653207	0.521341	0.56007	-0.267226	-0.614388	-0.939701	-0.836321
b1095	fabF	33.2772	35.1681	30.7611	27.5749	15.6486	10.339	9.65293	8.6419	7.61002	1.94085	0.999305	33.0688	15.8039	0.477908	-1.0652	0.833863	0.473214	0.31265	0.291904	-0.262118	-1.07944	-1.67738	-1.77643
b1093	fabG	72.6243	78.2058	73.4989	66.5555	46.9048	45.0553	45.2169	37.565	13.5128	1.35946	0.434458	74.7763	50.9331	0.68114	-0.553977	0.890061	0.627268	0.602535	0.604695	-0.168023	-0.672845	-0.730884	-0.72572
b1091	fabH	20.3595	24.1598	23.6277	15.7336	11.8113	10.9509	11.3647	9.23001	2.76026	0.541582	0.446159	22.7157	12.4651	0.548745	-0.865791	0.692631	0.519961	0.482086	0.500303	-0.529841	-0.943524	-1.05264	-0.999125
b1288	fabI	67.1291	71.8458	65.8555	63.7337	49.4462	45.5798	48.626	46.1534	17.4573	1.00431	0.269791	68.2768	51.8464	0.759356	-0.397152	0.933461	0.724201	0.667573	0.712189	-0.0993388	-0.465537	-0.583002	-0.489668
b3963	fabR	6.37653	7.12943	6.7089	10.2792	7.77468	4.67845	5.51649	3.45113	0.533211	0	0.0547643	6.73829	7.06219	1.04807	0.0677338	1.52548	1.15381	0.694308	0.818678	0.609267	0.206401	-0.526353	-0.288631
b0180	fabZ	30.2542	32.4066	24.8719	21.7922	22.3827	14.7947	18.6641	18.217	12.321	1.51246	0.467242	29.1776	19.4084	0.665183	-0.588177	0.746882	0.76712	0.507057	0.639673	-0.421048	-0.382476	-0.97978	-0.644595
b3845	fadA	0.807822	1.11868	0.89975	0.589178	0.815408	0.971162	0.776052	0.901786	0.296636	0.0887579	0	0.942085	0.78795	0.836389	-0.257754	0.625398	0.865535	1.03086	0.82376	-0.677154	-0.208335	0.0438535	-0.279704
b3846	fadB	1.30623	1.29676	1.20393	0.294613	0.678084	0.784276	1.01204	0.61821	0.354601	0	0	1.26897	0.692252	0.545522	-0.874292	0.232166	0.534357	0.61804	0.797523	-2.10677	-0.904125	-0.694228	-0.326401
b1805	fadD	1.59997	2.24618	2.04705	1.72231	2.00651	1.39423	1.46083	1.4657	0.563036	0.102102	0.0630845	1.9644	1.64597	0.837899	-0.255151	0.876759	1.02144	0.709749	0.743652	-0.189747	0.0305991	-0.494619	-0.427301
b0221	fadE	1.43736	1.16146	1.01488	2.02853	3.62714	5.04653	3.52506	3.47451	1.55273	0.056315	0.0724887	1.20457	3.55681	2.95277	1.56207	1.68403	3.01116	4.18949	2.92641	0.751919	1.59032	2.06678	1.54913
b3081	fadH	0.323867	0.332125	0.288077	0.0599208	0.0817271	0.29104	0.243954	0.134119	0.0427388	0	0	0.314689	0.169161	0.537548	-0.895534	0.190413	0.259707	0.92485	0.775222	-2.3928	-1.94504	-0.112708	-0.367318
b2342	fadI	0.904262	0.782484	0.857955	0.553833	0.975702	1.55193	1.59715	0.516512	0.263349	0	0.0270477	0.848234	1.16966	1.37893	0.46355	0.652925	1.15028	1.8296	1.88292	-0.615011	0.20198	0.871531	0.91297
b2341	fadJ	0.81924	0.956207	0.86767	0.808391	1.1154	2.04399	1.93261	1.45173	0.241363	0.0160487	0.0330527	0.881039	1.4751	1.67427	0.743532	0.917542	1.266	2.31997	2.19356	-0.124153	0.340282	1.21411	1.13327
b1701	fadK	0.0992653	0.0479042	0.117728	0.122438	0.125247	0.219579	0.299088	0.246645	0.0261989	0.0209043	0.0215264	0.088299	0.191588	2.16977	1.11754	1.38663	1.41844	2.48677	3.38722	0.471587	0.504306	1.31427	1.7601
b2344	fadL	6.73682	7.23775	7.20166	4.54203	2.86158	2.49493	2.75541	2.22177	1.25509	0.0770339	0.0528843	7.05874	3.16348	0.448165	-1.1579	0.643461	0.405394	0.353452	0.390354	-0.636075	-1.3026	-1.50041	-1.35715
b0443	fadM	0.410529	0.594349	0.194753	1.82292	1.13956	1.92973	3.50464	2.2101	0.650102	0	0	0.399877	2.09921	5.24964	2.39222	4.55869	2.84977	4.82581	8.7643	2.18862	1.51085	2.27077	3.13164
b1187	fadR	6.07886	8.0605	7.22294	3.36357	3.49807	3.89578	2.7388	2.11741	0.239908	0.047856	0.147841	7.12077	3.37405	0.473833	-1.07755	0.47236	0.491249	0.547101	0.384622	-1.08204	-1.02547	-0.870121	-1.37849
b2912	fau	1.78895	1.94248	1.41445	1.10329	1.58003	1.48396	1.12295	0.987782	0.236077	0	0	1.71529	1.32256	0.771038	-0.375125	0.643206	0.921144	0.865137	0.654667	-0.636648	-0.118502	-0.209	-0.611167
b2925	fbaA	92.9389	100.043	83.7257	67.7258	44.1354	55.3111	62.1648	59.7617	29.9346	1.84958	0.262706	92.2358	57.3343	0.621606	-0.685928	0.734268	0.478507	0.599671	0.673977	-0.445621	-1.06339	-0.737756	-0.569229
b2097	fbaB	14.1336	14.8406	12.8941	18.774	21.9482	107.32	124.947	108.537	70.8339	22.1104	1.31356	13.9561	68.2473	4.89014	2.28988	1.34522	1.57266	7.68984	8.95283	0.427843	0.653207	2.94295	3.16234
b4232	fbp	14.6528	13.2339	11.3394	26.2519	21.0288	13.4902	11.4689	7.28836	1.42593	0.13791	0.213021	13.0754	18.0599	1.38122	0.465942	2.00774	1.60828	1.03172	0.877138	1.00557	0.685515	0.0450566	-0.189124
b3895	fdhD	1.81436	2.03515	1.11662	1.79033	1.8314	1.95249	2.06848	0.89351	0.0517688	0	0.085072	1.65538	1.91068	1.15423	0.206925	1.08153	1.10634	1.17948	1.24956	0.11307	0.145789	0.238155	0.321414
b3891	fdhE	3.47359	3.9892	3.87976	3.64453	3.37307	2.38293	2.20802	1.89369	0.185677	0	0	3.78085	2.90214	0.767588	-0.381596	0.963944	0.892145	0.630263	0.584	-0.0529794	-0.16465	-0.665973	-0.77596
b4079	fdhF	0.665891	0.587613	0.45128	0.619526	0.403287	0.56815	0.439485	0.236364	0.160684	0.0160263	0.0495098	0.568261	0.507612	0.893272	-0.162829	1.09021	0.709686	0.999804	0.773385	0.12461	-0.494747	-0.000282942	-0.370741
b1474	fdnG	0.0268117	0.051756	0.0635968	0.105827	0.148849	0.10379	0.107712	0.0777226	0.0141528	0.0112926	0	0.0473882	0.116545	2.45936	1.29828	2.23319	3.14107	2.19021	2.27298	1.1591	1.65125	1.13107	1.18458
b1475	fdnH	0	0.0891972	0.0438415	0.0455958	0.0932835	0.0511068	0.139225	0.038271	0.195129	0	0	0.0443462	0.0823028	1.85591	0.892129	1.02818	2.10353	1.15245	3.1395	0.0400908	1.07281	0.204705	1.65053
b1476	fdnI	0.250215	0.301877	0.178052	0.308627	0.0631413	0.069186	0.125651	0.103619	0.066039	0	0.0542611	0.243381	0.141651	0.582014	-0.780875	1.26808	0.259434	0.28427	0.516271	0.342647	-1.94656	-1.81467	-0.9538
b3894	fdoG	3.87048	7.78162	7.4081	6.2112	7.35404	4.04384	3.10714	1.98552	0.36761	0.0789703	0.0697033	6.3534	5.17905	0.815163	-0.29484	0.977618	1.1575	0.636484	0.489051	-0.0326568	0.211008	-0.651803	-1.03194
b3893	fdoH	0.588714	0.961589	1.4179	1.78744	3.47403	0.550957	0.727715	0.637623	0.143426	0	0	0.989401	1.63504	1.65255	0.724696	1.80659	3.51125	0.556859	0.735511	0.853267	1.81199	-0.844616	-0.443181
b3892	fdoI	0.836252	0.248347	1.15963	2.34858	2.0778	1.2095	0.969093	0.639336	0	0	0	0.748075	1.65124	2.20732	1.1423	3.1395	2.77753	1.61682	1.29545	1.65053	1.4738	0.693158	0.373453
b0518	fdrA	0.0490074	0.0236504	0.0232489	0.0241792	0	0.0271016	0	0.0202949	0	0	0	0.0319689	0.0128202	0.401021	-1.31825	0.756335	0	0.847751	0	-0.402902	-	-0.238288	-
b2525	fdx	9.99854	11.0626	10.8748	4.93306	2.33849	4.855	7.71514	9.19006	3.99053	0.102712	0.423074	10.6453	4.96042	0.465973	-1.10168	0.463403	0.219674	0.456069	0.724746	-1.10966	-2.18657	-1.13267	-0.464453
b1385	feaB	0.653999	0.394515	0.749781	1.12934	1.12774	1.29598	1.17683	0.789929	0.31645	0.0459086	0	0.599431	1.18247	1.97266	0.980141	1.88402	1.88135	2.16201	1.96325	0.913815	0.911769	1.11238	0.973243
b1384	feaR	0.496491	0.914838	0.556715	0.267227	0.0911189	0.249605	0.543977	0.224297	0	0	0	0.656015	0.287982	0.438987	-1.18775	0.407349	0.138898	0.380486	0.829215	-1.29566	-2.84791	-1.39408	-0.270182
b4291	fecA	0.316376	0.305358	0.60035	0.190781	0.0532246	0.194399	0.282444	0.145575	0.0185557	0	0.0304927	0.407361	0.180212	0.442389	-1.17661	0.468332	0.130657	0.477216	0.693349	-1.0944	-2.93614	-1.06728	-0.528346
b4290	fecB	0.452857	0.393377	0.6445	0.580917	0.45711	0.250435	0.272893	0.262551	0	0	0.0392821	0.496911	0.390339	0.78553	-0.348261	1.16906	0.919902	0.503983	0.549179	0.225345	-0.120448	-0.988553	-0.864652
b4289	fecC	0.204648	0.355537	0.504836	0	0.0826279	0.090538	0.205536	0	0.0432099	0	0	0.355007	0.0946754	0.266686	-1.90679	0	0.23275	0.255031	0.578962	-	-2.10315	-1.97125	-0.788458
b4288	fecD	0	0.164959	0.121619	0.0843237	0.129387	0.0945156	0.128739	0.318498	0	0	0	0.0955259	0.109241	1.14358	0.193555	0.882731	1.35447	0.989423	1.34769	-0.179954	0.437728	-0.0153403	0.430489
b4287	fecE	0.372795	0.771026	0.555821	0.210205	0.376296	0.353417	0.267438	0.573416	0	0	0	0.566548	0.301839	0.532769	-0.908419	0.371027	0.664191	0.623808	0.472048	-1.4304	-0.590329	-0.680827	-1.08299
b4293	fecI	1.88166	2.57285	1.85969	0.0773642	0.158278	0.520289	0.393714	0.45455	0.165541	0.132086	0	2.10473	0.287411	0.136555	-2.87245	0.0367572	0.0752008	0.2472	0.187061	-4.76583	-3.73311	-2.01625	-2.41842
b4292	fecR	0.814382	1.07561	1.46402	0.126884	0.259588	0.331846	0.516579	0.142	0	0	0	1.118	0.308724	0.276139	-1.85653	0.113491	0.232189	0.29682	0.462054	-3.13935	-2.10663	-1.75234	-1.11387
b3408	feoA	5.75826	5.21037	4.78046	5.50444	2.5429	1.59219	5.06035	4.02401	0.569913	0	0.15609	5.2497	3.67497	0.700034	-0.514502	1.04853	0.484389	0.303292	0.963931	0.0683616	-1.04576	-1.72122	-0.0529989
b3409	feoB	2.99186	2.63287	2.27092	2.60492	1.9008	1.49881	2.68668	1.95322	0.445912	0.0592994	0.015266	2.63188	2.1728	0.825569	-0.276539	0.989753	0.722219	0.569482	1.02082	-0.0148591	-0.469492	-0.812278	0.0297305
b3410	feoC	2.077	0.835279	1.6422	1.19554	0.698836	0.765736	1.04301	1.43354	0	0.145799	0	1.51816	0.925779	0.609804	-0.713583	0.787492	0.460318	0.504385	0.687021	-0.344663	-1.1193	-0.987404	-0.541574
b0584	fepA	1.78709	1.79525	2.35304	1.02566	0.220882	0.100845	0.256406	0.13593	0.0962577	0.0153609	0.0158181	1.97846	0.400949	0.202657	-2.30289	0.518415	0.111643	0.0509714	0.129599	-0.947821	-3.16303	-4.29417	-2.94788
b0592	fepB	1.32456	1.56711	2.1486	0.758913	0.388161	0.42532	0.343305	0.424664	0.0902164	0	0	1.68009	0.478925	0.285059	-1.81067	0.45171	0.231036	0.253153	0.204337	-1.14653	-2.11381	-1.98192	-2.29098
b0588	fepC	1.0024	1.40286	0.855959	0.494561	0.101181	0.110867	0.201349	0.0830222	0	0	0	1.08707	0.22699	0.208809	-2.25975	0.454948	0.0930768	0.101987	0.185222	-1.13623	-3.42543	-3.29354	-2.43267
b0590	fepD	0.650959	1.09951	1.62126	0.0401461	0.0821341	0	0.163446	0.0673935	0.0429516	0	0	1.12391	0.0714316	0.0635563	-3.97582	0.0357201	0.0730789	0	0.145426	-4.80712	-3.7744	-	-2.78164
b0587	fepE	0	0.0695943	0.0342064	0	0	0	0	0	0.0380613	0	0	0.0346002	0	0	-	0	0	0	0	-	-	-	-
b0589	fepG	0.452948	0.715376	0.50789	0.162527	0.0415638	0	0.0413558	0	0	0	0	0.558738	0.0613617	0.109822	-3.18676	0.290883	0.0743887	0	0.0740164	-1.78149	-3.74877	-	-3.75601
b0585	fes	0.611696	1.14799	0.6771	0.0335331	0	0	0.102392	0	0	0	0	0.812261	0.0339812	0.0418353	-4.57913	0.0412836	0	0	0.126058	-4.59829	-	-	-2.98784
b0490	fetA	1.20673	2.09646	1.54566	1.36936	1.88799	2.06873	1.21196	0.999454	0.127396	0	0	1.61628	1.63451	1.01128	0.0161802	0.847227	1.16811	1.27993	0.749846	-0.23918	0.224173	0.356068	-0.415333
b0491	fetB	0.681669	1.0122	0.845764	0.517416	1.16443	0.985922	0.947945	0.651442	0.22143	0	0	0.846544	0.903928	1.06779	0.0946222	0.61121	1.37551	1.16464	1.11978	-0.71026	0.459963	0.219889	0.163218
b2610	ffh	12.9656	14.1652	14.7221	12.2312	8.33109	7.56847	7.38509	5.36929	0.918868	0.126409	0.156205	13.951	8.87896	0.63644	-0.651904	0.876727	0.597168	0.542504	0.52936	-0.1898	-0.743791	-0.882295	-0.91768
b0455	ffs	6.14523	6.9779	19.2065	8.91742	4.37854	10.7948	4.35663	11.0776	16.7914	13.398	9.72042	10.7765	7.11186	0.65994	-0.599594	0.827485	0.406304	1.0017	0.40427	-0.273195	-1.29937	0.00244996	-1.30661
b2731	fhlA	0.766631	0.739933	0.559517	0.25216	0.476204	1.19577	1.42146	1.02569	0.415048	0	0	0.688694	0.836399	1.21447	0.280329	0.366142	0.691459	1.73629	2.064	-1.44953	-0.532284	0.796008	1.04544
b0150	fhuA	8.88706	10.5989	8.69114	1.94076	0.422791	0.664685	0.82306	0.678742	0.192258	0.0306808	0.0473908	9.39237	0.962824	0.102511	-3.28615	0.206632	0.0450143	0.0707686	0.0876307	-2.27487	-4.47347	-3.82075	-3.51242
b0153	fhuB	1.21595	1.33274	1.70119	0.0610092	0.166423	0.113972	0.248385	0.102416	0.0217575	0	0.0178771	1.41663	0.147447	0.104083	-3.26419	0.0430665	0.117478	0.080453	0.175336	-4.53729	-3.08953	-3.63571	-2.51181
b0151	fhuC	2.46009	2.57228	1.89646	0.859742	0.258666	0.453485	0.617691	0.59428	0.0541072	0	0	2.30961	0.547396	0.237008	-2.07699	0.372246	0.111995	0.196347	0.267444	-1.42567	-3.15849	-2.34852	-1.90269
b0152	fhuD	1.2851	1.90481	1.6112	0.226442	0.138982	0.101525	0.322668	0.0760259	0.0484533	0	0	1.60037	0.197404	0.123349	-3.01918	0.141494	0.0868437	0.0634382	0.201621	-2.82119	-3.52544	-3.9785	-2.31028
b1102	fhuE	0.242586	0.396233	0.265573	0.147306	0.226028	0.0412777	0.112448	0.061821	0	0	0.0161866	0.301464	0.131765	0.437085	-1.19401	0.488638	0.749769	0.136924	0.373008	-1.03316	-0.415482	-2.86855	-1.42272
b4367	fhuF	15.0846	21.3136	21.7387	0.716109	0.156972	0.57333	2.55104	1.63147	0.164176	0.0436656	0	19.379	0.999364	0.0515695	-4.27734	0.0369529	0.00810012	0.0295852	0.13164	-4.75817	-6.94784	-5.07898	-2.92533
b3361	fic	2.37486	1.17883	1.48071	2.94601	7.60245	13.6586	12.471	7.30581	1.0745	0.114314	0	1.67813	9.16952	5.46412	2.44999	1.75553	4.5303	8.13917	7.4315	0.811904	2.17961	3.02488	2.89365
b3915	fieF	5.93242	5.37616	4.81226	8.49033	9.32504	8.61496	8.1868	6.52626	1.00398	0.114441	0.0392821	5.37361	8.65428	1.61051	0.687521	1.58	1.73534	1.6032	1.52352	0.659928	0.795217	0.680951	0.607406
b4314	fimA	60.0789	65.6846	53.0418	75.097	84.1931	72.6318	39.0785	30.6212	14.6368	3.26504	0.193973	59.6018	67.7501	1.13671	0.184868	1.25998	1.41259	1.21862	0.65566	0.3334	0.498347	0.285245	-0.60898
b4312	fimB	4.95329	3.86393	3.79834	6.96329	8.08188	4.80302	2.11258	1.06777	0.0716336	0.114314	0	4.20518	5.49019	1.30558	0.384688	1.65588	1.92189	1.14217	0.502375	0.7276	0.942522	0.191774	-0.993163
b4316	fimC	1.23952	2.71898	1.60369	1.38989	1.25116	0.685466	1.18831	0.373313	0	0	0.0977448	1.85406	1.1287	0.608774	-0.716021	0.749645	0.674819	0.36971	0.640922	-0.415721	-0.567427	-1.43553	-0.641779
b4317	fimD	0.71282	1.1666	0.646912	0.412853	0.39104	0.754117	0.342393	0.205351	0.0490783	0	0	0.842111	0.475101	0.564178	-0.825777	0.49026	0.464357	0.895507	0.406589	-1.02838	-1.10669	-0.159223	-1.29836
b4313	fimE	0.685364	0.661496	0.58524	0.473401	0.89934	1.74346	1.23901	0.851465	0.217064	0.461859	0	0.644033	1.0888	1.6906	0.757536	0.735057	1.39642	2.7071	1.92383	-0.444072	0.481732	1.43675	0.943979
b4318	fimF	0.539498	0.595097	0.51187	0.152101	0.31118	0.767181	0.387028	0.638331	0.081365	0	0	0.548822	0.404372	0.736801	-0.440653	0.277141	0.566996	1.39787	0.705198	-1.85131	-0.81859	0.48323	-0.5039
b4319	fimG	0.568457	0.3919	0.385248	0.0801327	0.0819708	0.808362	0.0815605	0.672595	0.257197	0	0	0.448535	0.263006	0.586368	-0.770122	0.178654	0.182752	1.80223	0.181838	-2.48476	-2.45204	0.849781	-2.45928
b4320	fimH	0.860428	0.61192	0.816366	0.402174	0.822798	1.35235	0.636751	0.900174	0.239043	0.0762938	0.0392821	0.762905	0.803517	1.05323	0.0748265	0.527161	1.07851	1.77263	0.83464	-0.923685	0.109035	0.825892	-0.260774
b4315	fimI	3.71343	4.68128	3.59517	3.14078	3.28932	2.68221	2.8923	1.06704	0	0	0	3.99662	3.00115	0.750922	-0.413265	0.785859	0.823026	0.671118	0.723685	-0.347657	-0.280991	-0.575361	-0.466566
b3261	fis	32.4297	42.6218	30.5072	3.13194	2.50731	1.22104	2.49476	3.65746	4.80768	1.85992	1.07734	35.1862	2.33876	0.0664681	-3.91119	0.0890104	0.0712582	0.0347022	0.0709016	-3.48988	-3.8108	-4.84883	-3.81804
b0805	fiu	2.30909	2.95429	2.87018	0.706516	0.0722722	0.138584	0.0359553	0.0296508	0.0377944	0	0.0155269	2.71119	0.238332	0.0879068	-3.50788	0.260593	0.026657	0.0511156	0.0132618	-1.94013	-5.22934	-4.29009	-6.23658
b0041	fixA	0.0530489	0.0512015	0	0.104693	0.107094	0	0	0.175748	0	0	0	0.0347501	0.0529468	1.52364	0.607524	3.01273	3.08184	0	0	1.59107	1.62379	-	-
b0042	fixB	0.0434088	0.0418971	0	0.0428339	0	0.0480111	0.0435972	0.0359527	0	0	0	0.0284353	0.0336106	1.182	0.241232	1.50637	0	1.68843	1.53321	0.591071	-	0.755685	0.616552
b0043	fixC	0	0.0306572	0	0.0313427	0.0641233	0.035131	0	0	0	0.0267562	0	0.0102191	0.0326493	3.19494	1.67579	3.06708	6.27487	3.43779	0	1.61687	2.64959	1.78148	-
b0044	fixX	0	0	0	0	0	0	0	0	0	0	0	0	0	-	-	-	-	-	-	-	-	-	-
b4207	fklB	21.1486	20.7936	19.1904	12.4171	8.11326	3.9349	4.69802	3.71055	1.25197	0.166493	0	20.3775	7.29081	0.357787	-1.48283	0.609351	0.398147	0.1931	0.230549	-0.714654	-1.32863	-2.37258	-2.11685
b3347	fkpA	24.901	29.3747	22.194	24.4223	17.112	8.06758	8.08373	5.20806	1.27458	0.381375	0.21818	25.4899	14.4214	0.56577	-0.821712	0.958118	0.671326	0.316501	0.317135	-0.0617245	-0.574915	-1.65972	-1.65683
b0028	fkpB	8.2787	8.25382	11.0485	6.82252	10.193	8.04961	9.41107	10.1721	4.41799	0.0766336	0.157828	9.19366	8.61906	0.9375	-0.0931088	0.74209	1.1087	0.875561	1.02365	-0.430335	0.148873	-0.19172	0.0337193
b0624	flc	1.81308	2.67638	1.92262	4.5253	3.22961	5.42613	4.71305	3.62165	0.450375	0	0.185026	2.13736	4.47352	2.09301	1.06558	2.11724	1.51103	2.53871	2.20508	1.08218	0.595528	1.34409	1.14083
b0684	fldA	27.8997	29.3085	21.2792	14.6017	17.1927	16.878	18.1903	11.107	4.06825	0.454452	0.334269	26.1625	16.7157	0.638917	-0.646299	0.558115	0.65715	0.645122	0.695282	-0.841364	-0.605705	-0.632357	-0.524329
b2895	fldB	4.54734	5.90242	3.42183	5.95704	6.25196	2.68816	3.30719	2.98704	0.248312	0.264173	0	4.62386	4.55109	0.984261	-0.022887	1.28833	1.35211	0.581367	0.715245	0.365497	0.43521	-0.78248	-0.483491
b1072	flgA	0.371906	0.41878	0.235241	0.611635	0.563098	0.479892	0.498027	0.410701	0.0654377	0.104426	0	0.341976	0.538163	1.57369	0.65415	1.78853	1.6466	1.40329	1.45632	0.838777	0.719493	0.488817	0.54233
b1073	flgB	0	0	0.186326	0.193782	0.396455	0.108602	0	0	0	0	0.0851742	0.0621088	0.17471	2.81296	1.49209	3.12005	6.38323	1.74858	0	1.64157	2.67429	0.806181	-
b1074	flgC	0.202216	0	0	0	0	0	0	0	0.106741	0	0	0.0674054	0	0	-	0	0	0	0	-	-	-	-
b1075	flgD	0.235095	0.397088	0.167292	0.289976	0.118651	0.0650049	0	0.0973569	0.0620481	0	0	0.266491	0.118408	0.444323	-1.17032	1.08813	0.445235	0.243929	0	0.121847	-1.16736	-2.03547	-
b1076	flgE	0.405772	0.228457	0.417075	0.0333665	0.238923	0.224396	0.33961	0.112025	0.142793	0	0	0.350435	0.209074	0.596614	-0.745131	0.0952146	0.681791	0.640337	0.969112	-3.39267	-0.552599	-0.643097	-0.0452642
b1077	flgF	0.37872	0.208875	0.153997	0.106773	0.163833	0.059839	0.163013	0	0.0571171	0	0.0469304	0.247197	0.123364	0.499052	-1.00274	0.431933	0.662762	0.24207	0.659445	-1.21112	-0.593438	-2.04651	-0.600676
b1078	flgG	0.365644	0.302495	0.19824	0.0515431	0.210902	0.173319	0.262308	0.129788	0.275725	0	0	0.288793	0.174518	0.604301	-0.726661	0.178478	0.730287	0.600149	0.90829	-2.48618	-0.453464	-0.736607	-0.138775
b1079	flgH	0.175563	0.056483	0.0555242	0.057746	0.118141	0.129451	0.2351	0.145408	0.0617814	0	0	0.0958568	0.13511	1.40949	0.495178	0.60242	1.23248	1.35046	2.45262	-0.731159	0.301561	0.433455	1.29432
b1080	flgI	0.148943	0.287513	0.141316	0	0.075171	0.123551	0.112192	0.21588	0.0786207	0	0	0.192591	0.0777285	0.403595	-1.30902	0	0.390315	0.641521	0.582543	-	-1.35729	-0.640432	-0.779565
b1081	flgJ	0.0868176	0.29328	0.0411859	0.0428339	0	0.0480111	0.0435972	0.107858	0	0.0365659	0	0.140428	0.0336106	0.239344	-2.06284	0.305025	0	0.341892	0.31046	-1.713	-	-1.54839	-1.68752
b1082	flgK	0.174031	0.239958	0.188708	0.269856	0.426617	0.742433	0.449452	0.288278	0.236221	0.041885	0	0.200899	0.47209	2.34988	1.23259	1.34324	2.12354	3.69555	2.2372	0.425719	1.08647	1.88579	1.16169
b1083	flgL	0.300035	0.455065	0.325338	1.14195	1.64406	1.4222	1.42059	1.491	0.316751	0.0361054	0	0.360146	1.4072	3.9073	1.96617	3.17081	4.56498	3.94894	3.94449	1.66485	2.19061	1.98147	1.97984
b1071	flgM	0.836471	0.807341	0.661364	0.687828	0.562885	1.23354	0.840101	1.03919	0.147179	0	0.12093	0.768392	0.831089	1.08159	0.11316	0.895153	0.732549	1.60535	1.09332	-0.159794	-0.449003	0.682891	0.128721
b1070	flgN	0.294575	0.758176	0.558979	0.678238	0.991137	0.54301	0.591706	0.731932	0	0	0	0.537243	0.701023	1.30485	0.383886	1.26244	1.84486	1.01073	1.10137	0.336216	0.883509	0.0154033	0.139305
b1879	flhA	0.1376	0.132809	0.186506	0.213366	0.238102	0.217413	0.39485	0.19537	0.0830095	0	0	0.152305	0.265933	1.74605	0.804099	1.40091	1.56332	1.42749	2.5925	0.486366	0.644616	0.513476	1.37434
b1880	flhB	0.0355816	0.0686849	0.067519	0.210662	0.107747	0.157416	0.107208	0.0589399	0	0	0	0.0572618	0.145758	2.54547	1.34793	3.67893	1.88166	2.74906	1.87224	1.87929	0.912006	1.45894	0.904767
b1891	flhC	0.918719	1.97808	1.13988	0.0697348	0.285338	0	0.212932	0.175596	0	0	0	1.34556	0.142001	0.105533	-3.24423	0.0518259	0.212059	0	0.158248	-4.27018	-2.23746	-	-2.65974
b1892	flhD	2.80098	2.36551	1.21804	0.460648	0.589019	0.387244	0.586071	0.579969	0	0	0	2.12818	0.505745	0.237642	-2.07314	0.216452	0.276771	0.18196	0.275386	-2.20788	-1.85323	-2.45831	-1.86047
b1878	flhE	0	0.100574	0	0.411293	0.315546	0	0	0.17261	0	0	0	0.0335248	0.18171	5.42016	2.43834	12.2683	9.41231	0	0	3.61687	3.23455	-	-
b1922	fliA	0.227247	0.1645	0.377318	0.112119	0.229381	0.12567	0.0570583	0.141161	0	0	0	0.256355	0.131057	0.511233	-0.967946	0.437358	0.89478	0.49022	0.222576	-1.19311	-0.160394	-1.0285	-2.16763
b1923	fliC	1.2014	0.896026	1.13988	1.72435	1.73634	2.35556	2.41323	1.42472	0.605342	0.138002	0.165794	1.0791	2.05737	1.90656	0.930971	1.59795	1.60906	2.18289	2.23633	0.676222	0.686221	1.12624	1.16113
b1924	fliD	0.11621	0.196285	0.192953	0.114671	0.234602	0.0963978	0.291785	0.168436	0.061342	0.0244726	0	0.168482	0.184364	1.09426	0.129959	0.68061	1.39244	0.572154	1.73184	-0.555101	0.477619	-0.805524	0.792308
b1937	fliE	0.260176	0.502231	0.123426	0.385096	0.13131	0.287761	0.522611	0	0	0	0	0.295278	0.331694	1.12333	0.167781	1.30418	0.444699	0.974542	1.76989	0.383145	-1.1691	-0.037204	0.823663
b1938	fliF	0.0739101	0.19023	0.0935004	0	0	0	0.0247436	0.04081	0.0260093	0	0	0.119213	0.00618591	0.0518893	-4.26842	0	0	0	0.207557	-	-	-	-2.26842
b1939	fliG	0.0821059	0.0396233	0.194753	0.0810185	0.124315	0.0908109	0.123693	0.102005	0	0	0	0.105494	0.10496	0.994933	-0.00732934	0.767991	1.17841	0.860815	1.17251	-0.380839	0.236843	-0.216225	0.229604
b1940	fliH	0.178634	0.229884	0.112991	0	0.0601039	0.0658578	0	0.0493171	0.125724	0	0	0.173836	0.0314904	0.18115	-2.46475	0	0.34575	0.378849	0	-	-1.5322	-1.4003	-
b1941	fliI	0.0595013	0.143573	0.112909	0.0587134	0	0	0.0298798	0.0246406	0.0942246	0	0	0.105328	0.0221483	0.21028	-2.24962	0.557435	0	0	0.283684	-0.843124	-	-	-1.81764
b1942	fliJ	0	0	0	0	0.0930729	0.101983	0	0.0763691	0.0973441	0	0	0	0.048764	-	-	-	-	-	-	-	-	-	-
b1943	fliK	0.0362446	0.104947	0.0687771	0.0715292	0.109755	0.280611	0	0	0.0765278	0	0	0.0699896	0.115474	1.64987	0.722354	1.022	1.56816	4.00933	0	0.0313919	0.649074	2.00336	-
b1944	fliL	0.264101	0.169936	0.334103	0.173736	0	0.194735	0.176832	0.145826	0	0	0	0.256047	0.136326	0.532425	-0.909351	0.678532	0	0.760544	0.690623	-0.559511	-	-0.394897	-0.53403
b1945	fliM	0.24411	0.314145	0.154406	0.0401461	0.041067	0.0449984	0.081723	0.0673935	0	0	0	0.237553	0.0519837	0.218829	-2.19212	0.168998	0.172875	0.189425	0.344019	-2.56492	-2.5322	-2.4003	-1.53944
b1946	fliN	0	0	0.18768	0	0	0	0	0	0	0	0	0.06256	0	0	-	0	0	0	0	-	-	-	-
b1947	fliO	0	0	0	0	0	0.247553	0	0.0926891	0	0	0	0	0.0618883	-	-	-	-	-	-	-	-	-	-
b1948	fliP	0.0554243	0.0534941	0	0	0	0	0.0556648	0	0	0	0	0.0363061	0.0139162	0.383302	-1.38345	0	0	0	1.53321	-	-	-	0.616552
b1949	fliQ	0	0	0	0	0.153276	0	0	0	0	0	0	0	0.0383191	-	-	-	-	-	-	-	-	-	-
b1950	fliR	0	0.150669	0	0	0.0525239	0	0	0.0430975	0.164803	0	0	0.0502231	0.013131	0.261453	-1.93538	0	1.04581	0	0	-	0.0646235	-	-
b1925	fliS	0.199257	0.192318	0	0	0.201128	0.110191	0.300183	0	0.105179	0	0	0.130525	0.152876	1.17124	0.228032	0	1.54092	0.844217	2.29981	-	0.623791	-0.244315	1.20151
b1926	fliT	0.111911	0	0.318542	0	0.225925	0.247553	0	0.0926891	0.118146	0	0	0.143484	0.11837	0.824964	-0.277596	0	1.57456	1.7253	0	-	0.65495	0.786844	-
b1920	fliY	56.8293	56.033	46.1195	28.7185	40.4582	55.5695	46.1018	28.1225	7.11537	0.73118	0.221453	52.994	42.712	0.805979	-0.311186	0.541921	0.76345	1.0486	0.869944	-0.883845	-0.389395	0.068465	-0.201005
b1921	fliZ	0.0741337	0.286208	0.140675	0.512064	0.673469	0.245981	0.967921	0.491202	0.156528	0.187342	0	0.167006	0.599859	3.59185	1.84473	3.06615	4.03262	1.47289	5.79574	1.61643	2.01172	0.558649	2.53499
b2321	flk	2.50423	2.02079	2.41494	1.53935	0.953085	0.635677	1.3194	0.782035	0.346721	0.0691628	0.0356105	2.31332	1.11188	0.480642	-1.05697	0.66543	0.411999	0.27479	0.570347	-0.587641	-1.27929	-1.8636	-0.810087
b2000	flu	2.13471	2.88199	1.96327	1.2923	0.594873	0.478002	0.749735	0.56404	0.553042	0.198574	0.0113602	2.32666	0.778726	0.334697	-1.57907	0.55543	0.255677	0.205446	0.322237	-0.848322	-1.96761	-2.28317	-1.63381
b1566	flxA	0.123035	0.356251	0.233469	0.607029	2.48381	3.67415	2.59495	2.24185	0.519559	0	0.106724	0.237585	2.33999	9.84904	3.29998	2.55499	10.4544	15.4646	10.9222	1.35332	3.38604	3.95089	3.44919
b3288	fmt	8.84242	11.3238	10.0266	10.6832	8.53362	7.68081	8.18766	5.07294	0.72859	0.109003	0.0374155	10.0643	8.77132	0.87153	-0.198377	1.0615	0.847911	0.763176	0.813537	0.0861	-0.238014	-0.389913	-0.29772
b1334	fnr	34.4381	40.264	36.9006	16.991	21.9315	24.2714	28.9684	15.2962	2.17911	0.045756	0	37.2009	23.0406	0.619356	-0.691159	0.456737	0.589544	0.652442	0.778702	-1.13057	-0.762329	-0.61608	-0.360856
b4699	fnrS	0.675168	0.977483	0.320297	0	0.340755	1.86688	0.678098	1.1184	1.42557	0	0	0.657649	0.721433	1.09699	0.133546	0	0.51814	2.83871	1.03109	-	-0.948586	1.50524	0.0441759
b0904	focA	3.90841	4.46236	5.01973	6.20827	6.83179	12.0722	13.6431	8.05325	1.76117	0.20075	0.0826896	4.4635	9.68883	2.17068	1.11815	1.3909	1.53059	2.70465	3.05659	0.476017	0.614089	1.43544	1.61192
b2492	focB	0.0963389	0.139476	0.365622	0.522847	0.145865	0.319659	0.193514	0.359061	0.0508531	0	0	0.200479	0.295471	1.47383	0.559568	2.60799	0.727585	1.59448	0.965259	1.38294	-0.458812	0.673083	-0.0510124
b0048	folA	4.26385	6.09073	6.95826	1.9354	2.06587	2.54659	2.74071	1.907	0.360112	0.143668	0.0739718	5.77095	2.32214	0.402385	-1.31335	0.335369	0.357977	0.441278	0.474914	-1.57618	-1.48206	-1.18024	-1.07426
b3058	folB	2.99698	2.35694	2.1063	1.53341	1.3445	0.736605	1.00333	0.919335	0.468733	0	0	2.48674	1.15446	0.464247	-1.10704	0.616634	0.540668	0.296213	0.403471	-0.697513	-0.887186	-1.75529	-1.30946
b2315	folC	3.80128	3.79327	4.15678	0.890054	0.585302	0.748223	1.26181	1.17396	0.714189	0.108544	0.0558872	3.91711	0.871347	0.222446	-2.16847	0.227222	0.149422	0.191014	0.322127	-2.13783	-2.74254	-2.38825	-1.6343
b0529	folD	12.4524	17.2087	14.5894	4.51473	3.18995	3.18231	2.65288	2.69558	0.497961	0.238396	0	14.7502	3.38497	0.229487	-2.12352	0.30608	0.216265	0.215748	0.179855	-1.70802	-2.20912	-2.21258	-2.4751
b2153	folE	75.2747	81.1521	70.0275	95.8793	77.0927	37.1978	33.7166	28.0579	9.61885	1.0817	0.159128	75.4848	60.9716	0.807734	-0.308048	1.27018	1.0213	0.492786	0.446668	0.345034	0.030408	-1.02097	-1.16273
b0142	folK	1.27915	1.89307	2.02275	0	0.172156	0.471591	0.256941	0.353147	0.0900281	0.143668	0	1.73166	0.225172	0.130033	-2.94305	0	0.0994168	0.272335	0.148379	-	-3.33037	-1.87654	-2.75264
b1606	folM	2.20645	1.63816	1.39564	1.61897	2.28428	2.75326	2.84106	1.82746	0.418094	0.0476572	0	1.74675	2.37439	1.35932	0.442883	0.926844	1.30773	1.57621	1.62648	-0.109601	0.387065	0.656463	0.701755
b3177	folP	2.26396	2.55706	2.14803	1.90126	1.60452	1.59829	1.45135	1.39635	0.305119	0.040576	0	2.32302	1.63886	0.705487	-0.503309	0.818445	0.690706	0.688025	0.624772	-0.289042	-0.533857	-0.539466	-0.678599
b2303	folX	18.5056	15.6829	13.1684	16.2563	18.1099	15.1011	14.9594	10.841	4.76502	0.0950511	0.0978798	15.7857	16.1067	1.02034	0.0290435	1.02982	1.14724	0.956633	0.947656	0.0423856	0.198163	-0.0639621	-0.0775641
b3924	fpr	5.31129	4.70354	5.61077	8.69891	8.51155	5.32936	3.46457	3.62805	0.635868	0	0.14249	5.20853	6.5011	1.24816	0.319806	1.67013	1.63416	1.0232	0.665172	0.739956	0.708545	0.0330847	-0.5882
b2374	frc	0.261425	0.315401	0.248038	0.225718	0.13194	0.144571	0.0984599	0.0541304	0	0.0275268	0	0.274955	0.150172	0.546171	-0.872576	0.820927	0.479861	0.525799	0.358095	-0.284675	-1.05931	-0.927416	-1.48159
b4154	frdA	1.92038	2.02795	1.75773	4.54788	4.33294	5.22251	3.81205	3.27462	1.35953	0.0570937	0.0391952	1.90202	4.47884	2.35478	1.23559	2.39108	2.27807	2.74576	2.00421	1.25766	1.18781	1.45721	1.00303
b4153	frdB	1.11302	0.966829	0.792014	3.45957	2.80867	3.38531	2.34748	1.84368	1.05752	0.0937561	0	0.957286	3.00026	3.13413	1.64806	3.61393	2.93399	3.53636	2.45222	1.85357	1.55287	1.82226	1.29409
b4152	frdC	0.930707	0.998105	1.27551	2.14289	3.65341	3.20252	2.07721	2.05559	0.873386	0	0	1.06811	2.76901	2.59244	1.37431	2.00625	3.42045	2.99831	1.94476	1.0045	1.77419	1.58415	0.959592
b4151	frdD	1.47916	1.75711	1.07955	3.25598	5.85737	4.40458	3.08544	2.45019	1.20121	0.0958454	0	1.43861	4.15084	2.88532	1.52873	2.26328	4.07155	3.0617	2.14474	1.17842	2.02558	1.61433	1.1008
b3844	fre	10.3139	11.4732	11.1679	13.2822	13.7634	12.503	10.8854	9.02496	2.46068	0.196339	0	10.985	12.6085	1.14779	0.198861	1.20913	1.25292	1.13819	0.990929	0.273964	0.325299	0.186741	-0.0131457
b3370	frlA	0	0	0	0	0	0	0	0	0	0	0	0	0	-	-	-	-	-	-	-	-	-	-
b3371	frlB	0.0799367	0.115729	0.113765	0.315513	0.32275	0.442059	0.200709	0.0331033	0	0	0.0346698	0.103144	0.320258	3.10497	1.63458	3.05896	3.12913	4.28586	1.94592	1.61304	1.64576	2.09958	0.960451
b4474	frlC	0.147642	0.0950004	0.0933877	0.0971246	0.496763	0.163296	0.247138	0.122283	0.207824	0	0	0.11201	0.25108	2.24159	1.16452	0.867106	4.43498	1.45786	2.20639	-0.205719	2.14893	0.543857	1.14169
b3374	frlD	0.104071	0.251116	0.0493706	0.205385	0.420192	0.287761	0.313566	0.215487	0.0549343	0	0	0.134852	0.306726	2.27453	1.18557	1.52303	3.11594	2.1339	2.32526	0.606949	1.63967	1.09349	1.21739
b3375	frlR	3.07335	1.51013	1.69656	4.19058	3.55345	2.53395	1.34692	1.11075	0	0	0.0484713	2.09335	2.90622	1.38831	0.473333	2.00185	1.69749	1.21048	0.643428	1.00134	0.763407	0.275574	-0.636149
b0356	frmA	4.86194	4.08827	3.11026	6.14232	5.24221	7.16989	3.81025	4.39291	3.81073	2.29597	0.351449	4.02016	5.59117	1.39078	0.475898	1.52788	1.30398	1.78348	0.947787	0.611533	0.382924	0.834699	-0.0773653
b0355	frmB	2.01051	2.08248	1.86103	1.45162	1.97989	2.16943	1.42824	2.43684	1.39776	0.619601	0.127608	1.98467	1.7573	0.885434	-0.175543	0.731417	0.997592	1.09309	0.719635	-0.451235	-0.00347788	0.128417	-0.474663
b0357	frmR	4.90172	3.72747	4.22792	5.42309	4.94776	5.5857	2.53609	4.42885	3.29306	1.87683	0.515382	4.2857	4.62316	1.07874	0.109347	1.26539	1.15448	1.30333	0.591755	0.339583	0.207243	0.382206	-0.756927
b0172	frr	63.0682	68.6578	52.6719	29.3798	26.7226	27.4153	26.0733	19.9831	7.12272	1.17372	0.445292	61.466	27.3977	0.445738	-1.16573	0.477984	0.434755	0.446024	0.424191	-1.06496	-1.20173	-1.16481	-1.23721
b0239	frsA	2.62686	2.94738	2.71042	5.34615	5.60136	4.467	4.51802	3.04593	0.658638	0.0829787	0.0854481	2.76155	4.98313	1.80447	0.851573	1.93592	2.02834	1.61757	1.63604	0.95302	1.0203	0.693826	0.710211
b2167	fruA	2.10157	1.91181	1.48973	2.47895	3.6818	6.94642	5.8711	5.20177	2.39716	0.183132	0.0209536	1.83437	4.74457	2.58649	1.37099	1.35139	2.00712	3.78682	3.20062	0.434445	1.00513	1.92099	1.67835
b2169	fruB	0.831413	0.767569	0.75454	0.249688	0.182439	0.279866	0.290442	0.119758	0	0.03045	0	0.784507	0.250609	0.319447	-1.64635	0.318273	0.232553	0.356742	0.370222	-1.65166	-2.10437	-1.48705	-1.43354
b2168	fruK	1.13224	1.13484	0.950305	1.0313	1.05496	1.54127	1.88067	1.51484	0.689607	0.0366828	0.075549	1.07246	1.37705	1.28401	0.360657	0.961622	0.98368	1.43713	1.75361	-0.0564577	-0.0237385	0.523194	0.810325
b3900	frvA	0	0.0883972	0	0.0903738	0.0924469	0	0	0	0	0	0	0.0294657	0.0457052	1.55113	0.633319	3.06708	3.13744	0	0	1.61687	1.64959	-	-
b3899	frvB	0.0563028	0	0	0.0833358	0.0568316	0	0.0282736	0.023316	0	0	0	0.0187676	0.0421102	2.24377	1.16593	4.44041	3.02817	0	1.50651	2.15069	1.59845	-	0.59121
b3897	frvR	0.0701047	0.0676633	0.0665147	0.0461175	0.165114	0.0258458	0.140818	0.0774177	0	0	0	0.0680942	0.0944738	1.3874	0.472381	0.67726	2.42478	0.379559	2.06799	-0.562217	1.27786	-1.3976	1.04823
b3898	frvX	0.267228	0.0736919	0.289764	0.150679	0.269737	0.168891	0.153364	0.0948548	0	0	0	0.210228	0.185668	0.883176	-0.179227	0.716743	1.28307	0.803373	0.729515	-0.480472	0.359602	-0.315858	-0.454991
b3947	frwA	0.0489976	0.0315275	0.0154962	0.0483487	0.0659437	0.0541924	0.0328068	0.0811632	0	0	0	0.0320071	0.0503229	1.57224	0.652824	1.51056	2.06028	1.69314	1.02499	0.595086	1.04284	0.7597	0.0356047
b3950	frwB	0	0.246407	0.121112	0	0.257696	0	0.128203	0	0	0	0	0.122506	0.0964746	0.787507	-0.344636	0	2.10353	0	1.0465	-	1.07281	-	0.0655716
b3949	frwC	0.0757139	0	0	0.112067	0	0.0418707	0.114064	0.0313545	0	0	0.0328383	0.025238	0.0670003	2.65474	1.40857	4.44041	0	1.65903	4.51953	2.15069	-	0.730343	2.17617
b3953	frwD	0.119788	0	0.113654	0.118202	0.120913	0.132488	0.120308	0.198425	0.126462	0	0.103908	0.0778139	0.122978	1.58041	0.660296	1.51903	1.55387	1.70263	1.5461	0.60315	0.635869	0.767764	0.628631
b2383	fryA	0.0982309	0.0790083	0.0776671	0.113085	0.181781	0.217291	0.295972	0.149157	0.0345679	0	0	0.0849688	0.202032	2.37772	1.24958	1.3309	2.13939	2.5573	3.4833	0.412403	1.0972	1.35462	1.80045
b2387	fryB	0	0.120936	0	0	0	0.138584	0	0.207555	0	0.105548	0	0.040312	0.034646	0.859447	-0.218519	0	0	3.43779	0	-	-	1.78148	-
b2386	fryC	0.0327568	0.063232	0.0310793	0	0.0330644	0.0362297	0	0.0271303	0	0.055186	0	0.042356	0.0173235	0.408998	-1.28983	0	0.78063	0.855361	0	-	-0.357289	-0.225394	-
b0825	fsaA	1.29577	0.535992	0.878155	1.70482	1.55707	1.22842	1.73519	1.0221	0.195423	0	0	0.903306	1.55638	1.72298	0.784903	1.88731	1.72375	1.35991	1.92094	0.916329	0.78555	0.443513	0.94181
b3946	fsaB	0.0617034	0.119109	0.0585437	0.121773	0.186849	0.136491	0.185914	0.153315	0.130282	0.0519766	0	0.0797854	0.157756	1.97726	0.983502	1.52625	2.34189	1.71072	2.33017	0.609992	1.22767	0.774606	1.22044
b0479	fsr	0.569189	0.807892	0.66711	1.28849	1.35185	2.14783	1.68135	1.41427	0.6009	0.084611	0	0.681397	1.61738	2.37362	1.24709	1.89096	1.98393	3.15209	2.4675	0.919118	0.988363	1.65631	1.30305
b1905	ftnA	12.5748	10.4711	7.17413	30.4936	74.9132	28.7251	10.9785	6.33065	1.21474	0	0	10.0733	36.2776	3.60135	1.84854	3.02716	7.43678	2.8516	1.08986	1.59796	2.89468	1.51177	0.124139
b1902	ftnB	9.17652	7.75962	5.93281	19.5524	13.1153	6.28726	3.58866	1.27793	0.0857325	0	0.0704423	7.62298	10.6359	1.39524	0.480515	2.56492	1.7205	0.824776	0.470769	1.35892	0.782826	-0.277925	-1.08691
b0094	ftsA	9.74259	9.2471	9.15155	14.9473	11.827	11.9927	8.41954	9.11468	6.11656	0.10906	0.168459	9.38042	11.7967	1.25758	0.330654	1.59346	1.26082	1.27848	0.897566	0.672165	0.334366	0.354432	-0.15591
b2748	ftsB	9.4567	12.9304	8.47396	9.20186	8.21974	7.98976	8.83817	4.89524	0.554642	0.442553	0	10.287	8.56238	0.832347	-0.264742	0.894511	0.79904	0.776682	0.859157	-0.16083	-0.323661	-0.364603	-0.219007
b3463	ftsE	6.11492	5.78393	7.19421	9.23193	7.96233	5.95165	4.54468	3.08941	0.64556	0.103019	0.106085	6.36435	6.92265	1.08772	0.12131	1.45057	1.25108	0.935154	0.714083	0.536618	0.323177	-0.0967242	-0.485835
b3178	ftsH	32.864	37.407	33.4255	50.3521	43.2779	33.148	29.3581	22.6535	8.22779	0.729446	0.512983	34.5655	39.034	1.12928	0.1754	1.45672	1.25206	0.958991	0.849346	0.542721	0.324299	-0.0604113	-0.235575
b0084	ftsI	4.60288	4.62118	4.67441	4.92993	5.93021	5.73045	5.73792	3.65902	1.34303	0.25329	0.100318	4.63282	5.58213	1.20491	0.268923	1.06413	1.28004	1.23692	1.23854	0.0896747	0.356191	0.306756	0.308635
b0890	ftsK	7.90534	8.08468	7.8017	5.24422	4.79602	5.20985	5.92388	4.55441	0.864847	0.0431292	0.0177651	7.93057	5.29349	0.667479	-0.583205	0.661266	0.604751	0.656932	0.746968	-0.596697	-0.725588	-0.606184	-0.420882
b0083	ftsL	2.01441	2.70035	1.91125	5.52147	3.38887	3.21819	2.92233	2.40992	0.354439	0	0	2.20867	3.76271	1.70361	0.768596	2.49991	1.53435	1.45707	1.32312	1.32187	0.617628	0.543072	0.403939
b3933	ftsN	7.8799	7.23548	7.59761	6.89291	5.20228	2.54394	3.16564	2.18723	0.539605	0.0358795	0.0369473	7.571	4.45119	0.587927	-0.766292	0.910437	0.687133	0.336011	0.418127	-0.135369	-0.541339	-1.57342	-1.25799
b3017	ftsP	4.45506	5.38885	5.16013	3.88223	3.47488	2.87965	3.22505	2.25224	0.427569	0.0243686	0.0752815	5.00135	3.36545	0.672909	-0.571517	0.776238	0.694788	0.575774	0.644836	-0.36543	-0.525355	-0.796426	-0.632996
b0093	ftsQ	6.25019	6.31752	6.58383	7.57572	5.06698	5.06216	5.04162	6.23641	3.79278	0.290192	0.0853795	6.38385	5.68662	0.890783	-0.166855	1.1867	0.793719	0.792964	0.789746	0.246957	-0.333301	-0.334673	-0.340539
b0089	ftsW	3.90745	5.19753	4.42391	1.23123	1.25948	3.15959	3.62761	3.2363	1.87192	0.0829787	0.0854481	4.50963	2.31948	0.514339	-0.95921	0.273023	0.279286	0.700631	0.804414	-1.8729	-1.84018	-0.513274	-0.31399
b3462	ftsX	5.0577	4.8443	4.61554	3.84781	4.05298	3.80045	3.41228	2.0785	0.366835	0	0.0334901	4.83918	3.77838	0.78079	-0.356994	0.795136	0.837535	0.785351	0.705137	-0.330726	-0.255779	-0.348591	-0.504026
b3464	ftsY	8.80975	7.71075	8.98161	11.3388	8.9201	4.93241	4.58886	2.87783	0.346605	0.0460931	0.0949296	8.5007	7.44504	0.875815	-0.191302	1.33387	1.04934	0.580235	0.539821	0.415614	0.0694781	-0.78529	-0.889446
b0095	ftsZ	32.9691	34.6297	32.9981	49.9369	41.3746	39.2122	34.0389	31.3919	27.2753	1.10609	0.307841	33.5323	41.1407	1.2269	0.295013	1.48922	1.23387	1.16939	1.01511	0.574554	0.303193	0.225751	0.0216339
b2800	fucA	0	0.365612	0.0599009	0.498383	0.191181	0.139655	0.253632	0.0522898	0	0	0	0.141838	0.270713	1.90861	0.932522	3.51376	1.34788	0.984613	1.78818	1.81301	0.430696	-0.0223716	0.838496
b2802	fucI	0.115064	0.155479	0.174675	0.11354	0.0464578	0.254526	0.208014	0.13342	0.218654	0.0193851	0.019962	0.148406	0.155635	1.04871	0.0686132	0.765064	0.313045	1.71507	1.40165	-0.386347	-1.67556	0.778266	0.48713
b2803	fucK	0.432098	0.444854	0.245982	0.739051	0.552465	0.669074	0.75222	0.453314	0.21288	0.0242655	0.0249876	0.374311	0.678203	1.81187	0.857477	1.97443	1.47595	1.78748	2.00961	0.981436	0.561643	0.837927	1.00692
b2799	fucO	0.640469	0.41211	0.67519	0.596877	0.897894	0.236124	0.321624	0.23576	0.0751279	0	0	0.575923	0.51313	0.89097	-0.166552	1.03638	1.55905	0.409993	0.55845	0.0515573	0.64067	-1.28633	-0.8405
b2801	fucP	0.0310393	0.0599166	0.0294498	0.0306282	0.0313308	0	0.0623479	0.0514157	0	0	0	0.0401352	0.0310767	0.774301	-0.369034	0.763125	0.78063	0	1.55345	-0.390008	-0.357289	-	0.635473
b2805	fucR	1.56462	1.18653	1.64355	5.62419	6.26084	2.16313	1.45916	1.06447	0.0589924	0	0	1.4649	3.87683	2.64649	1.40408	3.83931	4.27391	1.47664	0.996085	1.94085	2.09556	0.562318	-0.00565853
b2804	fucU	3.00066	1.58822	1.01023	7.068	11.1383	9.52815	8.36053	5.37136	3.37221	0.407683	0.167926	1.86637	9.02375	4.83493	2.27349	3.78704	5.96791	5.10519	4.47958	1.92107	2.57723	2.35196	2.16336
b1612	fumA	14.7905	14.0359	13.3268	15.7211	13.2511	9.08509	8.32462	6.88552	2.30551	0.167234	0.129159	14.0511	11.5955	0.825238	-0.277117	1.11885	0.943069	0.646576	0.592455	0.162021	-0.0845651	-0.629107	-0.755223
b4122	fumB	0.173714	0.215569	0.141273	0.0734631	0.125247	0.247027	0.199392	0.16443	0.0785968	0	0	0.176852	0.161282	0.911961	-0.132956	0.415393	0.708202	1.3968	1.12745	-1.26745	-0.497768	0.482124	0.173066
b1611	fumC	2.59119	2.24805	1.90603	1.35026	1.61634	0.966039	1.25736	1.03689	0.368839	0.0490499	0	2.24842	1.2975	0.577071	-0.79318	0.600537	0.718876	0.429652	0.559218	-0.735675	-0.476185	-1.21876	-0.838519
b0683	fur	28.3003	31.823	22.5062	33.9806	24.9607	16.5114	20.2365	12.8196	2.51392	0.308596	0.238335	27.5432	23.9223	0.868538	-0.20334	1.23372	0.906237	0.599473	0.73472	0.303015	-0.142039	-0.738232	-0.444734
b3340	fusA	337.486	357.419	305.427	246.988	143.003	69.0927	101.631	105.543	105.136	26.5307	6.10096	333.444	140.179	0.420396	-1.25018	0.740719	0.428866	0.207209	0.304791	-0.433002	-1.2214	-2.27084	-1.71411
b4140	fxsA	2.4028	1.82217	1.38414	2.7097	3.98454	2.08808	1.89611	1.42149	1.08715	0	0.074438	1.8697	2.66961	1.42782	0.513816	1.44926	2.1311	1.1168	1.01412	0.53532	1.0916	0.159366	0.0202328
b2661	gabD	1.60795	2.25987	1.87356	1.28046	2.2495	8.67376	5.66643	5.18688	1.51885	0.0712883	0.0489399	1.91379	4.46754	2.33439	1.22304	0.66907	1.17541	4.53223	2.96084	-0.57977	0.233168	2.18022	1.566
b2663	gabP	0.641892	0.535056	0.636704	0.431858	0.795175	7.22855	4.62996	4.71225	4.40475	0.245775	0.0253089	0.604551	3.27139	5.41127	2.43597	0.714345	1.31532	11.9569	7.65851	-0.485307	0.395409	3.57977	2.93706
b2662	gabT	2.29768	2.52567	3.1792	2.01534	2.44811	12.8829	9.74343	8.9865	5.42412	0.295698	0.138408	2.66752	6.77245	2.53886	1.34418	0.75551	0.917748	4.82955	3.65262	-0.404477	-0.12383	2.27189	1.86893
b3517	gadA	1.22543	1.4362	1.30109	0.978878	1.00133	5.51822	15.9411	12.4452	2.83383	0.0737325	0.0253089	1.32091	5.85989	4.43626	2.14934	0.741064	0.758063	4.1776	12.0683	-0.432329	-0.39961	2.06267	3.59315
b1493	gadB	2.80098	2.0839	2.29767	1.15162	1.29584	8.90661	23.8824	17.4232	3.51148	0	0	2.39419	8.80911	3.67938	1.87946	0.481007	0.541245	3.7201	9.97516	-1.05587	-0.885646	1.89534	3.31834
b1492	gadC	1.43699	1.59242	1.03517	1.78557	1.90712	9.74206	27.154	23.4947	10.4789	0.291407	0	1.35486	10.1472	7.48947	2.90486	1.3179	1.40761	7.19046	20.0419	0.398246	0.493249	2.84608	4.32495
b3512	gadE	1.39518	0.822916	0.441244	2.67692	2.73832	13.6307	33.4739	13.8664	2.53667	0	0	0.886445	13.1299	14.8119	3.88869	3.01983	3.0891	15.3768	37.7619	1.59447	1.62719	3.94268	5.23886
b3515	gadW	5.21818	4.4949	2.44886	2.76832	7.476	17.1281	15.6098	5.53015	1.42165	0.0945288	0	4.05398	10.7455	2.65062	1.40633	0.682864	1.84411	4.22501	3.85048	-0.550329	0.882928	2.07895	1.94504
b3516	gadX	6.84099	5.88507	3.10424	7.43522	15.0114	30.649	29.1755	7.71884	1.09902	0.0835157	0.0860012	5.27676	20.5678	3.8978	1.96266	1.40905	2.84481	5.80829	5.52905	0.494722	1.50833	2.53811	2.46703
b4452	gadY	0.392766	1.13726	0	1.16269	1.18936	1.73763	0.788941	0.97591	0.829297	0.330851	0	0.51001	1.21966	2.39144	1.25788	2.27975	2.33204	3.40705	1.54691	1.18887	1.22159	1.76853	0.629392
b0759	galE	4.22146	3.99684	4.7682	1.70589	1.50153	2.84589	2.18046	0.965664	0.212222	0	0	4.32883	2.05844	0.475519	-1.07242	0.394077	0.346868	0.657426	0.503706	-1.34345	-1.52754	-0.605101	-0.989346
b0757	galK	2.98885	3.02214	2.53196	2.63328	1.54438	2.43995	2.35858	1.41456	0.300512	0.0299725	0.0308645	2.84765	2.24405	0.788034	-0.34367	0.92472	0.542334	0.856829	0.828253	-0.112912	-0.882747	-0.222921	-0.271856
b0756	galM	10.4083	10.0837	9.8753	23.4864	21.6464	15.8993	12.6231	6.37594	1.11955	0.264681	0	10.1224	18.4138	1.81911	0.86323	2.32023	2.13846	1.5707	1.24704	1.21427	1.09657	0.651408	0.318503
b2943	galP	3.39909	4.2423	3.89227	5.43591	5.38314	5.96329	5.67992	3.51906	1.36114	0.0493666	0	3.84456	5.61557	1.46065	0.546615	1.41393	1.4002	1.5511	1.47739	0.499706	0.485631	0.633293	0.563055
b2837	galR	1.58478	1.75903	1.9923	3.7531	2.87939	2.89212	1.98957	1.31257	0.209134	0.0667478	0.0343671	1.7787	2.87855	1.61834	0.694515	2.11002	1.61882	1.62597	1.11855	1.07726	0.694939	0.701303	0.161632
b2151	galS	0.35349	0.94772	0.670775	0.0775129	0.118936	0.130322	0	0.097591	0.0414648	0	0.0340697	0.657328	0.0816929	0.12428	-3.00833	0.117921	0.180939	0.198261	0	-3.0841	-2.46642	-2.33453	-
b0758	galT	3.47557	2.37456	3.594	0.578012	0.709525	1.25256	1.01974	0.743906	0.206135	0	0	3.14804	0.889959	0.282702	-1.82264	0.18361	0.225386	0.397885	0.323929	-2.44528	-2.14953	-1.32958	-1.62625
b1236	galU	16.555	16.9337	13.9999	16.8241	14.1676	27.8136	28.6452	24.5539	15.6251	1.44	0.624361	15.8295	21.8626	1.38113	0.465845	1.06283	0.895009	1.75707	1.8096	0.0879061	-0.160027	0.81317	0.855672
b1779	gapA	390.372	362.434	309.112	116.181	76.7026	98.4845	115.076	91.5661	42.0833	4.04602	0.213663	353.973	101.611	0.287058	-1.80058	0.328219	0.216691	0.278226	0.325098	-1.60727	-2.20629	-1.84567	-1.62105
b3128	garD	0.260011	0.276051	0.271365	0.307881	0.288698	0.373851	0.208911	0.21535	0.0548993	0.0438046	0	0.269142	0.294835	1.09546	0.131539	1.14393	1.07266	1.38904	0.776211	0.194002	0.10119	0.474093	-0.36548
b3124	garK	0.784846	0.516487	0.710807	0.844857	0.720197	1.02589	1.07489	0.73868	0.0376624	0.0300511	0	0.670713	0.916457	1.36639	0.450372	1.25964	1.07378	1.52954	1.60261	0.333011	0.102696	0.613102	0.68042
b3126	garL	0.212196	0.0512015	0	0.0523464	0.321283	0.35204	0.159837	0.131811	0	0	0	0.0877991	0.221377	2.5214	1.33423	0.596207	3.6593	4.00961	1.82049	-0.746115	1.87157	2.00346	0.864328
b3127	garP	0.0612409	0	0.0290524	0.0302149	0	0.0677338	0.0615067	0	0.0323264	0	0	0.0300978	0.0398638	1.32448	0.405425	1.00389	0	2.25046	2.04356	0.00560561	-	1.17022	1.03109
b3125	garR	0.138623	0.490584	0.394574	0.866321	1.49254	2.45313	1.16021	1.37775	0.731733	0.155695	0	0.341261	1.49305	4.3751	2.12932	2.53859	4.3736	7.18843	3.39977	1.34403	2.12882	2.84568	1.76544
b2094	gatA	87.208	87.3982	66.108	26.3956	6.9327	0.699666	0.181526	0.224546	0.0954058	0.076125	0	80.2381	8.55236	0.106587	-3.22989	0.328966	0.0864016	0.00871988	0.00226235	-1.60399	-3.5328	-6.84148	-8.78796
b2093	gatB	127.865	137.71	76.966	89.4128	44.2801	1.11355	0.577816	0.119125	0.303686	0	0.124762	114.18	33.8461	0.296426	-1.75425	0.783084	0.387808	0.00975258	0.00506056	-0.352761	-1.36658	-6.68	-7.62649
b2091	gatD	41.6332	44.05	34.4331	20.6184	9.71314	0.955698	0.591706	0.683137	0.290254	0.0661702	0.0340697	40.0388	7.96975	0.199051	-2.32879	0.514962	0.242593	0.0238693	0.0147783	-0.957463	-2.04339	-5.3887	-6.08037
b2096	gatY	112.259	114.351	103.107	23.5044	16.1256	10.6862	7.06167	4.99154	0.353471	0	0	109.906	14.3445	0.130516	-2.9377	0.213859	0.146722	0.0972307	0.064252	-2.22527	-2.76885	-3.36244	-3.96012
b2095	gatZ	128.887	133.958	110.034	29.0962	10.9122	4.90447	3.90095	2.57356	0.341707	0.027265	0	124.293	12.2035	0.0981832	-3.34838	0.234094	0.0877946	0.039459	0.0313851	-2.09484	-3.50972	-4.6635	-4.99378
b0124	gcd	6.05024	7.24169	6.04852	7.85897	14.7501	24.8198	22.435	15.4436	2.07498	0.100778	0.0889518	6.44682	17.466	2.70924	1.43789	1.21905	2.28797	3.84993	3.48001	0.285753	1.19407	1.94483	1.79909
b0507	gcl	0.091741	0.0442731	0.108804	0.135789	0.300958	0.32977	0.345522	0.132971	0.169491	0	0.0596841	0.0816059	0.27801	3.40673	1.76839	1.66396	3.68795	4.041	4.23403	0.734621	1.88282	2.01471	2.08203
b2808	gcvA	1.60362	1.80573	2.07093	1.80215	2.24816	1.5273	2.81851	1.1437	0.188107	0	0	1.82676	2.09903	1.14905	0.200437	0.986532	1.23068	0.83607	1.5429	-0.0195629	0.29946	-0.258305	0.625646
b4443	gcvB	1.59406	1.92318	2.45769	128.785	44.4494	22.2586	21.8133	27.0652	13.8836	11.2457	7.77786	1.99164	54.3265	27.2773	4.76963	64.6627	22.3179	11.176	10.9524	6.01486	4.48013	3.48234	3.45318
b2904	gcvH	19.0062	14.6958	15.7415	17.9256	17.4889	3.83262	5.0622	6.17491	3.104	0.0884537	0	16.4812	11.0773	0.67212	-0.573208	1.08764	1.06114	0.232545	0.307151	0.121205	0.0856183	-2.10442	-1.70298
b2903	gcvP	10.4643	11.5407	10.6434	5.63986	5.32433	2.70473	3.94114	4.82803	2.7318	0.0838355	0.0369988	10.8828	4.40251	0.404539	-1.30565	0.518236	0.489243	0.248533	0.362144	-0.94832	-1.03138	-2.00849	-1.46537
b2479	gcvR	9.92627	10.8212	8.33387	17.1233	16.5069	11.6105	12.121	5.9146	1.20625	0.120309	0	9.6938	14.3404	1.47934	0.564957	1.76642	1.70284	1.19773	1.25039	0.820828	0.767939	0.260302	0.322376
b2905	gcvT	13.2923	12.8654	11.7968	25.422	15.1885	3.5515	3.075	3.74188	2.79869	0.15726	0	12.6515	11.8092	0.933425	-0.0993936	2.0094	1.20053	0.280718	0.243054	1.00677	0.263669	-1.83281	-2.04065
b1761	gdhA	28.3166	29.3267	26.9531	17.1971	13.3549	12.3795	10.8137	8.03593	1.02751	0.0256206	0	28.1988	13.4363	0.476485	-1.0695	0.609854	0.473598	0.439008	0.383482	-0.713465	-1.07827	-1.18768	-1.38277
b0987	gfcA	0.40178	0.387788	0.254137	0.264306	0.540738	0.592504	1.47959	0.554615	0	0	0	0.347902	0.719284	2.06749	1.04788	0.759715	1.55428	1.70308	4.25289	-0.396469	0.63625	0.768144	2.08844
b0986	gfcB	0.126856	0	0.06018	0.125176	0.192071	0.140306	0.0637033	0.262667	0.133924	0	0	0.0623454	0.130314	2.0902	1.06364	2.00779	3.08076	2.25046	1.02178	1.00561	1.62329	1.17022	0.0310864
b0985	gfcC	0.109511	0.0528487	0.0519516	0.0540305	0.16581	0.181683	0.274966	0	0	0	0	0.0714372	0.169122	2.36743	1.24332	0.756335	2.32105	2.54325	3.84906	-0.402902	1.21478	1.34667	1.94451
b0984	gfcD	0.136419	0.112858	0.110942	0.173073	0.0983571	0.193991	0.176157	0.225974	0.0822966	0.0328325	0	0.120073	0.160395	1.33581	0.417711	1.44139	0.819143	1.61561	1.46708	0.527465	-0.287813	0.692079	0.552946
b0983	gfcE	0.358628	0.242297	0.27221	0.0707756	0.144798	0.277655	0.396202	0.326731	0.0378608	0	0	0.291045	0.222358	0.763999	-0.388358	0.243178	0.497512	0.953994	1.36131	-2.03992	-1.0072	-0.0679478	0.444996
b3447	ggt	2.95454	3.75693	3.09246	3.44759	4.85213	11.7225	11.0216	9.12791	5.19858	1.71845	0.0813605	3.26798	7.76097	2.37485	1.24784	1.05496	1.48475	3.58709	3.37261	0.0771901	0.570221	1.84281	1.75387
b4128	ghoS	0.275998	0	0	0.408514	0.83577	1.83156	2.91055	1.14296	0.728436	0.116245	0	0.0919993	1.4966	16.2675	4.02392	4.44041	9.08452	19.9084	31.6367	2.15069	3.18341	4.31531	4.98353
b4559	ghoT	0.236114	0	0.224023	0	0	2.08918	0.948554	0.782232	0	0	0	0.153379	0.759432	4.95135	2.30782	0	0	13.621	6.18439	-	-	3.76776	2.62863
b1033	ghrA	7.316	7.01919	5.70183	9.53955	9.84628	8.09166	5.42334	4.21992	0.321817	0.110048	0.0377745	6.67901	8.22521	1.2315	0.300418	1.42829	1.47421	1.21151	0.811998	0.514287	0.559945	0.276802	-0.300452
b3553	ghrB	13.9654	16.2315	13.2104	21.2293	19.9807	11.2714	10.867	10.0036	4.56028	0.70654	0.109135	14.4691	15.8371	1.09455	0.130332	1.46722	1.38092	0.778999	0.751047	0.553082	0.465629	-0.360307	-0.413025
b4064	ghxP	11.8697	14.7004	13.5603	5.04955	0.305643	0.0334903	0.0608228	0.175553	1.21474	0.127533	0.18386	13.3768	1.36238	0.101846	-3.29554	0.377485	0.0228488	0.00250361	0.00454688	-1.40551	-5.45174	-8.64177	-7.78091
b4464	ghxQ	0.298813	0.374928	0.340213	0.324341	0.271457	0.49574	0.360131	0.272236	0.126184	0	0	0.337985	0.362917	1.07377	0.102683	0.959632	0.803164	1.46675	1.06553	-0.0594463	-0.316234	0.552626	0.0915654
b2975	glcA	0.922837	0.703183	0.714288	1.27007	1.86301	2.39054	1.85368	1.12638	0.640955	0.102284	0.0421314	0.780103	1.84432	2.36421	1.24136	1.62808	2.38816	3.06438	2.3762	0.703171	1.2559	1.6156	1.24866
b2976	glcB	2.12611	1.87047	2.30286	2.37644	3.91232	5.88922	4.83758	3.92701	1.66853	0.0316983	0.0652833	2.09981	4.25389	2.02584	1.01852	1.13174	1.86317	2.80464	2.30381	0.178543	0.897763	1.48782	1.20402
b2980	glcC	2.19209	2.01254	2.28274	4.80093	4.96503	2.4245	2.2553	1.90413	0.169333	0	0	2.16246	3.61144	1.67006	0.739902	2.22013	2.29601	1.12118	1.04293	1.15064	1.19913	0.165014	0.0606467
b2979	glcD	0.24525	0.368214	0.413672	0.457114	0.852682	0.874032	0.903151	0.519096	0	0	0	0.342378	0.771745	2.25407	1.17253	1.33511	2.49047	2.55283	2.63787	0.416963	1.31642	1.3521	1.39938
b4468	glcE	0.388286	0.337287	0.221041	0.306515	0.940638	0.901851	0.350974	0.353752	0	0	0	0.315538	0.624994	1.98073	0.986029	0.971404	2.98106	2.85814	1.1123	-0.0418568	1.57582	1.51507	0.153549
b4467	glcF	0.734791	0.773674	0.602095	0.72506	1.17996	1.3668	1.30824	1.16184	0.211562	0.056269	0	0.70352	1.14502	1.62755	0.702705	1.03062	1.67723	1.94281	1.85956	0.0435084	0.746079	0.958144	0.89496
b2977	glcG	1.41551	1.85415	0.959305	1.89561	3.46996	3.69032	3.45259	2.51224	0.640447	0	0	1.40966	3.12712	2.21836	1.14949	1.34473	2.46156	2.61788	2.44924	0.427321	1.29958	1.3884	1.29234
b3945	gldA	0.370333	0.643384	0.421642	0.950113	0.785002	1.55646	0.781073	0.766807	0.508254	0.0311954	0	0.478453	1.01816	2.12803	1.08952	1.9858	1.64071	3.25312	1.6325	0.989723	0.71432	1.70182	0.707081
b2036	glf	17.5908	18.3364	10.2248	4.3486	3.92501	2.82621	4.27731	4.32479	6.37273	1.24781	0.160619	15.384	3.84428	0.249888	-2.00065	0.28267	0.255136	0.183711	0.278036	-1.82281	-1.97066	-2.44449	-1.84666
b3429	glgA	10.2048	11.0049	10.2231	7.79132	7.9125	16.4257	10.9075	9.63242	2.79866	0.096046	0.0494522	10.4776	10.7593	1.02688	0.0382678	0.743616	0.755181	1.56769	1.04103	-0.42737	-0.405105	0.648641	0.0580156
b3432	glgB	22.143	18.7387	15.5839	8.50018	15.7682	12.5863	9.5337	5.78819	1.10472	0.141663	0.113462	18.8218	11.5971	0.616151	-0.698643	0.451613	0.837762	0.668707	0.506523	-1.14684	-0.255387	-0.580553	-0.9813
b3430	glgC	15.8975	16.5616	14.6644	13.6638	17.9571	23.3393	13.147	10.8418	2.5308	0.0531405	0.109444	15.7078	17.0268	1.08397	0.116324	0.869874	1.14319	1.48584	0.836971	-0.201122	0.193071	0.571277	-0.256751
b3428	glgP	9.7153	10.4564	9.66126	7.49471	7.11059	16.4688	10.9981	9.89921	3.96517	0.084369	0.10136	9.94434	10.5181	1.05769	0.0809206	0.753666	0.715039	1.6561	1.10597	-0.408002	-0.483906	0.727789	0.145308
b3049	glgS	4.90172	3.94252	3.48803	20.9595	39.7882	88.098	69.9475	60.2201	26.3053	3.44085	0.177162	4.11076	54.6983	13.3061	3.73402	5.0987	9.67905	21.4311	17.0157	2.35013	3.27487	4.42163	4.0888
b3431	glgX	10.6622	11.5898	9.743	2.96223	6.10215	7.41906	4.84481	4.21822	0.852415	0.052319	0.0179587	10.665	5.33206	0.49996	-1.00012	0.277753	0.572166	0.695647	0.454273	-1.84813	-0.805493	-0.523573	-1.13837
b2388	glk	5.96842	8.17102	5.98407	4.51101	4.78539	5.19669	4.50637	3.15527	0.759687	0.106969	0.183588	6.70784	4.74987	0.708107	-0.49796	0.672499	0.713404	0.77472	0.671807	-0.572396	-0.487209	-0.368254	-0.573882
b3176	glmM	10.8764	11.8836	11.1021	17.5456	15.1109	8.9208	7.73245	5.56689	1.06438	0.102942	0.0795045	11.2874	12.3275	1.09215	0.127167	1.55445	1.33875	0.790335	0.685054	0.636404	0.420885	-0.339464	-0.545711
b3729	glmS	24.7007	25.802	23.0544	16.1535	17.9443	13.8574	12.3815	8.80471	2.735	0.225753	0.096863	24.519	15.0842	0.615203	-0.700866	0.658817	0.731852	0.565168	0.504975	-0.602051	-0.450376	-0.823249	-0.985715
b3730	glmU	18.784	20.6335	17.3694	22.1834	16.5527	10.7835	8.44455	5.95139	1.07022	0.0753471	0.0775894	18.929	14.491	0.765549	-0.385434	1.17193	0.874465	0.569681	0.446118	0.228887	-0.193527	-0.811774	-1.1645
b4441	glmY	44.1958	24.3445	34.0967	49.7777	34.2468	48.8816	91.6896	76.352	51.1354	15.7941	3.8724	34.2124	56.1489	1.64119	0.714741	1.45496	1.00101	1.42877	2.68002	0.540982	0.00145015	0.514774	1.42224
b4456	glmZ	51.5553	30.6215	50.4203	42.0677	35.0266	32.239	31.6649	27.2623	15.4909	10.69	2.75204	44.199	35.2495	0.797518	-0.32641	0.951779	0.792474	0.729405	0.716416	-0.0713019	-0.335564	-0.455209	-0.481131
b3870	glnA	110.744	144.969	120.394	49.9472	17.0017	6.22045	10.3945	11.5253	23.2297	6.74006	0.72927	125.369	20.891	0.166636	-2.58523	0.398401	0.135613	0.0496172	0.0829116	-1.32771	-2.88243	-4.33302	-3.59228
b2553	glnB	10.2723	12.714	10.0903	8.34755	6.34328	6.81686	6.43291	6.60616	3.82752	0.407201	0.10483	11.0256	6.98515	0.633542	-0.658489	0.757109	0.575325	0.618279	0.583454	-0.401427	-0.797551	-0.693671	-0.777309
b0167	glnD	2.18608	1.99191	2.04513	3.04714	4.53668	3.24635	3.43922	2.74755	0.355058	0.0257549	0	2.07438	3.56735	1.71972	0.782174	1.46894	2.18701	1.56498	1.65795	0.554779	1.12896	0.646143	0.729403
b3053	glnE	3.25055	3.35947	3.88924	4.30033	5.72012	4.4383	3.308	2.3825	0.485898	0.0484627	0	3.49975	4.44169	1.26914	0.343855	1.22875	1.63443	1.26818	0.945209	0.297194	0.708792	0.342755	-0.0812949
b3868	glnG	4.2906	4.14118	4.5935	0.400493	0.585256	0.929861	1.48493	0.720331	1.04059	0.195364	0	4.34176	0.850136	0.195805	-2.35251	0.092242	0.134797	0.214167	0.342012	-3.43843	-2.89114	-2.22319	-1.54788
b0811	glnH	35.5364	30.9165	28.7292	59.3255	65.7158	41.8476	37.7803	30.6116	16.0701	3.32093	0.474966	31.7274	51.1673	1.61272	0.689494	1.86985	2.07127	1.31897	1.19078	0.902923	1.05051	0.399416	0.251908
b0450	glnK	1.45021	1.86628	2.40791	0.954005	0.487944	0	0	0.100093	0.127584	0	0	1.90813	0.360487	0.188921	-2.40414	0.499968	0.255718	0	0	-1.00009	-1.96737	-	-
b3869	glnL	6.23034	8.34355	8.60832	0.576359	0.864717	0.775226	0.86039	1.03204	1.23327	0.0328012	0.0675548	7.7274	0.769173	0.0995384	-3.3286	0.0745864	0.111903	0.100322	0.111343	-3.74494	-3.15968	-3.3173	-3.16692
b0810	glnP	10.2274	9.75159	8.93915	6.60565	6.38178	7.67828	7.34589	7.28995	4.97326	0.678771	0.161301	9.63939	7.0029	0.726488	-0.460988	0.685278	0.662053	0.796553	0.762071	-0.545239	-0.594982	-0.328158	-0.392003
b0809	glnQ	11.3717	11.4671	12.5608	6.25257	5.71071	6.13225	7.50041	7.73158	5.73386	1.14377	0.196302	11.7999	6.39898	0.542292	-0.882858	0.529884	0.483963	0.519688	0.635634	-0.916252	-1.04703	-0.944283	-0.653732
b0680	glnS	19.6874	21.3711	19.4012	16.6411	12.7361	8.49811	7.69218	5.4285	1.08845	0.0827127	0.0638807	20.1532	11.3919	0.565262	-0.823008	0.825726	0.631963	0.421674	0.381684	-0.276265	-0.662087	-1.2458	-1.38955
b0670	glnU	8.27993	8.52436	9.42711	0	3.34308	0	0	1.37155	0	0	0.478817	8.7438	0.83577	0.0955842	-3.38708	0	0.382337	0	0	-	-1.38708	-	-
b0665	glnV	4.96796	5.32772	4.18983	0.544686	0.55718	1.22104	0.554391	0	1.1655	0.46498	0	4.8285	0.719324	0.148974	-2.74686	0.112806	0.115394	0.252881	0.114816	-3.14808	-3.11536	-1.98347	-3.1226
b0668	glnW	6.07195	1.59832	5.23728	0.544686	0.55718	0	0	1.37155	0	0	0.478817	4.30252	0.275466	0.0640244	-3.96523	0.126597	0.129501	0	0	-2.98169	-2.94897	-	-
b0664	glnX	1.10399	0.532772	2.09491	1.08937	1.67154	1.22104	0	0.457183	0.582749	0	0	1.24389	0.995487	0.8003	-0.321387	0.875776	1.3438	0.981627	0	-0.191366	0.426315	-0.0267527	-
b1651	gloA	15.5562	17.7268	14.9501	16.8357	15.0945	14.8745	10.5838	7.06555	2.11909	0.0845417	0.0870577	16.0777	14.3471	0.892363	-0.164298	1.04715	0.938847	0.925162	0.658293	0.0664657	-0.0910375	-0.112222	-0.603199
b0212	gloB	3.02976	2.81981	2.25862	2.98964	3.44049	4.48792	4.12966	3.09189	2.3418	0.455742	0	2.70273	3.76193	1.3919	0.477054	1.10615	1.27297	1.66051	1.52796	0.145552	0.348197	0.73163	0.611606
b2241	glpA	0	0.0726508	0.0952234	0.0247584	0.0759791	0.0555018	0.100798	0	0	0.0211354	0	0.055958	0.0642594	1.14835	0.199562	0.442446	1.35779	0.991846	1.80132	-1.17643	0.441256	-0.0118118	0.849055
b2242	glpB	0.0648891	0.0626293	0.0307831	0	0.163746	0.0358844	0.097756	0.0806152	0	0	0	0.0527672	0.0743467	1.40896	0.494628	0	3.10318	0.680051	1.85259	-	1.63375	-0.556284	0.889545
b2243	glpC	0.0686516	0	0.032568	0.135485	0.0692963	0.0759301	0.103424	0.0568597	0	0	0.0297752	0.0337398	0.0960339	2.8463	1.50909	4.01557	2.05384	2.25046	3.06534	2.00561	1.03832	1.17022	1.61605
b3426	glpD	0.542826	0.366746	0.386271	1.39266	2.1917	4.05255	2.97124	1.73092	0.200574	0.0228628	0	0.431948	2.65204	6.13972	2.61817	3.22413	5.07399	9.38204	6.87871	1.68891	2.34312	3.2299	2.78214
b3425	glpE	6.64088	6.89335	6.06304	5.81109	4.17372	2.35593	2.8944	1.868	0.396841	0	0	6.53243	3.80879	0.583058	-0.778288	0.889577	0.638924	0.360652	0.443082	-0.168809	-0.646285	-1.47132	-1.17436
b3927	glpF	0.386724	0.513227	0.412785	0.858605	0.927094	0.695053	0.728254	0.800746	0.0510337	0	0.0419319	0.437578	0.802251	1.83339	0.874513	1.96217	2.11869	1.58841	1.66428	0.972453	1.08317	0.667581	0.734899
b3424	glpG	5.9549	6.31752	5.55657	4.32205	3.62637	3.37477	2.22424	2.20109	0.883251	0.124368	0.128069	5.943	3.38686	0.56989	-0.811243	0.72725	0.610191	0.567857	0.374263	-0.459476	-0.712666	-0.8164	-1.41788
b3926	glpK	0.920969	0.78432	1.20791	1.22952	1.47645	1.85747	2.20359	1.57043	0.571929	0.0684519	0.0234963	0.971066	1.69176	1.74217	0.800882	1.26615	1.52044	1.91281	2.26925	0.340449	0.604493	0.935697	1.18222
b2239	glpQ	1.06295	0.76945	0.900462	1.83553	1.64772	1.80546	1.41071	1.00614	0.32062	0	0.0329298	0.910954	1.67485	1.83857	0.878585	2.01495	1.80878	1.98194	1.54861	1.01075	0.85502	0.986914	0.63097
b2240	glpT	0.240634	0.0580636	0.114156	0.0890428	0.33398	0.232879	0.241679	0.149477	0.0317551	0.0253376	0	0.137618	0.224395	1.63056	0.705372	0.64703	2.42686	1.69221	1.75616	-0.628097	1.27909	0.75891	0.812422
b3925	glpX	2.34571	2.81051	2.72443	2.03529	1.63292	1.61032	1.58413	1.07189	0.811233	0.238475	0.105245	2.62688	1.71567	0.653119	-0.614581	0.774794	0.621621	0.613016	0.603047	-0.368116	-0.685894	-0.706002	-0.729658
b2556	glrK	0.94462	1.27089	1.14068	1.9772	2.08035	1.89958	1.92619	1.06687	0.392855	0	0.0496601	1.11873	1.97083	1.76167	0.816943	1.76737	1.85956	1.69798	1.72177	0.821602	0.894963	0.763823	0.783889
b2554	glrR	1.07172	1.65503	1.27831	0.966878	1.39086	1.52401	1.53767	1.29341	0.420243	0.0257935	0	1.33502	1.35485	1.01486	0.0212795	0.724244	1.04183	1.14157	1.1518	-0.465452	0.0591203	0.191015	0.203885
b0485	glsA	2.45437	1.31135	1.41384	3.24357	4.6894	21.4743	25.5305	8.31268	0.508968	0	0.0380177	1.72652	13.7345	7.95499	2.99186	1.87867	2.7161	12.4379	14.7873	0.909714	1.44154	3.63667	3.88629
b1524	glsB	1.94093	3.02288	2.55303	0.827028	0.35621	1.07335	0.974675	1.05952	0.325987	0	0	2.50561	0.807817	0.322403	-1.63306	0.33007	0.142165	0.42838	0.388996	-1.59916	-2.81436	-1.22304	-1.36217
b0720	gltA	82.5231	81.1857	66.1841	51.4594	59.0993	85.0397	85.2795	59.5414	9.78092	1.09957	0.469487	76.631	70.2195	0.916333	-0.126057	0.671522	0.771219	1.10973	1.11286	-0.574493	-0.374787	0.150209	0.15427
b3212	gltB	84.4704	83.2171	82.9515	55.7878	50.5499	25.6788	24.3758	22.2256	4.81513	0.154298	0.0397225	83.5464	39.0981	0.467981	-1.09548	0.667746	0.605053	0.30736	0.291764	-0.582628	-0.724868	-1.702	-1.77713
b3213	gltD	63.8065	68.5909	69.5037	49.2038	41.493	22.2069	19.7313	21.9738	7.23793	0.145593	0	67.3004	33.1587	0.492698	-1.02122	0.731107	0.616534	0.329967	0.293183	-0.451845	-0.697746	-1.59961	-1.77013
b3214	gltF	3.79605	2.68339	2.43493	0.896877	0.593644	0.0591341	0.161093	0.132846	0	0.0900746	0	2.97146	0.427687	0.143932	-2.79654	0.301831	0.199782	0.0199007	0.0542134	-1.72819	-2.3235	-5.65104	-4.20521
b0655	gltI	16.735	16.9771	13.1036	16.7353	20.0253	22.3902	18.3438	12.0348	4.55931	0.265264	0.273158	15.6052	19.3736	1.24148	0.312066	1.07242	1.28325	1.43479	1.17549	0.100864	0.359797	0.520838	0.23326
b0654	gltJ	2.75998	3.35647	2.72339	1.68853	1.28151	1.83156	1.33054	1.41727	0.349649	0	0	2.94661	1.53303	0.52027	-0.942667	0.57304	0.434911	0.621581	0.451549	-0.803293	-1.20121	-0.685985	-1.14705
b0653	gltK	2.42419	2.69074	2.30005	0.956836	1.03996	1.27358	1.46083	1.0541	0.319907	0.102102	0	2.47166	1.1828	0.478544	-1.06328	0.387123	0.420753	0.515271	0.591031	-1.36914	-1.24896	-0.956596	-0.758694
b0652	gltL	3.43684	3.09963	3.95578	1.83465	2.04735	2.24334	2.99907	3.03317	0.535325	0	0.146617	3.49742	2.2811	0.652225	-0.616559	0.524573	0.585389	0.641429	0.857509	-0.930784	-0.772533	-0.640639	-0.221776
b4077	gltP	2.08438	1.59142	1.29875	6.35453	12.3411	16.6193	12.2794	10.049	2.66032	0.104824	0.0269859	1.65818	11.8986	7.17567	2.84311	3.83222	7.44256	10.0226	7.40531	1.93818	2.8958	3.32519	2.88856
b3653	gltS	1.76272	1.70133	1.60813	4.38189	4.41397	3.52429	3.54074	1.90917	1.35991	0.0571095	0.117618	1.69073	3.96523	2.34528	1.22976	2.59172	2.61069	2.08448	2.09421	1.37391	1.38443	1.05969	1.06641
b3969	gltT	103.481	151.918	161.741	29.0208	20.3408	19.8785	37.196	24.3587	7.47473	0.91756	0.472433	139.047	26.609	0.191367	-2.38558	0.208713	0.146287	0.142963	0.267507	-2.26041	-2.77312	-2.80629	-1.90235
b3757	gltU	36.4906	28.9118	32.555	4.29938	3.84825	1.80714	6.01699	4.05978	1.14996	0.91756	0	32.6524	3.99294	0.122286	-3.03167	0.131671	0.117855	0.0553446	0.184274	-2.92499	-3.08491	-4.17541	-2.44008
b4008	gltV	37.5799	27.3348	38.2392	14.5104	6.04726	4.81903	6.56399	7.21739	2.8749	0.91756	1.88973	34.3846	7.98518	0.232231	-2.10637	0.422004	0.175871	0.140151	0.190899	-1.24467	-2.50741	-2.83495	-2.38912
b2590	gltW	76.7936	114.596	149.339	19.3472	17.592	14.4571	32.273	19.3967	8.04971	2.2939	1.4173	113.576	20.9173	0.18417	-2.44089	0.170346	0.154892	0.12729	0.284152	-2.55346	-2.69067	-2.97381	-1.81526
b2400	gltX	20.0341	20.8131	20.4598	17.5185	13.6661	13.5056	14.2065	11.596	5.02853	0.24317	0.0751219	20.4357	14.7242	0.720512	-0.472905	0.857249	0.668735	0.660885	0.695181	-0.222215	-0.580494	-0.59753	-0.524538
b0144	gluQ	1.45569	1.19212	2.0508	0.261167	0.311684	0.243944	0.354427	0.511492	0.139709	0	0	1.5662	0.292805	0.186952	-2.41926	0.166751	0.199006	0.155755	0.226297	-2.58423	-2.32912	-2.68265	-2.14371
b0514	glxK	0.392423	0.344324	0.440023	0.457631	0.576158	0.749686	0.895741	0.531849	0.376624	0	0	0.392257	0.669804	1.70756	0.77194	1.16666	1.46883	1.91121	2.28356	0.222386	0.554665	0.934487	1.19128
b0509	glxR	0.139571	0.0449034	0	0.0459074	0.187842	0.617473	0.233627	0.46239	0.0982311	0	0	0.0614913	0.271212	4.41058	2.14097	0.746568	3.05477	10.0416	3.79935	-0.421655	1.61106	3.32792	1.92575
b2551	glyA	132.388	144.517	132.475	156.82	63.5416	16.658	19.8085	17.0103	11.9768	1.2632	0.282781	136.46	64.207	0.470518	-1.08768	1.1492	0.465642	0.122072	0.14516	0.200629	-1.10271	-3.0342	-2.78429
b3560	glyQ	27.3514	27.048	29.1414	25.6176	19.4615	14.1834	13.69	11.9209	3.59756	0.33993	0.19447	27.8469	18.2381	0.654942	-0.610561	0.919943	0.698876	0.509333	0.491616	-0.120384	-0.516892	-0.973319	-1.0244
b3559	glyS	22.8423	24.5621	23.8642	24.6828	21.7017	14.6737	12.5315	11.577	4.29359	0.399132	0.291132	23.7562	18.3974	0.774426	-0.3688	1.039	0.913518	0.617679	0.527506	0.0551987	-0.130495	-0.695071	-0.92274
b3978	glyT	34.2237	26.6386	24.6152	10.8937	9.47206	3.0526	4.98952	5.48619	1.74825	0.929959	0	28.4925	7.10197	0.249257	-2.00429	0.382336	0.33244	0.107137	0.175117	-1.38709	-1.58883	-3.22247	-2.51361
b2864	glyU	4.47646	2.70035	1.59271	3.86503	6.21294	1.23777	1.68596	1.39034	1.18146	0	0	2.92317	3.25042	1.11195	0.153092	1.3222	2.12541	0.423432	0.576756	0.402944	1.08774	-1.2398	-0.793968
b4163	glyV	84.4185	58.8749	92.4974	23.1092	21.99	38.5523	53.0589	30.2228	5.17481	2.2939	4.72433	78.597	34.1776	0.434846	-1.20142	0.294021	0.279782	0.490506	0.675076	-1.76601	-1.83762	-1.02766	-0.566878
b1911	glyW	20.6962	20.5011	27.9043	8.06135	2.74875	2.40952	4.92299	3.6087	0	1.83512	0.944866	23.0338	4.53565	0.196913	-2.34437	0.349979	0.119335	0.104608	0.213729	-1.51466	-3.0669	-3.25694	-2.22615
b4164	glyX	15.2498	7.35936	13.9521	6.44908	4.39801	9.63807	7.11099	4.05978	2.29992	1.37634	0.944866	12.1871	6.89903	0.566093	-0.820888	0.529173	0.360874	0.790842	0.583485	-0.91819	-1.47043	-0.338539	-0.777232
b4165	glyY	5.99099	0.525669	0.516745	0.537423	1.64925	1.80714	2.735	3.15761	1.14996	1.83512	0.472433	2.34447	1.6822	0.71752	-0.47891	0.22923	0.703465	0.770809	1.16657	-2.12513	-0.507449	-0.375555	0.222278
b2053	gmd	0.619456	0.527544	0.760598	0.575297	0.257466	0	0.10979	0.0301798	0.0384687	0	0.0632159	0.635866	0.235638	0.370578	-1.43215	0.904745	0.404906	0	0.172662	-0.144417	-1.30434	-	-2.53397
b0222	gmhA	18.5864	14.0512	12.8069	30.8925	21.4003	11.021	12.563	8.01889	0.820688	0.0595303	0.0613019	15.1482	18.9692	1.25225	0.324519	2.03936	1.41274	0.72755	0.829342	1.02812	0.498491	-0.458882	-0.269961
b0200	gmhB	8.24057	7.67933	5.79654	7.36036	6.59701	4.94999	3.71008	3.05955	0.449984	0	0	7.23881	5.65436	0.781117	-0.35639	1.01679	0.911338	0.683812	0.512526	0.0240226	-0.133942	-0.548329	-0.964302
b3648	gmk	9.90048	12.7831	10.2022	15.204	17.0749	19.6523	18.1748	8.90589	1.38438	0.220921	0.113748	10.9619	17.5265	1.59885	0.677035	1.38698	1.55766	1.79277	1.65799	0.471947	0.639377	0.842193	0.729436
b1285	gmr	2.18129	1.56906	1.42528	1.92904	3.46883	6.60038	4.93953	2.52245	0.695189	0.104006	0.0535504	1.72521	4.23444	2.45445	1.2954	1.11815	2.01067	3.82584	2.86315	0.16111	1.00768	1.93578	1.5176
b2029	gnd	80.6204	80.2523	69.0495	102.688	89.8819	87.7863	75.2221	65.8103	65.6973	25.7697	1.15924	76.6407	88.8945	1.15989	0.213982	1.33986	1.17277	1.14543	0.98149	0.422078	0.229919	0.195884	-0.0269543
b4517	gnsA	2.12502	0.911564	1.56816	2.32987	2.38331	1.82803	0.474277	0.195558	0.747805	0	0	1.53492	1.75387	1.14265	0.192384	1.51791	1.55273	1.19096	0.308992	0.60209	0.634809	0.25213	-1.69436
b1550	gnsB	17.2363	17.0918	11.2011	13.0473	11.2016	9.14015	14.9397	9.58234	1.99415	0.795572	0	15.1764	12.0822	0.796115	-0.328951	0.859706	0.73809	0.60226	0.984403	-0.218084	-0.438131	-0.731542	-0.0226783
b3437	gntK	2.17027	2.99242	2.57392	0.994284	1.64299	4.20065	3.50308	3.40241	1.22742	0	0	2.57887	2.58525	1.00247	0.00356424	0.38555	0.637097	1.62887	1.35838	-1.37501	-0.650414	0.703873	0.441883
b4321	gntP	0.182491	0.0880681	0.230862	0.150062	0.214906	0.10092	0.0916417	0.075573	0	0	0	0.16714	0.139383	0.833925	-0.262011	0.897822	1.28578	0.603803	0.548292	-0.155499	0.362647	-0.727851	-0.866984
b3438	gntR	3.4895	4.75479	3.73926	4.375	5.13837	5.31244	5.11266	3.36615	0.650102	0	0.0356105	3.99452	4.98462	1.24786	0.319461	1.09525	1.28636	1.32993	1.27992	0.131262	0.36329	0.411353	0.356052
b3415	gntT	9.77737	9.25712	9.27668	7.167	3.10175	4.49725	6.23479	5.63002	2.68702	0.287609	0.0269244	9.43706	5.2502	0.556338	-0.845965	0.759453	0.328677	0.476552	0.660671	-0.396967	-1.60526	-1.0693	-0.597995
b4476	gntU	1.55465	1.50051	1.47504	0.240637	0.338466	1.01146	1.25524	1.33811	0.740178	0.0770339	0.0528843	1.51007	0.71145	0.471139	-1.08578	0.159355	0.22414	0.66981	0.831249	-2.64968	-2.15753	-0.578176	-0.266647
b3413	gntX	1.9138	2.53983	2.61021	2.53761	2.29398	1.71982	1.74191	1.23834	0.315691	0.100757	0	2.35461	2.07333	0.88054	-0.18354	1.07772	0.974249	0.730406	0.739785	0.107981	-0.0376368	-0.45323	-0.434822
b3500	gor	6.73745	7.05687	5.67579	8.34755	9.91137	10.526	10.0438	9.60896	5.16716	0.203601	0.0262075	6.49004	9.7072	1.49571	0.580828	1.28621	1.52717	1.62188	1.54758	0.363126	0.610858	0.697664	0.630011
b3385	gph	9.26887	7.69779	7.7205	3.98813	4.13401	4.94698	6.49471	6.0254	4.03927	0.317756	0.0467447	8.22905	4.89096	0.594353	-0.750609	0.484641	0.502368	0.60116	0.789242	-1.04501	-0.993185	-0.734178	-0.34146
b0755	gpmA	57.8494	55.363	46.8988	65.9272	60.6955	49.2637	47.5715	32.8418	10.2074	0.960875	0.141353	53.3704	55.8645	1.04673	0.0658919	1.23528	1.13725	0.923053	0.891346	0.304835	0.185551	-0.115514	-0.165943
b3612	gpmM	15.847	15.7292	15.8889	10.0767	10.655	10.7387	10.0702	7.53759	2.96055	0.512562	0.137691	15.8217	10.3851	0.656386	-0.607384	0.63689	0.673441	0.678729	0.636483	-0.650884	-0.570377	-0.559092	-0.651807
b3779	gpp	8.36772	7.99661	8.22649	2.87905	3.22293	3.53147	3.95321	2.66731	0.552119	0.0695589	0	8.19694	3.39667	0.414382	-1.27097	0.351235	0.393187	0.430828	0.482279	-1.50949	-1.34671	-1.21482	-1.05206
b3001	gpr	0.824809	1.17517	0.968898	1.00767	0.832555	2.04172	1.53844	1.3988	0.870762	0.0661702	0.0340697	0.989626	1.35509	1.3693	0.453437	1.01823	0.841282	2.06312	1.55456	0.0260647	-0.249338	1.04483	0.636508
b3608	gpsA	13.068	13.3094	13.4638	2.33376	2.79191	5.45333	6.039	4.7477	2.58148	0.202601	0.0695436	13.2804	4.1545	0.312829	-1.67655	0.175729	0.210228	0.41063	0.45473	-2.50857	-2.24997	-1.28409	-1.13692
b0238	gpt	14.6267	16.7858	16.3316	12.0568	8.73239	3.94572	5.10572	4.13661	2.54221	1.05179	0.0773635	15.9147	7.46016	0.468759	-1.09308	0.757589	0.548699	0.247929	0.320818	-0.400512	-0.865912	-2.012	-1.64017
b2579	grcA	13.5448	12.4555	13.3571	19.1536	23.5761	38.1009	37.5973	23.7616	3.603	0.628876	0.185026	13.1191	29.607	2.25678	1.17426	1.45997	1.79708	2.90422	2.86584	0.545943	0.845655	1.53815	1.51896
b3181	greA	13.3012	15.0743	11.3174	19.3913	12.3001	7.59301	8.10157	6.60994	1.54012	0.21686	0.074438	13.231	11.8465	0.89536	-0.159461	1.4656	0.929643	0.573882	0.612318	0.551487	-0.105251	-0.801175	-0.707647
b3406	greB	3.08932	2.40195	1.87266	9.39926	10.4811	3.79651	2.32705	1.77687	0.452977	0	0	2.45464	6.50097	2.64844	1.40514	3.82917	4.26989	1.54666	0.948017	1.93703	2.0942	0.629159	-0.0770145
b4143	groL	81.3727	69.1497	61.6657	81.6664	103.579	23.3852	24.8493	22.9997	15.9813	0.752555	0.150685	70.7294	58.37	0.825259	-0.277082	1.15463	1.46444	0.330629	0.351329	0.207434	0.550353	-1.59671	-1.50911
b4142	groS	62.5959	47.364	40.6077	53.9257	74.8637	18.8115	18.7623	16.9735	16.9256	0.23487	0.24186	50.1892	41.5908	0.82868	-0.271114	1.07445	1.49163	0.374812	0.373831	0.103596	0.576888	-1.41576	-1.41954
b2614	grpE	31.0663	28.1228	23.2666	26.6446	35.2517	14.323	12.8679	9.7558	4.58141	0.290122	0.0597512	27.4852	22.2718	0.810318	-0.303439	0.969414	1.28257	0.521116	0.468173	-0.0448149	0.359036	-0.940322	-1.09489
b0849	grxA	2.70199	2.60789	1.96042	2.97987	4.65256	1.93371	2.55408	4.21249	0.838977	0.133885	0	2.42343	3.03006	1.25032	0.322294	1.22961	1.91982	0.797922	1.05391	0.298201	0.940974	-0.325681	0.0757544
b1064	grxB	15.7835	12.0043	11.3812	14.7646	14.9758	40.7793	73.5532	75.6634	57.7201	33.7703	2.90251	13.0563	36.0182	2.75868	1.46398	1.13084	1.14702	3.12334	5.63354	0.177395	0.197888	1.64309	2.49404
b3610	grxC	34.3381	24.9745	29.3371	39.5038	44.1881	27.899	26.8051	20.892	4.12336	0.411257	0.141165	29.5499	34.599	1.17087	0.227578	1.33685	1.49537	0.944133	0.907114	0.418838	0.580505	-0.0829384	-0.140644
b1654	grxD	44.7323	40.2205	40.6546	39.8421	37.7855	29.8152	32.8672	26.0318	13.546	3.9664	0.510555	41.8691	35.0775	0.837789	-0.255342	0.951586	0.902466	0.712104	0.784999	-0.0715936	-0.148056	-0.489841	-0.349236
b2688	gshA	11.3145	11.7059	11.6816	10.2839	11.5797	13.3271	13.5256	9.71895	2.43886	0.353815	0.182172	11.5673	12.1791	1.05289	0.0743486	0.889048	1.00107	1.15213	1.16929	-0.169666	0.00154733	0.204303	0.225634
b2947	gshB	7.99754	8.34153	7.26163	12.8982	10.9805	7.41877	6.56399	6.33896	0.953255	0.0724389	0	7.8669	9.46537	1.20319	0.266862	1.63955	1.39579	0.943036	0.834381	0.713297	0.481082	-0.0846149	-0.261222
b0829	gsiA	9.08211	6.72187	7.62275	4.54555	4.27519	5.77106	5.59132	4.01422	0.530112	0.0735617	0	7.80891	5.04578	0.646156	-0.630045	0.582097	0.547475	0.739035	0.716018	-0.780668	-0.869135	-0.436286	-0.481933
b0830	gsiB	7.06468	7.48514	7.88726	2.83038	3.64594	5.87496	7.14869	5.21331	1.09351	0.0447445	0.0460761	7.47903	4.87499	0.651822	-0.61745	0.378443	0.487489	0.785525	0.955832	-1.40185	-1.03656	-0.348271	-0.0651714
b0831	gsiC	3.37437	3.1283	4.97087	0.876233	1.43413	2.74999	2.18502	2.9051	0.843719	0	0	3.82451	1.81135	0.473615	-1.07821	0.22911	0.374984	0.719044	0.571321	-2.12589	-1.4151	-0.475849	-0.807627
b0832	gsiD	3.36287	2.9861	4.16913	0.530934	0.497853	1.73572	2.34171	2.04252	0.615373	0.07554	0	3.50603	1.27656	0.364102	-1.45758	0.151434	0.141999	0.495068	0.667908	-2.72324	-2.81605	-1.0143	-0.582278
b0477	gsk	3.35176	4.6258	3.44761	1.29822	0.980192	1.2819	1.54158	1.32317	0.727543	0.105548	0.0543443	3.80839	1.27547	0.334912	-1.57815	0.340885	0.257377	0.3366	0.404785	-1.55264	-1.95805	-1.57089	-1.30477
b3323	gspA	0.194645	0.0805143	0	0.0823146	0.0561352	0.0615091	0.0558543	0.0921213	0	0	0	0.0917198	0.0639533	0.697268	-0.520215	0.897457	0.612029	0.67062	0.608966	-0.156085	-0.708328	-0.576433	-0.715566
b3322	gspB	0.487442	0.940934	0.462481	0.673382	0.49202	0.97042	0.489558	0.888179	0.20584	0	0	0.630286	0.656345	1.04134	0.0584479	1.06838	0.78063	1.53965	0.776723	0.0954188	-0.357289	0.622603	-0.364527
b3324	gspC	0.15036	0.193498	0	0.0494561	0.101181	0.221735	0.100675	0.0415111	0.0529122	0.042219	0	0.114619	0.118262	1.03178	0.0451351	0.431482	0.88276	1.93454	0.878342	-1.21263	-0.179907	0.951987	-0.187146
b3325	gspD	0.355743	0.161578	0.198545	0.0825958	0.0844904	0.0462894	0.126101	0.121322	0.11046	0.0176273	0	0.238622	0.0848692	0.355664	-1.49141	0.346136	0.354076	0.193986	0.528456	-1.53059	-1.49787	-2.36597	-0.920145
b3326	gspE	0.0275811	0.186344	0.183181	0.0816477	0.0556803	0	0.0554017	0	0.0291178	0	0.0239247	0.132369	0.0481824	0.364001	-1.45799	0.616819	0.420645	0	0.41854	-0.697081	-1.24932	-	-1.25656
b3327	gspF	0.0341536	0.131857	0.0648092	0.0337013	0.0344743	0	0.0686036	0	0.0360564	0	0.0296258	0.0769398	0.0341948	0.444436	-1.16995	0.438021	0.448069	0	0.891653	-1.19093	-1.15821	-	-0.165446
b3328	gspG	0	0	0	0	0	0	0	0	0	0	0	0	0	-	-	-	-	-	-	-	-	-	-
b3329	gspH	0.0802508	0	0.0761413	0.0791881	0.0810045	0.0887592	0	0	0	0	0	0.0521307	0.0622379	1.19388	0.255661	1.51903	1.55387	1.70263	0	0.60315	0.635869	0.767764	-
b3330	gspI	0	0	0	0	0	0	0	0	0	0	0	0	0	-	-	-	-	-	-	-	-	-	-
b3331	gspJ	0	0.134328	0.0660237	0	0	0	0.0698892	0.0576346	0	0	0	0.0667838	0.0174723	0.261625	-1.93443	0	0	0	1.0465	-	-	-	0.0655716
b3332	gspK	0.166216	0.120321	0.0788523	0	0.0419444	0	0	0	0	0	0	0.121797	0.0104861	0.0860951	-3.53792	0	0.344381	0	0	-	-1.53792	-	-
b3333	gspL	0.0702454	0.101699	0.233269	0.173288	0.106358	0.116539	0.211651	0.0290899	0	0	0	0.135071	0.151959	1.12503	0.169964	1.28294	0.787421	0.862802	1.56696	0.359453	-0.344793	-0.212899	0.647969
b3334	gspM	0.0886067	0.0855209	0.0840692	0	0	0.0980009	0.177982	0	0	0	0	0.0860656	0.0689958	0.801666	-0.318927	0	0	1.13868	2.06799	-	-	0.187359	1.04823
b3335	gspO	0.120673	0.11647	0.114493	0.297686	0.304515	0.0667333	0.0605982	0.149918	0	0	0	0.117212	0.182383	1.55601	0.637853	2.53973	2.59798	0.569339	0.516996	1.34467	1.37739	-0.812641	-0.951774
b2988	gss	5.55915	5.28072	4.75328	7.567	11.7772	10.8146	10.35	7.62529	1.46142	0.0740366	0.01906	5.19772	10.1272	1.9484	0.962287	1.45583	2.26584	2.08065	1.99126	0.541843	1.18005	1.05703	0.993684
b1635	gstA	9.18229	6.97271	6.02158	26.6491	33.1213	25.6882	22.1738	14.1477	2.70858	0.284368	0	7.39219	26.9081	3.64007	1.86397	3.60503	4.48058	3.47505	2.99963	1.85001	2.16369	1.79703	1.58478
b0838	gstB	10.4403	10.8325	9.03892	29.8759	36.8842	21.9397	24.379	19.0235	12.3308	0.989381	0.283007	10.1039	28.2697	2.7979	1.48435	2.95687	3.6505	2.17141	2.41284	1.56407	1.86809	1.11863	1.27073
b2350	gtrA	6.31898	7.95038	7.70836	2.22689	2.27797	0.998419	1.13329	1.12149	0.714753	0.0950511	0	7.3259	1.65914	0.226476	-2.14257	0.303975	0.310948	0.136286	0.154696	-1.71798	-1.68526	-2.87529	-2.69249
b2351	gtrB	12.1655	13.6702	7.91969	1.40197	0.492983	0.638391	0.5797	1.28707	0.468733	0.112202	0.0770271	11.2518	0.778262	0.0691677	-3.85376	0.1246	0.0438137	0.0567367	0.0515206	-3.00463	-4.51248	-4.13957	-4.27871
b2352	gtrS	4.3579	4.62083	1.65972	1.605	0.309777	0	0.154113	0.0254181	0.0971978	0.0258516	0	3.54615	0.517223	0.145855	-2.7774	0.452604	0.0873558	0	0.0434593	-1.14368	-3.51695	-	-4.52419
b2507	guaA	30.3055	30.3751	29.368	14.5431	5.64741	3.98212	6.29552	6.13558	4.42993	0.698206	0.629112	30.0162	7.61705	0.253765	-1.97844	0.48451	0.188145	0.132666	0.209737	-1.0454	-2.41008	-2.91413	-2.25334
b2508	guaB	30.3153	30.9807	31.9882	8.90817	1.71563	1.9415	4.0857	4.31548	2.23559	0.586775	0.604237	31.0947	4.16275	0.133873	-2.90106	0.286485	0.0551742	0.0624383	0.131395	-1.80347	-4.17986	-4.00143	-2.92801
b0104	guaC	21.2267	19.9205	16.7955	21.0615	19.2518	10.3525	9.04673	10.1203	7.40086	1.68249	0.305745	19.3142	14.9281	0.77291	-0.371628	1.09047	0.996769	0.536004	0.468398	0.124947	-0.00466831	-0.899685	-1.09419
b2883	guaD	0.557436	0.657584	0.440742	0.305586	0.406374	0.753545	0.590958	0.333442	0.0980821	0	0	0.551921	0.514116	0.931503	-0.102368	0.553676	0.73629	1.36531	1.07073	-0.852885	-0.441654	0.449232	0.0985954
b2787	gudD	0.396283	0.441326	0.173534	1.05279	0.892319	1.18003	0.857238	0.656433	0.353998	0	0.0528843	0.337048	0.995595	2.95387	1.5626	3.12356	2.64746	3.50109	2.54337	1.64319	1.40461	1.8078	1.34674
b2789	gudP	0.0604256	0.116642	0	0.208689	0.0914896	0.033416	0.0606878	0.07507	0.0956881	0	0.0262075	0.0590227	0.0985705	1.67004	0.739887	3.53574	1.55007	0.566155	1.02821	1.82201	0.632338	-0.82073	0.0401371
b2788	gudX	0.243867	0.0882653	0.173534	0.391035	0.215387	0.472014	0.122463	0.176732	0	0.025678	0	0.168555	0.300225	1.78116	0.832821	2.31992	1.27784	2.80035	0.726542	1.21408	0.353712	1.48561	-0.460882
b2231	gyrA	21.6911	22.5115	20.9196	13.3333	9.96645	9.51034	10.2289	9.01487	4.62916	0.406038	0.337195	21.7074	10.7597	0.495672	-1.01254	0.614227	0.459127	0.438115	0.471217	-0.703155	-1.12304	-1.19062	-1.08554
b3699	gyrB	11.2864	12.0039	10.8529	9.41715	8.07887	5.38997	6.62789	6.05436	3.93006	0.370597	0.190813	11.3811	7.37847	0.64831	-0.625245	0.827438	0.709851	0.47359	0.58236	-0.273277	-0.494413	-1.07829	-0.780017
b2541	hcaB	0.10061	0.0971063	0.381832	0.248194	0.355442	0.389469	0.404187	0.37498	0.106215	0	0	0.193183	0.349323	1.80825	0.854597	1.28476	1.83993	2.01607	2.09225	0.361504	0.87965	1.01154	1.06506
b2540	hcaC	0	0	0.121112	0.125959	0	0.141183	0	0.211447	0	0	0	0.0403707	0.0667853	1.6543	0.72622	3.12005	0	3.49715	0	1.64157	-	1.80618	-
b2542	hcaD	0.271865	0.262397	0.322429	0.570062	0.480231	0.488619	0.58022	0.42219	0.287011	0.0572521	0.0294779	0.285563	0.529783	1.85522	0.89159	1.99627	1.6817	1.71107	2.03184	0.997307	0.749919	0.774898	1.02279
b2538	hcaE	0.60026	0.926969	0.455617	1.12539	0.969435	0.564316	0.602865	0.447441	0.158426	0.0252818	0	0.660949	0.815501	1.23383	0.303149	1.70269	1.46673	0.853796	0.912121	0.767815	0.552607	-0.228036	-0.132704
b2539	hcaF	0.473139	0	0.374092	0.155624	0.159194	0.610519	0.316795	0.195936	0.0832499	0	0	0.28241	0.310533	1.09958	0.136955	0.551058	0.563698	2.16182	1.12175	-0.859724	-0.827005	1.11224	0.165757
b2537	hcaR	1.88175	2.39209	1.78538	2.71731	2.64066	1.52287	1.47505	0.64622	0	0.0773224	0	2.01974	2.08897	1.03428	0.0486235	1.34538	1.30742	0.753993	0.730319	0.428008	0.386727	-0.407378	-0.453401
b2536	hcaT	1.21933	1.10764	2.10963	0.283103	0.470594	0.356985	0.288147	0.237623	0.0378608	0.0302094	0	1.47887	0.349707	0.23647	-2.08027	0.191432	0.318212	0.241391	0.194843	-2.3851	-1.65194	-2.05056	-2.35962
b1967	hchA	5.56796	5.46671	3.09683	8.71497	23.8376	87.7555	66.2377	50.9262	26.6544	4.32633	0.208181	4.7105	46.6364	9.90054	3.30751	1.85012	5.06053	18.6298	14.0617	0.887616	2.33929	4.21954	3.8137
b0873	hcp	0.0494524	0.119326	0.09384	0.0487975	0.0748752	0.0546954	0.124168	0.0614374	0.0261038	0.0208284	0	0.0875393	0.0756339	0.864	-0.210897	0.557435	0.855333	0.62481	1.41842	-0.843124	-0.225442	-0.67851	0.504285
b0872	hcr	0.042198	0.122185	0.0400371	0.291474	0.511132	0.700079	0.339049	0.17475	0	0	0	0.0681402	0.460434	6.75715	2.75642	4.27757	7.50118	10.2741	4.97576	2.09679	2.90712	3.36094	2.31492
b2496	hda	3.90413	3.71193	3.81478	3.67993	4.05843	2.44905	3.10174	2.50961	0.246068	0.147255	0.101091	3.81028	3.32229	0.871928	-0.197719	0.965791	1.06513	0.642747	0.814047	-0.0502176	0.091026	-0.637676	-0.296816
b3510	hdeA	22.0233	20.4251	15.2922	16.9968	17.0141	56.473	118.503	80.7065	12.8591	0.10364	0.106724	19.2469	52.2467	2.71456	1.44072	0.883095	0.883994	2.93414	6.15699	-0.17936	-0.177891	1.55294	2.62223
b3509	hdeB	9.02157	10.0377	7.60852	7.78934	6.07087	28.4098	74.6251	41.096	4.23298	0.105548	0	8.88926	29.2238	3.28754	1.71701	0.876264	0.682944	3.19596	8.39498	-0.190563	-0.550161	1.67625	3.06953
b3511	hdeD	3.71343	2.89485	2.30367	2.11399	2.16248	7.81934	18.0739	6.97923	0.980078	0	0	2.97065	7.54244	2.53898	1.34425	0.711625	0.727949	2.6322	6.08416	-0.490811	-0.458092	1.39627	2.60506
b4480	hdfR	1.99613	1.73865	1.52437	4.03548	4.71776	2.6924	2.44487	1.5323	0.513986	0.0820226	0.0422318	1.75305	3.47263	1.9809	0.98616	2.30197	2.69117	1.53584	1.39464	1.20287	1.42824	0.619023	0.479891
b1619	hdhA	7.82869	6.32242	4.29498	10.3	14.7293	33.8691	35.2483	27.965	15.1241	1.57014	0.184785	6.1487	23.5367	3.82791	1.93656	1.67516	2.39552	5.50834	5.73264	0.744295	1.26034	2.46162	2.5192
b0962	helD	2.82394	2.3801	2.58498	3.92471	3.75377	3.18932	3.55523	1.58122	0.314923	0	0.0517514	2.59634	3.60576	1.38879	0.473823	1.51163	1.44579	1.22839	1.36932	0.596105	0.531863	0.296772	0.453463
b1210	hemA	3.47986	4.42591	3.9805	6.06526	5.28522	4.38835	5.19344	3.60941	0.549343	0.109581	0.0282106	3.96209	5.23307	1.32078	0.401396	1.53082	1.33395	1.10758	1.31078	0.614308	0.415702	0.147417	0.39043
b0369	hemB	10.4006	8.78363	8.07746	12.8286	10.329	6.81851	6.65497	5.14073	1.85953	0.317943	0.0727566	9.08725	9.15778	1.00776	0.0111542	1.41172	1.13665	0.750339	0.732342	0.497452	0.184784	-0.414386	-0.449411
b3805	hemC	7.3795	7.83475	6.75448	13.0643	8.93856	5.08918	5.01368	3.05598	0.549927	0.0365659	0.0753082	7.32291	8.02644	1.09607	0.132343	1.78404	1.22063	0.694966	0.684656	0.835146	0.287625	-0.524985	-0.546548
b3804	hemD	3.09118	3.30319	3.40423	2.9413	2.34015	2.25892	1.88493	1.96589	0.349649	0	0	3.2662	2.35633	0.721428	-0.471073	0.900527	0.716476	0.691606	0.577102	-0.151158	-0.481009	-0.531979	-0.793102
b3997	hemE	5.68182	5.85449	6.52003	8.86445	6.78146	4.54332	4.54976	2.7981	0.445825	0.0646776	0	6.01878	6.18475	1.02758	0.0392444	1.4728	1.12672	0.754858	0.755927	0.558561	0.172126	-0.405723	-0.40368
b2436	hemF	1.68116	1.66647	1.93995	0.941536	0.596226	0.954828	1.55156	0.903178	0.191873	0.0765484	0	1.76253	1.01104	0.573629	-0.801811	0.534197	0.338279	0.541738	0.880302	-0.904557	-1.56372	-0.884333	-0.18393
b3850	hemG	5.92104	6.43824	4.97782	4.36348	5.37142	5.13957	6.54894	4.9661	2.05726	0.12627	0	5.77903	5.35585	0.926773	-0.109713	0.755054	0.929466	0.889347	1.13322	-0.405349	-0.105525	-0.169182	0.180433
b0475	hemH	1.78337	2.04912	1.69205	1.17317	2.44302	2.44208	1.66317	1.54739	0.627576	0	0.0368321	1.84151	1.93036	1.04825	0.0679777	0.637068	1.32664	1.32613	0.903156	-0.650481	0.407773	0.407217	-0.146953
b0154	hemL	10.0204	10.4107	9.32564	18.6104	19.8104	16.836	13.269	10.3345	4.14389	0.698922	0.110727	9.91893	17.1314	1.72715	0.78839	1.87625	1.99723	1.69736	1.33775	0.90785	0.997998	0.763295	0.419804
b3867	hemN	5.80138	5.65678	5.95593	10.3629	9.81984	5.85707	7.32055	4.90348	0.910837	0.0751824	0.103226	5.8047	8.34009	1.43678	0.522842	1.78526	1.69171	1.00902	1.26114	0.836136	0.758478	0.0129592	0.334731
b3803	hemX	6.53701	6.54304	6.30071	7.74736	9.39138	6.88579	5.28009	3.63811	0.547715	0.029135	0.0300021	6.46025	7.32616	1.13404	0.181466	1.19923	1.45372	1.06587	0.81732	0.262113	0.539747	0.0920318	-0.291027
b3802	hemY	7.61625	7.15323	6.38371	5.72922	7.7912	6.30836	4.87085	3.13988	0.504789	0	0.118503	7.05106	6.17491	0.875742	-0.191423	0.812533	1.10497	0.894668	0.690798	-0.299502	0.144005	-0.160575	-0.533665
b4175	hflC	20.3832	23.3252	21.1536	13.8504	14.1271	18.4044	17.4479	15.8038	4.46697	0.205628	0.211748	21.6207	15.9574	0.738063	-0.438183	0.64061	0.653405	0.851239	0.806999	-0.642482	-0.61395	-0.232363	-0.309361
b1132	hflD	8.47541	11.4401	11.9109	3.39557	2.70158	1.90299	3.07207	1.84728	1.27823	0.0536794	0.110554	10.6088	2.76806	0.260921	-1.93832	0.320071	0.254655	0.179379	0.289577	-1.64353	-1.97339	-2.47892	-1.78798
b4174	hflK	23.1005	25.2709	24.3494	14.983	14.7044	20.6335	18.9973	15.1019	5.03506	0.16398	0.0281434	24.2403	17.3295	0.714906	-0.484174	0.618102	0.60661	0.851208	0.783706	-0.694084	-0.721158	-0.232417	-0.351616
b4173	hflX	16.6901	16.4169	14.6546	14.9576	16.8469	16.589	15.2882	11.471	2.66152	0.241935	0.110727	15.9205	15.9204	0.999992	-1.12484e-05	0.939515	1.05818	1.04199	0.960283	-0.0900112	0.0815914	0.0593357	-0.0584687
b4172	hfq	64.1892	57.8577	55.7431	98.9347	117.804	59.5534	43.8221	26.9114	5.32042	0.111716	0.345122	59.2633	80.0285	1.35039	0.433374	1.66941	1.9878	1.00489	0.739447	0.739337	0.991174	0.00704422	-0.435481
b0460	hha	15.9268	16.4573	12.4446	10.354	20.2374	22.382	16.3723	13.3464	2.57158	0.315674	0.487603	14.9429	17.3364	1.16018	0.214347	0.692906	1.35431	1.49783	1.09566	-0.529269	0.437563	0.582878	0.131801
b4532	hicA	1.62462	0.67202	0	0.458031	0.468537	0.770087	1.63167	0.576674	0.24502	0.195503	0	0.765548	0.832082	1.08691	0.120234	0.598305	0.612029	1.00593	2.13138	-0.741047	-0.708328	0.00852916	1.09179
b1438	hicB	0.589149	1.13726	0.465816	0.968912	1.09025	1.73763	3.15577	1.54519	0.207324	0.0827127	0	0.730743	1.73814	2.37859	1.25011	1.32593	1.49198	2.3779	4.31857	0.407001	0.577224	1.24969	2.11055
b3082	higA	0.589149	0.189544	0.27949	0.678238	0.693796	0.868816	0.788941	0.569281	0.310986	0	0.0851742	0.352728	0.757448	2.1474	1.10259	1.92284	1.96695	2.46314	2.23669	0.943237	0.975957	1.3005	1.16136
b3083	higB	1.17079	0.502231	0.123426	0.898558	0.26262	0	0.783916	0.323231	0.274672	0	0.112842	0.598817	0.486273	0.812057	-0.300348	1.50055	0.438564	0	1.30911	0.585496	-1.18914	-	0.388584
b1103	hinT	15.4743	13.2881	11.7671	14.5958	18.6058	24.1623	27.1976	20.0727	6.72678	0.479227	0.0986977	13.5099	21.1403	1.56481	0.645986	1.08038	1.3772	1.78849	2.01317	0.111536	0.461737	0.838744	1.00947
b1507	hipA	1.14324	0.864848	0.615638	1.09761	1.0916	2.11881	2.17227	0.998056	0.326198	0.0780828	0.0268022	0.874576	1.62007	1.85241	0.889404	1.25502	1.24815	2.42267	2.4838	0.327712	0.319789	1.2766	1.31255
b1508	hipB	0.460688	0.592859	0.145699	1.66682	1.55005	2.37781	1.38806	1.01749	0.324236	0	0	0.399749	1.74569	4.36696	2.12663	4.16967	3.87756	5.94827	3.47234	2.05993	1.95515	2.57247	1.79591
b2024	hisA	11.8054	11.2338	11.6741	3.77363	1.56645	1.65511	2.22659	1.92798	0.585121	0	0	11.5711	2.30545	0.199242	-2.3274	0.326126	0.135377	0.143039	0.192427	-1.6165	-2.88495	-2.80552	-2.37761
b2022	hisB	13.7052	14.669	12.8218	5.77969	3.86423	2.45581	2.11469	2.37804	0.404156	0	0	13.732	3.5536	0.258783	-1.95019	0.420893	0.281403	0.178839	0.153997	-1.24848	-1.82929	-2.48327	-2.69902
b2021	hisC	12.3307	13.4119	13.3291	4.55805	1.57989	1.52002	1.99374	2.71917	0.443325	0	0	13.0239	2.41292	0.185269	-2.43231	0.349976	0.121307	0.11671	0.153083	-1.51467	-3.04327	-3.099	-2.70762
b2020	hisD	12.3733	14.6937	15.9006	4.51287	1.992	1.59372	1.51012	1.84205	0.198421	0	0.0271722	14.3226	2.40218	0.16772	-2.57587	0.315088	0.139081	0.111273	0.105436	-1.66617	-2.846	-3.16782	-3.24555
b2025	hisF	9.63289	9.60226	8.93983	2.59708	1.70026	1.28083	1.05734	1.43871	0.666857	0	0	9.39166	1.65888	0.176633	-2.50117	0.276531	0.181039	0.13638	0.112583	-1.85449	-2.46563	-2.8743	-3.15094
b2019	hisG	18.6291	25.918	22.4603	5.1112	2.75181	3.31677	2.92057	1.61819	0.287809	0.0765484	0	22.3358	3.52509	0.157822	-2.66363	0.228834	0.123202	0.148496	0.130758	-2.12762	-3.0209	-2.75151	-2.93503
b2023	hisH	10.5235	9.2883	9.13063	2.80098	2.44592	1.22518	2.29462	1.49088	0.292362	0.0583195	0	9.64747	2.19167	0.227176	-2.13812	0.290333	0.25353	0.126995	0.237846	-1.78422	-1.97977	-2.97716	-2.0719
b2026	hisI	14.0393	15.099	15.8576	3.62827	2.2269	1.99643	1.74574	2.04872	0.705785	0	0	14.9986	2.39933	0.15997	-2.64412	0.241907	0.148473	0.133107	0.116394	-2.04748	-2.75172	-2.90934	-3.10292
b2309	hisJ	55.16	49.8108	37.9629	14.4836	9.54331	7.51048	6.45277	5.88374	2.04037	0.220003	0	47.6446	9.49755	0.199341	-2.32669	0.303993	0.200302	0.157636	0.135436	-1.71789	-2.31975	-2.66534	-2.88432
b2018	hisL	62.0885	56.7722	70.5357	44.3374	32.1604	25.2999	24.615	16.2391	0.862469	0	0	63.1321	31.6032	0.500588	-0.998305	0.702295	0.509414	0.400746	0.389896	-0.509851	-0.973089	-1.31924	-1.35884
b2307	hisM	6.61778	6.22213	5.79173	0.844415	1.09413	2.33464	1.48973	0.803263	0.301141	0	0	6.21055	1.44073	0.231981	-2.10792	0.135965	0.176172	0.375915	0.239871	-2.8787	-2.50494	-1.41152	-2.05967
b2306	hisP	5.86558	6.37535	5.56521	0.782149	1.44016	1.81181	1.59217	1.35676	0.613658	0	0	5.93538	1.40657	0.236981	-2.07715	0.131777	0.24264	0.305257	0.268251	-2.92383	-2.04311	-1.71191	-1.89834
b2308	hisQ	8.21717	8.27583	8.19185	1.17512	1.62281	2.37088	1.61468	1.13429	0.377173	0.0501581	0.0516509	8.22828	1.69587	0.206103	-2.27856	0.142815	0.197223	0.288138	0.196236	-2.80778	-2.3421	-1.79517	-2.34934
b3797	hisR	10.7494	5.70627	10.7089	1.59106	2.17007	3.56672	3.77861	3.11606	1.13483	0.452743	0.466217	9.05484	2.77661	0.306644	-1.70536	0.175713	0.239658	0.393902	0.417303	-2.50871	-2.06095	-1.34409	-1.26083
b2514	hisS	19.6223	20.9504	21.1728	7.78293	7.08764	8.15623	8.79106	7.83383	1.96323	0.297091	0.166872	20.5818	7.95447	0.38648	-1.37153	0.378146	0.344364	0.396283	0.427127	-1.40298	-1.53799	-1.3354	-1.22726
b1970	hiuH	0.395619	0.572763	0.28152	0.487975	0.599002	0.984518	0.794672	0.737249	0.104415	0.0833135	0.171586	0.416634	0.716542	1.71984	0.782271	1.17123	1.43772	2.36303	1.90736	0.228027	0.523781	1.24064	0.93158
b3619	hldD	13.6743	14.0865	12.2256	6.74662	9.37879	8.96782	8.18738	7.29628	1.34182	0.406109	0	13.3288	8.32015	0.624224	-0.679863	0.506169	0.703649	0.672816	0.614263	-0.982309	-0.507071	-0.571716	-0.703071
b3052	hldE	7.46831	7.1532	7.89723	7.67881	9.1785	6.68376	4.9814	4.58012	1.05326	0.0720345	0.0247261	7.50625	7.13062	0.949958	-0.074065	1.02299	1.22278	0.890426	0.663633	0.0327913	0.290166	-0.167432	-0.591542
b1182	hlyE	0.134515	0.0432768	0	0	0.0905188	0.347145	0.135099	0.33423	0.0473364	0	0	0.0592639	0.143191	2.41615	1.27271	0	1.52739	5.85761	2.27961	-	0.611064	2.55031	1.18879
b2552	hmp	1.61331	1.25895	1.36786	2.2355	2.8758	2.12604	1.82716	1.3362	0.362382	0.0289147	0	1.41337	2.26613	1.60334	0.681085	1.58168	2.0347	1.50423	1.29277	0.661454	1.02482	0.589028	0.370461
b1237	hns	170.215	168.869	134.567	270.241	290.716	293.168	193.999	109.031	20.9874	2.16615	0.600551	157.884	262.031	1.65964	0.730874	1.71164	1.84133	1.85686	1.22875	0.775382	0.880746	0.892863	0.297189
b0107	hofB	0.147465	0.0569316	0.195878	0.261921	0.327469	0.0978594	0.0888627	0.244271	0.0622721	0	0	0.133425	0.194028	1.45421	0.540238	1.96306	2.45433	0.733443	0.666013	0.973105	1.29533	-0.447244	-0.586377
b0106	hofC	0.203899	0.131199	0.161214	0.0335331	0.137209	0.150344	0.238914	0.112584	0.0717528	0	0	0.165437	0.14	0.846243	-0.240855	0.202694	0.829372	0.90877	1.44414	-2.30263	-0.269908	-0.138013	0.530209
b3395	hofM	0.26218	0.40488	0.447758	0.517416	0.370499	0.289977	0.473972	0.130288	0	0	0	0.371606	0.412966	1.1113	0.152251	1.39238	0.997023	0.780335	1.27547	0.477552	-0.00430153	-0.357834	0.35103
b3394	hofN	0	0	0.0719034	0.149561	0.0764959	0	0.0761131	0.188302	0	0	0	0.0239678	0.0755425	3.15184	1.65619	6.24009	3.19161	0	3.17564	2.64157	1.67429	-	1.66705
b3393	hofO	0.0928356	0.179205	0	0	0	0	0.0932385	0	0	0	0	0.0906803	0.0233096	0.257053	-1.95986	0	0	0	1.02821	-	-	-	0.0401371
b3392	hofP	0	0	0.0959305	0	0	0	0	0.251224	0	0	0	0.0319768	0	0	-	0	0	0	0	-	-	-	-
b3391	hofQ	0.395939	0.222921	0.0626105	0.0651159	0.0666095	0.0729862	0.0994143	0.0546551	0.0696663	0.0277936	0.0286207	0.227157	0.0760315	0.334709	-1.57902	0.286656	0.293232	0.321303	0.437646	-1.80261	-1.76989	-1.63799	-1.19216
b4455	hokA	0	0	0	0	0.542517	0	0	0.222576	0.567414	0	0	0	0.135629	-	-	-	-	-	-	-	-	-	-
b4428	hokB	0	0	0.260107	0	0	0	0	0	0.289419	0	0	0.0867023	0	0	-	0	0	0	0	-	-	-	-
b4412	hokC	0	0	0	0	0	0	0	0	0	0	0	0	0	-	-	-	-	-	-	-	-	-	-
b1562	hokD	5.5342	3.81534	6.50099	5.46091	7.44823	14.2822	11.6458	15.9336	4.17324	2.66388	1.60018	5.28351	9.70929	1.83766	0.877869	1.03358	1.40971	2.70317	2.20418	0.0476452	0.495402	1.43465	1.14024
b4415	hokE	0	0.259376	0	0	0	0	0	0	0	0	0	0.0864587	0	0	-	0	0	0	0	-	-	-	-
b0640	holA	4.79396	5.3918	4.66123	1.83746	1.59966	2.8483	2.98436	3.70801	0.752883	0.166869	0.0343671	4.949	2.31744	0.468265	-1.0946	0.371278	0.32323	0.575531	0.603022	-1.42943	-1.62937	-0.797034	-0.729717
b1099	holB	1.87151	2.39535	3.12672	1.28468	1.06774	1.12496	1.87963	1.0446	0.343613	0.102814	0.105874	2.46453	1.33925	0.543411	-0.879883	0.521267	0.433244	0.456461	0.762673	-0.939906	-1.20675	-1.13144	-0.390863
b4259	holC	5.80904	5.42875	4.37426	7.00591	6.14281	6.52691	5.64903	4.50578	1.07079	0.0776715	0.159966	5.20401	6.33117	1.21659	0.282847	1.34625	1.1804	1.25421	1.08551	0.428948	0.239275	0.326775	0.118379
b4372	holD	3.36276	3.81842	3.94128	2.43987	1.79701	0.875127	1.39068	1.80216	0.626491	0	0.171586	3.70749	1.62567	0.438483	-1.18941	0.658094	0.484697	0.236043	0.3751	-0.603634	-1.04485	-2.08288	-1.41465
b1842	holE	4.61756	4.62817	5.72913	2.10296	2.33046	2.16071	2.85391	3.23606	0.187493	0.299204	0	4.99162	2.36201	0.473195	-1.07949	0.421298	0.466875	0.432867	0.57174	-1.24709	-1.09889	-1.208	-0.806569
b3203	hpf	15.0866	9.34115	11.7483	8.00517	16.9522	29.9091	34.3066	34.6567	17.2794	1.31879	0.123458	12.0587	22.2933	1.84873	0.886535	0.663851	1.40581	2.48029	2.84497	-0.591069	0.491403	1.31051	1.50841
b0125	hpt	13.1078	14.7109	13.5212	16.0174	11.8463	8.85025	7.19467	5.99626	1.9309	0.192585	0.0661054	13.78	10.9772	0.796603	-0.328067	1.16237	0.859676	0.642255	0.522111	0.217069	-0.218135	-0.638782	-0.937571
b1413	hrpA	2.76366	3.1726	2.69166	1.00199	1.56387	2.75563	3.48008	2.6271	0.508375	0.0440908	0.0635642	2.87597	2.20039	0.765095	-0.38629	0.348399	0.543772	0.958156	1.21005	-1.52119	-0.878927	-0.0616677	0.275069
b0148	hrpB	1.6144	1.75295	1.67533	1.62621	1.35797	0.985779	0.996489	0.738193	0.230796	0.0566628	0.0291745	1.68089	1.24161	0.738662	-0.437014	0.967467	0.807885	0.586462	0.592833	-0.0477156	-0.307778	-0.769891	-0.754302
b2526	hscA	9.53848	10.3784	10.0556	5.07647	3.76653	5.00626	6.71922	6.51028	1.32867	0.316186	0.0574581	9.99083	5.14212	0.514684	-0.95824	0.508113	0.376999	0.501086	0.672539	-0.976779	-1.40737	-0.996871	-0.57231
b2527	hscB	8.4868	9.79887	8.27796	2.81756	2.56194	5.52668	6.29315	5.51815	1.17229	0.200438	0.0688009	8.85454	4.29983	0.485608	-1.04214	0.318205	0.289337	0.624163	0.710725	-1.65197	-1.78918	-0.680004	-0.492636
b0650	hscC	0.122298	0.188863	0.16245	0.16895	0.172826	0.216424	0.393053	0.101292	0.0516448	0	0.0424341	0.15787	0.237813	1.50638	0.591088	1.07018	1.09473	1.37089	2.48972	0.0978583	0.130577	0.455117	1.31598
b4349	hsdM	5.06419	4.6149	4.41461	2.38441	1.19361	1.53533	1.21345	1.36263	0.325665	0.0216542	0.111493	4.6979	1.5817	0.336682	-1.57054	0.507549	0.254072	0.326811	0.258296	-0.978382	-1.97669	-1.61347	-1.9529
b4350	hsdR	3.88472	4.28827	3.67475	1.27393	2.11322	1.608	1.13309	0.712851	0.135068	0.0391896	0.010089	3.94925	1.53206	0.387938	-1.3661	0.322576	0.535095	0.407167	0.286914	-1.63229	-0.902133	-1.29631	-1.80131
b4348	hsdS	2.95955	3.70495	2.30756	0.0289144	0	0.291683	0.323726	0.194155	0.0928051	0.0246833	0	2.99069	0.161081	0.0538608	-4.21462	0.00966816	0	0.0975304	0.108245	-6.69254	-	-3.358	-3.20763
b1379	hslJ	1.64552	2.33561	1.46942	1.24168	1.75868	3.21174	6.70787	2.56542	0.817506	0	0	1.81685	3.22999	1.7778	0.83009	0.683422	0.967983	1.76775	3.69203	-0.549151	-0.0469466	0.821913	1.88441
b3401	hslO	6.69939	6.28647	5.60592	6.97793	8.12416	5.5058	6.21449	5.27895	3.68366	0.117569	0.0807118	6.19726	6.70559	1.08203	0.113734	1.12597	1.31093	0.888425	1.00278	0.171168	0.390588	-0.170679	0.00400405
b3400	hslR	3.36153	3.4411	3.09274	2.51289	3.59874	2.59128	2.96689	1.85609	1.18294	0.0858067	0.176721	3.29846	2.91745	0.88449	-0.177083	0.761838	1.09104	0.785605	0.899479	-0.392444	0.125702	-0.348125	-0.152839
b3931	hslU	12.5827	11.3743	10.366	10.5385	18.8344	9.91142	9.06186	9.02344	5.44308	0.491181	0.159726	11.441	12.0866	1.05642	0.0791899	0.921117	1.64622	0.866307	0.792051	-0.118544	0.71916	-0.207049	-0.336334
b3932	hslV	10.0963	7.66187	8.4093	9.73446	15.559	7.16036	6.65688	7.46847	2.92914	0.129843	0.0668537	8.72249	9.77767	1.12097	0.16475	1.11602	1.78378	0.820907	0.763185	0.15836	0.834935	-0.284709	-0.389895
b0966	hspQ	14.5608	10.0739	11.0033	16.021	32.6469	32.3518	41.0249	33.1912	6.8018	1.30253	0.335323	11.8793	30.5111	2.56842	1.36088	1.34864	2.7482	2.72336	3.45347	0.431506	1.45849	1.44539	1.78805
b3754	hsrA	0.658372	0.386792	0.27159	0.451932	0.809023	0.601535	0.258742	0.213373	0	0	0	0.438918	0.530308	1.20822	0.27288	1.02965	1.84322	1.3705	0.589499	0.042156	0.88223	0.454697	-0.762438
b0473	htpG	15.6285	11.5078	10.3611	9.80783	17.5574	4.58052	5.56048	5.30761	3.33666	0.257054	0.207982	12.4991	9.37656	0.750178	-0.414696	0.784681	1.40469	0.366468	0.44487	-0.349821	0.490253	-1.44824	-1.16855
b1829	htpX	15.7178	15.3494	13.9891	32.346	21.3411	7.94853	8.10254	6.41301	1.71319	0.273393	0.080437	15.0188	17.4345	1.16085	0.215183	2.15371	1.42096	0.529241	0.539495	1.10682	0.506867	-0.918005	-0.890318
b0139	htrE	0.078644	0.0759052	0.104463	0.031041	0.158765	0.086982	0.0789853	0.143299	0.0166051	0	0	0.0863375	0.0889433	1.03018	0.0428991	0.359531	1.83889	1.00746	0.914843	-1.47581	0.878835	0.0107291	-0.128404
b4000	hupA	200.334	200.17	165.425	302.893	344.099	160.782	120.963	107.216	48.1968	3.54205	0.260533	188.643	232.184	1.23082	0.299614	1.60564	1.82408	0.85231	0.641229	0.683152	0.867168	-0.230551	-0.641088
b0440	hupB	161.589	175.239	164.57	171.748	157.194	75.242	55.2027	47.5134	30.4401	5.06007	0.781599	167.133	114.847	0.68716	-0.541282	1.02762	0.940537	0.450194	0.330293	0.0393016	-0.0884438	-1.15138	-1.59818
b0972	hyaA	0.0365364	0.141056	0.0346654	0.14421	0.110639	0.404101	0.256865	0.272347	0.0385719	0	0	0.0707526	0.228953	3.23597	1.6942	2.03823	1.56374	5.71146	3.63046	1.02732	0.644999	2.51386	1.86015
b0973	hyaB	0.0455635	0.0659651	0.0648454	0.02248	0.0229957	0.251971	0.160164	0.226424	0.024051	0	0	0.0587913	0.114403	1.94591	0.960447	0.38237	0.391141	4.28586	2.72429	-1.38696	-1.35424	2.09958	1.44588
b0974	hyaC	0.0577761	0.223056	0	0.171033	0.116637	0.127803	0.232107	0.0478522	0	0	0	0.0936107	0.161895	1.72945	0.790314	1.82706	1.24598	1.36526	2.47949	0.869528	0.317284	0.449179	1.31005
b0975	hyaD	0.278349	0	0	0	0.491685	0.15393	0.978448	0.172904	0.0734641	0	0	0.0927829	0.406016	4.37598	2.12961	0	5.29931	1.65903	10.5456	-	2.4058	0.730343	3.39856
b0976	hyaE	0.102632	0	0	0	0	0	0	0.0850038	0	0	0	0.0342108	0	0	-	0	0	0	0	-	-	-	-
b0977	hyaF	0.285981	0.0920074	0.0452228	0.141097	0.0962224	0.263585	0	0.23686	0	0	0.0413448	0.141071	0.125226	0.887684	-0.171881	1.00019	0.682087	1.86846	0	0.000271585	-0.551972	0.901851	-
b2996	hybA	0.455704	0.359864	0.157225	0.245274	0.334534	0.274919	0.33286	0.0686238	0.0437357	0	0	0.324265	0.296897	0.915601	-0.12721	0.756402	1.03167	0.847825	1.02651	-0.402776	0.0449811	-0.238162	0.0377427
b2995	hybB	0.242728	0.133871	0.263198	0.136865	0.140004	0.115055	0.0696519	0.0861584	0.0732147	0	0	0.213266	0.115394	0.541081	-0.886083	0.641757	0.656478	0.539493	0.326596	-0.6399	-0.607181	-0.890324	-1.61442
b2994	hybC	1.07936	0.902866	0.842025	0.73371	0.823173	1.06115	0.867233	0.397317	0.25322	0.0606139	0.0416118	0.941416	0.871317	0.925538	-0.111636	0.779369	0.874399	1.12718	0.921201	-0.359622	-0.193636	0.172723	-0.118413
b2993	hybD	0.909564	0.877888	1.72597	1.1423	1.00157	0.914543	1.2457	1.16424	0.261883	0	0.0717257	1.17114	1.07603	0.918785	-0.122201	0.97537	0.855209	0.780899	1.06366	-0.0359784	-0.225652	-0.356792	0.0890381
b2992	hybE	0.58593	1.05026	1.19127	0.412979	0.337961	0.0925788	0.252203	0.277308	0	0	0	0.942486	0.27393	0.290647	-1.78266	0.43818	0.358585	0.0982283	0.267593	-1.1904	-1.47961	-3.34772	-1.90189
b2991	hybF	0.359364	0.231233	0.113654	0.591008	0.483652	0.132488	0	0.198425	0	0	0	0.23475	0.301787	1.28557	0.362405	2.5176	2.06028	0.56438	0	1.33205	1.04284	-0.825262	-
b2990	hybG	0.658833	0.317945	0	0.975163	0.997531	0.728684	0.330846	1.09134	0.34777	0	0	0.325593	0.758056	2.32823	1.21924	2.99504	3.06374	2.23802	1.01614	1.58257	1.61529	1.16223	0.0230928
b2997	hybO	0.438437	0.423168	0.138662	0.396578	0.331916	0.32328	0.256865	0.0907823	0.154288	0	0.0633855	0.333422	0.32716	0.981218	-0.0273548	1.18942	0.995482	0.969583	0.770389	0.250254	-0.00653292	-0.0445634	-0.376341
b2725	hycA	0	0	0	0.0874332	0	0	0	0	0	0	0	0	0.0218583	-	-	-	-	-	-	-	-	-	-
b2724	hycB	0.0668538	0	0	0.0659685	0.134963	0	0	0.0553708	0	0	0	0.0222846	0.0502329	2.25416	1.17259	2.96027	6.05635	0	0	1.56573	2.59845	-	-
b2723	hycC	0.0447401	0.064773	0.106122	0	0.0677404	0.0247418	0.0449342	0	0.0472327	0	0.0194044	0.0718785	0.0343541	0.477947	-1.06508	0	0.942429	0.344216	0.625142	-	-0.0855444	-1.53861	-0.677745
b2722	hycD	0	0.0427141	0	0.131008	0.044671	0.0978948	0.0888948	0.109962	0	0	0.0383884	0.014238	0.0906171	6.36443	2.67003	9.20125	3.13744	6.87558	6.24347	3.20183	1.64959	2.78148	2.64235
b2721	hycE	0.119508	0.138415	0.136065	0.0943399	0.12063	0.105742	0.0960209	0.178165	0.100933	0	0	0.131329	0.104183	0.793299	-0.334064	0.718347	0.918531	0.805171	0.731147	-0.477247	-0.1226	-0.312634	-0.451767
b2720	hycF	0	0	0.0715054	0.148733	0.0760725	0.16671	0.0756918	0.0624198	0	0	0	0.0238351	0.116802	4.90041	2.2929	6.24009	3.19161	6.9943	3.17564	2.64157	1.67429	2.80618	1.66705
b2719	hycG	0.0532564	0.308411	0.252646	0.210205	0.268783	0.176708	0.374413	0.441089	0.0562235	0	0.0461962	0.204771	0.257527	1.25763	0.330713	1.02653	1.3126	0.862956	1.82845	0.0377825	0.39243	-0.212641	0.870618
b2718	hycH	0.0996285	0.0961589	0	0.196618	0.905077	0.440765	0.100061	0.165032	0.105179	0	0.172841	0.0652625	0.41063	6.29198	2.65352	3.01273	13.8683	6.75373	1.53321	1.59107	3.79372	2.75569	0.616552
b2717	hycI	0.956009	1.34213	1.07197	2.14397	3.94768	3.26823	2.88048	3.02324	0.45876	0	0	1.12337	3.06009	2.72402	1.44574	1.90852	3.51413	2.9093	2.56413	0.932453	1.81317	1.54067	1.35847
b2713	hydN	0.232529	0	0.367703	0.0764834	0	0.0857276	0.0778462	0.128393	0	0	0	0.200078	0.0600143	0.299955	-1.73718	0.382269	0	0.428472	0.38908	-1.38734	-	-1.22273	-1.36186
b2481	hyfA	0	0.0638981	0.0628135	0	0	0	0	0.109665	0.0698921	0	0	0.0422372	0	0	-	0	0	0	0	-	-	-	-
b2482	hyfB	0.060725	0.0195367	0.0192051	0.0199736	0.0204318	0.0223877	0.121977	0	0	0.0170508	0.0175582	0.0331556	0.0461925	1.3932	0.478407	0.60242	0.616238	0.675232	3.67893	-0.731159	-0.698439	-0.566545	1.87928
b2483	hyfC	0	0.0416316	0	0	0	0.0477069	0	0.035725	0	0	0	0.0138772	0.0119267	0.859447	-0.218519	0	0	3.43779	0	-	-	1.78148	-
b2484	hyfD	0.0283862	0.0273976	0.0269325	0.0280102	0.0859582	0.0313957	0.0285093	0	0.0299676	0	0	0.0275721	0.0434684	1.57654	0.656758	1.01589	3.11758	1.13868	1.03399	0.0227452	1.64043	0.187359	0.048226
b2485	hyfE	0	0.0606541	0.178873	0.124021	0.0634328	0.0695053	0.0631153	0.104097	0	0	0	0.0798425	0.0800185	1.0022	0.003177	1.55332	0.794474	0.87053	0.790498	0.635352	-0.331929	-0.200034	-0.339167
b2486	hyfF	0.103412	0.0499053	0.0981162	0.153064	0	0.200158	0.441408	0.214124	0.0818799	0	0	0.0838111	0.198657	2.3703	1.24507	1.82629	0	2.3882	5.2667	0.868917	-	1.25592	2.3969
b2487	hyfG	0.19603	0.141902	0.0697467	0.0725376	0.222604	0.16261	0.295321	0.162359	0.0776067	0.020641	0	0.135893	0.188268	1.38542	0.470319	0.533785	1.63809	1.1966	2.17319	-0.905668	0.712013	0.258945	1.11981
b2488	hyfH	0.0749499	0.144679	0.213335	0.0739573	0	0.165792	0	0.49661	0.0791256	0	0	0.144322	0.0599374	0.415305	-1.26776	0.512448	0	1.14877	0	-0.964522	-	0.200092	-
b2489	hyfI	0.0538888	0.0520121	0.102258	0.0531751	0.217579	0.238409	0.270613	0.312428	0	0.0453938	0	0.0693864	0.194944	2.80954	1.49034	0.766362	3.13577	3.43596	3.90009	-0.383902	1.64882	1.78071	1.96351
b2490	hyfJ	0.296714	0	0	0	0.0998337	0.109391	0	0.0819165	0.104415	0	0.0857929	0.0989048	0.0523061	0.528853	-0.91906	0	1.00939	1.10602	0	-	0.0134859	0.14538	-
b2491	hyfR	0.0406041	0.07838	0.0385248	0.0400663	0.122956	0.0224545	0.183511	0.0504446	0.0428662	0	0	0.0525029	0.092247	1.75699	0.813104	0.763125	2.34189	0.427681	3.49526	-0.390008	1.22767	-1.22539	1.8054
b0508	hyi	0.0526388	0.0508056	0.0998864	0.0519417	0	0.174659	0.264336	0.130792	0.111143	0	0.0456604	0.0677769	0.122734	1.81085	0.856671	0.766362	0	2.57697	3.90009	-0.383902	-	1.36567	1.96351
b2726	hypA	0	0.112643	0.221462	0.115162	0	0	0.117214	0	0.12321	0	0	0.111369	0.0580941	0.521638	-0.938879	1.03406	0	0	1.05249	0.048324	-	-	0.0738048
b2727	hypB	0.468437	0.316486	0.577783	0.462233	0.330985	0.259051	0.376376	0.581964	0.197814	0	0	0.454235	0.357161	0.786291	-0.346865	1.01761	0.728665	0.570301	0.828592	0.0251807	-0.456673	-0.810206	-0.271267
b2728	hypC	0	0	0	0	0	0.166097	0	0	0	0	0	0	0.0415243	-	-	-	-	-	-	-	-	-	-
b2729	hypD	0.655895	0.738562	0.65688	0.611253	0.735616	0.926944	1.28089	0.965753	0.346218	0.0613889	0.0316079	0.683779	0.888675	1.29965	0.378125	0.893933	1.07581	1.35562	1.87325	-0.161761	0.105424	0.438952	0.90554
b2730	hypE	0.930195	1.05394	0.88256	1.27704	1.22469	1.4314	1.54351	1.40686	0.384268	0.0340678	0	0.955565	1.36916	1.43283	0.518867	1.33643	1.28164	1.49796	1.61529	0.418383	0.357993	0.582997	0.691792
b2712	hypF	0.362768	0.332628	0.258143	0.322167	0.347866	0.280861	0.564731	0.225343	0.114894	0	0	0.317846	0.378906	1.1921	0.253511	1.01359	1.09445	0.883636	1.77674	0.0194812	0.130203	-0.178475	0.829233
b4327	hypT	1.07612	1.16847	1.36135	0.663667	0.678891	0.644698	0.585427	0.22282	0.0946727	0	0	1.20198	0.643171	0.535093	-0.90214	0.552145	0.56481	0.536363	0.487052	-0.856881	-0.824162	-0.898718	-1.03785
b2873	hyuA	0.0884787	0.0284658	0.139913	0.0291023	0.0297699	0.0326198	0.0296209	0	0.0934082	0.0496873	0	0.0856192	0.0302782	0.353638	-1.49965	0.339904	0.347701	0.380987	0.345961	-1.5568	-1.52408	-1.39219	-1.53132
b0828	iaaA	15.2808	12.3382	11.3256	8.68787	8.80171	10.2061	8.46007	6.41572	0.402187	0.106969	0.257023	12.9815	9.03894	0.696292	-0.522236	0.669248	0.678017	0.786202	0.6517	-0.579387	-0.560607	-0.347029	-0.617721
b4328	iadA	2.71853	3.46484	3.83591	2.30422	2.04046	1.15644	0.700084	0.519597	0.0367947	0.0293588	0.0302325	3.33976	1.5503	0.464196	-1.10719	0.689937	0.610959	0.346266	0.209621	-0.535463	-0.710852	-1.53005	-2.25414
b2753	iap	1.81195	1.82489	1.42018	1.16606	0.795203	1.0456	1.14727	0.391493	0.291094	0.0663616	0.0683365	1.68567	1.03853	0.616094	-0.698777	0.691747	0.471743	0.620284	0.680604	-0.531684	-1.08393	-0.688999	-0.555113
b3190	ibaG	14.956	20.023	16.0211	9.83865	5.84381	3.91309	4.03789	6.92614	1.69777	0.270933	0.278996	17.0001	5.90836	0.347549	-1.52471	0.578742	0.343752	0.230181	0.237522	-0.789008	-1.54056	-2.11916	-2.07387
b3687	ibpA	7.22005	2.76835	2.06448	15.5176	20.6656	5.46954	6.55604	6.22566	1.46181	0	0.171586	4.01763	12.0522	2.99983	1.58488	3.86238	5.14372	1.36139	1.63182	1.94949	2.36281	0.445077	0.706482
b3686	ibpB	0.954385	0.460574	0.0905512	2.82524	4.72041	0.633343	0.575116	0.395228	0.201511	0	0.0827862	0.501837	2.18853	4.36103	2.12467	5.62979	9.40626	1.26205	1.14602	2.49308	3.23362	0.335768	0.196635
b4667	ibsA	0.692333	0	0	0	0	0	0	0	0	0	0	0.230778	0	0	-	0	0	0	0	-	-	-	-
b4668	ibsB	0	0.704021	0	0.719763	1.47255	0	0	0.604134	0	0	0	0.234674	0.548077	2.33549	1.22372	3.06708	6.27487	0	0	1.61687	2.64959	-	-
b4665	ibsC	0	0.668223	3.2844	0	1.39767	0	0.695338	0.573416	0.730906	0	0	1.31754	0.523252	0.397143	-1.33227	0	1.06082	0	0.527755	-	0.0851775	-	-0.922061
b4664	ibsD	0	0.668223	0	1.36633	0.698836	0.765736	1.39068	0	0	0.583195	0	0.222741	1.05539	4.73821	2.24434	6.13416	3.13744	3.43779	6.24347	2.61687	1.64959	1.78148	2.64235
b4666	ibsE	0	0	0.65688	0	0	0.765736	0	0	0	0	0	0.21896	0.191434	0.874288	-0.193819	0	0	3.49715	0	-	-	1.80618	-
b1136	icd	263.19	245.571	198.74	231.909	183.199	175.256	177.458	150.023	57.1989	2.55999	0.793688	235.834	191.955	0.813943	-0.297	0.983357	0.776814	0.743134	0.752469	-0.0242131	-0.36436	-0.428305	-0.410297
b2077	iceT	0.259809	0.195036	0.273893	0.142427	0.0874162	0.159641	0.376908	0.430366	0.457139	0.024317	0	0.242913	0.191598	0.788752	-0.342356	0.586328	0.359867	0.657196	1.55162	-0.770219	-1.47447	-0.605605	0.633773
b4018	iclR	5.35382	6.79414	6.86694	2.78821	2.95224	1.7545	1.39405	0.780096	0.104669	0.0417579	0	6.3383	2.22225	0.350607	-1.51207	0.439898	0.465778	0.27681	0.219941	-1.18476	-1.10229	-1.85303	-2.18481
b2889	idi	0.819935	1.07916	0.777947	1.91236	2.70863	5.35876	3.66829	2.16077	0.472154	0	0	0.892346	3.41201	3.82364	1.93495	2.14307	3.0354	6.00525	4.11084	1.09968	1.60189	2.58622	2.03943
b4267	idnD	0.118858	0.267678	0.112772	0.117284	0.0799831	0.08764	0.159166	0.0656286	0.0418268	0.0333739	0	0.166436	0.111018	0.667033	-0.584171	0.704681	0.480564	0.526569	0.956317	-0.504958	-1.0572	-0.925306	-0.0644392
b4268	idnK	0.435322	0.0700269	0.206515	0.143186	0.14647	0.160492	0.145737	0.240366	0	0	0	0.237288	0.148971	0.627808	-0.671605	0.603426	0.617267	0.676359	0.614178	-0.728752	-0.696032	-0.564138	-0.703271
b4266	idnO	0.213862	0.258018	0.101455	0.263787	0.269838	0.29567	0.0536976	0.177128	0	0	0.0463776	0.191112	0.220748	1.15507	0.207986	1.38028	1.41194	1.54711	0.280975	0.464959	0.497678	0.629573	-1.83149
b4264	idnR	0.736732	0.671571	0.621337	0.48465	1.03285	0.90538	1.39764	0.610188	0.12963	0.0689549	0	0.676547	0.95513	1.41177	0.497508	0.716359	1.52665	1.33824	2.06585	-0.481246	0.610367	0.420334	1.04674
b4265	idnT	0.247749	0.209231	0.587656	0.21391	0.343855	0.376772	0.279928	0.179546	0	0	0	0.348212	0.303616	0.871929	-0.197718	0.614309	0.987486	1.08202	0.8039	-0.702964	-0.0181678	0.113727	-0.314913
b1712	ihfA	27.1862	28.3492	36.0339	62.8192	94.046	100.48	53.5108	43.1097	17.4513	3.2222	0.829523	30.5231	77.7141	2.54607	1.34827	2.05809	3.08114	3.29195	1.75312	1.0413	1.62346	1.71894	0.809928
b0912	ihfB	66.737	63.9965	61.8184	164.349	255.518	310.045	269.696	256.238	156.095	46.7665	0.623811	64.184	249.902	3.89353	1.96108	2.5606	3.98102	4.83057	4.20192	1.35648	1.99314	2.27219	2.07105
b0026	ileS	22.7012	24.6967	22.3369	38.6893	39.7818	29.9371	26.0776	24.4726	5.26792	0.158846	0.113243	23.245	33.6215	1.4464	0.532465	1.66442	1.71141	1.2879	1.12186	0.735017	0.775189	0.365018	0.165896
b3852	ileT	29.0233	25.9376	21.4177	5.83387	1.62755	0.594453	8.63683	0.890303	3.40448	0.905487	0	25.4596	4.17318	0.163914	-2.60899	0.229143	0.0639269	0.0233489	0.339237	-2.12568	-3.96743	-5.4205	-1.55963
b3277	ileU	24.1861	17.6376	18.868	3.71246	4.34014	2.37781	4.31842	2.22576	3.9719	0	0.466217	20.2306	3.68721	0.182259	-2.45594	0.183508	0.214534	0.117536	0.21346	-2.44609	-2.22072	-3.08883	-2.22796
b0202	ileV	27.9484	18.1563	19.378	5.83387	1.62755	2.97227	5.93782	4.00637	0.567414	0.452743	0.466217	21.8276	4.09288	0.18751	-2.41496	0.267271	0.074564	0.13617	0.272033	-1.90363	-3.74538	-2.87652	-1.87815
b3069	ileX	0	0	1.03349	0	0	0	0	0	0.574979	0	0	0.344497	0	0	-	0	0	0	0	-	-	-	-
b2652	ileY	0.544636	0	0	0	0.549751	0	1.094	0	0	0	0	0.181545	0.410937	2.26355	1.17859	0	3.02817	0	6.02604	-	1.59845	-	2.59121
b3772	ilvA	5.60862	5.46437	5.84853	7.10067	14.0731	29.6996	24.8966	27.4991	4.66426	0.111426	0.0688455	5.6405	18.9425	3.3583	1.74773	1.25887	2.49501	5.26541	4.4139	0.33213	1.31905	2.39655	2.14205
b3671	ilvB	11.3493	11.4211	10.4926	2.53111	1.5877	1.33822	1.33671	0.921949	0.408753	0.0203842	0.0209908	11.0877	1.69844	0.153183	-2.70668	0.228282	0.143195	0.120695	0.120559	-2.13111	-2.80395	-3.05056	-3.05219
b3774	ilvC	196.789	149.949	135.685	35.5246	3.68985	1.8684	1.52974	0.871592	0.321599	0.0466556	0.048044	160.808	10.6531	0.0662477	-3.91599	0.220913	0.0229457	0.0116188	0.00951288	-2.17845	-5.44563	-6.42739	-6.7159
b3771	ilvD	8.52281	8.14076	9.40616	14.9244	23.0004	39.5617	34.7049	31.7834	3.72959	0.0557975	0.0766108	8.68991	28.0478	3.22763	1.69048	1.71744	2.64679	4.5526	3.9937	0.780258	1.40424	2.18669	1.99773
b3770	ilvE	14.3341	14.4715	13.7669	28.1149	38.9234	48.9717	35.5491	25.3099	2.92441	0.0740764	0.0381405	14.1908	37.8898	2.67002	1.41685	1.98121	2.74286	3.45094	2.50508	0.98638	1.45568	1.78699	1.32486
b0078	ilvH	15.3075	15.2562	14.7604	14.6122	14.7794	5.6128	4.51191	3.65188	0.351311	0.0700784	0	15.108	9.87909	0.653897	-0.612864	0.967183	0.978252	0.371511	0.298643	-0.0481392	-0.0317218	-1.42852	-1.7435
b0077	ilvI	19.2865	17.906	17.2423	19.0779	15.6889	6.36796	4.09298	2.80621	0.250136	0.0199585	0.0205525	18.145	11.3069	0.623145	-0.682359	1.05142	0.864645	0.350949	0.225571	0.0723338	-0.20982	-1.51067	-2.14835
b3766	ilvL	60.0211	49.4826	53.7837	86.3716	87.9321	58.5476	48.1415	13.1183	1.76014	0.702214	0.361556	54.4291	70.2482	1.29064	0.368082	1.58686	1.61553	1.07567	0.884481	0.666178	0.69201	0.10523	-0.177097
b3769	ilvM	2.95097	4.19735	2.06305	10.115	25.7108	24.3929	23.7102	11.3201	1.31174	0.130831	0	3.07046	20.9822	6.83358	2.77264	3.29429	8.37359	7.94439	7.72205	1.71997	3.06585	2.98994	2.94898
b3670	ilvN	4.78904	5.302	5.34564	2.22382	0.995238	0.623151	0.424396	0.933284	0.148702	0	0	5.14556	1.06665	0.207295	-2.27024	0.432182	0.193417	0.121105	0.0824781	-1.21029	-2.37021	-3.04568	-3.59985
b4669	ilvX	103.753	74.1193	63.5597	1012.51	992.85	754.48	552.196	131.943	8.62469	0	0.70865	80.4774	828.008	10.2887	3.36299	12.5812	12.337	9.37506	6.86151	3.6532	3.62492	3.22883	2.77853
b3773	ilvY	0.914842	1.10373	1.21519	2.07627	2.72413	1.87189	1.2404	0.71982	0.096581	0.115594	0	1.07792	1.97817	1.83518	0.875918	1.92618	2.52721	1.73658	1.15073	0.945744	1.33754	0.796249	0.202551
b2237	inaA	2.32518	3.82121	2.74273	2.85248	2.66418	2.50219	2.9033	1.97784	0.729781	0	0	2.96304	2.73054	0.921533	-0.117892	0.962687	0.899137	0.844468	0.979841	-0.0548614	-0.153387	-0.243885	-0.0293805
b0884	infA	110.926	117.733	116.445	15.531	15.6982	13.0562	18.066	14.2775	9.49507	2.20972	1.13774	115.035	15.5878	0.135506	-2.88358	0.135012	0.136464	0.113497	0.157048	-2.88884	-2.8734	-3.13927	-2.67072
b3168	infB	30.3453	33.5379	30.967	25.6292	14.3353	15.1666	14.5399	12.978	4.35753	0.283303	0.265213	31.6168	17.4177	0.550902	-0.860133	0.81062	0.453408	0.4797	0.45988	-0.302903	-1.14112	-1.05979	-1.12067
b1718	infC	187.206	189.924	175.975	150.964	115.858	96.2751	107.558	97.5621	45.9082	7.61812	3.20331	184.368	117.664	0.6382	-0.647919	0.818819	0.628407	0.522189	0.583387	-0.288384	-0.670228	-0.937357	-0.777476
b0022	insA	3.56489	5.01775	4.50978	3.37111	5.24762	3.77856	4.47545	2.46047	0.470437	0	0	4.36414	4.21818	0.966556	-0.0490745	0.772457	1.20244	0.865821	1.02551	-0.372474	0.265967	-0.20786	0.0363358
b0021	insB1	0.893289	1.1757	0.770495	0.641061	0.655766	0.718544	0.489363	0.605336	0.0857325	0.136813	0	0.946495	0.626184	0.661582	-0.596009	0.6773	0.692836	0.759163	0.517027	-0.562132	-0.529413	-0.397519	-0.951689
b0360	insC1	7.94571	7.02092	5.73375	8.2822	12.5388	13.3679	11.3521	8.24933	1.89034	0.377079	0.194151	6.90013	11.3853	1.65001	0.722472	1.2003	1.81719	1.93734	1.6452	0.263392	0.861708	0.954074	0.718266
b0361	insD1	3.79139	3.44153	2.91205	4.40924	3.87255	5.59114	6.21041	4.41118	0.762403	0.266143	0.117456	3.38166	5.02084	1.48473	0.570198	1.30387	1.14516	1.65337	1.8365	0.382802	0.195555	0.725414	0.876958
b0298	insE1	4.09843	2.90085	2.33313	4.85298	4.68851	4.23076	6.99757	4.29966	0.432677	0.115079	0.118503	3.1108	5.19245	1.66917	0.73913	1.56004	1.50717	1.36002	2.24944	0.641585	0.591842	0.443629	1.16957
b0299	insF1	1.9339	2.3218	2.10338	2.42027	2.95189	2.66062	2.70026	1.91426	0.597553	0.119198	0.122745	2.11969	2.68326	1.26587	0.340131	1.1418	1.3926	1.25519	1.27389	0.191309	0.477785	0.327909	0.34924
b4278	insG	1.0458	1.09844	1.0798	1.03195	0.683049	0.340199	0.370707	0.356658	0	0	0.0266811	1.07468	0.606476	0.564332	-0.825383	0.96024	0.635584	0.316559	0.344947	-0.0585333	-0.653845	-1.65945	-1.53555
b0259	insH1	83.6252	83.2352	68.4332	41.6952	35.1846	24.5013	23.8639	17.5484	6.15443	0.745066	0.941611	78.4312	31.3113	0.39922	-1.32475	0.531616	0.448605	0.312392	0.304266	-0.911544	-1.15648	-1.67857	-1.7166
b0256	insI1	3.15851	3.4253	2.42435	3.11668	3.97626	4.55317	3.77814	2.17509	0.899185	0.0298944	0.0923523	3.00272	3.85606	1.28419	0.36086	1.03795	1.32422	1.51635	1.25824	0.0537413	0.405143	0.600603	0.331409
b3557	insJ	0.156805	0.227016	0.371938	0.154728	0.316555	0.520289	0.236228	0.129872	0.248312	0	0	0.25192	0.30695	1.21844	0.285041	0.614197	1.25657	2.0653	0.937712	-0.703226	0.329493	1.04635	-0.0927828
b3558	insK	0.191998	0.138984	0.0910832	0.142092	0.0969008	0.212355	0.192832	0.0795101	0.0506738	0	0	0.140689	0.161045	1.14469	0.194956	1.00997	0.688761	1.50939	1.37063	0.0143187	-0.537925	0.59397	0.454837
b0016	insL1	8.19158	10.7781	9.75868	1.70361	3.89324	3.37213	3.87376	3.49876	2.44314	0.278486	0.159319	9.57612	3.21069	0.335281	-1.57656	0.177902	0.406558	0.35214	0.404523	-2.49084	-1.29847	-1.50578	-1.30571
b1432	insQ	1.63675	1.47673	1.18158	1.36931	2.11903	1.41675	2.25137	1.26721	0.300512	0.0599451	0.0925936	1.43169	1.78911	1.24965	0.321528	0.956428	1.48009	0.989563	1.57253	-0.0642725	0.565688	-0.015136	0.653086
b2622	intA	2.8307	2.19205	1.65517	6.1061	7.8077	4.11375	4.66117	1.93557	0.104247	0	0.0285516	2.22597	5.67218	2.54818	1.34947	2.74311	3.50754	1.84807	2.09399	1.45581	1.81046	0.886018	1.06626
b0537	intD	2.42346	2.23737	1.43294	2.80726	3.4389	2.29194	2.99838	0.989056	0.148318	0.0887579	0	2.03126	2.88412	1.41987	0.505759	1.38203	1.69299	1.12834	1.47612	0.466791	0.759573	0.174198	0.561813
b1140	intE	0.217468	0.349824	0.137554	0.393411	0.65853	0.400873	0.509627	0.240153	0.0765278	0	0	0.234949	0.49061	2.08816	1.06223	1.67445	2.80287	1.70622	2.1691	0.743692	1.4869	0.770802	1.1171
b0281	intF	2.45086	1.4362	1.24573	2.04413	3.09235	3.67882	4.45414	3.43148	1.69414	0.19662	0.126545	1.71093	3.31736	1.93892	0.955254	1.19475	1.80741	2.15019	2.60334	0.256705	0.853922	1.10446	1.38037
b1345	intR	0.463051	0.383078	0.25105	0.228459	0.333857	0.512144	0.46506	0.328727	0.104753	0	0.0573805	0.365726	0.38488	1.05237	0.0736439	0.624672	0.912859	1.40035	1.27161	-0.678829	-0.131536	0.485785	0.346652
b2349	intS	1.20036	0.920034	0.837422	1.01028	0.819637	0.663815	0.425496	0.233926	0	0	0	0.98594	0.729807	0.740215	-0.433984	1.02469	0.831325	0.673281	0.431564	0.0351848	-0.266515	-0.57072	-1.21235
b2442	intZ	2.80659	3.03521	3.01577	1.63496	1.29701	0.972384	1.25656	1.12025	0.0356982	0.0284838	0	2.95253	1.29023	0.436991	-1.19432	0.553749	0.439289	0.32934	0.425588	-0.852696	-1.18676	-1.60235	-1.23247
b4326	iraD	0.521016	0.402297	0.296601	0.514116	1.157	1.38301	1.25587	0.863049	0.330026	0	0	0.406638	1.0775	2.64977	1.40587	1.26431	2.84528	3.40109	3.08841	0.338349	1.50857	1.766	1.62686
b1160	iraM	0.252927	0	0.239975	0	0	0	0	0	0	0	0.109698	0.1643	0	0	-	0	0	0	0	-	-	-	-
b0382	iraP	7.85532	7.12685	4.17371	51.1585	64.7014	52.4765	33.6089	26.2845	6.63437	0.661702	0.272558	6.3853	50.4863	7.90666	2.98307	8.01193	10.1329	8.21833	5.26348	3.00215	3.34097	3.03885	2.39602
b4706	iroK	0	0	0	0	0	0	0	0	0	0	0	0	0	-	-	-	-	-	-	-	-	-	-
b2528	iscA	28.8337	32.4678	32.7565	33.8177	33.4446	38.7444	42.2951	37.288	11.6153	0.852223	0.987283	31.3527	37.0754	1.18253	0.241876	1.07862	1.06672	1.23576	1.34901	0.109192	0.0931849	0.305399	0.431902
b2531	iscR	32.9795	26.3373	22.3958	34.6076	37.5982	34.9948	41.2772	30.9891	8.39493	0.564074	0.435645	27.2375	37.1194	1.3628	0.446579	1.27059	1.38038	1.2848	1.51545	0.345494	0.465068	0.361543	0.599747
b2530	iscS	46.3658	44.6537	40.1286	42.4316	43.4729	47.7835	53.3933	44.0869	11.5801	0.708577	0.321052	43.7161	46.7703	1.06987	0.0974297	0.970619	0.994437	1.09304	1.22137	-0.043023	-0.00804779	0.128348	0.288495
b2529	iscU	32.6993	35.4418	37.9527	39.1581	39.7359	42.4865	49.9527	38.1262	11.8422	1.15884	0.642558	35.3646	42.8333	1.21119	0.276426	1.10727	1.12361	1.20138	1.4125	0.147005	0.168136	0.264698	0.498256
b2524	iscX	12.0501	6.8994	13.177	3.42607	4.32929	5.8732	5.74349	9.47283	2.15617	0.172042	0	10.7088	4.84301	0.452245	-1.14482	0.31993	0.404273	0.548445	0.536333	-1.64417	-1.3066	-0.866582	-0.8988
b0421	ispA	8.36037	8.02536	7.80291	3.09362	2.43077	2.46245	3.24001	1.91925	0.623587	0.153097	0	8.06288	2.80671	0.348103	-1.52241	0.383687	0.301476	0.305406	0.401843	-1.382	-1.72988	-1.7112	-1.3153
b3187	ispB	13.9665	14.6169	15.5662	14.0306	12.0169	11.0271	9.4218	6.7245	1.1547	0.212617	0.0729814	14.7165	11.6241	0.789866	-0.34032	0.953387	0.816561	0.749298	0.640218	-0.0688661	-0.292368	-0.416389	-0.643365
b2747	ispD	3.27932	3.77593	4.96731	1.98695	2.55518	2.92705	1.61789	1.5248	0.364423	0.0484627	0	4.00752	2.27177	0.566876	-0.818894	0.495806	0.637596	0.73039	0.403712	-1.01215	-0.649285	-0.45326	-1.3086
b1208	ispE	17.6159	18.9018	17.8523	13.3566	9.73853	7.4855	10.7022	10.4158	4.4593	1.29386	0.291454	18.1233	10.3207	0.569471	-0.812307	0.736986	0.537348	0.413031	0.590518	-0.440292	-0.896072	-1.27568	-0.759946
b2746	ispF	2.98469	3.3746	2.34639	2.18784	2.06587	2.54659	1.62729	2.4014	0.990309	0	0	2.90189	2.1069	0.726043	-0.461874	0.753935	0.711904	0.877562	0.56077	-0.407488	-0.490246	-0.188427	-0.834519
b2515	ispG	9.68214	12.0603	11.7516	7.17445	9.47804	12.0826	10.9718	7.89806	1.65859	0.276991	0.126771	11.1647	9.92672	0.889119	-0.169551	0.642604	0.848931	1.08222	0.982724	-0.637999	-0.23628	0.113992	-0.0251414
b0029	ispH	7.30958	8.67353	8.32232	8.57048	9.33129	7.79922	8.37773	10.3275	4.76627	0.0724389	0.0372974	8.10181	8.51968	1.05158	0.0725548	1.05785	1.15175	0.962652	1.03406	0.0811318	0.203832	-0.054914	0.048314
b0174	ispU	18.5183	20.1529	14.9218	8.79227	7.85616	4.03697	5.76829	4.17893	1.24667	0.180859	0.0931209	17.8644	6.61342	0.370202	-1.43361	0.492168	0.439767	0.225979	0.322894	-1.02278	-1.18519	-2.14574	-1.63087
b4435	isrC	0.210555	0.406445	0.199773	0.207767	0	0.232879	0.211469	0	0	0	0	0.272258	0.163028	0.598803	-0.739848	0.763125	0	0.855361	0.776723	-0.390008	-	-0.225394	-0.364527
b4616	istR	0	0	0	0.289976	0.296628	0	0	0.486785	0	0	0	0	0.146651	-	-	-	-	-	-	-	-	-	-
b3672	ivbL	40.8477	24.5401	45.0834	28.3792	23.5607	13.8301	11.7214	6.21395	0.88007	0	0.361556	36.8237	19.3729	0.526098	-0.926598	0.770677	0.639825	0.375577	0.318311	-0.375801	-0.644251	-1.41282	-1.65149
b0220	ivy	11.1403	9.50205	6.80072	21.389	24.5819	24.6428	25.8466	18.9542	4.74084	0.290981	0.0749101	9.14768	24.1151	2.63619	1.39846	2.33819	2.68722	2.69388	2.82548	1.22539	1.42612	1.42969	1.4985
b1732	katE	6.84709	6.41683	5.41657	2.99493	3.13657	19.0824	28.614	27.2328	19.4542	6.10252	0.203725	6.22683	13.457	2.16113	1.11179	0.480971	0.503718	3.06455	4.59528	-1.05598	-0.989311	1.61568	2.20015
b3942	katG	14.4841	13.6722	12.5868	13.9594	16.3034	11.6676	9.59758	14.8673	8.506	2.9989	0.130027	13.581	12.882	0.948531	-0.0762336	1.02786	1.20045	0.859114	0.706691	0.0396496	0.26358	-0.219078	-0.500849
b3137	kbaY	0	0.0916864	0.045065	0	0	0	0	0.118017	0	0	0	0.0455838	0	0	-	0	0	0	0	-	-	-	-
b3132	kbaZ	0.0957367	0.215606	0.0908342	0	0.032212	0.105887	0.0320507	0.0528618	0	0	0	0.134059	0.0425374	0.317304	-1.65606	0	0.240282	0.789853	0.239079	-	-2.0572	-0.340344	-2.06444
b3617	kbl	2.04921	1.94489	1.62023	3.90935	6.55012	8.72594	7.10047	5.99689	2.8124	0.316466	0.0888775	1.87144	6.57147	3.51144	1.81206	2.08895	3.50004	4.66268	3.79411	1.06278	1.80737	2.22116	1.92376
b1250	kch	1.4996	0.912474	0.989776	0.321682	0.822652	1.58647	2.25916	1.53902	0.653907	0.0823827	0	1.13395	1.24749	1.10013	0.137674	0.283683	0.725475	1.39907	1.99229	-1.81765	-0.463001	0.484469	0.994429
b3526	kdgK	3.95726	3.14043	3.87976	4.12179	4.34948	2.82061	2.1197	1.78444	0.417773	0.0740764	0.0381405	3.65915	3.35289	0.916304	-0.126102	1.12643	1.18866	0.770838	0.579286	0.171761	0.249334	-0.3755	-0.787651
b1827	kdgR	7.79772	8.37348	7.00644	12.2296	9.74748	9.25273	8.09089	4.23429	1.03583	0.1305	0.0447945	7.72588	9.83017	1.27237	0.347517	1.58294	1.26166	1.19763	1.04724	0.662606	0.335329	0.260179	0.0665982
b3909	kdgT	0.373987	0.601605	0.394262	0.369034	0.335555	0.229799	0.208672	0.10325	0.0438692	0	0.0720905	0.456618	0.285765	0.62583	-0.676158	0.808191	0.73487	0.503263	0.456995	-0.307232	-0.444438	-0.990616	-1.12975
b0698	kdpA	0	0.0471311	0.0231655	0.048185	0.0246451	0.0270044	0.0490436	0.0202221	0	0	0	0.0234322	0.0372195	1.58839	0.667567	2.05636	1.05176	1.15245	2.093	1.04009	0.07281	0.204705	1.06557
b0697	kdpB	0.0997258	0.0385011	0.170314	0.19681	0.100662	0.286777	0.160254	0.280828	0.105282	0.033602	0	0.102847	0.186126	1.80974	0.855779	1.91362	0.978758	2.78839	1.55818	0.936306	-0.0309752	1.47943	0.639858
b0696	kdpC	0.142824	0.206775	0.40653	0.634197	0.216248	0.315933	0.860663	0.354876	0.301562	0	0	0.252043	0.50676	2.01061	1.00763	2.51622	0.85798	1.25349	3.41474	1.33126	-0.220984	0.325948	1.77178
b0695	kdpD	0.882699	0.778515	0.765299	1.57683	0.998523	1.58226	1.23809	1.23528	0.594474	0.0384596	0.0132014	0.808838	1.34892	1.66773	0.737886	1.9495	1.23452	1.95621	1.5307	0.963103	0.303945	0.96806	0.614188
b0694	kdpE	0.905045	1.1647	0.801452	0.714447	0.426321	1.4014	1.69675	1.34926	0.573281	0	0.0523375	0.957066	1.05973	1.10727	0.147005	0.746497	0.445445	1.46427	1.77286	-0.421791	-1.16668	0.550178	0.826082
b4513	kdpF	0	0	0	0	0	0	0	0	0	0	0	0	0	-	-	-	-	-	-	-	-	-	-
b1215	kdsA	17.9845	16.8965	14.8398	16.9911	20.8088	16.6113	19.0233	15.1331	6.71595	0.604365	0.12447	16.5736	18.3586	1.1077	0.147572	1.02519	1.25554	1.00227	1.14781	0.0358962	0.328306	0.00327755	0.198881
b0918	kdsB	9.69174	9.56562	10.6501	9.56339	6.74292	5.51104	6.15924	4.48971	0.867093	0.138372	0	9.96915	6.99415	0.701579	-0.511322	0.959299	0.676379	0.55281	0.61783	-0.0599476	-0.564097	-0.855145	-0.694717
b3198	kdsC	6.78389	7.2442	7.80596	6.05313	7.79461	6.86457	7.82808	4.90139	0.914278	0.0607924	0	7.27802	7.1351	0.980363	-0.028612	0.831701	1.07098	0.943192	1.07558	-0.265864	0.0989316	-0.0843762	0.105114
b3197	kdsD	5.67559	5.55791	3.89131	5.92746	5.10164	4.81109	4.28557	3.74	0.874715	0.104691	0	5.0416	5.03144	0.997984	-0.00291123	1.17571	1.01191	0.954278	0.850041	0.233531	0.0170789	-0.0675185	-0.234396
b2842	kduD	0.805145	1.24337	0.560204	1.05931	0.975248	1.48418	0.808639	0.53348	0.113334	0.180859	0	0.869572	1.08184	1.24411	0.315114	1.2182	1.12153	1.70679	0.929927	0.284746	0.165462	0.771288	-0.104811
b2843	kduI	0.390887	0.330115	0.37087	0.144641	0.443878	0.378288	0.294437	0.121405	0.0515831	0.0411585	0	0.363957	0.315311	0.866341	-0.206993	0.397413	1.21959	1.03938	0.808989	-1.33129	0.286393	0.0557174	-0.305808
b3350	kefB	1.01836	1.245	0.579728	2.94764	3.81475	1.95231	1.90919	1.23705	0.286693	0.0381257	0.0196302	0.947699	2.65597	2.80255	1.48674	3.11031	4.02528	2.06005	2.01456	1.63706	2.00909	1.04268	1.01046
b0047	kefC	1.16269	1.29159	1.31129	0.281411	0.752881	1.01906	0.947407	0.962981	0.208438	0.0184793	0	1.25519	0.75019	0.597672	-0.742575	0.224198	0.599815	0.81188	0.754793	-2.15715	-0.737411	-0.300662	-0.405847
b0046	kefF	0.462427	1.33897	1.38936	0.380252	0.933539	1.44912	1.16108	0.82983	0.244095	0.129843	0	1.06359	0.980999	0.92235	-0.116613	0.357519	0.877728	1.36249	1.09167	-1.48391	-0.188154	0.446241	0.126536
b3351	kefG	2.21197	2.41959	1.95878	5.45669	6.10283	3.18043	2.96209	1.83203	0.15568	0.0621092	0	2.19678	4.42551	2.01454	1.01045	2.48395	2.77808	1.44777	1.34838	1.31263	1.47409	0.533831	0.431224
b2587	kgtP	60.8309	72.4718	65.688	44.3436	40.056	58.0219	66.1519	42.2243	7.97352	0.821774	0.436764	66.3302	52.1434	0.786117	-0.347183	0.668528	0.603887	0.874743	0.997312	-0.580941	-0.727649	-0.193069	-0.00388339
b1352	kilR	0	0	0	0	0	0	0	0	0	0.155695	0	0	0	-	-	-	-	-	-	-	-	-	-
b4331	kptA	0.589858	0.426987	0.419739	0.87307	1.11637	0.326198	0.888627	0.488542	0	0	0	0.478861	0.801066	1.67286	0.742314	1.82322	2.3313	0.681195	1.85571	0.866489	1.22114	-0.55386	0.89197
b3747	kup	2.09924	2.70151	2.6349	0.496282	0.750463	1.28183	1.16398	0.99611	0.600219	0.0368399	0	2.47855	0.923139	0.372451	-1.42488	0.200231	0.302783	0.517169	0.469623	-2.32026	-1.72364	-0.951292	-1.09043
b0342	lacA	0.334269	0.258102	0.190291	0.329842	0.674817	0.591534	0.604295	0.276854	0.282314	0	0	0.260887	0.550122	2.10866	1.07632	1.26431	2.58662	2.26739	2.31631	0.338349	1.37107	1.18103	1.21183
b0345	lacI	3.47319	3.82592	3.90425	4.582	4.0393	3.54914	3.94325	3.15803	2.71016	2.32146	2.39055	3.73445	4.02842	1.07872	0.109319	1.22696	1.08163	0.950378	1.05591	0.295083	0.113208	-0.0734267	0.0784892
b0343	lacY	0.0977997	0.0629292	0.0927915	0.0321682	0.131624	0.108169	0.0654828	0.162003	0.275329	0.0549218	0	0.0845068	0.084361	0.998274	-0.00249189	0.380658	1.55756	1.28	0.774882	-1.39343	0.639286	0.356143	-0.367952
b0344	lacZ	0.106305	0.141079	0.239545	0.118009	0.0268258	0.102879	0.0800747	0.0770399	0.0420853	0.0447736	0.069159	0.16231	0.0819471	0.504881	-0.985984	0.727062	0.165276	0.633842	0.493345	-0.459849	-2.59705	-0.657805	-1.01933
b4036	lamB	5.39555	7.12006	5.63985	3.06812	1.44617	0.303437	0.306156	0.201979	0	0.051356	0	6.05182	1.28097	0.211667	-2.24013	0.506975	0.238965	0.0501398	0.0505891	-0.980013	-2.06513	-4.3179	-4.30503
b1192	ldcA	2.72616	2.71749	2.37454	5.24781	4.1502	3.41063	3.54592	2.36895	0.330267	0	0	2.60606	4.08864	1.5689	0.649749	2.01369	1.59252	1.30873	1.36064	1.00984	0.671308	0.388165	0.444288
b0186	ldcC	1.41183	1.45473	1.33953	0.696567	1.27103	5.19098	4.10058	2.24385	0.382693	0	0	1.40203	2.81479	2.00765	1.00551	0.496826	0.90656	3.70247	2.92474	-1.00919	-0.141526	1.88849	1.54831
b1380	ldhA	4.00629	2.631	2.66471	5.82797	6.62869	6.9435	5.84886	5.06276	1.3953	0.243538	0.0358266	3.10067	6.31225	2.03577	1.02558	1.87958	2.13783	2.23936	1.88632	0.910414	1.09614	1.16308	0.915574
b4419	ldrA	0.381754	0.368459	0.724409	0.376698	1.54136	0.844457	0.383411	0.632365	0.806046	1.60787	1.32458	0.491541	0.786481	1.60003	0.6781	0.766362	3.13577	1.71798	0.780018	-0.383902	1.64882	0.780712	-0.358421
b4421	ldrB	1.14526	0.736919	1.08661	0.753397	0.385339	0	2.30046	0.632365	2.01511	0.643149	0.662289	0.989598	0.8598	0.868837	-0.202842	0.761316	0.38939	0	2.32464	-0.393433	-1.36071	-	1.21701
b4423	ldrC	1.52702	0.736919	1.44882	0	2.31204	0.844457	0.766821	2.21328	1.20907	0.643149	0.662289	1.23758	0.980828	0.792534	-0.335454	0	1.86818	0.682343	0.619611	-	0.901636	-0.551432	-0.690564
b4453	ldrD	4.19929	4.05305	8.69291	4.89708	3.46805	3.80006	1.15023	1.58091	2.82116	2.5726	0.662289	5.64842	3.32885	0.589343	-0.762821	0.866982	0.613986	0.672764	0.203638	-0.205926	-0.703721	-0.571827	-2.29592
b1990	ldtA	2.84882	1.52286	1.49701	5.49244	7.87465	10.1797	6.86684	2.75879	0.231349	0	0.0760354	1.95623	7.6034	3.88677	1.95857	2.80767	4.02542	5.20373	3.51024	1.48937	2.00914	2.37955	1.81157
b0819	ldtB	17.0495	20.7839	17.3138	25.5422	17.9715	11.7366	15.4735	10.6275	2.67178	0.224403	0.115541	18.3824	17.6809	0.961842	-0.0561286	1.38949	0.977646	0.638468	0.841759	0.474559	-0.0326157	-0.647313	-0.248521
b1113	ldtC	1.48614	2.54091	1.2086	1.08937	0.90006	0.610519	0.85291	0.949534	0.179307	0.0357677	0	1.74522	0.863215	0.494617	-1.01562	0.624203	0.515728	0.349824	0.488712	-0.679914	-0.955317	-1.5153	-1.03294
b0925	ldtD	2.49907	3.15914	2.76978	7.37611	10.7375	11.8389	7.46312	2.96736	0.466957	0.093147	0.0767352	2.80933	9.35391	3.32959	1.73534	2.62558	3.82211	4.21412	2.65655	1.39263	1.93437	2.07523	1.40955
b1678	ldtE	3.37685	3.21998	2.20029	8.22996	18.6034	39.0137	36.4893	23.6214	3.22137	0.137086	0.0352913	2.93237	25.5841	8.7247	3.12511	2.80659	6.34413	13.3045	12.4436	1.48882	2.66542	3.73384	3.63733
b2569	lepA	15.3264	17.0061	15.9418	9.85823	6.05062	6.85587	8.39198	7.35305	2.39708	0.32515	0.13787	16.0914	7.78918	0.484057	-1.04675	0.612639	0.376015	0.426057	0.521519	-0.706892	-1.41114	-1.23088	-0.939209
b2568	lepB	9.01668	11.9409	10.823	5.37975	3.09023	4.26737	5.18077	5.80068	2.83357	0.35327	0.472918	10.5935	4.47953	0.422855	-1.24176	0.507834	0.291709	0.402828	0.489051	-0.977572	-1.7774	-1.31176	-1.03194
b0074	leuA	20.8269	20.478	16.9973	35.201	58.107	41.3249	34.1309	15.0099	0.988188	0.0438046	0.0225541	19.4341	42.191	2.17098	1.11835	1.81131	2.98996	2.12642	1.75624	0.857031	1.58012	1.08842	0.81249
b0073	leuB	26.3956	26.4521	25.115	14.3346	24.2626	33.1695	26.1341	19.8462	1.58106	0.0946155	0.0324771	25.9875	24.4752	0.941805	-0.0865	0.551594	0.933624	1.27636	1.00564	-0.858322	-0.0990866	0.352037	0.00811468
b0072	leuC	27.4847	25.7672	29.4545	16.8137	29.981	47.0824	35.9554	32.7441	3.7271	0	0.0759268	27.5688	32.4581	1.17735	0.235545	0.609881	1.0875	1.70782	1.30421	-0.7134	0.121016	0.772153	0.383175
b0071	leuD	28.1545	28.2167	26.7768	20.653	26.0336	49.0615	35.668	35.1736	6.12994	0.113747	0.175698	27.716	32.854	1.18538	0.245352	0.745166	0.9393	1.77015	1.28691	-0.424365	-0.0903417	0.823874	0.36391
b1798	leuE	0.512197	0.370769	0.607459	2.33754	1.29252	0.920564	1.28605	1.27266	0.0675916	0	0.16661	0.496808	1.45917	2.93708	1.55438	4.70511	2.60164	1.85296	2.58862	2.23423	1.37942	0.889828	1.37218
b0075	leuL	7.12459	2.75059	8.56235	8.43629	6.23264	3.67731	2.38517	1.57356	0	0	0	6.14585	5.18285	0.84331	-0.245865	1.37268	1.01412	0.598341	0.388095	0.456997	0.0202313	-0.740959	-1.36552
b0076	leuO	0.0865417	0.125292	0.24633	1.19554	2.00915	1.77077	1.2603	0.537577	0	0	0	0.152721	1.55894	10.2077	3.35159	7.82825	13.1557	11.5948	8.2523	2.96869	3.71762	3.5354	3.0448
b4369	leuP	6.64962	3.66746	4.05585	1.40605	0.479434	0	0.477034	0.39339	1.00287	0	0	4.79098	0.590629	0.12328	-3.02	0.293479	0.10007	0	0.0995693	-1.76867	-3.32092	-	-3.32815
b4370	leuQ	7.12459	5.04275	6.3091	1.87473	0.958867	1.05066	0.477034	0.78678	1.00287	2.00049	1.23602	6.15882	1.09032	0.177035	-2.4979	0.304398	0.15569	0.170595	0.0774555	-1.71597	-2.68325	-2.55136	-3.69049
b0642	leuS	19.2373	21.3464	19.5281	14.7833	11.2899	11.1809	12.3774	9.17199	1.97078	0.199894	0.178397	20.0373	12.4079	0.61924	-0.69143	0.737791	0.563446	0.558004	0.617719	-0.438717	-0.827652	-0.841652	-0.694977
b3798	leuT	5.69968	3.20902	9.013	1.87473	1.91773	0	1.90814	1.57356	1.00287	0.400099	0	5.9739	1.42515	0.238563	-2.06756	0.31382	0.321019	0	0.319412	-1.67199	-1.63927	-	-1.64651
b3174	leuU	1.89989	1.3753	0	0.468683	0	0	0	0	0	0	0	1.09173	0.117171	0.107326	-3.21993	0.429303	0	0	0	-1.21993	-	-	-
b4368	leuV	4.74973	2.75059	5.85845	0.468683	0	1.05066	0.477034	0	0.501435	0	0	4.45292	0.499095	0.112082	-3.15737	0.105253	0	0.235949	0.107128	-3.24807	-	-2.08346	-3.22259
b0672	leuW	3.89025	3.28543	5.99794	0.479842	1.47255	0.537839	1.46518	0.402756	0	0	0	4.39121	0.988851	0.225189	-2.15079	0.109273	0.33534	0.122481	0.333661	-3.19399	-1.5763	-3.02937	-1.58354
b4270	leuX	11.6708	6.10151	5.53656	2.39921	4.41764	3.22703	2.93035	2.41654	0	0	0.421815	7.76961	3.24356	0.417467	-1.26027	0.308794	0.568579	0.41534	0.377156	-1.69528	-0.814567	-1.26763	-1.40677
b1909	leuZ	8.07454	13.753	18.9273	4.68683	2.8766	3.15198	2.38517	3.9339	1.50431	0.400099	0.412006	13.5849	3.27515	0.241087	-2.05238	0.345002	0.211749	0.232021	0.175575	-1.53532	-2.23957	-2.10768	-2.50984
b4043	lexA	6.78555	9.59691	8.73283	19.7556	18.0387	9.80848	6.20772	3.83943	0.709267	0.0565929	0	8.37176	13.4526	1.6069	0.684284	2.35979	2.15471	1.17161	0.741507	1.23866	1.10749	0.228497	-0.431468
b4358	lgoD	0.0399684	0.0385765	0	0.118317	0.201719	0.22103	0.160567	0.132413	0	0	0	0.0261816	0.175408	6.69967	2.74409	4.5191	7.70459	8.44217	6.13283	2.17603	2.94572	3.07761	2.61655
b4357	lgoR	0.223456	0.301943	0.127208	0.0881985	0.0902217	0.0494294	0.224425	0	0	0.037646	0	0.217535	0.113069	0.519771	-0.944051	0.405444	0.414745	0.227224	1.03167	-1.30242	-1.2697	-2.13781	0.044985
b4356	lgoT	0.180078	0.202774	0.227808	0.236924	0.484718	0.863071	0.813867	0.472299	0.158426	0	0	0.203554	0.599645	2.94588	1.5587	1.16394	2.38128	4.24002	3.9983	0.219017	1.25174	2.08407	1.99939
b2828	lgt	8.12285	8.74112	7.79547	4.14583	4.80639	3.40774	4.31348	3.75047	1.28138	0.275268	0.202471	8.21982	4.16836	0.507112	-0.979625	0.504371	0.584732	0.414577	0.524766	-0.987443	-0.774152	-1.27029	-0.930254
b2660	lhgO	1.03086	1.05714	0.947502	0.635753	1.04054	3.09978	2.8148	2.37461	0.646171	0.0814081	0	1.01183	1.89772	1.87553	0.907295	0.628318	1.02837	3.06353	2.78188	-0.670434	0.0403573	1.6152	1.47606
b1653	lhr	0.513251	0.734524	0.512156	0.227031	0.509139	0.753626	0.942081	0.732919	0.149475	0.00745418	0	0.586643	0.607969	1.03635	0.0515143	0.387	0.867884	1.28464	1.60588	-1.36959	-0.204425	0.361366	0.683367
b2411	ligA	3.62865	4.011	3.55823	4.50075	3.3558	2.46632	2.97253	1.76293	0.492228	0.0512285	0.0527531	3.73263	3.32385	0.890485	-0.167337	1.20579	0.899044	0.660745	0.796363	0.269974	-0.153536	-0.597833	-0.328501
b3647	ligB	0.0971407	0.117197	0.138249	0.287563	0.098053	0.10744	0.195125	0.120683	0	0.0204569	0	0.117529	0.172045	1.46385	0.549768	2.44674	0.834287	0.914155	1.66022	1.29086	-0.261384	-0.12949	0.731378
b0147	ligT	1.92678	1.85968	1.60874	1.14076	1.01133	0.426212	1.3933	0.510665	0.081365	0	0.0668537	1.7984	0.9929	0.552103	-0.85699	0.634319	0.562353	0.236995	0.774746	-0.65672	-0.830452	-2.07707	-0.368205
b0628	lipA	9.39708	9.2741	8.55441	24.6853	18.9279	21.6295	24.2749	17.1436	2.72594	0.285252	0.257023	9.0752	22.3794	2.46599	1.30217	2.72008	2.08568	2.38336	2.67486	1.44365	1.06052	1.253	1.41946
b0630	lipB	4.46074	5.96605	4.77647	2.641	1.99403	2.04395	3.84009	3.16676	1.88371	0.161038	0.221108	5.06776	2.62977	0.518922	-0.946412	0.521138	0.393473	0.403325	0.757749	-0.940261	-1.34566	-1.30998	-0.400207
b1139	lit	0.914842	0.662237	0.607595	0.135409	0	0.151775	0.183762	0.227312	0.144872	0	0	0.728225	0.117737	0.161676	-2.62882	0.185944	0	0.208418	0.252343	-2.42706	-	-2.26245	-1.98654
b3454	livF	21.5983	23.1685	23.4275	8.7058	1.90832	3.10483	2.53169	2.41993	0.786262	0	0.0496949	22.7314	4.06266	0.178724	-2.48419	0.382985	0.0839508	0.136588	0.111374	-1.38464	-3.57431	-2.8721	-3.16651
b3455	livG	17.2018	19.7383	22.536	4.20409	1.34391	3.41636	1.33719	2.55832	0.224894	0.0448611	0	19.8254	2.57539	0.129904	-2.94449	0.212056	0.0677876	0.172323	0.0674483	-2.23748	-3.88283	-2.53682	-3.89007
b3457	livH	20.9973	19.2868	21.4288	3.78692	1.64747	3.17127	2.08226	1.82676	0.139709	0.0371582	0.038264	20.571	2.67198	0.129891	-2.94463	0.18409	0.0800872	0.154163	0.101223	-2.44151	-3.64228	-2.69747	-3.30439
b3460	livJ	159.761	157.307	143.674	23.3143	6.3174	5.81626	5.35593	4.50883	1.72025	0.0623907	0.0642475	153.581	10.201	0.0664208	-3.91222	0.151805	0.041134	0.037871	0.0348736	-2.71971	-4.60353	-4.72276	-4.84172
b3458	livK	44.8256	44.0467	39.2102	11.1579	6.20886	5.66258	3.5883	2.59304	0.15554	0.0310266	0.0319499	42.6942	6.65442	0.155863	-2.68165	0.261346	0.145426	0.132631	0.0840465	-1.93597	-2.78164	-2.91451	-3.57267
b3456	livM	19.1923	21.4878	22.1853	3.91389	1.29151	2.08734	2.28095	1.77503	0.202616	0.0808343	0	20.9551	2.39342	0.114216	-3.13016	0.186775	0.0616319	0.0996098	0.108849	-2.42063	-4.02018	-3.32757	-3.1996
b3605	lldD	0.926796	1.42461	1.36786	0.948394	0.589019	1.82232	1.68926	2.4734	1.48577	0.0578294	0.0297752	1.23975	1.26225	1.01815	0.0259449	0.764986	0.47511	1.46991	1.36258	-0.386494	-1.07367	0.555727	0.446341
b3603	lldP	0.88853	1.54842	1.12404	1.92401	2.56606	2.07466	1.61125	1.73757	0.599299	0.0831625	0.0642281	1.187	2.04399	1.72199	0.784076	1.6209	2.16181	1.74782	1.35742	0.696799	1.11224	0.80556	0.440867
b3604	lldR	1.05278	0.762084	0.749148	0.31165	0.584464	0.815075	0.687274	0.65396	0.444572	0	0	0.854669	0.599616	0.701577	-0.511328	0.364644	0.683849	0.953673	0.80414	-1.45544	-0.548251	-0.0684331	-0.314481
b0657	lnt	4.91341	6.58795	7.03049	1.99175	1.52808	3.52498	4.37457	4.86136	1.20566	0.134233	0.138228	6.17728	2.85484	0.462152	-1.11356	0.322431	0.247371	0.570635	0.708171	-1.63294	-2.01525	-0.809359	-0.497831
b2936	loiP	4.20332	3.84889	3.83469	5.74291	6.90815	6.49664	6.54884	3.88304	1.59295	0	0.0467447	3.9623	6.42413	1.62131	0.697163	1.44939	1.74347	1.63961	1.65279	0.535444	0.80196	0.713354	0.7249
b0891	lolA	8.75785	10.4532	7.99222	8.31203	8.30025	7.39418	7.72155	8.19487	1.69388	0.056315	0.057991	9.06774	7.932	0.87475	-0.193058	0.916659	0.91536	0.815438	0.851541	-0.125543	-0.127589	-0.294353	-0.231852
b1209	lolB	7.1467	6.39156	7.2784	4.72294	5.096	3.48084	5.3339	2.71521	0.69219	0	0	6.93889	4.65842	0.67135	-0.574863	0.680648	0.734412	0.501643	0.768697	-0.555019	-0.445338	-0.995267	-0.379513
b1116	lolC	4.25851	6.51058	5.39803	2.05063	1.85696	1.62024	1.30021	1.46726	0.179831	0.0286977	0.0591034	5.38904	1.70701	0.316756	-1.65856	0.380519	0.34458	0.300655	0.241269	-1.39396	-1.53709	-1.73382	-2.05129
b1117	lolD	2.73872	4.61179	3.92535	0.804985	1.41163	2.44905	1.63866	1.59264	0.492136	0	0	3.75862	1.57608	0.419324	-1.25386	0.21417	0.375571	0.651581	0.435973	-2.22317	-1.41284	-0.617983	-1.19769
b1118	lolE	4.10447	5.3243	5.26507	2.13846	1.92236	3.4138	3.13293	2.42042	0.727968	0.0276596	0.0284827	4.89795	2.65189	0.541429	-0.885156	0.436603	0.392483	0.696987	0.639642	-1.1956	-1.3493	-0.520796	-0.644662
b0439	lon	17.6822	16.3294	14.8339	30.855	35.9066	14.0295	12.4434	9.85915	4.89123	0.233872	0.165572	16.2818	23.3086	1.43157	0.517601	1.89506	2.20532	0.861665	0.764251	0.922241	1.14099	-0.214801	-0.387881
b0116	lpd	90.3583	99.172	87.1464	71.7822	56.2587	74.8427	74.7899	66.4989	29.6171	2.48882	0.94553	92.2255	69.4184	0.752702	-0.409849	0.778333	0.610012	0.811518	0.810945	-0.36154	-0.71309	-0.301306	-0.302324
b4386	lplA	1.64838	1.8238	1.71655	3.72917	3.77412	2.31228	1.65553	0.832469	0.127333	0	0	1.72958	2.86778	1.65808	0.729513	2.15611	2.18211	1.33691	0.95719	1.10843	1.12572	0.418898	-0.0631229
b2835	lplT	1.16414	1.35493	1.33193	0.777079	1.2442	1.43904	0.894089	0.935826	0.253029	0	0	1.28367	1.0886	0.848041	-0.237794	0.605358	0.969252	1.12104	0.696512	-0.724139	-0.0450564	0.164841	-0.52178
b3147	lpoA	6.01881	6.54504	6.31973	6.13708	5.77157	3.63913	3.80831	2.64205	0.338888	0	0.034806	6.29453	4.83902	0.768766	-0.379383	0.974986	0.916919	0.578142	0.605019	-0.0365464	-0.125134	-0.790505	-0.724948
b1105	lpoB	8.41169	7.19617	8.52509	6.60251	9.77716	15.3649	13.8883	12.2976	6.18932	0.697832	0	8.04432	11.4082	1.41817	0.504032	0.820767	1.21541	1.91003	1.72648	-0.284956	0.281445	0.933597	0.787831
b1677	lpp	934.304	934.009	1127.21	1053.61	1110.45	1052.5	633.975	557.073	365.27	192.892	21.6198	998.506	962.635	0.964075	-0.0527825	1.05519	1.11211	1.05408	0.634923	0.0774992	0.153301	0.0759832	-0.655346
b3200	lptA	7.48018	9.13078	6.12302	7.16403	9.6231	7.13771	8.10187	6.74201	1.54842	0.247099	0.0636131	7.57799	8.00668	1.05657	0.0793881	0.945373	1.26987	0.941899	1.06913	-0.0810441	0.344686	-0.0863554	0.0964399
b3201	lptB	6.25392	7.34124	7.53736	5.72634	9.44055	10.1574	9.61964	8.81953	1.78442	0.14238	0.0488724	7.04417	8.73597	1.24017	0.310538	0.812918	1.34019	1.44195	1.36562	-0.298818	0.42244	0.528024	0.449554
b3199	lptC	4.61756	7.06224	5.72913	4.13582	4.87605	4.0857	4.7803	4.53048	1.19996	0.0598408	0.123243	5.80298	4.46947	0.770202	-0.376691	0.712706	0.840266	0.70407	0.823766	-0.48862	-0.251081	-0.50621	-0.279693
b0054	lptD	17.9424	18.6909	15.3608	18.6466	16.1842	14.6053	13.5762	7.44466	0.677811	0.0877022	0.0752602	17.3314	15.7531	0.908934	-0.137753	1.07588	0.933812	0.842706	0.783332	0.105524	-0.0987965	-0.246898	-0.352304
b0641	lptE	12.0926	13.8429	12.8742	11.8631	10.1482	10.2643	10.6622	8.55978	2.89469	0.355337	0	12.9366	10.7344	0.829776	-0.269206	0.91702	0.784455	0.793433	0.824195	-0.124975	-0.350237	-0.33382	-0.278942
b4261	lptF	6.75843	8.2076	6.48281	6.66893	5.88483	6.73569	5.14677	3.59844	0.509641	0.0625609	0.0644227	7.14961	6.10906	0.85446	-0.226916	0.932768	0.823098	0.942106	0.719866	-0.10041	-0.280864	-0.0860385	-0.474199
b4262	lptG	4.79451	5.1741	4.47735	2.94291	1.98154	3.17335	3.52617	2.03239	0.67754	0.190805	0	4.81532	2.90599	0.60349	-0.728599	0.611157	0.411508	0.659011	0.732283	-0.710386	-1.28101	-0.601625	-0.449527
b0181	lpxA	15.0328	16.2604	15.8368	16.4194	12.2961	11.8106	12.547	11.0768	6.7312	0.742315	0.359721	15.71	13.2683	0.844576	-0.243702	1.04515	0.782696	0.75179	0.798662	0.0637166	-0.353477	-0.411599	-0.324343
b0182	lpxB	5.15933	5.76953	6.48182	1.22886	1.72396	1.77093	2.93035	2.947	2.21627	0.209808	0.154323	5.80356	1.91353	0.329716	-1.60071	0.211743	0.297051	0.305146	0.504923	-2.23961	-1.75122	-1.71243	-0.985864
b0096	lpxC	42.1395	46.0462	44.9264	89.1407	82.5076	52.7164	52.7016	37.9267	24.642	1.87614	0.92735	44.3707	69.2666	1.56109	0.642552	2.009	1.85951	1.18809	1.18776	1.00648	0.894919	0.248645	0.24824
b0179	lpxD	30.6059	33.9249	31.156	15.7295	14.1594	20.2311	22.0934	19.6718	10.3917	0.90637	0.553092	31.8956	18.0534	0.566015	-0.821088	0.493155	0.443931	0.634293	0.69268	-1.01989	-1.17159	-0.656779	-0.529738
b0524	lpxH	3.28139	3.60396	4.61635	0.167479	0.399749	0.93861	1.02278	0.937161	0.298639	0.142972	0.147226	3.8339	0.632155	0.164886	-2.60046	0.0436838	0.104267	0.244818	0.266773	-4.51676	-3.26165	-2.03022	-1.90631
b0915	lpxK	2.98279	3.7186	4.16646	0.286153	1.04542	1.23714	1.41465	1.37248	0.91845	0.244279	0.0359356	3.62262	0.995841	0.274895	-1.86305	0.0789908	0.288581	0.341504	0.390506	-3.66217	-1.79295	-1.55003	-1.35658
b1054	lpxL	3.81837	4.07108	3.0752	2.49726	1.8823	1.57142	2.14043	0.845788	0.42186	0	0	3.65488	2.02285	0.553467	-0.853432	0.683268	0.51501	0.429952	0.585637	-0.549476	-0.957329	-1.21775	-0.771922
b1855	lpxM	6.77289	6.65883	6.42606	5.23033	4.20381	4.09444	4.98552	3.13578	0.888227	0.0354361	0	6.61926	4.62853	0.699251	-0.516117	0.790168	0.635088	0.618565	0.753185	-0.339769	-0.654973	-0.693003	-0.408925
b2378	lpxP	3.06358	3.42827	3.79134	0.52574	0.448166	0.736605	0.75807	0.588374	0.0937466	0.0748011	0.0770271	3.42773	0.617145	0.180045	-2.47357	0.153378	0.130747	0.214896	0.221158	-2.70483	-2.93515	-2.21829	-2.17685
b2174	lpxT	2.00515	1.71414	1.3589	0.226125	0.231312	0.190092	0.748	0.474496	0.302408	0.0482587	0	1.69273	0.348882	0.206106	-2.27854	0.133586	0.13665	0.112299	0.44189	-2.90416	-2.87144	-3.15458	-1.17824
b2289	lrhA	5.22572	4.53936	4.54494	6.91832	6.15393	4.86463	4.63608	2.81328	1.33324	0.807022	0.642167	4.77	5.64324	1.18307	0.242533	1.45038	1.29013	1.01984	0.971924	0.536431	0.367517	0.0283398	-0.0410841
b0889	lrp	74.1708	69.5128	57.4278	70.5776	54.7525	39.4168	31.1424	23.5588	6.54708	0.766181	0	67.0371	48.9723	0.730526	-0.452993	1.05281	0.816749	0.587985	0.464555	0.0742498	-0.292035	-0.766149	-1.10608
b0027	lspA	11.1628	11.0933	12.9448	11.6677	16.7763	12.9865	11.6265	11.7109	3.84095	0.0696528	0.215177	11.7336	13.2643	1.13045	0.176894	0.994383	1.42976	1.10678	0.990869	-0.00812607	0.515774	0.146363	-0.0132336
b1513	lsrA	0.106443	0.0513683	0.0504963	0.0787754	0.107443	0.176593	0.133632	0.0220401	0	0	0	0.069436	0.124111	1.78741	0.837874	1.1345	1.54737	2.54325	1.92453	0.18206	0.629817	1.34667	0.944507
b1516	lsrB	0.279779	0.347188	0.0379216	0.118317	0.242062	0.22103	0.481702	0.397239	0.548537	0	0	0.221629	0.265778	1.1992	0.262071	0.533851	1.09219	0.997293	2.17346	-0.90549	0.127229	-0.00391067	1.11999
b1514	lsrC	0.0397351	0	0.0754006	0.0392089	0.0802165	0.0878958	0.0399075	0.0987301	0	0.100414	0.0344674	0.0383786	0.0618072	1.61046	0.687474	1.02163	2.09014	2.29023	1.03984	0.0308797	1.0636	1.19549	0.0563605
b1515	lsrD	0.0411771	0.0794862	0.0390685	0	0	0.0455428	0.0413558	0.204626	0.0434712	0.034686	0	0.0532439	0.0217246	0.408021	-1.29328	0	0	0.855361	0.776723	-	-	-0.225394	-0.364527
b1517	lsrF	0.140049	0.315401	0.221462	0.184259	0.188486	0.671222	0.515742	0.541304	0.394271	0.157296	0	0.225638	0.389927	1.72811	0.789199	0.816616	0.835348	2.97478	2.28571	-0.29227	-0.25955	1.57278	1.19264
b1518	lsrG	0.281708	0.271898	0.534564	0	0.710884	0.467363	0.424396	0.233321	0.297403	0	0	0.362723	0.400661	1.10459	0.143512	0	1.95985	1.28848	1.17003	-	0.970746	0.365675	0.226542
b1511	lsrK	0.307897	0.198116	0.29213	0.582321	0.673375	0.879731	0.876161	0.977544	0.216701	0	0.0445132	0.266048	0.752897	2.82993	1.50077	2.18878	2.53103	3.30666	3.29325	1.13013	1.33973	1.72538	1.71951
b1512	lsrR	0.942968	0.910129	0.650676	1.5649	1.77385	1.99107	1.1623	1.0295	0.181001	0.0361054	0	0.834591	1.62303	1.9447	0.95955	1.87505	2.12542	2.38569	1.39266	0.906928	1.08775	1.25441	0.477843
b0870	ltaE	5.83538	5.31708	5.57528	6.52317	5.10757	5.1452	5.81972	3.17699	1.50781	0.0343741	0.0353971	5.57591	5.64891	1.01309	0.018766	1.16988	0.916007	0.922754	1.04373	0.226365	-0.12657	-0.115982	0.0617427
b2687	luxS	27.4433	24.88	24.5329	34.202	41.4715	82.7248	89.06	77.3855	59.5355	27.5268	1.92643	25.6187	61.8646	2.41482	1.27192	1.33504	1.6188	3.22908	3.47637	0.416884	0.694922	1.69112	1.79758
b2838	lysA	7.3474	6.12308	5.83488	1.69275	0.816785	0.859178	1.2353	0.670197	0.0341707	0	0	6.43512	1.151	0.178863	-2.48307	0.263049	0.126926	0.133514	0.191962	-1.92659	-2.97794	-2.90494	-2.38111
b4024	lysC	38.8795	37.6132	32.4642	8.00756	6.14343	2.67923	1.94633	1.12855	0.127868	0.0255067	0.0262657	36.3189	4.69414	0.129248	-2.95179	0.220479	0.169152	0.0737694	0.0535899	-2.18129	-2.56361	-3.76083	-4.2219
b2156	lysP	32.8394	41.2233	38.5448	8.58816	3.19971	4.52092	5.78092	3.43152	1.52649	0.234231	0.0964806	37.5359	5.52242	0.147124	-2.7649	0.228799	0.085244	0.120443	0.15401	-2.12785	-3.55226	-3.05358	-2.6989
b0749	lysQ	1.08927	2.10267	2.06698	0	0	0	0	0	0	0.45878	0	1.75298	0	0	-	0	0	0	0	-	-	-	-
b2839	lysR	0.524248	0.463825	0.704653	1.03461	0.573269	0.531511	0.307139	0.217101	0	0	0	0.564242	0.611633	1.08399	0.116351	1.83363	1.016	0.941991	0.544338	0.874702	0.0228988	-0.0862148	-0.877424
b2890	lysS	27.896	30.7709	29.993	21.8937	15.7369	12.2104	12.5752	13.5817	5.28738	0.612412	0.490496	29.5533	15.6041	0.527997	-0.921397	0.740821	0.532493	0.413165	0.42551	-0.432803	-0.909165	-1.27521	-1.23274
b0743	lysT	73.5258	72.5423	128.153	9.13619	6.04726	7.83093	12.581	9.92392	6.32477	0.45878	0.944866	91.407	8.89884	0.0973541	-3.36062	0.0999507	0.0661575	0.085671	0.137637	-3.32264	-3.91795	-3.54505	-2.86106
b4129	lysU	2.77344	2.70285	2.2482	2.94927	3.28872	4.05028	3.70496	3.36754	0.682243	0.0680458	0.0467139	2.57483	3.49831	1.35866	0.44218	1.14542	1.27726	1.57303	1.43891	0.195883	0.353049	0.653543	0.52498
b2404	lysV	1.63391	0	0	0	0	0	0.546999	0	0.574979	0	0	0.544636	0.13675	0.251085	-1.99375	0	0	0	1.00434	-	-	-	0.0062475
b0745	lysW	0	0	0	0	0.549751	0	0.546999	0	0	0	0	0	0.274187	-	-	-	-	-	-	-	-	-	-
b0747	lysY	0	0	0	0	0	0	0	0.451087	0	0	0.472433	0	0	-	-	-	-	-	-	-	-	-	-
b0748	lysZ	1.08927	0	0	0	0.549751	0	0	0.451087	0.574979	0	0	0.36309	0.137438	0.378522	-1.40155	0	1.51409	0	0	-	0.598448	-	-
b3580	lyxK	0.0546092	0.0527074	0.0259064	0.026943	0.0826831	0.060399	0.0274231	0.0452293	0	0	0	0.0444077	0.049362	1.11157	0.152594	0.60672	1.86191	1.3601	0.617531	-0.720898	0.896784	0.443716	-0.695417
b0459	maa	4.22562	3.64915	3.79822	1.46304	2.9932	5.00161	3.20158	3.31561	0.939167	0.124895	0.321529	3.891	3.16486	0.813379	-0.298	0.376006	0.769262	1.28543	0.822818	-1.41117	-0.378453	0.362251	-0.281354
b0878	macA	2.49116	2.26297	2.32883	2.81966	3.95673	3.07943	2.79632	1.82053	0.464109	0.0308596	0.095334	2.36099	3.16303	1.33971	0.42192	1.19427	1.67588	1.3043	1.18439	0.256134	0.744918	0.383273	0.24414
b0879	macB	1.72123	1.9044	1.71275	0.662803	1.10176	1.39296	1.58113	0.938799	0.24376	0.0884082	0.0728314	1.77946	1.18466	0.665744	-0.586961	0.372475	0.619155	0.782801	0.888543	-1.42479	-0.691627	-0.353282	-0.170486
b1479	maeA	9.07459	9.33937	7.90191	4.96412	4.81072	7.48093	6.93822	4.98402	1.70258	0.10138	0.0835179	8.77196	6.0485	0.689527	-0.536322	0.565908	0.548421	0.852824	0.790955	-0.821362	-0.866645	-0.229681	-0.338333
b2463	maeB	12.1163	11.85	10.8496	16.3774	16.8073	13.4009	10.1887	5.96765	0.510896	0.0754903	0.0310948	11.6053	14.1936	1.22302	0.290453	1.4112	1.44824	1.15472	0.877937	0.496918	0.534304	0.207543	-0.187811
b0394	mak	3.01409	2.21441	2.77438	4.70541	4.99498	5.27413	2.66572	2.23556	0.427435	0	0	2.66763	4.41006	1.65318	0.725243	1.7639	1.87244	1.97709	0.999285	0.818765	0.904923	0.983378	-0.00103182
b4034	malE	10.5037	11.0324	11.7245	4.64035	2.00959	0.22779	0.310273	0.398018	0	0	0	11.0869	1.797	0.162084	-2.62519	0.418545	0.181259	0.020546	0.0279856	-1.25654	-2.46388	-5.605	-5.15917
b4033	malF	1.40215	2.14489	2.05828	0.313265	0.293746	0.263346	0.185994	0.153381	0.0558594	0	0	1.86844	0.264088	0.141341	-2.82275	0.167661	0.157215	0.140944	0.0995449	-2.57638	-2.66919	-2.82681	-3.32851
b4032	malG	1.2851	1.55043	1.56765	0.996346	0.231637	0.304574	0.276573	0.152052	0.14536	0	0	1.46773	0.452282	0.308152	-1.69829	0.678837	0.15782	0.207514	0.188436	-0.558864	-2.66365	-2.26872	-2.40785
b1620	malI	0.278146	0.57527	0.603205	1.25468	0.92249	1.27449	0.758243	0.362011	0.125847	0.0334713	0.103402	0.48554	1.05248	2.16764	1.11613	2.5841	1.89993	2.62489	1.56165	1.36966	0.925943	1.39226	0.64307
b4035	malK	2.56443	4.3845	5.31807	0.397645	0.110936	0.0810376	0	0.0303422	0	0	0	4.089	0.147405	0.0360491	-4.79389	0.0972474	0.0271304	0.0198184	0	-3.3622	-5.20395	-5.65701	-
b4037	malM	4.48436	4.58532	3.95984	1.31435	0.806699	0.540177	0.267554	0.514828	0.234367	0.0374005	0	4.34317	0.732195	0.168585	-2.56845	0.302624	0.18574	0.124374	0.0616033	-1.7244	-2.42865	-3.00725	-4.02085
b3417	malP	9.09812	8.76481	8.55124	4.27827	3.5666	5.11632	3.53161	2.31858	1.42363	0.129409	0.0148067	8.80472	4.1232	0.468294	-1.09451	0.485907	0.405078	0.581088	0.401104	-1.04125	-1.30373	-0.783171	-1.31795
b3416	malQ	5.37057	5.33488	5.63486	1.87608	2.05761	2.31962	1.7914	1.65586	0.724242	0.082554	0	5.44677	2.01118	0.369242	-1.43736	0.344439	0.377767	0.425871	0.328892	-1.53768	-1.40443	-1.23151	-1.60432
b3571	malS	0.362196	0.602059	0.305465	0.516244	0.467153	0.28932	0.323349	0.233321	0.106215	0	0.0174544	0.42324	0.399016	0.942766	-0.0850282	1.21974	1.10375	0.683584	0.763986	0.286576	0.142418	-0.54881	-0.388383
b3418	malT	10.2987	11.4267	11.8918	3.5762	3.99357	3.40717	1.94129	1.01307	0.111595	0.0508813	0	11.2058	3.22956	0.288205	-1.79483	0.319139	0.356385	0.304055	0.17324	-1.64774	-1.48849	-1.7176	-2.52915
b1621	malX	0.359213	0.173352	0.316474	0.101273	0.492082	0.283784	0.154617	0.021251	0.0541752	0	0.0445132	0.283013	0.257939	0.911403	-0.133839	0.357839	1.73873	1.00272	0.546323	-1.48262	0.79803	0.00392548	-0.872173
b1622	malY	2.05632	0.941898	1.19045	3.12962	2.95514	1.92741	1.85522	0.837128	0.0735895	0	0	1.39623	2.46685	1.7668	0.821137	2.24148	2.11652	1.38044	1.32874	1.16445	1.0817	0.46513	0.410061
b0403	malZ	1.19345	1.4779	0.940055	1.08877	1.02283	1.04603	0.791551	0.596808	0.190181	0.0189683	0	1.2038	0.987294	0.820146	-0.286048	0.904442	0.849663	0.868936	0.657542	-0.1449	-0.235037	-0.202678	-0.604846
b1613	manA	4.69314	4.69747	4.41982	4.15074	4.4214	3.61427	3.80572	2.67773	0.183504	0.0585676	0.0904659	4.60347	3.99803	0.868481	-0.203433	0.901653	0.960448	0.785119	0.826706	-0.149356	-0.0582204	-0.349017	-0.274554
b1817	manX	47.1158	52.3368	41.8292	31.7556	21.3587	16.3312	14.6608	11.8811	6.48406	0.63785	0.0364907	47.0939	21.0266	0.446482	-1.16333	0.674303	0.453535	0.34678	0.31131	-0.568532	-1.14071	-1.52791	-1.68358
b1818	manY	42.022	40.9529	36.4306	29.5751	18.9149	16.6595	14.1023	12.4754	6.46852	0.387095	0.0442906	39.8018	19.8129	0.49779	-1.00639	0.743058	0.475226	0.418562	0.354314	-0.428453	-1.07331	-1.25649	-1.4969
b1819	manZ	37.5357	40.8613	39.7123	37.0386	26.5508	18.1032	15.9086	15.1864	8.20916	1.25342	0.33309	39.3698	24.4003	0.619773	-0.690188	0.940788	0.674396	0.459826	0.404082	-0.0880581	-0.568332	-1.12084	-1.30728
b0168	map	18.4175	21.1029	16.8398	16.6506	11.5801	7.22627	7.95698	4.38872	0.923298	0.0866713	0	18.7867	10.8535	0.577722	-0.791553	0.886299	0.616397	0.384648	0.423543	-0.174135	-0.698068	-1.37839	-1.23942
b1531	marA	1.17317	1.54407	1.21428	0.947155	0.430614	0.353878	0.856918	0.794997	0.337781	0	0.092513	1.31051	0.647141	0.49381	-1.01797	0.72274	0.328586	0.270031	0.653883	-0.468452	-1.60566	-1.8888	-0.612896
b1532	marB	0	0.361699	0.533338	0.55468	0	0	0	0	0.197814	0	0	0.298346	0.13867	0.464796	-1.10533	1.85919	0	0	0	0.894671	-	-	-
b1529	marC	1.7199	1.77858	1.28215	4.24281	4.09213	5.9785	4.99702	4.32433	1.03756	0	0.106564	1.59354	4.82762	3.02949	1.59907	2.6625	2.56794	3.7517	3.13579	1.41278	1.36061	1.90755	1.64883
b1530	marR	0.941191	0.63589	0.982293	0	0.190006	0.104098	0.283583	0.155906	0.298088	0	0	0.853124	0.144422	0.169286	-2.56247	0	0.222718	0.122019	0.332405	-	-2.16671	-3.03482	-1.58899
b0956	matP	2.8015	2.35504	1.97209	11.0576	8.02733	6.29699	5.62732	4.64061	1.43109	0.15225	0.0783905	2.37621	7.75231	3.26247	1.70596	4.65346	3.37821	2.65001	2.36819	2.2183	1.75626	1.406	1.24378
b2783	mazE	1.48238	2.22561	2.9692	3.25054	4.15638	5.46513	3.80473	3.1376	0.173885	0.138744	0	2.22573	4.1692	1.87318	0.905491	1.46044	1.86742	2.45543	1.70943	0.546402	0.901049	1.29598	0.773516
b2782	mazF	2.31673	1.64762	0.925514	0.84223	2.83081	1.48347	2.69418	2.82771	0.643633	0.205424	0	1.62996	1.96267	1.20413	0.267986	0.51672	1.73674	0.91013	1.65291	-0.952546	0.79638	-0.135856	0.725011
b2781	mazG	2.84023	2.59179	2.25382	2.39496	5.42106	7.48214	5.80884	5.98788	1.58101	0.0435	0.179178	2.56195	5.27675	2.05966	1.04241	0.934821	2.11599	2.92049	2.26735	-0.0972373	1.08133	1.54621	1.18101
b4426	mcaS	1.7199	2.49001	1.63183	1.27284	1.30204	0	0.431842	0	0	0	0	1.94725	0.751682	0.386023	-1.37324	0.653664	0.668658	0	0.22177	-0.61338	-0.580661	-	-2.17286
b0806	mcbA	0.471319	1.21308	0	1.55026	1.26866	5.73419	8.52057	9.23861	4.4782	1.72042	0	0.561467	4.26842	7.60226	2.92643	2.76109	2.25954	10.2129	15.1755	1.46524	1.17603	3.35232	3.92368
b1450	mcbR	1.35135	1.30429	0.990752	1.09101	3.34811	6.58994	5.67563	3.10334	1.42664	0.103484	0.0532819	1.21546	4.17617	3.43586	1.78067	0.897606	2.75459	5.42174	4.66951	-0.155845	1.46184	2.43876	2.22327
b1159	mcrA	0.490368	0.567949	0.232628	0.145162	0.395979	0.542358	0.295498	0.162456	0	0	0	0.430315	0.344749	0.801155	-0.319847	0.337339	0.920206	1.26037	0.686701	-1.56773	-0.119971	0.333852	-0.542247
b4346	mcrB	2.13273	1.40089	0.674505	0.175374	0.269095	0.262094	0.208248	0.122667	0	0	0.0513887	1.40271	0.228703	0.163044	-2.61667	0.125025	0.191839	0.186848	0.148462	-2.99971	-2.38203	-2.42006	-2.75184
b4345	mcrC	0.546718	0.452296	0.222309	0	0	0	0.0392208	0	0	0	0	0.407108	0.0098052	0.024085	-5.37572	0	0	0	0.09634	-	-	-	-3.37572
b3028	mdaB	3.37468	3.46073	3.26857	3.26061	5.25149	4.19903	4.16604	2.62034	0.148446	0.118446	0	3.36799	4.21929	1.25276	0.325113	0.968118	1.55923	1.24675	1.23695	-0.0467456	0.640838	0.318167	0.306789
b0842	mdfA	1.492	2.14406	1.98184	2.06114	2.61042	3.00701	3.39655	1.92225	0.525042	0.139645	0.0862804	1.87263	2.76878	1.47855	0.564181	1.10066	1.39399	1.60576	1.81378	0.138374	0.479215	0.68326	0.859
b3236	mdh	113.006	100.622	82.8418	94.9657	71.7372	60.254	54.1897	40.9369	18.3436	1.65073	0.453294	98.8234	70.2866	0.711235	-0.491603	0.960964	0.725913	0.609713	0.548348	-0.0574459	-0.462132	-0.713797	-0.866835
b0448	mdlA	0.737656	0.889958	0.940465	0.523169	0.25595	0.53541	0.671402	0.572769	0.170352	0.0194179	0.0199958	0.856026	0.496483	0.579985	-0.785912	0.611159	0.298998	0.62546	0.784323	-0.710379	-1.74179	-0.67701	-0.350479
b0449	mdlB	0.48164	0.686232	0.718105	0.203684	0.532465	0.507338	0.506765	0.417908	0.217917	0.0386395	0.0198947	0.628659	0.437563	0.696026	-0.522788	0.323997	0.846985	0.807016	0.806105	-1.62595	-0.239592	-0.309331	-0.310961
b2074	mdtA	0.949946	0.537472	1.08778	0.678782	0.52903	1.30427	1.41465	0.81391	0.311236	0.027593	0	0.858398	0.981684	1.14362	0.193612	0.790755	0.6163	1.51942	1.64802	-0.338698	-0.698296	0.603523	0.72073
b2075	mdtB	0.588772	0.846088	0.720001	0.116195	0.224514	0.506485	0.578186	0.639353	0.221004	0.0220426	0	0.718287	0.356345	0.496104	-1.01129	0.161767	0.312569	0.705129	0.804952	-2.62801	-1.67776	-0.504041	-0.313025
b2076	mdtC	0.544282	0.35876	0.503814	0.0785962	0.0937989	0.293653	0.38665	0.461789	0.32234	0.0111825	0.0115153	0.468952	0.213174	0.454576	-1.13741	0.1676	0.200018	0.626189	0.824499	-2.57691	-2.3218	-0.67533	-0.27841
b3513	mdtE	0.282439	0.102226	0.43546	0.139349	0.0712728	1.21049	2.09202	1.46204	0.260902	0	0	0.273375	0.878283	3.21274	1.68381	0.509737	0.260715	4.42793	7.65259	-0.972176	-1.93946	2.14663	2.93595
b3514	mdtF	0.262433	0.18997	0.261444	0.0776872	0.158939	0.464411	1.18607	1.16286	0.263201	0.0221063	0	0.237949	0.471777	1.98268	0.987454	0.326487	0.667952	1.95172	4.98457	-1.6149	-0.582183	0.964749	2.31747
b1053	mdtG	0.199907	0.25726	0.221282	0.328766	0.336307	0.368503	0.401549	0.413926	0.17587	0.0561313	0.0578018	0.22615	0.358781	1.58648	0.665827	1.45375	1.4871	1.62946	1.77559	0.539784	0.572503	0.704397	0.828299
b1065	mdtH	0.405772	0.456914	0.35291	0.734063	0.614374	0.373994	0.577338	0.364081	0.107095	0	0	0.405198	0.574942	1.41891	0.504788	1.81161	1.51623	0.922989	1.42483	0.857275	0.600488	-0.115615	0.510787
b1599	mdtI	0.372471	0.719	0.706795	0.122513	0	0	0.124696	0	0	0.104585	0	0.599422	0.0618022	0.103103	-3.27784	0.204385	0	0	0.208027	-2.29064	-	-	-2.26516
b1600	mdtJ	1.45485	1.40418	2.44215	0	0.112962	0.123777	0	0.0926891	0	0	0	1.76706	0.0591848	0.0334933	-4.89998	0	0.0639267	0.0700465	0	-	-3.96744	-3.83554	-
b1663	mdtK	2.0528	2.81403	2.56867	21.7533	15.7057	10.9244	7.29067	5.71662	1.75886	0.150365	0.103226	2.4785	13.9185	5.61571	2.48947	8.7768	6.33679	4.40768	2.94156	3.1337	2.66375	2.14002	1.55658
b3710	mdtL	0.34764	0.335533	0.494756	0.171518	0.0350905	0.0768995	0.174574	0.115171	0	0	0	0.392643	0.114521	0.291666	-1.77761	0.436829	0.0893699	0.195851	0.444613	-1.19486	-3.48407	-2.35217	-1.16938
b4337	mdtM	0.464178	0.512015	0.566239	2.15929	2.51002	3.88711	3.19675	1.94971	0.455036	0.0837869	0.0287601	0.514144	2.93829	5.71492	2.51473	4.19977	4.88194	7.56034	6.21761	2.07031	2.28746	2.91845	2.63636
b4082	mdtN	0	0	0.0375906	0.0390948	0	0.04382	0	0	0	0	0	0.0125302	0.0207287	1.6543	0.72622	3.12005	0	3.49715	0	1.64157	-	1.80618	-
b4081	mdtO	0.019916	0.0192224	0.0188961	0.0589567	0	0.0881101	0	0.0659806	0.0210256	0	0	0.0193448	0.0367667	1.9006	0.926451	3.04767	0	4.55471	0	1.60771	-	2.18736	-
b4080	mdtP	0.0278634	0	0.0264365	0.0549887	0.0843751	0.0308175	0.0559686	0.0230774	0	0	0	0.0181	0.0565375	3.12363	1.64322	3.03806	4.66162	1.70263	3.09219	1.60315	2.22083	0.767764	1.62863
b4119	melA	0.361751	0.203672	0.171613	0.416453	0.547722	0.833551	0.726641	0.674134	0.318254	0	0	0.245679	0.631092	2.56877	1.36108	1.69511	2.22942	3.39285	2.95769	0.761382	1.15667	1.7625	1.56447
b4120	melB	0.143729	0.221957	0.163642	0.11346	0.493267	0.540488	0.288705	0.333316	0.242778	0.121071	0	0.176443	0.35898	2.03454	1.0247	0.643043	2.79562	3.06325	1.63625	-0.637013	1.48317	1.61506	0.710396
b4118	melR	0.314905	0.477617	0.512193	0.443907	0.454089	1.04488	0.858452	0.298075	0.0949855	0	0	0.434905	0.700331	1.61031	0.687336	1.0207	1.04411	2.40254	1.97388	0.0295561	0.0622753	1.26456	0.981036
b3930	menA	3.44073	5.53485	3.3901	1.69758	1.29126	0.878199	1.19619	0.474957	0.465696	0.0743164	0	4.12189	1.26581	0.307094	-1.70325	0.411846	0.313269	0.213057	0.290205	-1.27982	-1.67453	-2.23069	-1.78486
b2262	menB	4.5757	5.38243	4.34139	2.58678	2.11689	4.42822	5.74445	6.59261	5.33382	1.32495	0.0413448	4.76651	3.71909	0.780254	-0.357984	0.542699	0.444118	0.92903	1.20517	-0.881775	-1.17098	-0.106204	0.269237
b2261	menC	3.26951	2.90976	3.18266	1.13127	1.11436	1.87852	2.17492	3.7278	2.15169	0.250374	0.184161	3.12064	1.57477	0.504629	-0.986704	0.362512	0.357093	0.601966	0.696946	-1.4639	-1.48563	-0.732245	-0.520881
b2264	menD	1.78556	2.26636	1.64771	0.603394	0.567856	1.16328	1.27742	0.911628	0.258224	0	0.0636512	1.89987	0.902988	0.475288	-1.07312	0.317597	0.298892	0.612292	0.672373	-1.65473	-1.74231	-0.707708	-0.572666
b2260	menE	1.65802	1.80396	1.65892	0.0297467	0.213003	0.933577	1.08996	1.02368	0.604683	0.126969	0.0261494	1.70697	0.566572	0.331917	-1.5911	0.0174266	0.124784	0.546921	0.638537	-5.84256	-3.00249	-0.870596	-0.647158
b2265	menF	2.42878	2.67908	3.41172	0.933747	1.17804	2.51185	2.7878	1.54136	0.366299	0.0531405	0.054722	2.83986	1.85286	0.652447	-0.616068	0.3288	0.414822	0.884498	0.981666	-1.60472	-1.26944	-0.177069	-0.0266952
b2263	menH	0.592776	0.416097	1.17597	0	0.0543949	0.655624	0.378858	0.669489	0.227564	0.0453938	0	0.728281	0.272219	0.373783	-1.41973	0	0.0746894	0.900234	0.520209	-	-3.74295	-0.151627	-0.942837
b1686	menI	7.97028	8.55814	8.50739	2.26111	1.70959	0.550957	0.600365	1.07271	0.105179	0	0	8.34527	1.28051	0.153441	-2.70425	0.270945	0.204857	0.0660202	0.0719407	-1.88393	-2.28731	-3.92095	-3.79705
b2328	mepA	4.46152	6.07645	6.02033	0.978319	0.850646	1.91899	1.74256	1.51913	0.36634	0.0417579	0.0860012	5.51943	1.37263	0.24869	-2.00758	0.17725	0.154118	0.347678	0.315714	-2.49614	-2.69789	-1.52418	-1.66331
b1655	mepH	3.15755	3.48296	2.47277	1.18695	1.72008	1.05324	1.25843	1.28684	0.317473	0.042219	0.130426	3.03776	1.30467	0.429486	-1.21932	0.390731	0.566233	0.346716	0.414264	-1.35575	-0.820533	-1.52817	-1.27138
b1856	mepM	26.3872	31.731	28.3194	6.25029	2.93173	2.49472	6.64095	3.01976	0.750256	0.338359	0.107209	28.8125	4.57942	0.158939	-2.65346	0.216929	0.101752	0.0865847	0.230488	-2.2047	-3.29687	-3.52974	-2.11723
b2175	mepS	56.9414	58.1625	47.7259	28.7702	15.4435	7.58295	4.92879	2.15183	0.457139	0	0.0626016	54.2766	14.1814	0.261279	-1.93633	0.530066	0.284534	0.139709	0.0908088	-0.915757	-1.81333	-2.8395	-3.46102
b4013	metA	15.829	5.94136	4.71412	5.51018	1.19833	0.875363	1.72225	1.74802	0.324934	0.0370382	0.0762809	8.82817	2.32653	0.263535	-1.92393	0.624159	0.135739	0.0991556	0.195086	-0.680015	-2.88109	-3.33416	-2.35782
b3939	metB	7.67655	4.11245	4.10946	3.23149	1.45731	1.12946	1.45002	0.758293	0.148702	0.0296625	0.0305452	5.29949	1.81707	0.342877	-1.54424	0.609774	0.274991	0.213126	0.273615	-0.713654	-1.86254	-2.23022	-1.86978
b3008	metC	9.84198	9.20031	7.31367	7.53841	3.26516	1.14183	2.73039	2.36564	0.326968	0.0579755	0.0298505	8.78532	3.66895	0.417622	-1.25973	0.858069	0.371661	0.12997	0.31079	-0.220834	-1.42794	-2.94375	-1.68599
b3829	metE	439.822	389.578	365.344	146.288	11.1421	0.759301	1.30641	0.867859	0.267018	0.319583	0.14104	398.248	39.8739	0.100123	-3.32015	0.367329	0.0279778	0.0019066	0.0032804	-1.44486	-5.15957	-9.03478	-8.25191
b3941	metF	24.5086	10.9859	10.1027	5.93279	0.416946	0.203049	1.0141	0.38013	0.0484533	0	0.0398118	15.1991	1.89172	0.124463	-3.00621	0.390339	0.0274324	0.0133593	0.0667213	-1.3572	-5.18798	-6.22601	-3.90571
b2114	metG	13.7231	14.7966	13.6685	13.006	11.5399	7.31122	9.04042	7.77143	1.82421	0.152325	0.0871433	14.0627	10.2244	0.727058	-0.459858	0.924859	0.820604	0.519902	0.642866	-0.112694	-0.285242	-0.943689	-0.637411
b4019	metH	11.1241	12.3853	11.7015	12.0712	11.0719	5.28697	3.7984	2.71902	0.433225	0.0467126	0.0192411	11.737	8.05712	0.686474	-0.542723	1.02848	0.943335	0.450455	0.323627	0.0405131	-0.084158	-1.15055	-1.6276
b0198	metI	12.1355	7.3658	7.65622	4.87631	1.76796	2.00639	2.57584	1.81333	0.198117	0	0	9.05249	2.80663	0.310039	-1.68948	0.538671	0.195301	0.22164	0.284545	-0.892524	-2.35623	-2.17371	-1.81327
b3938	metJ	25.256	20.1479	14.182	17.4196	9.1047	5.41571	13.7181	5.3362	0.68018	0.108544	0	19.8619	11.4145	0.574694	-0.799134	0.877036	0.4584	0.272668	0.690674	-0.189293	-1.12532	-1.87478	-0.533924
b2942	metK	61.4485	41.1675	35.4647	21.9696	4.10884	3.05366	19.2327	12.1958	3.25107	0.387617	0.15352	46.0269	12.0912	0.262698	-1.92852	0.477321	0.0892704	0.066345	0.417857	-1.06697	-3.48567	-3.91387	-1.25892
b3940	metL	7.47418	6.66272	6.53368	3.46386	2.01749	1.48613	1.16395	1.12679	0.21278	0.0707411	0.0582771	6.8902	2.03286	0.295036	-1.76104	0.502723	0.292805	0.215688	0.168928	-0.992165	-1.77199	-2.21298	-2.56552
b0199	metN	10.2218	4.74173	4.3981	4.41771	0.959797	0.78876	2.74561	1.6079	0.376441	0.0333739	0	6.45388	2.22797	0.345214	-1.53444	0.684504	0.148716	0.122215	0.425419	-0.546868	-2.74937	-3.03251	-1.23304
b0197	metQ	80.8934	72.7551	58.443	35.3117	19.3256	9.31286	17.0644	16.6044	5.71452	0.211095	0.0434754	70.6972	20.2536	0.286484	-1.80347	0.499478	0.273357	0.131729	0.241373	-1.00151	-1.87114	-2.92436	-2.05067
b3828	metR	3.00035	1.28246	1.17935	2.3685	0.519177	0.474065	1.07621	0.4615	0.0452502	0.0361054	0	1.82072	1.10949	0.609367	-0.714618	1.30086	0.285149	0.260373	0.591088	0.379462	-1.81021	-1.94135	-0.758556
b0673	metT	2.68735	2.59376	3.56962	1.59106	1.08503	1.18891	1.61941	0.445152	0.567414	0	0	2.95024	1.3711	0.464741	-1.1055	0.539296	0.367778	0.402986	0.548906	-0.89085	-1.44309	-1.3112	-0.865369
b0666	metU	8.06204	4.15002	2.03978	0.530352	0.542517	0	0.539802	0.890303	0.567414	0	0	4.75061	0.403168	0.0848664	-3.55866	0.111639	0.114199	0	0.113628	-3.16309	-3.13037	-	-3.13761
b2816	metV	5.91216	3.63126	8.15914	0	0.542517	0	2.15921	1.33546	0.567414	0.452743	0.932434	5.90086	0.675431	0.114463	-3.12704	0	0.0919387	0	0.365914	-	-3.44318	-	-1.45042
b2815	metW	23.6487	26.4564	21.4177	2.65176	4.88265	1.78336	3.23881	7.56758	2.26965	4.52743	4.19595	23.8409	3.13915	0.131671	-2.925	0.111227	0.204801	0.0748025	0.135851	-3.16842	-2.2877	-3.74077	-2.8799
b3171	metY	25.2611	25.4188	29.5769	17.5016	20.0731	16.0502	15.6543	11.5739	1.13483	0	2.33108	26.7523	17.3198	0.647415	-0.627238	0.65421	0.750334	0.599958	0.585156	-0.612174	-0.414395	-0.737067	-0.773106
b2814	metZ	24.7236	17.1188	32.1266	7.42492	7.05272	6.53898	5.39802	7.12243	1.70224	1.81097	0.466217	24.6563	6.60366	0.267828	-1.90062	0.301137	0.286041	0.265205	0.21893	-1.73151	-1.80571	-1.91482	-2.19146
b1114	mfd	4.374	5.07974	4.56613	1.94165	2.29727	2.137	2.86913	2.07152	0.250281	0.0199701	0.0102822	4.67329	2.31126	0.494568	-1.01576	0.415478	0.491576	0.457279	0.613942	-1.26716	-1.02451	-1.12885	-0.703826
b2149	mglA	1.88114	1.60813	1.04539	0.0530352	0	0.267504	0.10796	0.0890303	0.0567414	0.0226372	0	1.51155	0.107125	0.0708707	-3.81867	0.0350865	0	0.176973	0.0714234	-4.83294	-	-2.4984	-3.80746
b2150	mglB	6.22129	6.28116	4.89303	2.78674	2.23095	0.814842	0.657715	0.644087	0.216049	0	0.10651	5.79849	1.62256	0.279825	-1.83741	0.480597	0.384747	0.140526	0.113429	-1.0571	-1.37802	-2.83109	-3.14014
b2148	mglC	1.4964	1.56139	1.80349	0.438984	0.0408231	0.0447311	0.121856	0.133986	0.0853929	0	0	1.62043	0.161599	0.0997259	-3.32589	0.270906	0.0251928	0.0276045	0.0752	-1.88413	-5.31085	-5.17895	-3.73312
b1826	mgrB	3.14213	4.96261	3.79428	2.25492	2.59498	1.26373	1.43444	0.473168	0	0	0	3.96634	1.88702	0.475758	-1.0717	0.568515	0.65425	0.318614	0.361653	-0.814731	-0.612087	-1.65012	-1.46732
b4698	mgrR	0.84222	0	1.59818	0.831067	0.425065	0.465757	1.26881	1.04634	0.444572	0.354727	0.365283	0.813467	0.747675	0.919122	-0.121672	1.02163	0.522535	0.572558	1.55976	0.0308797	-0.936401	-0.804507	0.641323
b0963	mgsA	12.6646	11.9653	11.9314	16.7211	13.5037	9.76564	8.50954	6.35265	0.659092	0.0751277	0.154727	12.1871	12.125	0.994906	-0.0073673	1.37204	1.10803	0.801311	0.698243	0.45632	0.148002	-0.319565	-0.518199
b4242	mgtA	2.63631	2.73461	2.14193	1.06149	0.550566	0.301636	0.243471	0.276073	0.047986	0	0.0394278	2.50428	0.539291	0.215348	-2.21526	0.42387	0.21985	0.120448	0.0972221	-1.23831	-2.18541	-3.05351	-3.36257
b4702	mgtL	26.2042	19.3406	29.2497	16.7311	12.4472	3.40969	6.9665	2.55332	1.6273	0	0	24.9315	9.88862	0.396631	-1.33413	0.671082	0.499255	0.136762	0.279425	-0.575439	-1.00215	-2.87026	-1.83946
b0347	mhpA	0.0981915	0.023693	0	0.314896	0.148671	0.352957	0.0986177	0.203314	0.0777466	0.0206782	0	0.0406282	0.228785	5.6312	2.49344	7.75069	3.6593	8.68748	2.42732	2.95432	1.87157	3.11894	1.27937
b0348	mhpB	0.216354	0.0417639	0.16422	0.0853956	0.174709	0	0.0869173	0.0358385	0.0913632	0	0	0.140779	0.0867554	0.616251	-0.69841	0.606592	1.24101	0	0.617401	-0.721202	0.311517	-	-0.695721
b0349	mhpC	0.0943364	0.182102	0.134258	0.0930871	0.190445	0.0521691	0.0947458	0.195332	0.248981	0	0	0.136899	0.107612	0.786066	-0.347277	0.679969	1.39113	0.381077	0.692086	-0.556459	0.476261	-1.39184	-0.530978
b0350	mhpD	0.100983	0.0974664	0.287436	0.199292	0.254829	0.167534	0.354975	0.250914	0.0533046	0	0	0.161962	0.244157	1.5075	0.592159	1.23049	1.57339	1.03441	2.19172	0.299228	0.653875	0.0488043	1.13206
b0352	mhpE	0.322588	0.311354	0.344327	0.119368	0.447724	0.356789	0.445483	0.400768	0.21285	0.0339669	0	0.326089	0.342341	1.04984	0.0701671	0.36606	1.37301	1.09415	1.36614	-1.44985	0.457342	0.129804	0.450103
b0351	mhpF	0.128993	0.0415002	0.163183	0.381853	0.260408	0.523119	0.388657	0.178061	0.0907862	0	0	0.111225	0.388509	3.493	1.80447	3.43315	2.34127	4.70324	3.49433	1.77953	1.22729	2.23365	1.80502
b0346	mhpR	2.4028	2.50844	2.27976	4.40326	6.48415	6.23712	4.38322	2.8836	0.362382	0	0	2.397	5.37694	2.24319	1.16555	1.83698	2.70511	2.60205	1.82862	0.877339	1.43569	1.37965	0.870759
b0353	mhpT	0.337305	0.162779	0.256026	0.399406	0.306426	0.373067	0.846923	0.5308	0.142439	0.0284133	0	0.252037	0.481456	1.91026	0.933768	1.58471	1.2158	1.48021	3.36031	0.664222	0.281903	0.565801	1.7486
b4171	miaA	18.7899	17.8451	16.8894	30.5058	37.4554	20.5919	15.3304	12.3574	3.2683	0.977925	0.745947	17.8415	25.9709	1.45565	0.541659	1.70983	2.09934	1.15416	0.859255	0.77385	1.06994	0.206839	-0.218842
b0661	miaB	10.5848	10.4931	10.2605	8.35006	5.87778	5.20313	5.47383	4.13391	2.11983	0.289959	0.248824	10.4461	6.2262	0.596029	-0.746546	0.799344	0.562675	0.498092	0.524006	-0.323111	-0.829627	-1.00552	-0.932346
b4442	micA	0	0	1.00665	1.04693	0.535471	0	0.532792	0	0	0	0	0.335549	0.528798	1.57592	0.656193	3.12005	1.59581	0	1.58782	1.64157	0.674286	-	0.667048
b4427	micC	0	0	0	0	0	0	0	0	0	0	0	0	0	-	-	-	-	-	-	-	-	-	-
b4439	micF	0	0.857069	0	0	0	0	0	0	0	0	0	0.28569	0	0	-	0	0	0	0	-	-	-	-
b1176	minC	13.9294	14.4653	12.4911	14.8468	13.7635	12.4809	11.0384	6.76631	0.744577	0.0495086	0	13.6286	13.0324	0.956255	-0.0645334	1.08938	1.0099	0.915791	0.809941	0.123514	0.0142141	-0.12691	-0.304111
b1175	minD	19.468	19.0814	14.0323	21.6922	24.1193	19.9186	19.502	10.3328	1.06215	0.08475	0.0436361	17.5272	21.308	1.21571	0.281797	1.23763	1.3761	1.13643	1.11267	0.307575	0.460588	0.184515	0.154023
b1174	minE	11.2101	9.33754	8.59623	14.2437	14.8805	15.4558	12.9552	11.9555	1.13483	0.388066	0	9.71462	14.3838	1.48064	0.566217	1.46622	1.53176	1.59098	1.33358	0.552098	0.615191	0.669918	0.415308
b3742	mioC	19.7323	23.6729	18.3719	14.8307	10.0519	6.42492	8.70507	6.49138	1.55751	0.233015	0.399915	20.5924	10.0031	0.48577	-1.04166	0.720204	0.488136	0.312005	0.422733	-0.473523	-1.03464	-1.68036	-1.24218
b1782	mipA	34.1675	35.99	29.8722	30.095	18.018	5.14768	6.65418	6.25838	4.27766	0.46124	0.237483	33.3432	14.9787	0.449228	-1.15448	0.902581	0.540379	0.154385	0.199566	-0.147871	-0.887957	-2.6954	-2.32506
b2346	mlaA	12.3896	11.0704	9.80447	13.2398	9.33848	9.09553	7.0639	3.80885	0.456937	0.182297	0.0938609	11.0881	9.68443	0.873405	-0.195277	1.19405	0.842205	0.820294	0.637068	0.255867	-0.247757	-0.285788	-0.65048
b3191	mlaB	4.87942	4.03671	8.33318	11.0052	10.1319	11.5644	7.42089	9.46821	1.91333	0.23487	0.12093	5.74977	10.0306	1.74453	0.802837	1.91403	1.76214	2.01129	1.29064	0.936616	0.817333	1.00812	0.36809
b3192	mlaC	10.9999	9.99598	8.23944	22.2798	24.4141	16.3638	16.0869	12.4671	5.09332	0.32512	0.111598	9.74512	19.7862	2.03037	1.02174	2.28625	2.50527	1.67918	1.65077	1.19298	1.32496	0.74776	0.723139
b3193	mlaD	6.00483	5.43795	5.20497	12.8016	8.7551	6.72347	6.1798	5.03482	1.40875	0	0	5.54925	8.61499	1.55246	0.634557	2.3069	1.57771	1.2116	1.11363	1.20596	0.657831	0.276913	0.155268
b3194	mlaE	5.58913	4.83992	4.11348	8.86542	5.378	3.75524	2.78046	2.33619	0.827176	0	0.0906202	4.84751	5.19478	1.07164	0.0998189	1.82886	1.10943	0.774674	0.573586	0.870945	0.149825	-0.368338	-0.801918
b3195	mlaF	7.82619	7.35871	6.94636	13.0536	8.91901	4.63512	4.15828	3.3037	0.852874	0	0.0875958	7.37709	7.6915	1.04262	0.0602135	1.76948	1.20901	0.628313	0.563674	0.823324	0.273832	-0.670446	-0.827066
b1594	mlc	3.41513	3.4901	3.14495	2.04837	1.68981	2.14783	1.68135	1.13696	0.176735	0.0282037	0	3.35006	1.89184	0.564718	-0.824396	0.611444	0.504411	0.641131	0.501887	-0.709707	-0.987328	-0.641308	-0.994566
b1639	mliC	0.620785	0.479333	0.706795	1.71518	1.37855	1.3732	0.872871	0.411326	0.131074	0	0.107698	0.602304	1.33495	2.21641	1.14822	2.8477	2.2888	2.27992	1.44922	1.5098	1.19459	1.18898	0.535276
b2127	mlrA	0.949946	1.56406	0.68923	1.10278	3.10222	7.10741	7.35194	4.35043	0.589924	0.0470704	0	1.06775	4.66609	4.37004	2.12765	1.03281	2.90539	6.65647	6.88548	0.0465809	1.53873	2.73476	2.78356
b2813	mltA	7.29822	6.9003	6.46521	3.85798	2.40547	1.31788	1.53329	1.01772	0.235862	0.031366	0.0645989	6.88791	2.27866	0.33082	-1.59588	0.560109	0.349231	0.191332	0.222607	-0.836219	-1.51775	-2.38585	-2.16743
b2701	mltB	3.27534	3.30663	2.50038	2.48899	2.05206	2.70654	3.02488	2.71276	1.11286	0.0317129	0.130627	3.02745	2.56812	0.848278	-0.237391	0.82214	0.677819	0.894001	0.999151	-0.282545	-0.561027	-0.161652	-0.00122484
b2963	mltC	3.10427	3.28847	2.62204	0.672401	0.993525	0.963025	1.93908	1.09741	0.479593	0.0318892	0.0328383	3.00493	1.14201	0.380045	-1.39576	0.223766	0.330632	0.320482	0.645301	-2.15994	-1.5967	-1.64169	-0.631955
b0211	mltD	22.1985	21.2803	19.435	7.06407	4.1292	4.59103	5.67945	4.65869	2.09584	0.506752	0.365283	20.9713	5.36594	0.255871	-1.96651	0.336845	0.196898	0.21892	0.27082	-1.56984	-2.34448	-2.19152	-1.88459
b2558	mltF	0.787552	0.861475	0.722314	0.310849	0.317979	0.23228	0.395485	0.217426	0.0831429	0.0221134	0	0.790447	0.314148	0.397431	-1.33122	0.393257	0.402278	0.293859	0.50033	-1.34646	-1.31374	-1.7668	-0.999047
b0261	mmuM	2.67351	1.22675	1.66334	1.77315	1.01751	0.581697	0.616255	0.471899	0.0925396	0.036919	0.0380177	1.85453	0.997153	0.537684	-0.895169	0.956117	0.548661	0.313662	0.332296	-0.0647412	-0.866012	-1.67272	-1.58946
b0260	mmuP	1.71776	0.702515	0.662966	0.229832	0.29388	0.289812	0.380131	0.385819	0.0922098	0.0490499	0.0252548	1.02775	0.298414	0.290357	-1.7841	0.223627	0.285946	0.281988	0.369869	-2.16083	-1.80619	-1.8263	-1.43491
b1448	mnaT	4.02168	4.10996	4.56392	5.7581	5.4922	4.36085	3.56394	1.95936	0.1665	0	0	4.23185	4.79378	1.13278	0.179873	1.36066	1.29782	1.03048	0.842171	0.444304	0.376095	0.0433208	-0.247815
b0731	mngA	0	0	0	0.0407963	0.0834642	0.0685907	0.12457	0.0342424	0	0.0174132	0	0	0.0793552	-	-	-	-	-	-	-	-	-	-
b0732	mngB	0.387843	0.269523	0.191351	0.275549	0.28187	0.480439	0.592081	0.475415	0.196537	0	0.0134571	0.282906	0.407485	1.44036	0.526425	0.973997	0.996339	1.69823	2.09286	-0.0380107	-0.00529151	0.764033	1.06547
b0730	mngR	1.47097	1.74738	1.12725	1.56314	1.6561	0.563166	1.25007	0.656013	0	0	0	1.44853	1.25812	0.868549	-0.203321	1.07912	1.1433	0.388784	0.86299	0.109858	0.193203	-1.36296	-0.212585
b1133	mnmA	10.9321	14.6864	13.1756	6.85141	4.65996	4.08485	6.23164	3.30362	1.59861	0.311107	0.224256	12.9314	5.45696	0.421994	-1.2447	0.529829	0.360361	0.315887	0.481901	-0.916402	-1.47249	-1.66252	-1.05319
b2324	mnmC	1.07923	1.27749	1.2558	0.743444	1.33601	1.036	1.43158	1.04564	0.558928	0.0857639	0.0529898	1.20417	1.13676	0.944017	-0.0831154	0.617391	1.10949	0.86034	1.18885	-0.695743	0.149891	-0.217021	0.249568
b3706	mnmE	4.25247	4.10438	4.91552	4.28481	3.9599	4.70333	5.865	4.96063	3.95193	0.378392	0.311723	4.42412	4.70326	1.06309	0.088269	0.96851	0.895069	1.06311	1.32569	-0.0461617	-0.159929	0.08829	0.40674
b3741	mnmG	7.67651	9.80933	7.5296	7.3188	4.93291	2.63082	3.60516	3.45658	1.62084	0.200367	0.0562718	8.33848	4.62192	0.554288	-0.851291	0.877714	0.591584	0.315504	0.432352	-0.188178	-0.757344	-1.66427	-1.20972
b0503	mnmH	0.410717	1.08113	0.708517	0.773712	0.339197	0.454262	0.599999	0.309246	0.118254	0.031452	0.064776	0.733454	0.541793	0.738686	-0.436966	1.05489	0.462465	0.619346	0.818046	0.0770901	-1.11258	-0.691182	-0.289746
b2392	mntH	2.11167	2.10183	1.84701	3.32091	6.02816	9.41522	5.86544	2.21353	0.417998	0.0277936	0.171724	2.02017	6.15743	3.04798	1.60785	1.64388	2.98399	4.66061	2.90344	0.717102	1.57724	2.22052	1.53776
b1821	mntP	1.22687	0.557246	1.0271	1.42427	1.16555	0.878026	0.869787	0.956368	0.457139	0	0	0.937073	1.08441	1.15723	0.210673	1.51991	1.24382	0.936988	0.928195	0.603985	0.314776	-0.0938978	-0.1075
b0817	mntR	5.68544	6.24724	5.56027	6.30062	6.71002	3.28922	3.68961	1.44889	0.369366	0.0736798	0.151745	5.83098	4.99737	0.857037	-0.22257	1.08054	1.15075	0.564094	0.63276	0.111756	0.202578	-0.825992	-0.660271
b4705	mntS	4.78684	7.39222	4.54171	6.29793	5.47603	6.00026	3.52558	3.70032	0.336902	0.268816	0	5.57359	5.32495	0.95539	-0.0658381	1.12996	0.982497	1.07655	0.632552	0.176271	-0.0254753	0.106419	-0.660745
b0781	moaA	6.89743	6.73696	5.56455	10.7186	10.756	9.73004	8.71106	5.84954	1.04647	0.104374	0	6.39965	9.97892	1.55929	0.640891	1.67487	1.68072	1.5204	1.36118	0.744049	0.749076	0.604453	0.444856
b0782	moaB	6.54201	4.38913	3.78476	9.60434	13.368	16.6772	22.5156	18.3034	2.94789	0	0.207612	4.9053	15.5413	3.16826	1.66369	1.95795	2.72521	3.39983	4.59007	0.969345	1.44637	1.76546	2.19851
b0783	moaC	4.71643	2.43867	4.79455	2.74252	4.50569	6.61375	9.55839	9.138	2.04503	0	0.0730567	3.98322	5.85509	1.46994	0.555757	0.688519	1.13117	1.6604	2.39967	-0.538432	0.177814	0.731535	1.26283
b0784	moaD	0.833626	0.482757	0.632749	0.987104	0.504873	1.29081	2.17683	2.48558	0.704056	0	0	0.649711	1.23991	1.9084	0.932361	1.5193	0.777073	1.98675	3.35047	0.603404	-0.363877	0.99041	1.74436
b0785	moaE	4.51855	5.05898	5.57331	4.54788	6.56782	10.7948	9.71166	12.0506	3.43461	0.3045	0	5.05028	7.90555	1.56537	0.646503	0.900521	1.30049	2.13748	1.92299	-0.151168	0.379051	1.09591	0.943355
b3857	mobA	2.09834	1.14765	1.26089	4.76227	2.82406	2.78497	1.96695	0.637238	0.0738415	0	0	1.50229	3.08456	2.05323	1.0379	3.17	1.87983	1.85381	1.3093	1.66448	0.910604	0.890495	0.388792
b3856	mobB	0.852608	0.972537	0.735406	1.60615	1.72123	0.771548	1.32339	0.577768	0.327313	0	0	0.853517	1.35558	1.58823	0.667417	1.8818	2.01663	0.903963	1.55051	0.912115	1.01195	-0.145664	0.632741
b2877	mocA	0.494695	0.545677	0.335259	0.209204	1.14135	1.71959	0.922706	0.468256	0.223824	0	0	0.458544	0.998214	2.17692	1.12229	0.456237	2.48908	3.75012	2.01225	-1.13215	1.31561	1.90694	1.00881
b0763	modA	2.48362	2.14212	1.25343	3.07645	1.97356	1.2858	1.22066	0.875331	0.167361	0	0.0458376	1.95972	1.88912	0.963973	-0.0529357	1.56984	1.00706	0.656115	0.622877	0.650618	0.0101479	-0.607979	-0.682982
b0764	modB	0.889282	1.20164	1.57499	0.877505	0.658265	0.852423	0.774056	0.392819	0	0	0	1.22197	0.790562	0.646958	-0.628256	0.718108	0.538692	0.697582	0.63345	-0.477728	-0.892468	-0.519565	-0.658698
b0765	modC	1.31269	0.819805	1.2821	1.02862	1.09119	0.597824	0.542863	0.703491	0.122278	0	0.0334901	1.1382	0.815124	0.716155	-0.481656	0.903731	0.9587	0.525239	0.476951	-0.146035	-0.0608488	-0.928954	-1.06809
b0761	modE	2.69553	2.45156	2.50831	1.79027	2.24993	2.00666	1.77011	1.71734	0.383076	0.0436656	0	2.5518	1.95424	0.765828	-0.384907	0.701572	0.881702	0.786368	0.693671	-0.511337	-0.181636	-0.346723	-0.527676
b0760	modF	8.76893	6.18696	5.42372	2.79299	3.5013	1.99497	1.70008	0.827402	0.0585916	0	0.048142	6.7932	2.49734	0.367623	-1.4437	0.411145	0.515412	0.293672	0.250262	-1.28228	-0.956202	-1.76772	-1.99849
b0827	moeA	4.26668	2.80924	2.91846	5.74412	6.14296	3.95083	3.62083	2.54764	0.419013	0.0557222	0	3.33146	4.86468	1.46023	0.546191	1.7242	1.84392	1.18591	1.08686	0.78593	0.88278	0.246	0.120164
b0826	moeB	3.05403	2.47394	2.53543	2.04493	2.14689	1.50796	2.30046	1.58091	0.115149	0.0459392	0	2.6878	2.00006	0.744125	-0.426382	0.76082	0.798753	0.561038	0.855891	-0.394373	-0.324179	-0.83383	-0.224502
b0009	mog	3.34018	3.29103	2.90504	3.15862	2.59891	3.61735	2.44612	2.01721	0.220392	0	0	3.17875	2.95525	0.929689	-0.10518	0.993667	0.817587	1.13798	0.769523	-0.00916606	-0.290555	0.186475	-0.377964
b1420	mokB	1.95677	1.18039	0.928285	1.6895	1.23447	0.541059	0.491317	1.01292	1.0329	1.03019	0.212171	1.35515	0.989087	0.729872	-0.454284	1.24673	0.910946	0.399261	0.362555	0.318145	-0.134562	-1.3246	-1.46373
b0018	mokC	0	0	0	0	0.197279	0.648494	0.392583	0	0	0	0	0	0.309589	-	-	-	-	-	-	-	-	-	-
b1890	motA	0.092103	0.0444477	0.0436932	0.0454416	0	0.050934	0.0925027	0.0381415	0	0	0	0.0600813	0.0472196	0.785928	-0.347532	0.756335	0	0.847751	1.53962	-0.402902	-	-0.238288	0.622579
b1889	motB	0	0.127727	0	0.0870556	0.178105	0.0487888	0.0886068	0.109605	0	0	0	0.0425758	0.100639	2.36376	1.24109	2.04472	4.18325	1.14593	2.08116	1.0319	2.06462	0.196518	1.05739
b1326	mpaA	3.02991	3.14101	2.98122	3.82028	5.09728	4.96466	4.95906	2.32359	0.710826	0.236322	0	3.05072	4.71032	1.544	0.626677	1.25226	1.67085	1.62738	1.62554	0.324531	0.740578	0.702548	0.700919
b4233	mpl	7.02116	7.8678	8.60929	7.16303	7.02704	4.6725	4.06365	2.04517	0.251265	0.0501216	0.0774199	7.83275	5.73155	0.731742	-0.450592	0.914498	0.897136	0.596533	0.518803	-0.128949	-0.156602	-0.745325	-0.946742
b1329	mppA	2.70967	2.98194	1.99426	2.09905	3.68091	5.23767	4.1203	2.39107	0.668373	0.042664	0.0659005	2.56196	3.78448	1.47718	0.56285	0.819314	1.43676	2.0444	1.60826	-0.287511	0.522816	1.03168	0.685503
b2684	mprA	22.1194	20.8284	17.7692	15.2101	6.30139	5.54075	5.41839	5.48964	2.03412	0.129843	0.133707	20.239	8.11765	0.40109	-1.318	0.751524	0.311349	0.273766	0.26772	-0.41211	-1.6834	-1.86898	-1.9012
b2210	mqo	3.72245	4.35928	4.16755	1.29785	0.450889	1.42727	1.91915	1.17157	0.419183	0.0209043	0	4.0831	1.27379	0.311966	-1.68054	0.317859	0.110428	0.349555	0.470023	-1.65354	-3.17882	-1.51641	-1.0892
b3021	mqsA	2.17165	2.29564	1.17739	6.83684	8.35064	7.66318	6.3355	3.68293	0.982559	0.17422	0	1.88156	7.29654	3.87792	1.95528	3.6336	4.43814	4.07278	3.36715	1.8614	2.14996	2.02601	1.75153
b3022	mqsR	2.20798	3.06344	1.30932	9.94051	11.9794	10.0736	7.34568	5.14331	0.437062	0.23249	0	2.19358	9.83478	4.48344	2.1646	4.53163	5.4611	4.59229	3.34872	2.18003	2.44919	2.19921	1.74361
b0087	mraY	4.07722	5.50203	4.44153	1.00581	1.48616	2.2965	3.29868	3.06422	1.5145	0	0.0327472	4.67359	2.02179	0.432598	-1.2089	0.21521	0.31799	0.491378	0.705812	-2.21618	-1.65295	-1.02509	-0.502643
b0081	mraZ	11.3268	11.1045	10.4082	20.1534	16.8346	14.6978	13.6153	8.05161	1.22403	0.150255	0.0773635	10.9465	16.3253	1.49137	0.576638	1.84108	1.5379	1.34269	1.2438	0.880552	0.620962	0.425131	0.314757
b3396	mrcA	3.34528	4.75821	3.87255	0.837091	0.710884	0.460282	0.739478	0.689357	0.0675916	0.0539318	0.0416526	3.99202	0.686934	0.172077	-2.53887	0.209691	0.178077	0.115301	0.185239	-2.25366	-2.48943	-3.11653	-2.43254
b0149	mrcB	3.41741	3.71847	3.76241	3.738	3.15662	2.81697	2.7037	2.00266	0.49352	0.0678936	0.0279657	3.63276	3.10382	0.854396	-0.227023	1.02897	0.86893	0.775433	0.744253	0.0411973	-0.202688	-0.366925	-0.426135
b0635	mrdA	3.35204	4.21005	4.03665	0.593681	0.542232	0.950625	1.01429	0.996615	0.930069	0.0724008	0.0559166	3.86625	0.775208	0.200507	-2.31828	0.153555	0.140248	0.245878	0.262346	-2.70317	-2.83395	-2.02399	-1.93046
b0634	mrdB	3.37948	2.69452	3.27613	0.978671	1.29775	1.95015	2.43493	1.70375	1.31852	0.0928287	0.0318637	3.11671	1.66538	0.534337	-0.904178	0.314007	0.416384	0.625707	0.781251	-1.67113	-1.26402	-0.676441	-0.356142
b3251	mreB	31.84	35.9854	33.5538	23.7667	17.2752	13.0814	13.6488	12.5206	4.05187	0.263919	0.305745	33.7931	16.943	0.501376	-0.996036	0.7033	0.511207	0.387103	0.403892	-0.507787	-0.968021	-1.36921	-1.30796
b3250	mreC	7.85105	8.82866	10.5762	0.475057	0.560716	0.737273	1.04143	1.38025	0.899219	0.0935861	0.160619	9.0853	0.703619	0.0774459	-3.69067	0.0522885	0.0617168	0.0811501	0.114628	-4.25736	-4.01819	-3.62326	-3.12497
b3249	mreD	4.68744	6.05919	6.03576	0.57817	1.01388	1.57384	1.17695	1.52519	0.618574	0.0705092	0.145215	5.59413	1.08571	0.19408	-2.36528	0.103353	0.181241	0.281338	0.210389	-3.27435	-2.46402	-1.82963	-2.24887
b2113	mrp	15.433	14.9311	15.5163	25.0054	24.0547	16.3767	16.0179	12.233	2.29421	0.155133	0.0958498	15.2935	20.3637	1.33153	0.413082	1.63504	1.57287	1.07083	1.04737	0.709326	0.653403	0.098727	0.0667656
b4351	mrr	2.41332	1.94106	2.37454	5.8652	5.18775	1.77946	1.30167	0.740296	0.094362	0.037646	0	2.24297	3.53352	1.57537	0.655692	2.61492	2.31289	0.793347	0.580331	1.38677	1.20969	-0.333976	-0.785053
b0914	msbA	7.10394	8.86389	7.53833	3.45882	2.94846	2.63627	3.59086	3.07735	0.986806	0.078738	0.101352	7.83539	3.1586	0.40312	-1.31072	0.441435	0.376301	0.336457	0.458287	-1.17973	-1.41004	-1.57151	-1.12568
b0465	mscK	2.64866	2.97858	2.60525	1.53458	1.16507	1.19598	1.31787	0.8956	0.179574	0.0102345	0.0210782	2.74416	1.30338	0.474963	-1.07411	0.559217	0.424564	0.435827	0.480247	-0.838521	-1.23595	-1.19817	-1.05815
b3291	mscL	21.0216	19.4241	14.7461	44.2391	76.1271	89.255	58.8358	46.2914	17.039	0.755308	0.345683	18.3973	67.1142	3.64805	1.86713	2.40465	4.13795	4.85153	3.19807	1.26583	2.04892	2.27844	1.6772
b4159	mscM	1.38904	1.26948	1.51618	0.266852	0.372236	0.516636	0.592596	0.722852	0.2855	0.0621279	0.0319884	1.39157	0.43708	0.314091	-1.67074	0.191763	0.267494	0.371261	0.425848	-2.3826	-1.90242	-1.42949	-1.23159
b2924	mscS	31.6332	26.7724	22.4874	57.6949	83.9009	178.192	187.188	174.311	121.598	10.7226	0.453206	26.9644	126.744	4.70043	2.23279	2.13967	3.11155	6.60843	6.94206	1.09739	1.63763	2.72431	2.79536
b4219	msrA	6.27441	4.94359	4.19147	16.0469	20.7449	19.3318	16.5257	10.7116	2.77126	0.161795	0	5.13649	18.1623	3.53594	1.82209	3.12409	4.03873	3.76363	3.21732	1.64344	2.0139	1.91212	1.68586
b1778	msrB	21.1656	19.4739	18.6742	45.2841	36.2396	23.9566	25.8268	14.745	2.92362	0.583195	0.257379	19.7712	32.8268	1.66033	0.73147	2.2904	1.83295	1.21169	1.30628	1.1956	0.874165	0.277021	0.385468
b1832	msrC	28.1906	27.6055	24.2517	33.251	24.9711	25.3617	19.8934	11.7764	1.73535	0.138465	0	26.6826	25.8693	0.969519	-0.0446593	1.24617	0.935855	0.950496	0.745556	0.317498	-0.095643	-0.0732469	-0.423612
b1051	msyB	27.6323	25.9321	18.5489	41.0611	66.1465	166.46	143.807	101.856	54.1926	4.50806	0.473696	24.0378	104.368	4.34186	2.11831	1.70819	2.75177	6.92492	5.98254	0.772471	1.46036	2.7918	2.58076
b1976	mtfA	4.45891	3.85842	2.82038	2.27579	2.94879	3.11771	2.93403	2.16488	0.595179	0.086345	0.0889146	3.71257	2.81908	0.759334	-0.397194	0.612995	0.794272	0.839771	0.790296	-0.706052	-0.332296	-0.251932	-0.339534
b3208	mtgA	1.34663	1.78713	2.07621	0.332198	0.339818	0.37235	1.18341	0.697078	0.236942	0	0	1.73666	0.556945	0.3207	-1.64071	0.191286	0.195674	0.214406	0.681432	-2.38619	-2.35348	-2.22158	-0.553359
b3599	mtlA	3.62996	3.21502	3.14018	1.1167	0.948341	2.47974	1.86575	1.0611	0.653727	0.05396	0.0185219	3.32838	1.60263	0.481505	-1.05438	0.33551	0.284926	0.745027	0.560556	-1.57557	-1.81134	-0.424635	-0.83507
b3600	mtlD	4.59003	3.60596	3.98362	2.07151	2.26269	4.13217	4.64568	3.59534	1.38987	0.11989	0.0617291	4.05987	3.27802	0.807419	-0.30861	0.510241	0.557332	1.01781	1.14429	-0.970748	-0.843392	0.025468	0.194457
b3601	mtlR	1.60051	1.74626	1.58457	0.961319	1.26433	1.3084	1.60745	1.55614	0.514249	0.0586175	0	1.64378	1.28538	0.781965	-0.354824	0.584823	0.769163	0.795974	0.977901	-0.773928	-0.378639	-0.329206	-0.0322402
b0159	mtn	15.8592	12.9346	15.4357	12.7041	13.1137	12.1684	10.4619	10.1785	3.76867	1.77465	0.35534	14.7432	12.112	0.821535	-0.283606	0.861695	0.889474	0.825358	0.709613	-0.214751	-0.168975	-0.276908	-0.494896
b3161	mtr	0.985073	1.01415	1.4331	0.324009	0.165721	0.145268	0.362761	0.135979	0	0	0	1.14411	0.24944	0.218021	-2.19746	0.283198	0.144847	0.126971	0.317069	-1.82012	-2.7874	-2.97743	-1.65713
b3068	mug	5.65086	5.22033	4.90193	5.65569	5.378	7.67855	5.91862	4.81397	1.02269	0.068001	0	5.25771	6.15771	1.17118	0.227961	1.07569	1.02288	1.46044	1.1257	0.105268	0.0326346	0.5464	0.170827
b0924	mukB	6.21874	5.98449	5.77863	3.83185	4.16935	3.38332	3.54139	3.4135	1.02491	0.123439	0.111223	5.99395	3.73148	0.622541	-0.68376	0.639286	0.695593	0.564455	0.590827	-0.645466	-0.523684	-0.825069	-0.759191
b0923	mukE	4.93189	4.76014	5.17479	3.37798	3.16263	2.05357	2.79716	2.11447	0.12251	0.0488757	0.0503302	4.95561	2.84783	0.574668	-0.799198	0.681648	0.638192	0.414392	0.564442	-0.552902	-0.647938	-1.27093	-0.825102
b0922	mukF	4.75835	3.51904	3.86973	6.7686	4.74066	2.90482	3.04118	2.27761	0.326198	0.130138	0.0268022	4.04904	4.36382	1.07774	0.108011	1.67166	1.17081	0.717409	0.751088	0.741279	0.227509	-0.479133	-0.412947
b3189	murA	15.3138	16.1584	15.5455	15.6873	8.54755	5.88504	6.61482	4.91753	1.6441	0.10932	0.16886	15.6725	9.18368	0.585972	-0.771096	1.00094	0.545384	0.3755	0.422064	0.00135627	-0.874656	-1.41312	-1.24446
b3972	murB	4.33113	4.75556	3.27993	5.92054	6.05635	3.55978	2.43436	2.43534	0.503386	0.167356	0.0344674	4.1222	4.49276	1.08989	0.124185	1.43626	1.4692	0.863562	0.590548	0.522313	0.555032	-0.211628	-0.759874
b0091	murC	6.48024	7.61774	7.25195	3.96236	1.59335	4.65568	4.92299	4.97725	3.77147	0.116639	0.0720661	7.11665	3.78359	0.531654	-0.91144	0.556773	0.22389	0.654195	0.691758	-0.844839	-2.15914	-0.612207	-0.531661
b0088	murD	5.61811	6.1115	6.30225	1.86832	2.0365	4.53158	4.14614	4.52458	2.55595	0.130731	0.0538488	6.01062	3.14563	0.523346	-0.934163	0.310837	0.338817	0.753928	0.689802	-1.68577	-1.56142	-0.407501	-0.535745
b0085	murE	6.26313	6.04501	6.07271	3.36115	5.3792	5.19537	4.88327	6.05191	1.07301	0.0231395	0.0714845	6.12695	4.70475	0.767877	-0.381052	0.548585	0.877957	0.847953	0.797014	-0.866213	-0.187778	-0.237943	-0.327323
b0086	murF	5.89554	6.64828	7.50575	1.51373	4.09884	4.65757	4.80336	5.40607	1.8418	0.0253376	0.0521833	6.68319	3.76838	0.563859	-0.826594	0.226498	0.613306	0.696909	0.718723	-2.14243	-0.705321	-0.520959	-0.476492
b0090	murG	5.58928	5.94887	6.3564	2.71985	1.15927	2.96391	3.4604	3.9951	2.38452	0.0644958	0.0332076	5.96485	2.57586	0.431839	-1.21143	0.45598	0.19435	0.496896	0.580131	-1.13296	-2.36327	-1.00899	-0.785548
b3967	murI	3.09813	3.81831	3.5726	2.39865	2.74234	2.05596	2.01056	1.53959	0.503191	0.0802999	0.0413448	3.49635	2.30188	0.658367	-0.603037	0.686045	0.784344	0.588032	0.575046	-0.543625	-0.350441	-0.766034	-0.798252
b1069	murJ	2.52803	2.85094	3.30751	1.20789	0.913267	1.08899	0.775064	1.03588	0.140467	0	0	2.89549	0.996303	0.344087	-1.53915	0.417162	0.31541	0.376099	0.26768	-1.26132	-1.6647	-1.41082	-1.90142
b2429	murP	0.286852	0.249176	0.489892	0.169832	0.202682	0.0951793	0.144048	0.213823	0.0605666	0	0	0.341973	0.152935	0.447214	-1.16096	0.496623	0.592684	0.278324	0.421227	-1.00978	-0.754666	-1.84516	-1.24733
b2428	murQ	0.592656	0.748022	0.562307	0.584807	0.368137	0.605068	0.412081	0.377584	0.0962577	0.0768047	0	0.634328	0.492523	0.776449	-0.365037	0.921932	0.580357	0.953873	0.649634	-0.117268	-0.784988	-0.0681313	-0.622302
b2427	murR	0.381309	0.276022	0.271337	0.658453	0.81789	0.421736	0.143611	0.0789534	0	0	0	0.309556	0.510423	1.64889	0.721493	2.12709	2.64214	1.36239	0.463927	1.08888	1.40171	0.44614	-1.10803
b2831	mutH	0.533569	0.68665	1.01249	1.93051	1.97479	1.5737	1.42903	0.83474	0.250354	0	0	0.744237	1.72701	2.32051	1.21444	2.59395	2.65345	2.11452	1.92012	1.37515	1.40787	1.08033	0.941199
b4170	mutL	2.01253	2.79626	2.22422	1.50577	2.12072	2.76403	2.90973	2.5827	0.677087	0.0186294	0.0575514	2.34433	2.32506	0.99178	-0.0119085	0.642303	0.904616	1.17903	1.24117	-0.638674	-0.144623	0.237595	0.311706
b3635	mutM	1.26229	1.80313	1.77252	1.0961	1.68187	0.446758	0.456396	0.543646	0.479742	0	0	1.61265	0.920282	0.570666	-0.809281	0.679693	1.04293	0.277034	0.283011	-0.557045	0.0606367	-1.85186	-1.82107
b2733	mutS	2.07349	2.33995	2.31537	2.20341	1.73877	1.00553	1.39366	0.739776	0.101031	0.0134356	0	2.24294	1.58534	0.706817	-0.500592	0.982379	0.775219	0.448311	0.621357	-0.025648	-0.367324	-1.15743	-0.686507
b0099	mutT	2.31015	2.4324	1.6937	0.725314	0.847944	0.5807	0.632776	0.521823	0.221714	0.0884537	0	2.14542	0.696683	0.324731	-1.62268	0.338076	0.395235	0.27067	0.294943	-1.56458	-1.33922	-1.88539	-1.76149
b2961	mutY	3.64989	4.1224	4.49451	2.06898	2.03805	1.97548	2.02785	1.60796	0.573886	0.0654154	0.0673621	4.08893	2.02759	0.495873	-1.01196	0.505994	0.498431	0.483129	0.495936	-0.982807	-1.00454	-1.04952	-1.01177
b3096	mzrA	2.13304	2.36757	2.63095	1.36811	0.861228	1.65143	2.14229	1.41333	0.337781	0	0.185026	2.37719	1.50577	0.633424	-0.658756	0.575518	0.362289	0.6947	0.90119	-0.797066	-1.46479	-0.525537	-0.150097
b1988	nac	0.846353	1.3328	1.26791	0.395595	0.449632	0.689747	0.76055	0.442724	0.470266	0.112569	0.0386396	1.14902	0.573881	0.499451	-1.00158	0.344288	0.391317	0.60029	0.66191	-1.53831	-1.35359	-0.736268	-0.595293
b0750	nadA	23.0282	24.0784	16.5725	6.531	3.63689	2.81553	2.87135	1.75158	0.537493	0.263919	0.339717	21.2264	3.9637	0.186734	-2.42094	0.307683	0.171338	0.132643	0.135273	-1.70048	-2.54508	-2.91438	-2.88606
b2574	nadB	3.27386	2.91678	2.46107	1.16795	0.838861	0.334242	0.404685	0.375442	0.0531732	0	0	2.8839	0.686435	0.238023	-2.07083	0.40499	0.290877	0.115899	0.140325	-1.30404	-1.78152	-3.10906	-2.83315
b0109	nadC	5.12311	4.15002	3.60217	7.13154	5.58677	3.38965	3.81307	1.89426	0.144872	0.0385313	0.039678	4.29177	4.98026	1.16042	0.214648	1.66168	1.30174	0.789802	0.888461	0.732641	0.380443	-0.340437	-0.170619
b0639	nadD	3.75977	3.69034	2.8417	1.44626	1.02917	2.39636	3.00807	2.74452	1.14368	0.0536794	0.110554	3.4306	1.96997	0.574233	-0.800291	0.421577	0.299998	0.698524	0.876834	-1.24613	-1.73697	-0.517617	-0.189624
b1740	nadE	15.1141	15.7796	13.4029	16.0837	17.0011	14.0944	15.7254	12.4772	3.80654	0.166426	0	14.7655	15.7261	1.06506	0.0909296	1.08927	1.1514	0.954544	1.06501	0.123365	0.20339	-0.067116	0.0908629
b2615	nadK	3.62884	3.14324	2.91331	4.08576	4.69605	5.55726	5.79396	2.92847	0.834964	0	0	3.22846	5.03326	1.55903	0.640645	1.26554	1.45458	1.72133	1.79465	0.339758	0.5406	0.783526	0.843702
b4390	nadR	3.71343	3.87211	4.15242	4.155	4.1499	5.61063	5.59431	3.13051	0.700056	0.0558579	0.0287601	3.91265	4.87746	1.24659	0.317983	1.06194	1.06064	1.43397	1.4298	0.0867	0.0849309	0.520017	0.515814
b0677	nagA	3.41583	2.61003	2.46444	3.0546	3.55566	5.86375	5.71776	3.8311	1.05179	0.0299725	0	2.8301	4.54794	1.60699	0.684361	1.07933	1.25637	2.07192	2.02034	0.110132	0.329264	1.05097	1.0146
b0678	nagB	4.23795	4.73102	3.48803	4.03067	4.99929	9.20511	7.38449	5.92052	3.7733	1.37634	0.132872	4.15233	6.40489	1.54248	0.625252	0.970701	1.20397	2.21685	1.7784	-0.0429012	0.267803	1.14851	0.830577
b0676	nagC	4.62047	3.55473	3.68499	1.22242	2.80508	3.70315	5.38032	3.82685	0.671595	0.0564074	0.029043	3.9534	3.27774	0.829095	-0.27039	0.309207	0.709537	0.936701	1.36094	-1.69336	-0.495051	-0.0943394	0.4446
b0679	nagE	4.6809	6.03736	5.75563	6.27592	6.46225	5.66472	2.93035	2.31223	1.04152	0.0707266	0.0364157	5.4913	5.33331	0.97123	-0.0421152	1.14288	1.17682	1.03158	0.533636	0.19268	0.234891	0.0448572	-0.906072
b1119	nagK	4.39415	5.62598	5.27523	3.84927	3.89231	5.50473	3.91786	3.56512	0.710046	0.07554	0.19447	5.09845	4.29104	0.841636	-0.248732	0.754988	0.763429	1.07969	0.768441	-0.405475	-0.389434	0.110611	-0.379994
b1107	nagZ	4.82202	4.26946	4.53728	7.11758	6.55678	6.65556	7.7247	6.2382	1.38836	0.0335693	0	4.54292	7.01365	1.54387	0.626547	1.56674	1.4433	1.46504	1.70038	0.647768	0.529369	0.55094	0.76586
b3225	nanA	0.686131	0.838833	0.650995	0.270818	0.0923433	0.0505918	0.275644	0.151541	0.144872	0	0	0.72532	0.172349	0.237618	-2.07328	0.373377	0.127314	0.069751	0.38003	-1.42129	-2.97354	-3.84164	-1.39581
b4311	nanC	0.0570498	0	0	0.112589	0.345514	0.315492	0.171892	0.141752	0	0	0	0.0190166	0.236372	12.4297	3.63572	5.92054	18.169	16.5903	9.03906	2.56573	4.18341	4.05227	3.17617
b3223	nanE	0.296427	0.114442	0	0.0585003	0.478738	0.852423	0.416799	0.392819	0.250354	0	0	0.136956	0.451615	3.29751	1.72138	0.427146	3.49555	6.22405	3.0433	-1.2272	1.80552	2.63785	1.60564
b3222	nanK	0.280098	0.540688	0.487217	0.230324	0.801065	1.08428	1.12526	0.773292	0.197136	0	0.0809885	0.436001	0.810232	1.85833	0.894003	0.528265	1.8373	2.48688	2.58086	-0.920666	0.877588	1.31434	1.36785
b4310	nanM	1.18185	0.998105	0.560664	1.34842	4.13804	10.9882	4.63664	3.76246	1.16971	0.0933322	0.0640732	0.91354	5.27783	5.77735	2.53041	1.47604	4.52968	12.0282	5.07546	0.561727	2.17941	3.58835	2.34354
b3226	nanR	3.8214	3.788	2.64579	5.60523	5.1083	3.88386	3.68239	2.52346	0.381623	0	0.0447945	3.4184	4.56995	1.33687	0.418857	1.63973	1.49436	1.13616	1.07723	0.713454	0.579524	0.184171	0.107322
b4309	nanS	0.33345	0.201149	0.0790937	0.123388	0.589019	1.65962	0.795382	0.897571	0.616049	0.0351107	0	0.204564	0.791851	3.87092	1.95267	0.603174	2.87938	8.11293	3.88817	-0.729353	1.52576	3.02022	1.95909
b3224	nanT	0.191902	0.0793795	0.208085	0.162309	0.13836	0.394174	0.385469	0.15894	0.173651	0	0.0237802	0.159789	0.270078	1.69022	0.75721	1.01577	0.865893	2.46684	2.41237	0.0225754	-0.20774	1.30267	1.27045
b2206	napA	0.887279	0.951532	0.530049	1.07009	1.34342	1.07222	0.462067	0.367438	0.0173465	0	0.0142528	0.78962	0.986947	1.2499	0.321815	1.3552	1.70135	1.35789	0.585177	0.438502	0.766677	0.441365	-0.773056
b2203	napB	0.0909748	0.26342	0.086316	0.08977	0.459146	0.30186	0.274109	0.226046	0.0960433	0	0	0.146904	0.281221	1.91433	0.936837	0.611081	3.12549	2.05482	1.86591	-0.710564	1.64408	1.03901	0.89988
b2202	napC	0.474973	0.523922	0.579407	0.334773	0.616415	0.82552	0.61333	0.280993	0.0716336	0.057157	0.058858	0.526101	0.597509	1.13573	0.183622	0.63633	1.17167	1.56913	1.1658	-0.652154	0.228562	0.649963	0.221324
b2207	napD	0	0	0.147361	0	0.156773	0	0	0	0	0	0	0.0491203	0.0391932	0.797904	-0.325714	0	3.19161	0	0	-	1.67429	-	-
b2208	napF	0.33075	0.39904	0.23536	0	0.166928	0.548726	0.249139	0.410909	0	0	0.0717257	0.321717	0.241198	0.749723	-0.415571	0	0.518867	1.70562	0.774406	-	-0.946562	0.770295	-0.368838
b2205	napG	0.235095	0.510542	0.557639	0.463962	0.296628	0.39003	0.118057	0.0486785	0	0	0	0.434425	0.317169	0.73009	-0.453854	1.06799	0.682806	0.897807	0.271756	0.0949005	-0.550452	-0.155523	-1.87962
b2204	napH	0.473322	0.228419	0.26945	0.326938	0.477767	0.104701	0.19015	0.274416	0.0499692	0	0	0.32373	0.274889	0.849129	-0.235944	1.00991	1.47582	0.32342	0.587373	0.0142223	0.561515	-1.62852	-0.767652
b1224	narG	0.240088	0.189595	0.155314	0.290751	0.749059	0.663856	0.635706	0.397699	0.218901	0	0.028399	0.194999	0.584843	2.99922	1.58459	1.49104	3.84135	3.40441	3.26005	0.576321	1.94162	1.76741	1.70489
b1225	narH	0.318707	0.358877	0.176392	0.366901	1.09914	0.910619	0.586833	0.615919	0.336464	0	0	0.284659	0.740874	2.60267	1.37999	1.28892	3.86127	3.19898	2.06153	0.366158	1.94907	1.67761	1.04372
b1227	narI	0.241345	0	0.17174	0.595373	0.974447	1.2012	1.33316	0.799563	0.764374	0.0508249	0	0.137695	1.02604	7.45158	2.89755	4.32385	7.07686	8.72363	9.68198	2.11232	2.82311	3.12493	3.2753
b1226	narJ	0.345192	0.166585	0.163757	0.17031	0.638795	0.509053	0.577816	0.52415	0.182212	0	0	0.225178	0.473993	2.10497	1.0738	0.756335	2.83684	2.26067	2.56604	-0.402902	1.50429	1.17675	1.35954
b1223	narK	0.146828	0.0850291	0.222895	0.260791	0.503905	0.324791	0.530876	0.364826	0	0.0247365	0.101891	0.151584	0.405091	2.67238	1.41813	1.72044	3.32426	2.14264	3.50219	0.782775	1.73303	1.09939	1.80826
b1221	narL	5.4673	3.76055	3.93522	5.51892	7.29477	12.4414	9.02549	9.00439	3.25084	0.211745	0	4.38769	8.57016	1.95323	0.96586	1.25782	1.66255	2.83553	2.057	0.330924	0.7334	1.50362	1.04054
b2193	narP	3.85117	3.16864	2.69554	10.7152	10.3875	6.21465	5.38968	3.03281	1.66628	0.159545	0	3.23845	8.17676	2.5249	1.33623	3.30875	3.20755	1.91902	1.66428	1.72629	1.68147	0.94037	0.734895
b2469	narQ	0.696813	0.788503	0.56994	0.640166	0.679104	1.06302	0.796367	0.517423	0.126834	0.0202403	0	0.685085	0.794665	1.15995	0.214062	0.934432	0.991269	1.55166	1.16243	-0.0978385	-0.0126518	0.633816	0.217149
b1469	narU	0.206004	0.227234	0.0837664	0.232315	1.18822	9.08126	7.68479	5.94733	2.54764	0.12395	0	0.172335	4.54665	26.3826	4.72152	1.34805	6.89484	52.6954	44.5922	0.43087	2.78552	5.7196	5.47872
b1465	narV	0.12014	0.173934	0.170982	0.118549	0.0606343	2.98975	3.98183	4.12944	2.28301	0.0506007	0.0521066	0.155019	1.78769	11.5321	3.52758	0.76474	0.391141	19.2864	25.6861	-0.386958	-1.35424	4.26951	4.68292
b1466	narW	0.176321	0.170181	0.167292	0.173986	0.118651	1.95015	2.65629	2.96939	1.24096	0	0.050982	0.171264	1.22477	7.15134	2.83821	1.01589	0.692796	11.3868	15.5099	0.0227452	-0.529498	3.50929	3.95512
b1222	narX	1.13718	1.47076	1.01421	2.04227	2.18094	1.78601	1.82739	1.14907	0.312141	0.0191584	0.0789142	1.20739	1.95915	1.62264	0.698342	1.69148	1.80633	1.47923	1.51351	0.758285	0.853065	0.564851	0.597899
b1467	narY	0.343925	0.204275	0.225909	0.104422	0.320451	3.62832	5.20783	4.5357	2.17852	0.0222853	0.0229485	0.258036	2.31526	8.9726	3.16553	0.404678	1.24188	14.0613	20.1825	-1.30515	0.312527	3.81366	4.33504
b1468	narZ	0.273046	0.390035	0.435227	0.172435	0.551221	5.89494	6.60348	5.28278	1.94863	0.0368005	0	0.366103	3.30552	9.02894	3.17456	0.471002	1.50565	16.1019	18.0372	-1.08619	0.590382	4.00916	4.17291
b1109	ndh	6.60955	8.34459	7.99489	6.67657	6.2922	13.0962	14.9754	9.13244	1.81886	0.131934	0.163033	7.64968	10.2601	1.34124	0.423572	0.872792	0.822544	1.71199	1.95765	-0.196291	-0.281835	0.775678	0.96912
b2518	ndk	72.9761	75.3743	69.8685	5.51763	3.73091	2.8302	3.42668	2.98283	2.40131	0.479004	0.41105	72.7397	3.87635	0.0532908	-4.22997	0.0758544	0.0512912	0.0389087	0.0471088	-3.72062	-4.28514	-4.68376	-4.40786
b0714	nei	2.06562	2.2429	2.15583	0.509567	0.156377	0.456925	0.570511	0.513247	0.109035	0	0.0447945	2.15478	0.423345	0.196468	-2.34764	0.236482	0.0725719	0.212051	0.264765	-2.0802	-3.78445	-2.23751	-1.91721
b1650	nemA	2.04797	1.76101	2.15507	2.35153	3.1196	4.40665	2.8796	2.96064	1.02207	0	0.0322994	1.98802	3.18934	1.60428	0.681929	1.18285	1.5692	2.2166	1.44848	0.242271	0.650029	1.14835	0.534538
b1649	nemR	1.43206	0.724001	0.582309	0.80748	0.894836	1.43304	0.410934	0.5648	0	0	0.0591527	0.912789	0.886572	0.971279	-0.0420422	0.88463	0.980332	1.56996	0.450197	-0.176854	-0.0286571	0.650725	-1.15137
b3662	nepI	0.789493	1.02704	1.20502	0.711295	0.727611	0.569476	0.551596	0.824466	0.217429	0.0289147	0.0297752	1.00718	0.639995	0.63543	-0.654195	0.706222	0.722422	0.565414	0.547662	-0.501806	-0.469087	-0.822619	-0.868643
b3998	nfi	3.65255	3.46659	3.81206	1.86216	2.33501	2.35655	2.56788	1.71427	0.964011	0.102559	0	3.64373	2.2804	0.625841	-0.676131	0.511058	0.640828	0.646741	0.704739	-0.968441	-0.641991	-0.628741	-0.504839
b2159	nfo	3.95608	3.26626	2.89426	3.62149	4.08945	4.37551	5.21788	4.10558	1.55989	0.0401499	0.0826896	3.3722	4.32608	1.28287	0.359372	1.07393	1.2127	1.29752	1.54732	0.102895	0.278218	0.375761	0.629773
b0568	nfrA	0.508534	0.397966	0.260807	0.718794	0.832395	0.608054	0.621172	0.546404	0.116079	0.0347327	0.0596105	0.389102	0.695104	1.78643	0.837079	1.84731	2.13927	1.56271	1.59642	0.885429	1.09712	0.64405	0.674843
b0569	nfrB	0.0547801	0.123369	0.1386	0.162164	0.350199	0.383724	0.385125	0.287349	0.0578321	0.0153815	0.0475179	0.105583	0.320303	3.03366	1.60106	1.53589	3.31682	3.63434	3.64761	0.619077	1.7298	1.86169	1.86695
b0851	nfsA	3.5077	3.44014	3.05968	2.56802	3.02667	4.25503	3.35245	2.76463	1.49319	0.142972	0.0490755	3.33584	3.30054	0.98942	-0.0153454	0.769827	0.90732	1.27555	1.00498	-0.377394	-0.140316	0.351121	0.00716797
b0578	nfsB	14.1372	13.5845	12.9384	10.3082	8.08209	4.08197	3.45539	3.16037	0.528312	0	0.108522	13.5534	6.4819	0.478251	-1.06416	0.760561	0.596317	0.301178	0.254947	-0.394864	-0.745849	-1.73131	-1.97173
b3414	nfuA	29.0551	25.095	23.995	18.9266	20.1496	12.9642	16.9094	12.2382	3.52487	0.777931	0	26.0484	17.2375	0.661749	-0.595645	0.726596	0.773544	0.497699	0.649155	-0.460774	-0.370444	-1.00665	-0.623366
b0019	nhaA	3.11788	3.78698	3.52326	2.93831	4.52625	8.71797	7.21279	5.0196	1.77524	0.413138	0.121552	3.47604	5.84883	1.68261	0.750703	0.845305	1.30213	2.50802	2.075	-0.242457	0.380871	1.32655	1.05311
b1186	nhaB	5.14241	5.3215	5.28147	3.53109	2.54184	2.46268	2.31614	0.878171	0.13992	0.0223287	0	5.24846	2.71294	0.516902	-0.952038	0.672786	0.484302	0.46922	0.441299	-0.57178	-1.04602	-1.09166	-1.18017
b0020	nhaR	1.89569	1.61186	1.49885	1.91513	2.18685	3.39462	2.81055	1.5327	0.762403	0.0760409	0.0391519	1.6688	2.57679	1.5441	0.626763	1.14761	1.31044	2.03417	1.68417	0.198629	0.390046	1.02444	0.752042
b1463	nhoA	0.531745	0.793169	0.321055	0.381602	0.780711	0.48119	0.776804	0.720672	0.102067	0	0	0.548656	0.605077	1.10283	0.141216	0.695521	1.42295	0.877035	1.41583	-0.523833	0.508886	-0.189294	0.501648
b3476	nikA	0.0778545	0.200382	0.270848	0.0512157	0.0523905	0.114812	0.0781924	0	0.0547947	0	0	0.183028	0.0741526	0.405143	-1.3035	0.279824	0.286243	0.62729	0.427215	-1.83741	-1.80469	-0.672795	-1.22697
b3477	nikB	0.173083	0.125292	0.24633	0	0.0873544	0.143576	0	0	0	0	0	0.181568	0.0577325	0.317966	-1.65306	0	0.481111	0.790752	0	-	-1.05556	-0.338703	-
b3478	nikC	0.0490368	0.0473291	0.0930514	0.0483874	0.0494974	0.0542358	0.0984993	0	0	0	0	0.0631391	0.062655	0.992332	-0.011105	0.766362	0.783941	0.858989	1.56004	-0.383902	-0.351182	-0.219288	0.641579
b3479	nikD	0.267328	0.103207	0.253638	0.0527575	0	0	0.107395	0.177128	0	0.0450373	0	0.208058	0.0400382	0.192438	-2.37754	0.253571	0	0	0.51618	-1.97954	-	-	-0.954055
b3480	nikE	0	0.146744	0.192337	0.200033	0.102311	0.168158	0.0508994	0.0839492	0.053503	0	0	0.113027	0.13035	1.15327	0.205729	1.76979	0.905191	1.48777	0.45033	0.823574	-0.143706	0.573151	-1.15094
b3481	nikR	1.62983	1.47476	2.02961	3.11598	1.33668	1.46464	1.02307	1.09678	0.10754	0	0	1.7114	1.73509	1.01384	0.0198337	1.82072	0.781042	0.855813	0.597795	0.86451	-0.356528	-0.224633	-0.742278
b0548	ninE	0	0	0	0	0	0	0	0	0	0	0	0	0	-	-	-	-	-	-	-	-	-	-
b3365	nirB	0.224879	0.294565	0.289564	0.237751	0.275632	0.266487	0.177458	0.186253	0.0339154	0.0135307	0.0139333	0.269669	0.239332	0.887501	-0.172179	0.881639	1.02211	0.988199	0.658056	-0.18174	0.0315515	-0.0171262	-0.603718
b3367	nirC	0.253397	0.586975	0.144253	0.400067	0.204622	0.224211	0.152698	0.0419746	0.053503	0.0426904	0	0.328208	0.245399	0.747694	-0.419481	1.21894	0.623451	0.683135	0.465248	0.285629	-0.681652	-0.549758	-1.10393
b3366	nirD	0.1253	0.120936	0	0	0	0.415752	0	0	0.13228	0	0	0.0820786	0.103938	1.26632	0.340648	0	0	5.0653	0	-	-	2.34065	-
b3661	nlpA	18.1268	17.6401	13.1239	9.3622	11.4419	6.84857	4.01222	3.39142	0.369027	0.0841283	0.043316	16.2969	7.91623	0.485749	-1.04172	0.574476	0.702091	0.420236	0.246195	-0.799682	-0.51027	-1.25073	-2.02213
b1708	nlpC	5.81023	6.1177	5.42917	17.113	15.4617	10.9051	8.93	4.95807	1.95171	0.222469	0.0763631	5.7857	13.1025	2.26463	1.17928	2.95781	2.67241	1.88484	1.54346	1.56453	1.41814	0.914445	0.626169
b2742	nlpD	56.9859	50.9516	45.7653	129.378	131.332	94.4027	89.3976	56.97	8.36723	0.422931	0.279976	51.2343	111.128	2.16901	1.11704	2.52522	2.56336	1.84257	1.74488	1.33641	1.35804	0.881719	0.803128
b0192	nlpE	2.58894	2.55431	2.23802	3.51974	2.67132	4.58148	3.06243	2.3825	0.546635	0.0969253	0	2.46042	3.45874	1.40575	0.491343	1.43055	1.08572	1.86207	1.24468	0.516565	0.11865	0.896908	0.31577
b3163	nlpI	29.8502	38.89	34.9855	20.1078	19.403	17.3252	22.2296	14.1603	2.82937	0.506007	0.360738	34.5752	19.7664	0.571692	-0.806691	0.581565	0.561181	0.501087	0.642933	-0.781986	-0.833462	-0.996866	-0.637259
b4167	nnr	2.00674	2.42107	1.85387	3.43923	5.4904	7.59301	6.28501	4.28635	1.00352	0.311389	0.045808	2.09389	5.70191	2.72312	1.44526	1.64251	2.6221	3.62627	3.00159	0.715899	1.39072	1.85849	1.58573
b0560	nohD	0	0	0.142224	0.221872	0.453923	0.414481	0.15055	0.0620762	0.0791256	0.189405	0.0650137	0.0474078	0.310206	6.54336	2.71003	4.68007	9.57484	8.74288	3.17564	2.22653	3.25925	3.12811	1.66705
b2709	norR	1.16014	0.572889	0.30718	1.25127	1.66123	1.16378	0.948397	0.759757	0.0854493	0.0227269	0	0.680069	1.25617	1.84712	0.885277	1.83991	2.44274	1.71126	1.39456	0.879635	1.2885	0.775062	0.47981
b2710	norV	0.141931	0.164386	0.161595	0.252092	0.200569	0.376749	0.627206	0.399678	0.149838	0	0.049246	0.155971	0.364154	2.33476	1.22327	1.61628	1.28594	2.41551	4.02131	0.692678	0.362827	1.27233	2.00767
b2711	norW	0.216316	0.0695943	0.171032	0.0355752	0.0727825	0.199375	0.108627	0.298601	0.0761226	0	0.0625463	0.152314	0.10409	0.683391	-0.549217	0.233565	0.477845	1.30897	0.71318	-2.09811	-1.06539	0.388436	-0.487662
b3206	npr	1.2014	1.88429	2.13727	0.296373	1.21269	1.49487	1.96075	2.73637	0.475626	0	0.260533	1.74099	1.24117	0.712912	-0.488205	0.170233	0.69655	0.858635	1.12623	-2.55442	-0.521702	-0.219882	0.171499
b2234	nrdA	10.9761	13.0612	11.8727	14.0941	14.7964	5.39769	6.19414	4.91557	1.45317	0.150584	0.0620262	11.97	10.1206	0.845494	-0.242134	1.17745	1.23612	0.450934	0.517471	0.235669	0.305817	-1.14901	-0.950449
b2235	nrdB	10.8807	8.82705	8.12845	11.0219	15.5073	7.51641	7.15214	6.82618	1.64098	0.1218	0.0627124	9.27872	10.2995	1.11001	0.15057	1.18787	1.67128	0.81007	0.770811	0.248379	0.740954	-0.303882	-0.375552
b4238	nrdD	0.840644	0.92201	0.598197	1.64017	4.26198	5.38845	5.00819	3.29137	0.62527	0.0643751	0.0165727	0.78695	4.0747	5.17783	2.37235	2.08421	5.41582	6.84725	6.36405	1.0595	2.43718	2.77553	2.66994
b2675	nrdE	0.838292	0.533269	0.56037	0.469994	0.250003	0.273936	0.497504	0.457609	0.100568	0	0	0.643977	0.37286	0.578995	-0.788377	0.729831	0.388218	0.425382	0.772549	-0.454365	-1.36506	-1.23317	-0.372301
b2676	nrdF	0.63891	0.61666	0.525367	0.16812	0.343952	0.18844	0.342231	0.493891	0.0899342	0.0717591	0	0.593646	0.260686	0.439127	-1.18729	0.283199	0.57939	0.317428	0.57649	-1.82011	-0.787394	-1.6555	-0.794632
b4237	nrdG	0.352135	0.169936	0.668205	0.43434	1.15519	1.75261	1.59149	2.04156	0	0	0	0.396759	1.23341	3.1087	1.63631	1.09472	2.91156	4.41732	4.01122	0.130562	1.54179	2.14317	2.00404
b2673	nrdH	2.50088	0.965514	1.2655	0.987104	1.34633	0.737607	2.17683	1.51897	0	0	0	1.5773	1.31197	0.831783	-0.265722	0.62582	0.853567	0.46764	1.3801	-0.676181	-0.228424	-1.09653	0.464777
b2674	nrdI	0.199257	0.384636	0.378106	0	0.402257	0.330574	0.300183	0.247548	0	0	0	0.320666	0.258253	0.805364	-0.312286	0	1.25444	1.0309	0.936121	-	0.327043	0.0439001	-0.0952328
b0413	nrdR	7.18701	5.00497	5.43791	9.51562	6.97902	4.02481	4.75122	3.08929	0.384173	0.153267	0	5.87663	6.31767	1.07505	0.104402	1.61923	1.18759	0.684883	0.808494	0.695308	0.248035	-0.54607	-0.306692
b4070	nrfA	0.426682	0.192184	0.188922	0.280688	0.344551	0.220229	0.171413	0.188476	0.0300302	0	0	0.269262	0.25422	0.944136	-0.0829335	1.04243	1.27961	0.817898	0.636604	0.059952	0.355706	-0.290007	-0.651533
b4071	nrfB	0.072169	0.0696557	0.0684733	0	0.0728468	0.0798206	0	0	0	0	0	0.0700994	0.0381668	0.544468	-0.877082	0	1.03919	1.13868	0	-	0.0554644	0.187359	-
b4072	nrfC	0	0	0.173275	0	0.0614475	0	0.18342	0	0	0	0	0.0577584	0.0612169	1.05988	0.0838983	0	1.06387	0	3.17564	-	0.0893237	-	1.66705
b4073	nrfD	0.0854554	0	0.162159	0.0421618	0.129387	0.141773	0	0.141555	0.0451082	0	0	0.082538	0.0783305	0.949024	-0.0754838	0.510817	1.5676	1.71767	0	-0.96912	0.648561	0.780456	-
b4074	nrfE	0.123184	0.118894	0.140251	0.145863	0.0746043	0.108995	0.148462	0.102025	0	0	0	0.127443	0.119481	0.937527	-0.0930671	1.14454	0.585395	0.855248	1.16493	0.194763	-0.772518	-0.225586	0.220244
b4075	nrfF	0	0.102938	0.10119	0	0.107654	0	0	0.088333	0.112594	0	0	0.0680427	0.0269134	0.395537	-1.33812	0	1.58215	0	0	-	0.661883	-	-
b4076	nrfG	0.0685364	0.132299	0.130053	0.0676287	0.06918	0.379014	0	0.113529	0	0	0	0.110296	0.128956	1.16917	0.22549	0.613155	0.62722	3.43632	0	-0.705676	-0.672957	1.78087	-
b4178	nsrR	4.42116	5.00931	4.65071	12.993	9.31342	9.24829	7.33623	3.34335	0.202934	0	0	4.69373	9.72273	2.07143	1.05063	2.76816	1.98423	1.97035	1.56299	1.46893	0.988577	0.978453	0.644304
b1633	nth	2.3801	2.17304	2.19719	0.380851	0.129862	0.569177	0.839881	0.79917	1.35822	0.108373	0.278996	2.25011	0.479943	0.213298	-2.22906	0.169259	0.0577138	0.252955	0.373262	-2.5627	-4.11494	-1.98304	-1.42174
b1865	nudB	15.2727	14.3919	14.8336	12.8411	9.21319	8.09614	8.98555	5.68849	1.6219	0.532875	0.313562	14.8327	9.78399	0.659622	-0.600289	0.865726	0.621139	0.545829	0.605792	-0.208017	-0.687012	-0.873479	-0.723105
b3996	nudC	4.33313	5.25329	3.76028	2.81574	4.42716	4.73409	4.0335	2.66976	0.669445	0.0445129	0	4.4489	4.00262	0.899689	-0.152502	0.632906	0.995115	1.0641	0.906629	-0.659936	-0.00706501	0.08964	-0.141415
b3397	nudE	9.4825	9.57468	8.72008	8.4932	8.68802	8.06758	5.27464	3.44357	0.616049	0.122887	0.126545	9.25909	7.63086	0.824148	-0.279024	0.917283	0.938324	0.871315	0.569671	-0.124561	-0.0918416	-0.198734	-0.811798
b3034	nudF	4.28608	4.26218	3.57368	5.12645	4.98184	3.95042	4.89169	3.28096	0.822705	0	0.0563315	4.04065	4.7376	1.17249	0.22957	1.26872	1.23293	0.97767	1.21062	0.343375	0.302093	-0.0325801	0.275746
b1759	nudG	1.60581	2.32482	1.14268	2.27778	1.31697	0.999032	0.705589	0.748117	0.317863	0	0	1.6911	1.32484	0.783418	-0.352145	1.34692	0.778764	0.590757	0.417236	0.429661	-0.360742	-0.759362	-1.26107
b2251	nudI	0.961122	0.37106	0.911904	1.61227	1.64925	0.637813	0.965293	1.11445	0.101467	0	0	0.748029	1.21616	1.62582	0.701164	2.15536	2.2048	0.852659	1.29045	1.10793	1.14065	-0.229959	0.367873
b1134	nudJ	1.24049	1.36834	1.42918	0.699466	1.1627	0.588006	1.15689	1.10081	0.654803	0	0	1.346	0.901766	0.669959	-0.577856	0.519662	0.863821	0.436854	0.859498	-0.944354	-0.211195	-1.19478	-0.218434
b2467	nudK	2.13118	2.60549	1.68504	2.87404	4.44581	3.45713	2.49717	3.35373	1.12496	0.299204	0.184865	2.14057	3.31854	1.55031	0.632553	1.34265	2.07693	1.61505	1.16659	0.425087	1.05445	0.691581	0.222299
b1813	nudL	1.48409	1.56882	1.54219	2.37098	2.71071	3.28286	3.26496	2.16569	1.19373	0.0595303	0.122604	1.5317	2.90738	1.89814	0.924587	1.54794	1.76974	2.14328	2.13159	0.630353	0.823537	1.09982	1.09193
b2288	nuoA	31.2582	37.8232	34.2942	21.9276	20.7553	23.2521	23.7074	16.343	5.54861	0.854387	0.399915	34.4585	22.4106	0.650364	-0.62068	0.636347	0.602326	0.674786	0.687999	-0.652113	-0.731384	-0.567499	-0.539522
b2287	nuoB	25.4835	28.2884	23.8858	20.9449	17.5015	23.8859	21.8758	16.3536	6.25355	0.571742	0.267617	25.8859	21.052	0.813262	-0.298209	0.809123	0.676101	0.922736	0.845086	-0.30557	-0.564689	-0.11601	-0.242829
b2286	nuoC	25.3073	25.4391	25.6785	15.1094	13.7284	19.611	14.6223	13.9106	3.90279	0.384452	0.237536	25.475	15.7678	0.618951	-0.692102	0.593107	0.538898	0.769813	0.573987	-0.753635	-0.891916	-0.37742	-0.800911
b2285	nuoE	21.8944	20.4222	16.4325	10.9634	11.6272	20.0592	16.9843	13.4649	5.00232	0.137634	0.28346	19.583	14.9086	0.7613	-0.393464	0.559843	0.59374	1.02432	0.867298	-0.836905	-0.752097	0.034662	-0.2054
b2284	nuoF	20.3169	22.5876	20.436	9.40591	12.2738	18.9229	16.4468	15.5114	7.86995	0.257356	0.18551	21.1135	14.2624	0.675508	-0.565955	0.445492	0.581324	0.896246	0.77897	-1.16653	-0.782586	-0.158033	-0.360359
b2283	nuoG	27.4216	27.5947	25.9605	10.6016	8.95412	18.2636	16.0277	17.2633	9.01701	0.340803	0.0779879	26.9923	13.4618	0.498727	-1.00368	0.392764	0.331729	0.676624	0.593789	-1.34827	-1.59192	-0.563573	-0.751977
b2282	nuoH	19.6922	22.5171	21.5795	10.5614	5.86607	14.6587	13.8989	13.0894	10.8581	0.316967	0.1088	21.2629	11.2463	0.528915	-0.918893	0.496706	0.275882	0.689402	0.653669	-1.00954	-1.85788	-0.536583	-0.613368
b2281	nuoI	17.9368	16.7302	19.521	9.66767	4.79257	12.5033	10.2941	11.6101	9.62719	0.190453	0.0653736	18.0627	9.31439	0.515671	-0.955477	0.535229	0.26533	0.692216	0.569909	-0.901771	-1.91414	-0.530707	-0.811196
b2280	nuoJ	16.9584	15.158	16.7896	8.80345	5.50743	11.8247	11.7743	12.4578	8.01753	0.434764	0.0639576	16.302	9.47747	0.581368	-0.782476	0.540023	0.337837	0.725351	0.722261	-0.888908	-1.5656	-0.463249	-0.469408
b2279	nuoK	4.86926	5.35242	8.85483	3.47012	2.18444	4.48792	4.75455	4.81707	3.85541	0.113935	0.117326	6.35884	3.72426	0.585682	-0.77181	0.545716	0.343528	0.705778	0.747707	-0.873779	-1.5415	-0.502714	-0.419455
b2278	nuoL	22.6315	25.6981	25.4724	15.4133	6.78603	17.5462	16.2674	16.4288	13.9841	0.598083	0.153971	24.6007	14.0032	0.569222	-0.812937	0.626541	0.275847	0.713242	0.661257	-0.674519	-1.85806	-0.487537	-0.596717
b2277	nuoM	19.796	22.1235	21.8747	11.2036	7.2539	16.6058	18.4867	18.1659	18.5298	0.63011	0.301257	21.2647	13.3875	0.629565	-0.667573	0.526865	0.341124	0.780909	0.869361	-0.924495	-1.55163	-0.356774	-0.201973
b2276	nuoN	16.7932	17.7237	19.3647	10.5124	5.26357	12.9923	12.8397	14.1874	16.7817	0.684864	0.170232	17.9605	10.402	0.579157	-0.787973	0.585305	0.293063	0.72338	0.714881	-0.77274	-1.77072	-0.467175	-0.484225
b2393	nupC	12.1999	13.0215	10.0598	2.88384	4.11627	5.33722	3.85675	2.30797	0.681652	0.257634	0.0884338	11.7604	4.04852	0.344251	-1.53847	0.245217	0.350011	0.45383	0.327945	-2.02787	-1.51453	-1.13977	-1.60848
b2964	nupG	1.13827	1.63225	0.678845	1.92548	3.44688	3.16537	2.41707	1.99326	0.892683	0	0	1.14979	2.7387	2.38192	1.25212	1.67464	2.99784	2.753	2.10219	0.743849	1.58392	1.461	1.07189
b2161	nupX	0.0980344	0.12616	0.0310047	0.225718	0.0659701	0.0722855	0.13128	0.135326	0	0	0	0.0850665	0.123813	1.45549	0.541502	2.65342	0.775511	0.849752	1.54326	1.40786	-0.36678	-0.234886	0.625982
b3169	nusA	22.9923	28.3426	26.1674	15.7486	12.5607	12.1225	10.5942	8.44082	2.98703	0.462791	0.190625	25.8341	12.7565	0.493786	-1.01804	0.609606	0.486207	0.469245	0.410086	-0.714051	-1.04036	-1.09159	-1.286
b0416	nusB	18.4253	20.3242	20.9966	6.34903	6.69148	6.25382	7.93084	6.54022	2.36716	0.328482	0.169129	19.9154	6.80629	0.34176	-1.54894	0.3188	0.335995	0.314019	0.398227	-1.64927	-1.57349	-1.67107	-1.32834
b3982	nusG	32.5282	36.6039	36.5514	25.8111	19.0647	14.6726	14.227	14.65	3.87715	0.505079	0.650137	35.2279	18.4439	0.523559	-0.933576	0.73269	0.541184	0.416506	0.403856	-0.448725	-0.88581	-1.26359	-1.30809
b3183	obgE	5.64618	7.73702	7.20886	4.09258	1.72383	2.92966	3.74545	3.63718	1.3982	0.675252	0.302325	6.86402	3.12288	0.454964	-1.13618	0.596236	0.251141	0.426814	0.545664	-0.746044	-1.99343	-1.22832	-0.873914
b2082	ogrK	0.936873	1.62764	0.888897	2.58851	3.21528	0.414481	1.69369	0.775953	0.395628	0	0	1.15114	1.97799	1.71829	0.780975	2.24865	2.79314	0.360062	1.47132	1.16906	1.48189	-1.47368	0.557109
b1335	ogt	1.74495	1.45452	1.50508	2.0349	2.32176	1.49133	1.35422	1.05108	0.16747	0	0	1.56818	1.80055	1.14818	0.199345	1.29762	1.48054	0.95099	0.86356	0.375865	0.566125	-0.0724985	-0.211631
b4608	ohsC	0	0.518752	0	1.59106	0.542517	0	0	0	0	0	0	0.172917	0.533393	3.08467	1.62512	9.20125	3.13744	0	0	3.20183	1.64959	-	-
b0957	ompA	632.825	640.014	537.925	876.788	892.499	732.673	367.883	261.837	88.3616	5.78989	1.22651	603.588	717.461	1.18866	0.249336	1.45263	1.47866	1.21386	0.609494	0.538664	0.564287	0.279605	-0.714315
b2215	ompC	334.336	329.627	283.87	410.814	302.263	152.697	132.708	78.8891	20.0956	6.33266	0.642475	315.945	249.621	0.790078	-0.339934	1.30027	0.956697	0.483304	0.420036	0.378815	-0.0638662	-1.049	-1.25142
b0929	ompF	606.483	591.667	450.502	335.124	127.294	24.2502	17.6091	12.9356	5.07335	2.40353	2.70303	549.551	126.069	0.229404	-2.12404	0.609814	0.231633	0.0441273	0.0320426	-0.713558	-2.11009	-4.50218	-4.96386
b1319	ompG	0	0	0	0	0.0911189	0.0499209	0.0906629	0	0	0	0	0	0.0579257	-	-	-	-	-	-	-	-	-	-
b3875	ompL	0	0.0569728	0	0.0582467	0.119166	0.326434	0.296423	0.0488895	0	0	0	0.0189909	0.200067	10.5349	3.3971	3.06708	6.27487	17.1889	15.6087	1.61687	2.64959	4.10341	3.96428
b1377	ompN	0.0360527	0.0347971	0.0342064	0.0711504	0.0363913	0.0797501	0.0362091	0.0895804	0.0380613	0	0	0.0350188	0.0558752	1.59558	0.674081	2.03178	1.03919	2.27735	1.03399	1.02275	0.0554644	1.18736	0.048226
b3405	ompR	7.95365	8.60883	6.19879	17.1542	20.7017	18.0337	15.5769	11.8105	2.87889	0.287136	0.0985605	7.58709	17.8666	2.35487	1.23565	2.26097	2.72854	2.37689	2.05308	1.17694	1.44813	1.24907	1.03779
b0565	ompT	222.883	205.731	136.601	57.9859	36.9481	36.4082	35.0843	25.631	8.41654	0.361054	0.1859	188.405	41.6066	0.220836	-2.17895	0.307772	0.19611	0.193244	0.186217	-1.70007	-2.35027	-2.3715	-2.42494
b1256	ompW	1.47257	1.05051	0.911189	1.38989	1.16327	1.20381	0.450117	0.21211	0.135183	0	0	1.14476	1.05177	0.918773	-0.122219	1.21413	1.01617	1.05159	0.393199	0.279928	0.0231404	0.0725727	-1.34667
b0814	ompX	93.3548	102.429	89.402	144.322	123.534	172.643	154.142	102.217	39.3554	11.425	1.85763	95.0619	148.66	1.56383	0.645079	1.51819	1.29951	1.81611	1.62149	0.602348	0.377967	0.860854	0.697324
b4444	omrA	0.469514	0	0.89094	0.463296	0	0	0	0.388868	0	0	0	0.453485	0.115824	0.255409	-1.96912	1.02163	0	0	0	0.0308797	-	-	-
b4445	omrB	1.00858	0.48673	0.956936	0	0	1.11552	2.02592	0.417673	1.59716	0	0	0.817417	0.78536	0.960783	-0.0577179	0	0	1.36469	2.47845	-	-	0.448568	1.30944
b4359	opgB	2.56747	3.02873	2.74049	1.74176	0.899854	0.966278	1.14605	0.767892	0.207053	0.015019	0.0463978	2.7789	1.18848	0.427682	-1.22539	0.62678	0.323817	0.34772	0.412411	-0.673968	-1.62675	-1.524	-1.27784
b1047	opgC	2.08298	2.14675	1.74184	0.313535	0.106909	0.234287	0.141832	0.0877222	0	0.0297394	0	1.99052	0.199141	0.100045	-3.32128	0.157514	0.0537091	0.117701	0.0712537	-2.66645	-4.21869	-3.0868	-3.81089
b1424	opgD	4.96096	4.97877	3.8873	4.89526	2.44149	1.82898	2.05744	1.55359	0.651411	0.0415813	0.0642281	4.60901	2.80579	0.608763	-0.716048	1.06211	0.529722	0.396826	0.446396	0.086929	-0.916694	-1.33342	-1.1636
b0815	opgE	1.18698	1.09583	1.29758	0.381934	0.234417	0.342477	0.362823	0.320577	0.190691	0.0434725	0	1.19346	0.330413	0.276852	-1.85281	0.320021	0.196417	0.28696	0.304008	-1.64376	-2.34801	-1.80108	-1.71782
b1048	opgG	16.2326	16.8488	15.3256	10.2145	8.3537	9.83036	10.9044	11.0641	2.80934	0.11208	0.0692492	16.1357	9.82574	0.608945	-0.715617	0.63304	0.517716	0.609231	0.675791	-0.659631	-0.949767	-0.714939	-0.565351
b1049	opgH	8.93091	10.4803	9.99759	3.20171	2.93467	3.41103	4.85588	5.21508	2.11971	0.148837	0.0557334	9.80293	3.60083	0.367321	-1.44489	0.326608	0.299366	0.347961	0.49535	-1.61437	-1.74002	-1.523	-1.01348
b1243	oppA	49.0623	49.6017	36.047	25.1083	37.8691	92.8499	81.6474	51.6703	14.0396	2.10966	0.477937	44.9037	59.3687	1.32213	0.402868	0.559159	0.84334	2.06776	1.81828	-0.838669	-0.245813	1.04807	0.862574
b1244	oppB	10.3895	11.7847	9.43622	0.744798	1.38932	12.1294	12.1291	10.9952	2.71865	0.598408	0.0385136	10.5368	6.59816	0.626201	-0.675302	0.0706854	0.131854	1.15115	1.15112	-3.82244	-2.92299	0.203073	0.203036
b1245	oppC	9.85203	9.33525	8.96337	0.887813	0.40868	7.4634	8.26824	8.56966	2.70709	0.416843	0.15609	9.38355	4.25703	0.45367	-1.14029	0.0946138	0.0435528	0.79537	0.881142	-3.40181	-4.52109	-0.330301	-0.182553
b1246	oppD	10.7664	9.34061	7.42216	2.38737	1.42458	9.27652	11.3801	10.8207	3.95901	0.373636	0.0349778	9.17638	6.11713	0.666617	-0.585069	0.260165	0.155244	1.01091	1.24015	-1.9425	-2.68739	0.015659	0.310513
b1247	oppF	9.96781	10.7595	9.26436	4.93798	1.31414	11.1146	12.2176	10.8504	5.11124	0.445528	0.211748	9.99721	7.39608	0.739815	-0.434764	0.493935	0.131451	1.11177	1.2221	-1.01761	-2.9274	0.152861	0.289362
b4162	orn	5.92104	8.31907	5.61783	5.0291	4.23661	3.89612	4.21541	2.91758	0.949507	0.0631348	0.0650137	6.61931	4.34431	0.656308	-0.607555	0.759761	0.640038	0.588599	0.636835	-0.396382	-0.643771	-0.764642	-0.651009
b1283	osmB	7.49499	6.87227	6.57784	14.0519	20.9939	63.4156	90.5183	56.4893	22.1552	2.20972	0.325069	6.9817	47.2449	6.76697	2.75851	2.01267	3.00699	9.08312	12.9651	1.00911	1.58832	3.18319	3.69656
b1482	osmC	19.1444	12.8063	15.1067	40.4002	57.1116	144.131	157.437	128.654	73.9402	29.9378	1.47978	15.6858	99.7698	6.36052	2.66914	2.57559	3.64097	9.18861	10.0369	1.3649	1.86432	3.19985	3.32724
b1739	osmE	25.983	22.6286	19.378	42.2147	62.5789	130.322	99.528	47.6444	14.2894	0.712602	0	22.6632	83.661	3.69149	1.8842	1.8627	2.76126	5.7504	4.39161	0.897396	1.46532	2.52366	2.13475
b2131	osmF	2.5836	3.26752	2.07093	3.95595	6.83441	10.0506	10.9609	7.6001	2.72755	0.187614	0.0386396	2.64068	7.95046	3.01076	1.59013	1.49808	2.58812	3.80606	4.15077	0.583113	1.37191	1.9283	2.05338
b4376	osmY	26.9392	22.1563	17.8085	51.9657	99.364	289.889	269.341	209.308	92.0917	12.4553	0.468529	22.3013	177.64	7.96543	2.99375	2.33016	4.45552	12.9987	12.0773	1.22043	2.15559	3.7003	3.59423
b1896	otsA	3.41353	3.26697	2.42224	1.95306	5.15391	24.3976	32.1228	27.013	6.81375	0.265796	0.0746471	3.03425	15.9068	5.24243	2.39024	0.643673	1.69858	8.04074	10.5867	-0.6356	0.764328	3.00733	3.40418
b1897	otsB	2.70616	2.21766	2.32535	2.87185	5.41161	15.5866	24.256	10.5301	1.67103	0.129032	0.0442906	2.41639	12.0315	4.97912	2.31589	1.18849	2.23954	6.45034	10.0381	0.249128	1.1632	2.68938	3.32741
b2373	oxc	0.0964526	0.13964	0.251662	0.118969	0.170377	0.080009	0.0968712	0.0998569	0.0763697	0.020312	0.0209165	0.162585	0.116557	0.716897	-0.480162	0.731735	1.04793	0.492106	0.595819	-0.450607	0.0675394	-1.02296	-0.747054
b3961	oxyR	7.97354	8.94267	7.56522	19.516	16.0968	8.03063	6.35283	5.79231	1.45783	0.0375229	0.0386396	8.16048	12.4991	1.53166	0.615096	2.39153	1.97254	0.984088	0.778487	1.25793	0.980052	-0.0231408	-0.361255
b4458	oxyS	0.749499	0	0	0	0	0	0	0	0	0	0	0.249833	0	0	-	0	0	0	0	-	-	-	-
b1388	paaA	0.0439695	0.0424383	0.0417179	0	0	0.0486313	0	0	0	0	0	0.0427086	0.0121578	0.284669	-1.81264	0	0	1.13868	0	-	-	0.187359	-
b1389	paaB	0.142326	0	0.135038	0.140442	0	0	0	0	0	0.11989	0	0.0924548	0.0351104	0.379757	-1.39685	1.51903	0	0	0	0.60315	-	-	-
b1390	paaC	0.109511	0.0528487	0.103903	0.162091	0	0.121122	0.109986	0	0	0	0	0.0887544	0.0982999	1.10755	0.147372	1.82629	0	1.36469	1.23922	0.868917	-	0.448568	0.309436
b1391	paaD	0	0.158653	0	0	0.248881	0.181805	0	0.136143	0	0	0	0.0528842	0.107671	2.03599	1.02573	0	4.70615	3.43779	0	-	2.23455	1.78148	-
b1392	paaE	0.190877	0.18423	0.0362205	0.11301	0.0770678	0.0422228	0.383411	0.221328	0.0403023	0	0	0.137109	0.153928	1.12267	0.166929	0.824231	0.562092	0.307951	2.79639	-0.27888	-0.831123	-1.69923	1.48357
b1393	paaF	0.0532564	0.154205	0	0	0.0537566	0.176708	0	0.0882178	0	0	0	0.0691539	0.0576162	0.83316	-0.263335	0	0.777347	2.55529	0	-	-0.363369	1.35349	-
b1394	paaG	0.103674	0	0.0491826	0.102301	0	0.114666	0.104124	0.1288	0	0	0	0.0509523	0.0802729	1.57545	0.655766	2.00779	0	2.25046	2.04356	1.00561	-	1.17022	1.03109
b1395	paaH	0.171749	0.165768	0.054318	0.0847373	0.260043	0.348257	0.258742	0.118541	0.0302196	0.0241125	0	0.130612	0.237945	1.82177	0.865343	0.648773	1.99096	2.66635	1.981	-0.624215	0.993467	1.41487	0.986229
b1396	paaI	0.193591	0.0934245	0	0.191027	0.195409	0	0.194431	0	0	0	0	0.0956718	0.145217	1.51786	0.602043	1.99669	2.04249	0	2.03227	0.997612	1.03033	-	1.02309
b1397	paaJ	0.305086	0.425334	0.385951	0.568643	0.376385	1.0123	0.578775	0.393063	0.107361	0.0571095	0	0.372124	0.634025	1.7038	0.768758	1.5281	1.01145	2.72032	1.55533	0.61174	0.0164282	1.44378	0.637221
b1398	paaK	0.591094	0.600535	0.324688	0.644662	0.502438	0.653763	0.874866	0.644165	0.197061	0.026206	0	0.505439	0.668932	1.32347	0.404323	1.27545	0.994062	1.29346	1.7309	0.351006	-0.00859184	0.37123	0.791525
b1399	paaX	1.93489	1.45251	1.26467	2.46083	3.1249	3.70939	4.31842	1.85183	0.499324	0.0724389	0	1.55069	3.40338	2.19476	1.13406	1.58693	2.01517	2.39209	2.78484	0.666238	1.0109	1.25827	1.47759
b1400	paaY	2.00777	1.67056	1.6422	2.04949	3.21464	5.05386	3.47669	2.7524	0.803996	0	0.0600551	1.77351	3.44867	1.94455	0.959435	1.15562	1.81259	2.84964	1.96035	0.208662	0.858053	1.51078	0.971109
b1387	paaZ	0.119846	0.0578364	0.0189515	0.0591297	0.181458	0.0662764	0.220672	0.0496306	0.0421745	0.0168257	0.0173264	0.0655448	0.131884	2.01212	1.00872	0.902126	2.76846	1.01116	3.36674	-0.148599	1.46908	0.0160144	1.75135
b3360	pabA	1.59618	1.19046	1.78979	1.21708	1.53793	2.08639	2.25892	1.80275	0.153192	0	0.0629351	1.52548	1.77508	1.16362	0.218625	0.797834	1.00817	1.3677	1.4808	-0.32584	0.0117342	0.451751	0.566375
b1812	pabB	1.32057	1.6222	1.36685	0.59231	0.636192	0.46473	0.723438	0.820309	0.728758	0.101127	0.0260342	1.43654	0.604168	0.420572	-1.24958	0.412318	0.442864	0.323507	0.503598	-1.27817	-1.17506	-1.62813	-0.989657
b1096	pabC	1.66622	2.38793	1.86833	2.59079	2.19153	2.17795	1.82558	1.46366	0.106609	0.0850642	0.0875958	1.97416	2.19646	1.11261	0.153943	1.31235	1.11011	1.10323	0.92474	0.392154	0.150698	0.14173	-0.11288
b0622	pagP	0.510596	0.563216	0.346035	0.287905	0.0736273	0.322703	0.65933	0.664548	0.0770061	0	0	0.473282	0.335891	0.709706	-0.494707	0.608316	0.155567	0.68184	1.3931	-0.717108	-2.68439	-0.552494	0.478298
b0741	pal	97.2974	96.6332	87.4797	101.889	70.9875	45.0917	41.3399	39.9355	19.9477	3.03799	0.748095	93.8035	64.8269	0.691093	-0.533048	1.08619	0.756768	0.480704	0.440708	0.119279	-0.402077	-1.05678	-1.18211
b0134	panB	13.0157	12.1155	12.642	16.5491	13.9169	7.79527	8.00865	3.7922	0.380181	0.173343	0	12.5911	11.5675	0.918703	-0.12233	1.31435	1.10529	0.61911	0.636057	0.39435	0.144431	-0.691732	-0.652773
b0133	panC	14.6879	14.9176	12.5239	25.2924	23.1108	13.9623	12.1484	8.82562	2.38167	0.242598	0.124909	14.0432	18.6285	1.32652	0.407643	1.80105	1.6457	0.994244	0.865076	0.848835	0.718703	-0.00832855	-0.2091
b0131	panD	46.6523	46.8952	47.527	70.3246	46.331	26.1559	35.303	27.6884	4.31234	0.181097	0.27973	47.0248	44.5286	0.946918	-0.0786892	1.49548	0.985244	0.556215	0.750732	0.580607	-0.0214464	-0.846284	-0.41363
b0425	panE	2.28675	2.16384	2.12711	5.1766	5.97424	4.4137	3.4225	1.96824	0.189345	0.03777	0	2.19257	4.74676	2.16493	1.11432	2.36098	2.72477	2.01303	1.56096	1.23939	1.44613	1.00937	0.642429
b3258	panF	0.957147	1.27704	1.46904	0.444457	0.312574	0.280225	0.480651	0.279792	0	0.0237136	0	1.23441	0.379477	0.307416	-1.70174	0.360057	0.253217	0.227011	0.389377	-1.4737	-1.98155	-2.13916	-1.36076
b3459	panM	1.38647	1.44113	1.61905	1.05239	1.72246	1.53347	1.07115	1.50166	0.337781	0	0.185026	1.48222	1.34487	0.907336	-0.140292	0.710014	1.16208	1.03458	0.722666	-0.49408	0.216712	0.0490457	-0.468599
b0286	paoA	0.237142	0.0572208	0.112499	0.702004	0.837791	0.983565	1.78628	1.12935	0.625884	0	0	0.135621	1.07741	7.9443	2.98992	5.17624	6.17747	7.25233	13.1712	2.3719	2.62702	2.85845	3.71931
b0285	paoB	0.128183	0.0824794	0.324317	0.379457	0.43129	1.18144	1.20157	0.743161	0.180433	0	0.0370633	0.178327	0.79844	4.4774	2.16266	2.12788	2.41854	6.62517	6.73802	1.08941	1.27414	2.72796	2.75232
b0284	paoC	0.148672	0.322863	0.229221	0.128365	0.318895	1.13049	1.45584	1.26214	0.627821	0	0	0.233585	0.758398	3.24677	1.69901	0.549544	1.36522	4.83973	6.2326	-0.863693	0.449134	2.27493	2.63984
b0283	paoD	0.213638	0.164959	0.324317	0.0421618	0.258774	1.18144	1.41613	0.990882	0.586407	0.0719843	0	0.234305	0.724628	3.09267	1.62885	0.179944	1.10443	5.04234	6.04398	-2.47438	0.143305	2.33409	2.5955
b3019	parC	6.07831	6.65234	6.17898	5.44444	4.10852	2.50102	2.28926	1.94779	0.458354	0.0457154	0.0627679	6.30321	3.58581	0.568887	-0.813787	0.863757	0.651814	0.396785	0.363189	-0.211302	-0.617467	-1.33357	-1.46121
b3030	parE	4.92245	7.2724	5.55119	3.79207	3.00736	3.72507	4.44509	3.7372	1.00287	0.0545589	0.131093	5.91535	3.7424	0.632659	-0.660499	0.641057	0.508399	0.62973	0.751451	-0.641477	-0.975966	-0.667194	-0.412249
b3073	patA	4.23584	4.28845	5.8176	9.93784	24.6371	85.803	71.5185	57.2854	32.7413	6.76193	0.154166	4.78063	47.9741	10.0351	3.32698	2.07877	5.15353	17.9481	14.9601	1.05573	2.36556	4.16576	3.90304
b1444	patD	1.09004	0.969017	1.03422	0.934074	0.752819	3.2361	2.93858	2.7797	2.21068	0.918204	0	1.03109	1.96539	1.90613	0.930648	0.90591	0.730119	3.13852	2.84998	-0.142561	-0.453796	1.65008	1.51095
b2519	pbpC	0.318018	0.528624	0.670517	0.0871685	0.124835	0.195408	0.195188	0.29266	0.111912	0	0.0306509	0.50572	0.15065	0.297892	-1.74714	0.172365	0.246847	0.386397	0.38596	-2.53646	-2.01831	-1.37185	-1.37348
b2134	pbpG	3.76921	3.80715	2.7861	4.23826	3.09677	4.2173	3.08127	2.72249	0.416428	0.036919	0.0380177	3.45415	3.6584	1.05913	0.0828817	1.227	0.896536	1.22094	0.892049	0.295141	-0.157567	0.287988	-0.164805
b3403	pck	7.30322	7.51071	6.83366	10.1388	9.58335	4.76295	3.56629	1.87721	0.425385	0.0636409	0.0436899	7.21586	7.01285	0.971866	-0.0411709	1.40507	1.3281	0.660067	0.494229	0.490644	0.409359	-0.599315	-1.01675
b2743	pcm	4.76339	4.78644	5.44811	5.2798	4.80812	5.41275	6.29137	4.86396	1.51552	0.0549656	0.0566014	4.99931	5.44801	1.08975	0.123999	1.0561	0.961756	1.0827	1.25845	0.0787518	-0.0562564	0.114632	0.331643
b0143	pcnB	17.8069	15.691	16.7563	4.78949	3.18753	3.81607	3.96447	4.11694	1.5743	0.394084	0.202906	16.7514	3.93939	0.235168	-2.08824	0.285915	0.190284	0.227806	0.236665	-1.80634	-2.39377	-2.13412	-2.07908
b0113	pdhR	9.03568	8.97903	10.247	3.05993	3.99361	7.74656	7.19548	3.89683	0.507999	0.0900746	0.0927552	9.42056	5.4989	0.583712	-0.776671	0.324814	0.423925	0.822304	0.763805	-1.62231	-1.23812	-0.282256	-0.388723
b0052	pdxA	5.16275	7.05587	6.46585	0.692836	1.70929	1.82724	2.77924	2.87346	1.09008	0	0	6.22816	1.75215	0.281327	-1.82968	0.111243	0.274445	0.293383	0.446239	-3.16822	-1.86541	-1.76914	-1.16411
b2320	pdxB	9.6366	9.64806	9.38193	8.83484	6.67831	5.60753	6.82545	4.91391	2.04988	0.0908675	0.0623811	9.55553	6.98653	0.731151	-0.451759	0.924579	0.698895	0.586837	0.714294	-0.113132	-0.516853	-0.768969	-0.485411
b1638	pdxH	7.40987	8.4139	7.08949	6.39009	6.59952	4.26991	3.68974	4.58995	0.788843	0	0.0540129	7.63776	5.23732	0.685714	-0.544321	0.836645	0.864066	0.559053	0.483093	-0.257312	-0.210787	-0.838942	-1.04963
b2564	pdxJ	5.86731	7.98211	5.991	11.3035	10.886	11.001	7.91316	7.68267	1.41582	0.188282	0.0969425	6.61347	10.2759	1.55379	0.635788	1.70917	1.64603	1.66343	1.19652	0.773293	0.718989	0.73416	0.258845
b2418	pdxK	4.55996	4.26218	3.87104	6.48886	7.46136	7.22006	5.4475	3.73697	0.760108	0.040433	0.0416363	4.23106	6.65444	1.57276	0.653299	1.53363	1.76347	1.70644	1.2875	0.616946	0.81842	0.770991	0.364574
b1636	pdxY	3.59725	3.51766	3.27831	1.12093	0.525544	0.418804	0.713064	0.509629	0.199877	0	0	3.4644	0.694585	0.200492	-2.31838	0.323556	0.151698	0.120888	0.205826	-1.62791	-2.72072	-3.04826	-2.2805
b4260	pepA	16.4094	13.9593	12.9015	31.4505	26.9054	21.468	17.5123	11.8668	2.31171	0.159404	0.117248	14.4234	24.334	1.68712	0.754565	2.18052	1.8654	1.48841	1.21416	1.12467	0.899486	0.573776	0.279959
b2523	pepB	7.83206	7.06764	7.46119	6.97435	5.36682	5.98623	7.61024	7.96346	6.35256	0.375463	0.248552	7.45363	6.48441	0.869967	-0.200968	0.935699	0.720027	0.80313	1.02101	-0.0958841	-0.473876	-0.316295	0.0299987
b0237	pepD	13.6252	14.9096	10.9857	18.0924	19.6959	20.6202	21.2023	17.4614	5.00196	0.401472	0.121594	13.1735	19.9027	1.51081	0.595325	1.37339	1.49512	1.56528	1.60947	0.457742	0.580258	0.64642	0.686582
b4021	pepE	1.06714	0.629429	1.01249	1.52101	0.658265	0.65571	0.297714	0.196409	0.0625884	0	0	0.903019	0.783174	0.867284	-0.205424	1.68436	0.728959	0.726131	0.329687	0.752199	-0.456089	-0.461699	-1.60083
b0932	pepN	9.24233	9.38838	8.02716	7.80827	11.176	12.6091	10.8531	7.09789	1.33729	0.0526929	0.0813916	8.88596	10.6116	1.1942	0.256047	0.87872	1.25772	1.419	1.22137	-0.186524	0.330807	0.504871	0.288505
b2908	pepP	8.13871	9.16449	8.18993	14.3583	17.1149	11.3884	10.8987	8.65576	2.08294	0.181781	0.0802245	8.49771	13.4401	1.58161	0.661395	1.68967	2.01406	1.34017	1.28255	0.756741	1.01011	0.422416	0.359011
b3847	pepQ	12.1837	11.0485	10.2495	20.0777	20.879	14.4598	12.514	8.87093	1.65236	0.103406	0.133105	11.1606	16.9826	1.52166	0.605646	1.79898	1.87078	1.29562	1.12127	0.847179	0.903638	0.373637	0.165131
b1127	pepT	2.76538	2.63692	2.33926	8.61367	11.2663	14.1137	12.515	9.02358	2.00492	0.112263	0	2.58052	11.6271	4.50574	2.17176	3.33796	4.3659	5.4693	4.84978	1.73897	2.12628	2.45136	2.27792
b0254	perR	0.411679	0.264895	0.347197	0.0902726	0.230858	0.151775	0.137822	0.151541	0.0482905	0	0	0.341257	0.152682	0.447411	-1.16033	0.26453	0.676494	0.444754	0.403865	-1.9185	-0.56385	-1.16892	-1.30805
b3916	pfkA	22.1647	21.147	18.5722	30.5862	36.1738	37.5235	34.8414	24.3714	7.97918	0.679586	0.147328	20.628	34.7812	1.68612	0.753706	1.48275	1.75363	1.81906	1.68903	0.568278	0.810344	0.863191	0.756198
b1723	pfkB	7.56276	7.59645	6.46627	9.02454	10.7849	14.9784	11.6142	9.54129	7.0093	1.33338	0.114421	7.20849	11.6005	1.60928	0.68642	1.25193	1.49614	2.07789	1.61118	0.324156	0.581248	1.05512	0.688116
b0902	pflA	4.74716	3.72941	4.8183	2.83236	3.45451	5.31152	5.48847	4.70898	2.0979	0.23249	0.191527	4.43162	4.27172	0.963917	-0.053019	0.639126	0.779514	1.19855	1.23848	-0.645828	-0.359352	0.261289	0.308569
b0903	pflB	43.4432	43.8134	38.2974	31.6519	31.0409	48.2669	53.6093	46.7593	17.3287	1.56813	0.512389	41.8513	41.1422	0.983058	-0.0246521	0.756294	0.741695	1.15329	1.28095	-0.40298	-0.431102	0.205761	0.35721
b3952	pflC	0.0930471	0.13471	0.132423	0.275445	0.187842	0.205824	0.233627	0.192662	0.0491155	0	0	0.12006	0.225685	1.87976	0.91055	2.29422	1.56456	1.71434	1.94592	1.198	0.645761	0.777656	0.960451
b3951	pflD	0.213397	0.120146	0.084362	0.193023	0.430802	0.531048	0.214323	0.1031	0.0750952	0.0149798	0	0.139302	0.342299	2.45725	1.29704	1.38565	3.09258	3.81222	1.53855	0.470561	1.62881	1.93063	0.621573
b1378	pfo	4.06854	4.01635	4.16813	1.33822	2.49213	6.19216	7.01988	5.933	1.10134	0.0292921	0.0100546	4.08434	4.2606	1.04315	0.0609525	0.327646	0.610167	1.51607	1.71873	-1.60979	-0.712724	0.60034	0.781342
b1024	pgaA	0.30345	0.357967	0.207935	0.332701	0.323316	0.484787	0.355561	0.223403	0.106785	0.0284016	0.0146234	0.289784	0.374091	1.29093	0.368413	1.1481	1.11571	1.67293	1.22699	0.199249	0.157968	0.742375	0.29512
b1023	pgaB	0.060725	0.156294	0.134436	0	0.0612953	0.20149	0.121977	0.0838244	0.106847	0.0170508	0	0.117152	0.0961905	0.821077	-0.28441	0	0.523214	1.7199	1.04119	-	-0.934528	0.782329	0.0582335
b1022	pgaC	0.246627	0.119019	0.0292497	0.0304202	0.0622359	0.102291	0.0309622	0.102133	0.032546	0	0	0.131632	0.0564773	0.429054	-1.22077	0.2311	0.472802	0.777096	0.235218	-2.11341	-1.08069	-0.363836	-2.08793
b1021	pgaD	0	0.381842	0.37536	0.97595	0.798669	0.109391	0.596004	0.491499	0	0	0	0.252401	0.620004	2.45643	1.29656	3.86667	3.16429	0.433402	2.36134	1.95109	1.66188	-1.20622	1.23961
b4025	pgi	25.8611	25.2713	20.9879	11.0239	16.0775	20.9043	20.0771	12.8638	3.81808	0.292128	0.128924	24.0401	17.0207	0.708012	-0.498155	0.458561	0.668777	0.869558	0.83515	-1.12481	-0.580404	-0.201645	-0.259892
b2926	pgk	73.6523	69.7652	62.0828	39.6136	37.0834	48.0919	47.2686	35.4315	8.862	0.680477	0.121866	68.5001	43.0144	0.627946	-0.671287	0.5783	0.541362	0.702071	0.690052	-0.790111	-0.885334	-0.510311	-0.535222
b0767	pgl	10.6738	9.11335	8.17964	17.1759	19.6833	20.4779	18.8426	16.2527	5.54754	0.518721	0.142442	9.32225	19.0449	2.04295	1.03066	1.84247	2.11143	2.19667	2.02125	0.881638	1.07822	1.13531	1.01525
b0688	pgm	14.9941	14.7123	14.2971	19.4652	19.258	14.9309	13.7584	10.3557	2.55059	0.230789	0.0216052	14.6678	16.8531	1.14898	0.200359	1.32707	1.31294	1.01794	0.937995	0.40824	0.392803	0.025646	-0.0923481
b0418	pgpA	3.31197	3.80552	4.41428	1.245	1.98993	2.18043	2.21756	2.28591	0.416249	0	0.0684025	3.84392	1.90823	0.496427	-1.01035	0.323887	0.517681	0.56724	0.576901	-1.62644	-0.949864	-0.81797	-0.793604
b1278	pgpB	1.65743	2.06414	1.57256	3.42924	3.77774	3.66631	3.43664	1.85985	0.677331	0	0.0463776	1.76471	3.57748	2.02723	1.01951	1.94323	2.14071	2.07757	1.94743	0.958456	1.09809	1.0549	0.961569
b2560	pgpC	2.12279	2.66973	2.31925	2.85638	3.63615	3.91309	4.26401	2.82373	0.407466	0.16256	0	2.37059	3.66741	1.54704	0.629513	1.20492	1.53386	1.65068	1.79871	0.268941	0.617162	0.723062	0.846963
b1328	pgrR	0.908736	0.701671	0.64665	1.30022	1.69695	2.06042	1.73409	1.01607	0.143905	0	0.0394132	0.752352	1.69792	2.25681	1.17429	1.7282	2.25553	2.73863	2.30489	0.789272	1.17346	1.45346	1.2047
b1912	pgsA	4.47237	5.61161	4.38479	6.1784	6.32013	4.78166	5.01582	3.95113	0.550847	0.0627892	0.129316	4.82292	5.574	1.15573	0.208805	1.28105	1.31043	0.991444	1.04	0.357326	0.390045	-0.012397	0.0565783
b2599	pheA	9.57808	13.391	10.4574	1.98059	1.81276	3.46628	3.74883	2.71236	0.48328	0.0296625	0.0305452	11.1421	2.75211	0.247	-2.01742	0.177756	0.162694	0.311096	0.336455	-2.49203	-2.61977	-1.68457	-1.57151
b2598	pheL	6.0837	3.35533	3.29837	0.85759	2.63179	0	2.61861	2.15946	0	0	0	4.2458	1.527	0.359649	-1.47534	0.201985	0.619856	0	0.616754	-2.30768	-0.689995	-	-0.697234
b1715	pheM	3.71343	2.68808	5.2849	9.16062	6.55952	3.08035	1.86477	2.3067	0	0	0	3.89547	5.16632	1.32624	0.40734	2.35161	1.68389	0.790752	0.478703	1.23365	0.751795	-0.338703	-1.0628
b0576	pheP	3.1467	3.6388	3.35171	1.75756	0.629257	1.05066	0.894439	0.909714	0.250718	0.300074	0.103001	3.37907	1.08298	0.320496	-1.64162	0.520132	0.186222	0.310932	0.2647	-0.943052	-2.42491	-1.68533	-1.91757
b1714	pheS	20.5693	25.4679	23.774	19.8868	16.61	10.5248	8.51382	7.70932	2.19346	0.280028	0.0720905	23.2704	13.8839	0.596632	-0.745087	0.854598	0.713781	0.452282	0.365865	-0.226681	-0.486447	-1.1447	-1.45062
b1713	pheT	19.0292	20.0016	18.7366	21.1243	21.4016	17.9805	15.3135	12.6567	4.64295	0.302714	0.192971	19.2558	18.955	0.984377	-0.0227171	1.09704	1.11144	0.933772	0.795265	0.133611	0.152424	-0.0988579	-0.330493
b4134	pheU	2.17854	0.525669	1.03349	0	0.549751	0.602379	0.546999	2.70652	0.574979	0	0	1.2459	0.424782	0.340944	-1.55239	0	0.441248	0.483489	0.439039	-	-1.18034	-1.04845	-1.18758
b2967	pheV	1.63391	0	2.06698	0.537423	0	1.80714	0.546999	0.451087	0	0	0	1.23363	0.72289	0.585986	-0.771061	0.435644	0	1.46489	0.443406	-1.19878	-	0.550797	-1.1733
b4106	phnC	0.0518372	0	0	0	0	0.057333	0	0.0858668	0.0547252	0.0436656	0	0.0172791	0.0143333	0.829517	-0.269657	0	0	3.31807	0	-	-	1.73034	-
b4105	phnD	0.120613	0.0776086	0.0381456	0	0.081164	0.133401	0.0403789	0.0665975	0	0	0	0.0787891	0.0637359	0.808943	-0.305889	0	1.03014	1.69314	0.512493	-	0.0428431	0.7597	-0.964395
b4102	phnF	0	0	0.0534564	0.0555955	0	0.12463	0	0	0	0	0	0.0178188	0.0450564	2.52859	1.33833	3.12005	0	6.9943	0	1.64157	-	2.80618	-
b4101	phnG	0	0	0	0	0.0912197	0	0	0	0	0	0	0	0.0228049	-	-	-	-	-	-	-	-	-	-
b4100	phnH	0	0	0	0	0	0.0773603	0.0702482	0	0	0.0589186	0	0	0.0369021	-	-	-	-	-	-	-	-	-	-
b4099	phnI	0	0.0370537	0.0728494	0	0	0	0	0	0	0	0	0.0366344	0	0	-	0	0	0	0	-	-	-	-
b4098	phnJ	0.0483404	0	0	0.0477003	0.0487944	0.106931	0	0.0800746	0	0.0407201	0	0.0161135	0.0508565	3.15614	1.65816	2.96027	3.02817	6.63613	0	1.56573	1.59845	2.73034	-
b4097	phnK	0	0.0520121	0	0	0	0	0.108245	0.0446326	0	0	0	0.0173374	0.0270613	1.56087	0.642348	0	0	0	6.24347	-	-	-	2.64235
b4096	phnL	0	0	0.056994	0.0592746	0.0606343	0.0664389	0.180992	0.149257	0.0634168	0	0	0.018998	0.091835	4.83393	2.2732	3.12005	3.19161	3.49715	9.52692	1.64157	1.67429	1.80618	3.25201
b4095	phnM	0.0719149	0.0347052	0.0341161	0	0.0725903	0.0795395	0.072227	0.0595626	0	0.0302892	0	0.0469121	0.0560892	1.19562	0.257763	0	1.54737	1.6955	1.53962	-	0.629817	0.761712	0.622579
b4094	phnN	0.0733351	0	0.0695797	0.217092	0.148048	0.162221	0	0.121478	0	0	0	0.0476383	0.13184	2.76752	1.4686	4.55709	3.10775	3.40526	0	2.18811	1.63587	1.76776	-
b4093	phnO	0.376476	0.0908414	0.714395	0.928726	1.14004	1.04098	1.41791	0.779528	0.397451	0	0	0.393904	1.13191	2.87358	1.52285	2.35775	2.8942	2.64272	3.59964	1.23741	1.53316	1.40202	1.84785
b4092	phnP	0.484999	0.208048	0.766937	0.691276	0.924712	1.19204	0.974207	0.535591	0.398238	0.0453938	0	0.486662	0.94556	1.94295	0.95825	1.42045	1.90011	2.44943	2.00182	0.506344	0.926086	1.29245	1.00131
b0383	phoA	1.50112	1.00304	0.82168	3.50369	6.03172	2.17112	1.42065	1.12373	0.121904	0.0486339	0.0250406	1.10861	3.2818	2.96027	1.56573	3.16043	5.44078	1.95841	1.28147	1.66012	2.44381	0.969683	0.357797
b0399	phoB	1.71928	1.25886	1.18124	20.2411	19.7479	3.08184	3.03668	2.1114	0.625884	0.0499397	0.051426	1.38646	11.5269	8.31391	3.05553	14.5991	14.2434	2.22281	2.19024	3.86781	3.83223	1.15239	1.13109
b0241	phoE	0.193591	0.224219	0.220413	0.496671	1.13337	0.342585	0.194431	0.0962034	0	0	0	0.212741	0.541765	2.5466	1.34857	2.33463	5.32748	1.61034	0.913934	1.22319	2.41345	0.687366	-0.129838
b1020	phoH	3.95424	3.22367	2.40403	33.3743	86.454	67.0034	50.2787	29.9206	8.5112	0.485082	0.199807	3.19398	59.2776	18.5591	4.21406	10.4491	27.0678	20.978	15.7417	3.38531	4.7585	4.39081	3.97652
b1130	phoP	9.92276	9.10715	6.87325	15.0174	19.2945	19.4584	14.1845	8.21839	2.05656	0.307676	0.158416	8.63439	16.9887	1.96756	0.97641	1.73926	2.23461	2.25359	1.64279	0.79847	1.16003	1.17223	0.716148
b1129	phoQ	3.60914	3.8075	2.84033	1.15951	1.69444	3.46574	3.45621	2.36357	0.856561	0.0942698	0.121344	3.41899	2.44398	0.714824	-0.484341	0.339138	0.495596	1.01367	1.01089	-1.56006	-1.01276	0.0195943	0.015621
b0400	phoR	0.473139	0.821992	0.598547	4.29523	5.03054	1.22104	0.855346	1.01886	0.399599	0.0265703	0.054722	0.631226	2.85054	4.51588	2.17501	6.80459	7.96947	1.93439	1.35506	2.76651	2.99448	0.951881	0.438353
b3724	phoU	4.84538	4.7854	3.68849	8.6729	34.0087	10.2197	4.75324	3.35982	1.8439	0	0.19549	4.43976	14.4136	3.24649	1.69888	1.95346	7.66004	2.30185	1.07061	0.966033	2.93735	1.2028	0.0984292
b3379	php	0.0465235	0.0449034	0.0441411	0.18363	0.140881	0.308736	0.0467255	0	0.0491155	0	0	0.0451893	0.169993	3.7618	1.91142	4.06356	3.11758	6.83206	1.03399	2.02275	1.64043	2.77232	0.048226
b0708	phr	1.15226	1.41797	1.14792	0.682201	0.756004	3.79142	3.93469	2.93461	0.851521	0.097062	0.0499753	1.23938	2.29108	1.84856	0.886405	0.550436	0.609984	3.05912	3.17472	-0.861353	-0.713157	1.61312	1.66663
b1158	pinE	0	0.213494	0.139913	0.0727558	0	0	0	0	0	0	0	0.117802	0.018189	0.154403	-2.69523	0.61761	0	0	0	-0.695232	-	-	-
b1545	pinQ	0.276933	0.334111	0.065688	0.273266	0.349418	0.689163	0.625804	0.458733	0.0730906	0	0	0.225578	0.484413	2.14743	1.10261	1.21141	1.54899	3.0551	2.77423	0.276682	0.631329	1.61122	1.47209
b1374	pinR	0.4154	0.467756	0.197064	0.273266	0.0698836	0.612589	0.347669	0.458733	0	0.0583195	0	0.360073	0.325852	0.90496	-0.144075	0.758917	0.194081	1.70129	0.965551	-0.397985	-2.36527	0.766629	-0.0505762
b3493	pitA	18.4482	20.6463	19.8304	11.8043	8.4443	7.7156	7.49889	5.64235	2.58913	0.298406	0.189099	19.6416	8.86577	0.451377	-1.1476	0.600984	0.429919	0.392819	0.381786	-0.734601	-1.21786	-1.34806	-1.38917
b2987	pitB	0.1635	0.0789029	0.0775635	0.134445	0.110023	0.150695	0.136841	0.112847	0.0287681	0	0	0.106655	0.133001	1.24702	0.318484	1.26056	1.03158	1.41292	1.28302	0.334064	0.0448547	0.498677	0.359544
b2584	pka	1.4742	1.31911	1.57355	0.848563	1.50355	1.97019	2.08209	1.25914	0.599837	0.0517421	0.026641	1.45562	1.6011	1.09994	0.137427	0.582956	1.03293	1.3535	1.43038	-0.778541	0.0467358	0.436698	0.5164
b2014	plaP	21.1457	27.6673	25.5424	7.03438	1.70026	0.39922	0.996924	1.14599	2.22286	0.760129	0.417467	24.7851	2.5327	0.102186	-3.29073	0.283815	0.0686	0.0161073	0.0402227	-1.81698	-3.86565	-5.95615	-4.63585
b3821	pldA	4.3245	4.99053	3.38947	3.94255	2.65702	1.66365	1.46349	0.583973	0.297745	0	0	4.23483	2.43168	0.574209	-0.800353	0.930981	0.627421	0.392849	0.345584	-0.103177	-0.672494	-1.34795	-1.53289
b3825	pldB	4.27662	3.66476	3.94385	5.28484	4.47815	4.86265	4.45574	2.71447	0.590732	0	0	3.96174	4.77035	1.2041	0.267958	1.33397	1.13035	1.2274	1.12469	0.415723	0.176769	0.295607	0.169531
b1178	pliG	33.6153	20.9415	12.1777	51.464	43.8018	27.4901	37.5465	25.5635	11.2917	0.943874	0	22.2448	40.0756	1.80157	0.849254	2.31352	1.96908	1.2358	1.68788	1.21009	0.977521	0.305443	0.755209
[truncated: 2,273 more rows]

## Sheet: i) Not detected
Locus	Name	Steady State 1	Steady State 2	Steady State 3	Starvation 5min	Starvation 10min	Starvation 40min	Starvation 80min	Rifampicin 10min	Rifampicin 15min	Rifampicin 25min	Rifampicin 45min	Steady State average	Starvation average	Induction Starvation average	Log2 Induction Starvation average	Induction Starvation 5min	Induction Starvation 10min	Induction Starvation 40min	Induction Starvation 80min	Log2 Induction Starvation 5min	Log2 Induction Starvation 10min	Log2 Induction Starvation 40min	Log2 Induction Starvation 80min
b3138	agaB	0	0	0	0	0	0	0	0	0	0	0	0	0	-	-	-	-	-	-	-	-	-	-
b2198	ccmD	0	0	0	0	0	0	0	0	0	0	0	0	0	-	-	-	-	-	-	-	-	-	-
b0618	citC	0	0	0	0	0	0	0	0	0.0407594	0	0	0	0	-	-	-	-	-	-	-	-	-	-
b0617	citD	0	0	0	0	0	0	0	0	0	0	0	0	0	-	-	-	-	-	-	-	-	-	-
b4707	esrE	0	0	0	0	0	0	0	0	0	0	0	0	0	-	-	-	-	-	-	-	-	-	-
b0044	fixX	0	0	0	0	0	0	0	0	0	0	0	0	0	-	-	-	-	-	-	-	-	-	-
b3370	frlA	0	0	0	0	0	0	0	0	0	0	0	0	0	-	-	-	-	-	-	-	-	-	-
b3328	gspG	0	0	0	0	0	0	0	0	0	0	0	0	0	-	-	-	-	-	-	-	-	-	-
b3330	gspI	0	0	0	0	0	0	0	0	0	0	0	0	0	-	-	-	-	-	-	-	-	-	-
b4412	hokC	0	0	0	0	0	0	0	0	0	0	0	0	0	-	-	-	-	-	-	-	-	-	-
b4706	iroK	0	0	0	0	0	0	0	0	0	0	0	0	0	-	-	-	-	-	-	-	-	-	-
b4513	kdpF	0	0	0	0	0	0	0	0	0	0	0	0	0	-	-	-	-	-	-	-	-	-	-
b1352	kilR	0	0	0	0	0	0	0	0	0	0.155695	0	0	0	-	-	-	-	-	-	-	-	-	-
b0747	lysY	0	0	0	0	0	0	0	0.451087	0	0	0.472433	0	0	-	-	-	-	-	-	-	-	-	-
b4427	micC	0	0	0	0	0	0	0	0	0	0	0	0	0	-	-	-	-	-	-	-	-	-	-
b0548	ninE	0	0	0	0	0	0	0	0	0	0	0	0	0	-	-	-	-	-	-	-	-	-	-
b4449	psrO	0	0	0	0	0	0	0	0	0	0	0	0	0	-	-	-	-	-	-	-	-	-	-
b1348	ralR	0	0	0	0	0	0	0	0	0	0	0	0	0	-	-	-	-	-	-	-	-	-	-
b4603	rseX	0	0	0	0	0	0	0	0	0	0	0	0	0	-	-	-	-	-	-	-	-	-	-
b4510	rzoD	0	0	0	0	0	0	0	0	0	0	0	0	0	-	-	-	-	-	-	-	-	-	-
b4689	rzoQ	0	0	0	0	0	0	0	0	0	0	0	0	0	-	-	-	-	-	-	-	-	-	-
b1500	safA	0	0	0	0	0	0	0	0	0	0	0	0	0	-	-	-	-	-	-	-	-	-	-
b4577	sgrS	0	0	0	0	0	0	0	0	0	0	0	0	0	-	-	-	-	-	-	-	-	-	-
b4662	sgrT	0	0	0	0	0	0	0	0	0	0	0	0	0	-	-	-	-	-	-	-	-	-	-
b4701	sokX	0	0	0	0	0	0	0	0	0	0	0	0	0	-	-	-	-	-	-	-	-	-	-
b3119	tdcR	0	0	0	0	0	0	0	0	0	0	0	0	0	-	-	-	-	-	-	-	-	-	-
b4407	thiS	0	0	0	0	0	0	0	0	0	0	0	0	0	-	-	-	-	-	-	-	-	-	-
b1229	tpr	0	0	0	0	0	0	0	0	0	0	0	0	0	-	-	-	-	-	-	-	-	-	-
b0246	yafW	0	0	0	0	0	0	0	0	0	0	0	0	0	-	-	-	-	-	-	-	-	-	-
b0248	yafX	0	0	0	0	0	0	0	0	0	0	0	0	0	-	-	-	-	-	-	-	-	-	-
b0364	yaiS	0	0	0	0	0	0	0	0	0	0	0	0	0	-	-	-	-	-	-	-	-	-	-
b0549	ybcO	0	0	0	0	0	0	0	0	0	0	0	0	0	-	-	-	-	-	-	-	-	-	-
b4590	ybfK	0	0	0	0	0	0	0	0	0	0	0	0	0	-	-	-	-	-	-	-	-	-	-
b1085	yceQ	0	0	0	0	0	0	0	0.105724	0	0	0	0	0	-	-	-	-	-	-	-	-	-	-
b1347	ydaC	0	0	0	0	0	0	0	0	0	0	0	0	0	-	-	-	-	-	-	-	-	-	-
b4526	ydaE	0	0	0	0	0	0	0	0.199009	0	0	0	0	0	-	-	-	-	-	-	-	-	-	-
b2357	yfdN	0	0	0	0	0	0	0	0.13697	0	0	0	0	0	-	-	-	-	-	-	-	-	-	-
b2362	yfdS	0	0	0	0	0	0	0	0.0934573	0	0	0	0	0	-	-	-	-	-	-	-	-	-	-
b2643	yfjX	0	0	0	0	0	0	0	0	0	0	0	0	0	-	-	-	-	-	-	-	-	-	-
b2644	yfjY	0	0	0	0	0	0	0	0	0	0	0	0	0	-	-	-	-	-	-	-	-	-	-
b3576	yiaL	0	0	0	0	0	0	0	0	0	0	0	0	0	-	-	-	-	-	-	-	-	-	-
b3577	yiaM	0	0	0	0	0	0	0	0	0	0	0	0	0	-	-	-	-	-	-	-	-	-	-
b4047	yjbL	0	0	0	0	0	0	0	0	0	0	0	0	0	-	-	-	-	-	-	-	-	-	-
b0249	ykfF	0	0	0	0	0	0	0	0	0	0	0	0	0	-	-	-	-	-	-	-	-	-	-
b4504	ykfH	0	0	0	0	0	0	0	0	0	0	0	0	0	-	-	-	-	-	-	-	-	-	-
b4671	ykgR	0	0	0	0	0	0	0	0	0	0	0	0	0	-	-	-	-	-	-	-	-	-	-
b4677	yobI	0	0	0	0	0	0	0	0.520485	0	0	0	0	0	-	-	-	-	-	-	-	-	-	-
b2635	ypjK	0	0	0	0	0	0	0	0	0	0	0	0	0	-	-	-	-	-	-	-	-	-	-
b4682	yqcG	0	0	0	0	0	0	0	0	0	0	0	0	0	-	-	-	-	-	-	-	-	-	-
b4655	ythA	0	0	0	0	0	0	0	0	0.344987	0	0	0	0	-	-	-	-	-	-	-	-	-	-

## Sheet: ii) Not calculted
Locus	Name	Steady State 1	Steady State 2	Steady State 3	Starvation 5min	Starvation 10min	Starvation 40min	Starvation 80min	Rifampicin 10min	Rifampicin 15min	Rifampicin 25min	Rifampicin 45min	Steady State average	Starvation average	Induction Starvation average	Log2 Induction Starvation average	Induction Starvation 5min	Induction Starvation 10min	Induction Starvation 40min	Induction Starvation 80min	Log2 Induction Starvation 5min	Log2 Induction Starvation 10min	Log2 Induction Starvation 40min	Log2 Induction Starvation 80min
b3264	acrS	0	0	0	0	0	0	0.0619712	0	0	0	0	0	0.0154928	-	-	-	-	-	-	-	-	-	-
b2624	alpA	0	0	0.182811	0	0	0	0	0	0	0	0	0.060937	0	0	-	0	0	0	0	-	-	-	-
b2222	atoA	0	0	0	0.0620104	0	0	0	0	0	0	0	0	0.0155026	-	-	-	-	-	-	-	-	-	-
b2221	atoD	0	0	0	0	0.0622829	0.0682454	0	0	0	0	0	0	0.0326321	-	-	-	-	-	-	-	-	-	-
b4592	cbdX	0.443996	0	0	0	0	0	0	0	0	0	0	0.147999	0	0	-	0	0	0	0	-	-	-	-
b2004	cbeA	0	0	0	0.219058	0	0	0	0.0919335	0	0	0	0	0.0547646	-	-	-	-	-	-	-	-	-	-
b0616	citE	0	0.0434198	0.0426827	0	0	0	0	0	0.0474928	0	0	0.0287008	0	0	-	0	0	0	0	-	-	-	-
b0613	citG	0.0465235	0	0.0441411	0	0	0	0	0	0	0	0	0.0302216	0	0	-	0	0	0	0	-	-	-	-
b0614	citX	0	0	0	0.146304	0.0748299	0	0	0	0	0	0	0	0.0552835	-	-	-	-	-	-	-	-	-	-
b1146	croE	0	0	0	0.806135	0	0.451784	0.205125	0	0	0	0	0	0.365761	-	-	-	-	-	-	-	-	-	-
b1575	dicB	0	0	0	0	0	0	0.436436	0.179955	0	0	0	0	0.109109	-	-	-	-	-	-	-	-	-	-
b1954	dsrA	0.474973	0	0.9013	0	0	0	0	0	0	0	0	0.458758	0	0	-	0	0	0	0	-	-	-	-
b2456	eutN	0	0.27474	0	0	0	0	0	0	0	0	0	0.0915799	0	0	-	0	0	0	0	-	-	-	-
b2461	eutP	0	0	0	0	0.0860779	0	0	0.0706295	0	0	0	0	0.0215195	-	-	-	-	-	-	-	-	-	-
b0587	fepE	0	0.0695943	0.0342064	0	0	0	0	0	0.0380613	0	0	0.0346002	0	0	-	0	0	0	0	-	-	-	-
b1074	flgC	0.202216	0	0	0	0	0	0	0	0.106741	0	0	0.0674054	0	0	-	0	0	0	0	-	-	-	-
b1942	fliJ	0	0	0	0	0.0930729	0.101983	0	0.0763691	0.0973441	0	0	0	0.048764	-	-	-	-	-	-	-	-	-	-
b1946	fliN	0	0	0.18768	0	0	0	0	0	0	0	0	0.06256	0	0	-	0	0	0	0	-	-	-	-
b1947	fliO	0	0	0	0	0	0.247553	0	0.0926891	0	0	0	0	0.0618883	-	-	-	-	-	-	-	-	-	-
b1949	fliQ	0	0	0	0	0.153276	0	0	0	0	0	0	0	0.0383191	-	-	-	-	-	-	-	-	-	-
b3392	hofP	0	0	0.0959305	0	0	0	0	0.251224	0	0	0	0.0319768	0	0	-	0	0	0	0	-	-	-	-
b4455	hokA	0	0	0	0	0.542517	0	0	0.222576	0.567414	0	0	0	0.135629	-	-	-	-	-	-	-	-	-	-
b4428	hokB	0	0	0.260107	0	0	0	0	0	0.289419	0	0	0.0867023	0	0	-	0	0	0	0	-	-	-	-
b4415	hokE	0	0.259376	0	0	0	0	0	0	0	0	0	0.0864587	0	0	-	0	0	0	0	-	-	-	-
b0976	hyaE	0.102632	0	0	0	0	0	0	0.0850038	0	0	0	0.0342108	0	0	-	0	0	0	0	-	-	-	-
b2725	hycA	0	0	0	0.0874332	0	0	0	0	0	0	0	0	0.0218583	-	-	-	-	-	-	-	-	-	-
b2481	hyfA	0	0.0638981	0.0628135	0	0	0	0	0.109665	0.0698921	0	0	0.0422372	0	0	-	0	0	0	0	-	-	-	-
b2728	hypC	0	0	0	0	0	0.166097	0	0	0	0	0	0	0.0415243	-	-	-	-	-	-	-	-	-	-
b4667	ibsA	0.692333	0	0	0	0	0	0	0	0	0	0	0.230778	0	0	-	0	0	0	0	-	-	-	-
b3069	ileX	0	0	1.03349	0	0	0	0	0	0.574979	0	0	0.344497	0	0	-	0	0	0	0	-	-	-	-
b1160	iraM	0.252927	0	0.239975	0	0	0	0	0	0	0	0.109698	0.1643	0	0	-	0	0	0	0	-	-	-	-
b4616	istR	0	0	0	0.289976	0.296628	0	0	0.486785	0	0	0	0	0.146651	-	-	-	-	-	-	-	-	-	-
b3137	kbaY	0	0.0916864	0.045065	0	0	0	0	0.118017	0	0	0	0.0455838	0	0	-	0	0	0	0	-	-	-	-
b0749	lysQ	1.08927	2.10267	2.06698	0	0	0	0	0	0	0.45878	0	1.75298	0	0	-	0	0	0	0	-	-	-	-
b0745	lysW	0	0	0	0	0.549751	0	0.546999	0	0	0	0	0	0.274187	-	-	-	-	-	-	-	-	-	-
b4439	micF	0	0.857069	0	0	0	0	0	0	0	0	0	0.28569	0	0	-	0	0	0	0	-	-	-	-
b0731	mngA	0	0	0	0.0407963	0.0834642	0.0685907	0.12457	0.0342424	0	0.0174132	0	0	0.0793552	-	-	-	-	-	-	-	-	-	-
b0018	mokC	0	0	0	0	0.197279	0.648494	0.392583	0	0	0	0	0	0.309589	-	-	-	-	-	-	-	-	-	-
b1319	ompG	0	0	0	0	0.0911189	0.0499209	0.0906629	0	0	0	0	0	0.0579257	-	-	-	-	-	-	-	-	-	-
b4458	oxyS	0.749499	0	0	0	0	0	0	0	0	0	0	0.249833	0	0	-	0	0	0	0	-	-	-	-
b4101	phnG	0	0	0	0	0.0912197	0	0	0	0	0	0	0	0.0228049	-	-	-	-	-	-	-	-	-	-
b4100	phnH	0	0	0	0	0	0.0773603	0.0702482	0	0	0.0589186	0	0	0.0369021	-	-	-	-	-	-	-	-	-	-
b4099	phnI	0	0.0370537	0.0728494	0	0	0	0	0	0	0	0	0.0366344	0	0	-	0	0	0	0	-	-	-	-
b0108	ppdD	0.0928356	0	0.0880816	0	0	0	0	0	0	0	0	0.0603057	0	0	-	0	0	0	0	-	-	-	-
b3545	proK	0	0	0	0	0	0.594453	1.0796	0	0	0	0	0	0.418514	-	-	-	-	-	-	-	-	-	-
b3799	proM	1.07494	1.0375	1.01989	0	0	0	0	0	0	0	0	1.04411	0	0	-	0	0	0	0	-	-	-	-
[truncated: 66 more rows]

## Sheet: iii) Omitted 10 & 80 min folds
Locus	Name	Steady State 1	Steady State 2	Steady State 3	Starvation 5min	Starvation 10min	Starvation 40min	Starvation 80min	Rifampicin 10min	Rifampicin 15min	Rifampicin 25min	Rifampicin 45min	Steady State average	Starvation average	Induction Starvation average	Log2 Induction Starvation average	Induction Starvation 5min	Induction Starvation 10min	Induction Starvation 40min	Induction Starvation 80min	Log2 Induction Starvation 5min	Log2 Induction Starvation 10min	Log2 Induction Starvation 40min	Log2 Induction Starvation 80min
[truncated: 60 more rows]

[truncated: 1 more sheets: RPKM Filtered]
