# Supplementary material for: Valine-Induced Isoleucine Starvation in Escherichia coli K-12 Studied by Spike-In Normalized RNA Sequencing
Source: Front Genet. 2020 Mar 5;11:144. doi: 10.3389/fgene.2020.00144 (PMC7066862; doi:10.3389/fgene.2020.00144)
Supplement: Supplementary file 3 [file DataSheet_3.xlsx]

## Sheet: Table Overview
TABLE S1 Statistical results of reads mapping to reference genome and spike-in plasmid.
TABLE S2 Genes categorized according to size in intervals of 200nt and the fraction of gene sequencing reads in each interval displaying a standard deviation > 20 percent in the triplicate steady state samples.
TABLE S3 RPKSP normalized tRNA and rRNA reads
TABLE S4 RPKSP normalized mRNA reads
TABLE S5 List of genes ≥ 2.0 fold up regulated at 80 minutes (80') of isoleucine starvation in RPKM or RPKSP normalization.
TABLE S6 List of genes ≥ 2.0 fold down regulated at 80 minutes (80') of isoleucine starvation in RPKM or RPKSP normalization.
TABLE S7 PC1 and PC2 scores for all genes included in the Principal Component Analysis (Fig. 7)
TABLE S8 List of the 100 on average highest activated genes upon isoleucine starvation (RPKSP normalization) as well as activation subsets at 5, 10, 40 and 80 minutes of starvation
TABLE S9 List of the 100 on average mostly repressed genes upon isoleucine starvation (RPKSP normalization) as well as repression subsets at 5, 10, 40 and 80 minutes of starvation
TABLE S10 Class of genes belonging to biosynthesis of cell structural elements (mainly cell wall) as grouped by the "Omics Dahboard" tool and their regulation upon isoleucine starvation
TABLE S11 Oligonucleotides used in this study

## Sheet: Table S1
Supplementary Table S1
Statistical results of reads mapping to reference genome and spike-in plasmid
The samples for steady state replicates are marked with ST-ST_1, ST-ST_2 and ST-ST_3
The samples for starvation time points are marked with, P5, P10, P20, P40 and P80
	Sample name	ST-ST_1		ST-ST_2		ST-ST_3		P5		P10		P20		P40		P80
Reference sequence RefSeq NC_U00096.3	Total reads	24481197	1	25364518	1	25802519	1	24809754	1	24253420	1	25530052	1	22134453	1	24375412	1
	Total reads mapped to genome	24183866	0.987855	25059548	0.987977	25509112	0.988629	24539266	0.989098	24023538	0.990522	25314003	0.991537	21937445	0.991099	24145602	0.990572
	Reads uniquely mapped	23959653	0.978696	24810103	0.978142	25293962	0.98029	24343152	0.981193	23863577	0.983926	25171508	0.985956	21812670	0.985462	24008633	0.984953
	Reads multiple mapped	224213	0.00915858	249445	0.00983441	215150	0.00833833	196114	0.00790471	159961	0.0065954	142495	0.00558146	124775	0.00563714	136969	0.00561915
	Reads with no feature	42158	0.00172206	35908	0.00141568	52096	0.00201903	35814	0.00144355	34344	0.00141605	34712	0.00135965	29982	0.00135454	33824	0.00138763
	Reads not aligned	30960	0.00126464	19617	0.000773403	26161	0.00101389	38560	0.00155423	35577	0.00146689	38842	0.00152142	42251	0.00190883	59017	0.00242117
	Sample name	ST-ST_1		ST-ST_2		ST-ST_3		P5		P10		P20		P40		P80
Reference sequence pET11a (pBKG3)	Total reads	24481197	1	25364518	1	25802519	1	24809754	1	24253420	1	25530052	1	22134453	1	24375412	1
	Total reads mapped to plasmid	5594	0.000228502	5660	0.000223146	5896	0.000228505	5646	0.000227572	5867	0.000241904	4396	0.000172189	6124	0.000276673	8571	0.000351625
	Reads uniquely mapped	5594	0.000228502	5659	0.000223107	5896	0.000228505	5645	0.000227531	5867	0.000241904	4396	0.000172189	6124	0.000276673	8570	0.000351584
	Reads multiple mapped	0	0	1	3.94252e-08	0	0	1	4.03067e-08	0	0	0	0	0	0	1	4.10249e-08
	Reads with no feature	2791	0.000114006	2829	0.000111534	3173	0.000122972	2780	0.000112053	2966	0.000122292	3420	0.00013396	3129	0.000141363	4350	0.000178459
	Reads not aligned	24475603	0.999771	25358858	0.999777	25796623	0.999771	24804108	0.999772	24247553	0.999758	25525656	0.999828	22128329	0.999723	24366841	0.999648

## Sheet: Table S2
Supplementary Table S2
Genes categorized according to size in intervals of 200nt and the fraction of gene sequencing reads in each interval displaying a standard deviation > 20 percent in the triplicate steady state samples. Only the filtered gene set is included in the analysis (see Material & Methods).
	Size kb	Number of genes	STDV ST-ST >20%	Fraction of genes in size category	rRNA
	< 0.2	229	147	0.641921	5S
	> 0.2 ≤ 0.4	476	210	0.441176
	> 0.4 ≤ 0.6	529	188	0.355388
	> 0.6 ≤ 0.8	612	214	0.349673
	> 0.8 ≤ 1.0	595	207	0.347899
	> 1.0 ≤ 1.2	429	138	0.321678
	> 1.2 ≤ 1.4	386	130	0.336788
	> 1.4 ≤ 1.6	242	79	0.326446	16S
	> 1.6 ≤ 1.8	137	28	0.20438
	> 1.8 ≤ 2.0	81	18	0.222222
	> 2.0 ≤ 2.2	70	15	0.214286
	> 2.2 ≤ 2.4	52	17	0.326923
	> 2.4 ≤ 2.6	38	11	0.289474
	> 2.6 ≤ 2.8	29	6	0.206897
	> 2.8 ≤ 3.0	19	2	0.105263	23S
	> 3.0	55	10	0.181818
	SUM	3979	1420	0.356874

## Sheet: Table S3
Supplementary Table S3
RPKSP normalized tRNA and rRNA reads
	Steady State 1	Steady State 2	Steady State 3	Starv. 5min	Starv. 10min	Starv. 40min	Starv. 80min			Steady State 1	Steady State 2	Steady State 3	Starv. 5min	Starv. 10min	Starv. 40min	Starv. 80min			Steady State 1	Steady State 2	Steady State 3
alaT	1619.16	2400.42	1664.25	401.063	385.955	123.253	704.515		rrlA	8.00465e+06	8.19684e+06	7.92584e+06	8.06961e+06	7.68852e+06	6.80999e+06	5.4151e+06		Total tRNA reads (normalized to length)	362577	359611	402026
alaU	1484.23	1066.86	1792.27	668.438	257.304	493.011	176.129		rrlB	7.51619e+06	7.5844e+06	7.4964e+06	7.4644e+06	7.1389e+06	6.32322e+06	5.06842e+06		Total 23s and 16s reads (normalized to length)	1.04866e+08	1.0761e+08	1.05554e+08
alaV	2023.95	2000.35	1792.27	0	257.304	246.506	176.129		rrlC	8.04221e+06	8.11982e+06	8.01225e+06	8.00478e+06	7.64814e+06	6.74405e+06	5.38244e+06		Molar Ratio tRNA/rRNA	0.00345752	0.00334179	0.00380872
alaW	1754.09	1466.93	3072.46	534.75	771.911	862.769	88.0644		rrlD	7.07694e+06	7.20375e+06	7.08885e+06	7.07471e+06	6.75898e+06	5.99169e+06	4.76852e+06
alaX	404.791	400.071	768.114	0	0	0	88.0644		rrlE	7.56965e+06	7.66577e+06	7.45936e+06	7.55507e+06	7.21609e+06	6.39197e+06	5.09995e+06
argQ	3195.72	2500.44	4800.71	1187.36	634.795	851.417	869.057		rrlG	7.30909e+06	7.46187e+06	7.23535e+06	7.35355e+06	7.02806e+06	6.2317e+06	4.937e+06
argU	932.084	1316.02	1137.01	395.786	380.877	486.524	695.245		rrlH	7.88618e+06	8.05224e+06	7.81651e+06	7.93402e+06	7.56676e+06	6.68132e+06	5.29118e+06
argV	10519.2	12239	10106.8	2770.5	1269.59	973.048	1129.77		rrsA	7.08571e+06	7.35791e+06	7.24176e+06	7.33953e+06	6.83592e+06	5.88736e+06	4.50213e+06
argW	683.768	135.159	0	135.494	0	0	0		rrsB	7.4806e+06	7.73528e+06	7.69203e+06	7.75317e+06	7.22109e+06	6.18948e+06	4.75273e+06
argX	3861.49	3290.05	3032.03	1451.21	888.713	973.048	869.057		rrsC	7.91547e+06	8.12984e+06	7.96668e+06	8.15373e+06	7.57313e+06	6.49216e+06	4.99195e+06
argY	21571.1	22109.2	22613.9	4749.43	2412.22	1581.2	1651.21		rrsD	7.21861e+06	7.43546e+06	7.4491e+06	7.4464e+06	6.92532e+06	5.93998e+06	4.56064e+06
argZ	11451.3	17239.9	13517.8	2770.5	1142.63	729.786	1216.68		rrsE	7.3262e+06	7.60374e+06	7.48139e+06	7.57711e+06	7.076e+06	6.0523e+06	4.67021e+06
asnT	809.582	666.784	1152.17	267.375	257.304	369.758	88.0644		rrsG	6.76782e+06	7.08781e+06	6.97711e+06	7.09565e+06	6.60436e+06	5.69262e+06	4.35667e+06
asnU	134.93	400.071	640.095	267.375	385.955	369.758	88.0644		rrsH	7.66705e+06	7.97557e+06	7.7116e+06	7.92901e+06	7.38584e+06	6.32975e+06	4.82529e+06
asnV	809.582	0	128.019	0	0	123.253	88.0644		rrfA	179435	129351	354527	173064	142949	174159	100405
asnW	269.861	800.141	384.057	267.375	385.955	0	264.193		rrfB	51024.1	37149.4	338632	46172.8	35352.2	48317.2	46289.3
aspT	3328.87	3553.26	2274.02	1451.21	1650.47	243.262	782.151		rrfC	45751.6	33031	295304	42381.2	37298.2	61445.1	39629
aspU	2396.79	3026.85	2526.69	1187.36	1015.67	121.631	434.528		rrfD	34866.4	20760	384057	39263.7	38757.7	74806.1	71598.6
aspV	2263.63	1710.83	2274.02	527.714	888.713	851.417	434.528		rrfE	72794.3	52362.2	304018	63445.4	57163.6	85448.4	46622.3
cysT	4409.53	4932.5	5907.9	1562.94	175.914	943.777	963.33		rrfF	24831.7	17986.4	172664	21064.2	21243.8	44743.9	27751.4
glnU	2051.3	2162.54	2335.48	0	782.342	0	0		rrfG	25001.8	14288.2	320397	29574.2	42568.6	76825.8	47621.4
glnV	1230.78	1351.59	1037.99	135.494	130.39	249.837	89.2545		rrfH	37247.6	30929.8	360417	71786.9	70947.7	115977	65271.3
glnW	1504.29	405.477	1297.49	135.494	130.39	0	0
glnX	273.507	135.159	518.996	270.988	391.171	249.837	0		SUM Norm.rRNA Reads	1.05337e+08	1.07946e+08	1.08084e+08	1.07237e+08	1.01113e+08	8.84393e+07	6.90674e+07
gltT	25636.8	38540.1	40069.9	7219.13	4760.12	4067.34	5988.38		SUM Norm. Total Reads	1.19355e+08	1.2264e+08	1.21825e+08	1.19933e+08	1.11755e+08	9.77759e+07	7.66908e+07
gltU	9040.33	7334.63	8065.2	1069.5	900.562	369.758	968.708		Fraction rRNA reads	0.882554	0.880184	0.887213	0.894143	0.904774	0.90451	0.900596
gltV	9310.19	6934.56	9473.41	3609.56	1415.17	986.022	1056.77
gltW	19025.2	29071.8	36997.5	4812.75	4116.86	2958.07	5195.8
glyT	8478.73	6757.95	6098.2	2709.88	2216.64	624.592	803.29
glyU	1109.02	685.053	394.579	961.452	1453.94	253.259	271.431
glyV	20914.2	14936	22915.4	5748.57	5146.07	7888.18	8542.25
glyW	5127.35	5200.92	6913.03	2005.31	643.259	493.011	792.58
glyX	3778.05	1867	3456.51	1604.25	1029.21	1972.04	1144.84
glyY	1484.23	133.357	128.019	133.688	385.955	369.758	440.322
hisR	2663.1	1447.62	2653.03	395.786	507.836	729.786	608.34
ileT	7190.36	6580.11	5306.05	1451.21	380.877	121.631	1390.49
ileU	5991.97	4474.47	4674.38	923.5	1015.67	486.524	695.245
ileV	6924.05	4606.08	4800.71	1451.21	380.877	608.155	955.962
ileX	0	0	256.038	0	0	0	0
ileY	134.93	0	0	0	128.652	0	176.129
leuP	1647.4	930.397	1004.8	349.764	112.196	0	76.8004
leuQ	1765.08	1279.3	1563.02	466.352	224.393	214.976	76.8004
leuT	1412.06	814.097	2232.89	466.352	448.785	0	307.201
leuU	470.687	348.899	0	116.588	0	0	0
leuV	1176.72	697.798	1451.38	116.588	0	214.976	76.8004
leuW	963.788	833.481	1485.93	119.364	344.603	110.047	235.887
leuX	2891.36	1547.89	1371.63	596.819	1033.81	660.283	471.774
leuZ	2000.42	3488.99	4689.07	1165.88	673.178	644.927	384.002
lysQ	269.861	533.428	512.076	0	0	0	0
lysT	18215.6	18403.3	31748.7	2272.69	1415.17	1602.29	2025.48
lysV	404.791	0	0	0	0	0	88.0644
lysW	0	0	0	0	128.652	0	88.0644
lysY	0	0	0	0	0	0	0
lysZ	269.861	0	0	0	128.652	0	0
metT	665.774	658.011	884.342	395.786	253.918	243.262	260.717
metU	1997.32	1052.82	505.338	131.929	126.959	0	86.9057
metV	1464.7	921.215	2021.35	0	126.959	0	347.623
metW	5858.81	6711.71	5306.05	659.643	1142.63	364.893	521.434
metY	6258.28	6448.51	7327.4	4353.64	4697.48	3284.04	2520.26
metZ	6125.12	4342.87	7959.08	1847	1650.47	1337.94	869.057
pheU	539.721	133.357	256.038	0	128.652	123.253	88.0644
pheV	404.791	0	512.076	133.688	0	369.758	88.0644
proK	0	0	0	0	0	121.631	173.811
proL	133.155	263.204	126.335	0	126.959	0	0
proM	266.31	263.204	252.669	0	0	0	0
serT	0	229.926	551.806	230.496	0	0	0
serU	227.411	224.759	323.644	563.29	108.414	311.594	74.2116
serV	19909.5	25113.1	20037.8	4904.3	3985.41	2511.95	1507.62
serW	1163.19	1149.63	1103.61	576.24	0	106.252	151.835
serX	1046.87	804.74	993.251	345.744	554.534	212.505	151.835
thrT	6881.44	5734.35	6656.99	2406.38	1029.21	1602.29	704.515
thrU	20779.3	23737.5	10497.6	8823.38	3344.95	3451.08	1409.03
thrV	1619.16	1466.93	512.076	133.688	128.652	0	88.0644
thrW	1889.02	1466.93	1280.19	2272.69	1672.47	1355.78	616.451
trpT	674.651	266.714	0	668.438	257.304	123.253	440.322
tyrT	5059.89	4286.47	4229.2	1551.73	344.603	660.283	550.403
tyrU	21564.8	15478.9	24117.9	8236.11	2527.09	2531.08	1651.21
tyrV	2650.42	2500.44	3771.99	119.364	229.735	110.047	786.289
valT	539.721	266.714	256.038	133.688	128.652	0	176.129
valU	4587.63	2400.42	3968.59	668.438	257.304	369.758	264.193
valV	932.084	263.204	0	395.786	0	121.631	0
valW	133.155	0	126.335	527.714	126.959	121.631	0
valX	9714.98	7601.34	12033.8	1069.5	1415.17	986.022	440.322
valY	809.582	2533.78	1920.28	267.375	257.304	0	264.193
valZ	539.721	533.428	1152.17	0	128.652	0	0
selC	861.257	0	306.428	0	410.591	98.34	0

## Sheet: Table S4
Supplementary Table S4
RPKSP normalized mRNA reads
Locus	mRNA genes	Steady State 1	Steady State 2	Steady State 3	Starv. 5min	Starv. 10min	Starv. 40min	Starv. 80min	Rifampicin 10min	Rifampicin 15min	Rifampicin 25min	Rifampicin 45min
b3241	aaeA	32.5744	32.1945	30.9059	32.2744	103.529	89.2657	28.3469	29.1853	30.3854	0	5.48792
b3240	aaeB	51.4477	50.8478	48.8125	30.5843	58.8646	61.0938	23.5047	24.8913	7.19857	0	5.20055
b3243	aaeR	479.3	441.413	434.079	1046.91	851.678	567.175	319.933	245.948	60.967	0	0
b3242	aaeX	49.8511	0	0	98.7839	95.0629	45.5367	32.5361	80.396	34.8758	0	0
b2836	aas	660.902	680.991	489.188	404.035	357.532	342.527	302.862	181.422	22.9544	4.75784	0
b0885	aat	790.607	667.732	668.281	640.903	424.88	669.662	394.038	316.826	90.5087	14.5912	0
b1338	abgA	46.3501	45.8096	36.6467	61.2309	58.9245	14.1129	15.1256	29.0694	5.40442	0	0
b1337	abgB	49.0231	27.6866	19.9338	20.8164	33.3871	25.5888	27.4249	22.5888	14.6985	0	0
b1339	abgR	111.451	132.182	105.743	88.3398	74.3857	81.4446	72.7404	23.9653	0	0	0
b1336	abgT	19.8947	19.6627	18.8757	32.8524	31.615	42.4035	25.9692	21.3898	18.5578	3.36572	0
b0715	abrB	58.0484	66.9334	9.17918	57.5138	18.4491	53.0246	25.2575	10.4018	0	0	0
b0185	accA	4674.72	5298.12	5176.16	5572.64	3863.58	2149.53	1563.4	1219.63	812.072	74.9794	42.6673
b3255	accB	14210.7	16322	13789.3	2346.64	1642.36	1357.09	1391.23	1007	301.268	43.7114	43.5297
b3256	accC	9039.53	10439.2	9480.43	445.956	321.868	472.819	445.545	516.187	278.153	26.6513	22.7491
b2316	accD	9012.58	10144	8992.14	7251.16	4972.24	3074.58	2428.03	1946.3	875.291	140.484	67.152
b4015	aceA	19067.7	20548.1	19696.2	9219.21	10285.2	14426	12424.6	11952.4	7747.59	1331.29	35.3012
b4014	aceB	16933.7	14962	13523.6	11711.2	15000.7	17737.3	14472	12188.5	7353.96	895.047	22.363
b0114	aceE	12802.7	13449.6	11649.3	8780.31	4945.82	12291.7	9975.45	8453.35	2342.21	138.865	49.9374
b0115	aceF	9290.72	9917.19	9281.72	7334.44	3059.9	8535.52	6838.72	6693.78	2406.08	95.0123	37.847
b4016	aceK	2640.7	3191.81	3058.52	594.894	950.437	1469.66	1499.02	1626.4	795.253	121.302	50.0868
b2296	ackA	2870.92	2920.65	2436.3	2610.91	2014.87	2276.38	2225.42	2027.6	1172.11	128.189	38.2968
b1276	acnA	1819.67	1783.49	1496.75	3047.33	4151.73	6182.22	3656.73	2611.26	645.783	69.1212	26.7688
b0118	acnB	16810.4	17704.3	16515	19651.6	18866.8	8884.45	6424.26	4061.77	618.834	94.9297	64.9929
b0404	acpH	418.028	499.228	363.565	103.545	199.288	381.85	215.993	280.902	48.7421	0	0
b1094	acpP	105786	115063	107650	121466	89497.5	60594.9	41252.2	33401.5	15779.5	1654	390.108
b2563	acpS	479.358	421.127	606.406	395.786	634.795	316.241	156.43	314.955	93.1551	0	0
b3475	acpT	775.792	851.939	801.482	495.35	378.065	440.938	315.052	157.551	36.1829	0	0
b0463	acrA	4733.3	4820.63	4104.55	6505.08	6009.32	3339.6	2435.98	1714.58	433.214	30.1363	12.8619
b0462	acrB	3274.71	3636.72	3027.7	3301.86	3419.55	2427.68	1608.73	1363.06	485.625	37.5135	21.1152
b2470	acrD	87.7719	112.452	126.456	51.5339	71.2895	71.2673	53.0423	47.1839	11.3713	0	1.64303
b3265	acrE	8.74656	0	8.29855	8.666	0	0	5.70858	0	0	0	0
b3266	acrF	35.8626	32.2222	43.3054	61.374	43.5194	65.5177	23.4063	29.7945	18.2469	1.65467	0
b0464	acrR	297.18	216.422	281.958	356.431	253.526	214.311	71.4588	92.4906	21.885	0	7.90532
b0762	acrZ	7538.89	6645.47	5735.08	7873.21	4921.58	3660.36	3058.61	2336.7	475.154	34.4704	0
b4069	acs	1602.21	1609.07	1681.97	952.473	551.928	651.515	468.882	475.108	220.565	13.1157	0
b4067	actP	398.899	376.052	361	285.778	356.933	285.896	152.203	217.737	154.562	9.34401	0
b3253	acuI	779.243	811.232	749.187	1616.19	1951.57	2334.72	1776.66	1223.19	537.89	36.9124	10.5026
b2213	ada	152.177	169.203	99.2628	179.046	262.986	278.014	322.792	204.516	19.9618	0	0
b1623	add	252.742	119.901	278.163	190.314	520.519	1089.7	1299.85	913.029	198.036	35.9167	25.5482
b3665	adeD	148.989	152.915	179.415	56.7756	16.3911	31.4064	37.3999	46.2072	20.0447	2.90832	2.89623
b3714	adeP	3663.4	4825.09	4387.79	1957.32	404.142	131.365	207.482	215.652	275.355	26.8905	30.6043
b3664	adeQ	0	22.4927	7.19747	15.0323	14.4661	0	14.8534	24.4684	0	3.85014	0
b1241	adhE	8213.09	7825.68	6457.18	1776.67	1345.43	3732.14	3659.2	2765.82	878.688	188.163	26.7688
b1478	adhP	1222.39	1099.2	998.168	1131.71	1155.96	2580.99	3387.43	2973.22	2271.14	869.576	30.3846
b4117	adiA	13.3918	44.119	12.7059	13.2685	17.0249	16.3105	20.3943	11.9985	3.12298	0	0
b4115	adiC	7.56901	14.9615	21.544	29.9972	28.8673	27.6558	24.7002	20.3445	10.5906	0	3.82554
b4116	adiY	13.298	39.4288	12.6169	0	25.3584	0	8.67915	7.14866	0	0	6.72108
b0474	adk	11282.6	12859.4	9392.7	12611.1	7296.59	3875.57	3056.27	3286.04	912.457	87.7283	23.8265
b2468	aegA	15.3407	35.3776	53.3682	50.6648	53.632	32.6972	53.3993	27.4893	10.7324	2.5953	0
b3072	aer	119.839	125.022	113.701	145.121	177.743	164.202	73.8698	71.5807	13.9733	0	0
b0476	aes	52.7621	20.8587	40.0477	41.8209	110.675	48.1958	34.436	28.3636	7.38247	0	0
b0262	afuC	19.3495	19.1238	45.8959	47.9281	55.3473	44.1872	37.8862	46.808	20.3053	0	0
b3139	agaC	0	0	11.9569	24.9728	0	34.5353	8.22519	6.77476	8.81667	0	6.36955
b3140	agaD	0	12.6445	12.1383	12.6758	24.3967	11.6864	8.34998	6.87754	8.95043	0	0
b3131	agaR	1163.34	1063.23	1127.48	2094.55	1335.82	994.097	547.001	322.777	17.5026	6.34869	0
b3136	agaS	17.5386	0	8.32013	0	8.36125	8.01036	11.4468	0	6.135	0	0
b3133	agaV	42.7897	84.5815	40.598	42.3956	142.795	0	69.8185	0	14.9678	0	0
b1002	agp	546.353	564.161	394.579	290.859	637.557	1117.32	782.361	670.701	387.934	57.9414	0
b4712	agrA	365.775	482.013	578.399	241.604	232.503	111.373	716.186	720.981	170.597	0	0
b0605	ahpC	60179.4	60490.3	45500.2	51753.5	38989.7	33347.2	25398.7	30785.5	17957.3	2828.04	254.375
b0606	ahpF	2825.78	2760.87	2515.39	2517.85	2022.26	1842.88	1434.92	2123.91	348.335	52.5096	22.8775
b4269	ahr	436.968	559.471	433.43	1052.84	1685.48	2939.2	1989.88	1409.42	673.935	20.1613	10.0388
b4187	aidB	286.467	246.197	200.891	709.572	914.417	1558.67	926.708	492.123	117.633	9.48201	6.29507
b2252	ais	1210.34	1545.12	1132.39	2281.79	4279.49	1704.45	877.718	894.639	117.604	25.5951	67.97
b2290	alaA	1663.07	1709.42	1617.33	181.253	87.2126	243.062	255.076	147.514	40.7219	4.22029	4.20275
b2379	alaC	1487.72	1106.82	1419.27	3595.96	4271.07	2725.4	1819.26	1305.1	348.843	12.4461	4.13146
b2670	alaE	22.5385	22.2756	21.384	16301.5	9090.15	3541.12	1735.79	896.592	157.679	57.1948	22.7828
b2697	alaS	6902.99	7997.61	6892.58	4666.36	3224.86	2207.3	1557.03	1234.89	244.966	23.4346	11.6686
b1415	aldA	5731.49	6457.01	5030.91	2041.55	871.685	340.465	284.572	196.586	78.719	10.7076	7.10875
b3588	aldB	111.857	169.081	137.342	91.2691	213.304	276.477	403.676	254.675	253.178	50.0919	0
b2068	alkA	155.138	141.534	169.837	472.951	352.73	272.522	249.239	121.89	33.3952	0	0
b2212	alkB	93.4133	0	73.8571	61.702	148.444	56.8859	132.097	100.433	21.784	0	7.86884
b0505	allA	83.9815	20.7506	99.5998	62.406	100.092	115.07	82.2178	33.8597	0	0	0
b0512	allB	29.7422	7.34884	21.1641	22.1012	49.6269	74.7124	29.1175	43.9687	5.2019	7.54753	0
b0516	allC	131.106	137.676	77.7443	211.086	218.76	127.245	112.309	61.6695	5.73262	0	0
b0517	allD	0	0	27.4588	19.1164	9.19817	0	0	10.372	0	0	0
b0515	allE	322.286	369.492	244.622	651.408	909.576	906.732	336.552	339.575	207.433	0	6.5156
b0506	allR	2756.55	2822.58	2203.03	4650.36	3054.49	3595.5	3346.99	2529.83	1207.47	504.156	251.03
b0504	allS	10.9285	21.6021	10.3687	0	31.2599	39.9307	0	41.1241	0	0	0
b4053	alr	890.99	760.097	916.54	659.765	465.006	282.716	269.335	211.757	32.8072	4.76005	9.48053
b4087	alsA	26.4224	13.0571	18.8017	0	12.5965	12.0678	8.62249	0	0	0	0
b4088	alsB	97.4096	160.456	61.6134	85.7888	72.2376	59.3195	49.4479	75.6382	22.7159	0	0
b4086	alsC	10.3263	10.2059	9.79737	10.2312	0	18.8652	26.9585	27.7558	7.22428	0	0
b4085	alsE	29.1216	57.5641	55.26	72.1336	69.4164	93.1046	9.50335	31.3101	0	0	0
b4084	alsK	54.4659	21.5323	72.3466	32.3786	72.7042	89.554	14.2192	35.1354	7.62087	0	5.50565
b4089	alsR	557.156	471.993	356.008	225.316	314.402	186.956	74.2116	91.6876	7.95482	0	5.7469
b3088	alx	314.604	300.571	407.936	342.877	169.98	95.7923	88.977	39.4621	7.33657	5.32237	0
b2435	amiA	1117.95	1047.37	1005.44	946.12	743.93	585.061	456.03	331.792	81.4705	5.91035	0
b4169	amiB	567.676	650.826	876.121	817.424	635.08	760.535	582.924	463.856	174.744	7.68301	7.65108
b2817	amiC	605.733	566.74	620.683	816.209	639.152	339.363	263.561	169.326	84.7541	16.3961	8.164
b0867	amiD	816.897	638.667	960.142	942.256	999.764	1392.16	811.678	439.143	102.358	30.9403	0
b1982	amn	1900.07	1685.3	1168.81	1648.11	2561.53	3642.91	2452.96	1822.11	496.657	0	0
b4150	ampC	285.819	335.452	186.435	247.788	229.938	187.653	128.249	105.634	12.4974	4.53318	0
b0110	ampD	220.394	526.409	505.338	1510.35	1313.37	419.417	467.493	434.421	89.9429	9.3214	18.5653
b0111	ampE	308.096	210.81	314.801	1091.89	937.772	746.877	502.71	286.658	82.9015	6.01416	0
b0433	ampG	891.912	1051.03	995.944	115.56	65.4162	56.4038	62.6899	62.6998	19.1994	6.96419	10.4029
b0376	ampH	787.19	665.632	597.496	467.964	425.318	327.573	313.972	225.693	73.4291	0	0
b0451	amtB	417.067	451.091	477.831	545.77	412.666	136.575	118.127	139.599	66.0634	15.9754	7.9545
b1927	amyA	1245.41	1378.86	987.907	863.08	1180.97	3027.44	2283.04	1840.21	728.452	27.632	13.7586
b1640	anmK	438.006	378.786	389.598	876.986	739.545	425.105	333.517	156.974	19.1518	4.63128	13.8361
b1767	ansA	1743.07	1703.06	1502.59	542.777	360.883	327.542	370.547	364.103	104.524	15.1656	15.1026
b2957	ansB	96.7473	124.305	128.509	182.127	258.288	167.911	50.515	67.6116	81.2213	4.91022	14.6694
b1453	ansP	141.771	226.858	172.941	153.843	83.6794	61.6675	48.4677	43.5501	4.72301	0	0
b0050	apaG	1100.56	636.717	1018.72	452.126	537.471	1152.43	893.492	562.772	281.689	13.6236	13.567
b0049	apaH	781.217	677.079	695.59	95.2643	171.892	395.229	651.07	562.104	201.799	6.09987	12.149
b2214	apbE	153.475	208.568	227.522	142.558	91.4586	148.955	68.8655	61.8783	0	0	0
b4055	aphA	227.092	224.444	134.662	393.75	378.918	246.333	101.898	45.7795	0	0	7.17356
b0980	appA	85.7608	177.227	51.7796	254.913	185.841	377.45	468.139	352.058	130.905	3.95693	0
b0564	appY	351.287	333.837	64.095	348.052	888.882	1036.71	582.001	79.8951	47.2616	0	0
b0469	apt	5418.03	5736.04	6883.05	3202.68	1365.9	536.854	599.349	602.265	398.318	83.8926	18.5653
b0875	aqpZ	145.608	330.994	290.115	562.642	680.281	864.543	541.691	367.894	152.801	22.1702	14.7187
b0062	araA	26.9501	39.9538	44.747	46.7283	19.2721	49.2355	13.1921	32.5973	14.1407	0	3.40529
b0063	araB	5.95281	29.417	11.2958	5.89798	22.7033	38.0634	42.7371	3.20008	4.16458	0	3.00867
b0064	araC	507.141	375.921	349.938	730.866	802.242	779.104	504.013	241.646	80.6354	11.6995	0
b0061	araD	14.5608	14.391	41.445	14.4267	0	26.6013	9.50335	31.3101	0	0	0
b2841	araE	164.143	169.282	189.591	190.915	197.333	149.937	116.446	122.767	29.9568	10.8662	3.60701
b1901	araF	20.4647	40.452	9.70822	91.2428	117.074	121.508	20.0349	60.507	85.9024	15.5797	5.17163
b1900	araG	40.1048	19.8186	38.0506	86.0934	101.97	134.324	61.075	68.2711	74.8194	3.3924	0
b4460	araH	82.1077	91.294	19.4755	183.041	205.504	300.007	227.753	198.625	100.524	5.20902	5.18737
b0396	araJ	264.96	219.633	227.061	135.494	162.988	218.607	184.087	114.868	35.8773	4.33792	4.31989
b4401	arcA	8805.33	8590.9	6651.27	16594.2	17842.3	19649.9	11097.2	7081.29	1700.73	78.9064	57.148
b3210	arcB	515.519	620.829	517.885	248.947	334.572	455.075	364.736	305.076	63.6454	13.192	6.56859
b4550	arfA	324.947	367.037	308.303	459.934	398.348	339.228	363.569	74.8642	64.9522	164.92	140.773
b0191	arfB	239.805	308.111	250.274	237.596	137.188	262.861	266.071	154.696	33.5535	0	12.1202
b2818	argA	3649.5	2697.7	2135.25	384.189	326.221	194.463	119.095	49.047	74.4681	11.5765	0
b3959	argB	4133.98	3209.33	3093.24	1563.42	522.233	154.86	136.182	126.189	91.2344	0	6.59117
b3958	argC	4172.89	2888.96	2534.24	149.799	230.651	27.6214	65.7852	16.2554	70.5158	0	0
b3359	argD	7365.87	6648.72	6240.93	320.521	158.178	197.002	135.345	142.692	232.124	25.2595	8.38483
b3957	argE	2769.53	2294.06	2035.4	2116.82	3017.9	1654.44	975.518	760.957	332.153	8.92457	4.44374
b0273	argF	4152.73	3476.71	4102.6	589.211	345.976	138.107	111.835	43.3477	91.6706	0	0
b3172	argG	13322.2	12563.6	10330.6	3897.15	1882.36	1707	1165.56	862.806	469.174	11.473	0
b3960	argH	4282.29	4589.3	4321.69	2081.26	766.008	444.356	293.441	190.187	72.1901	7.48156	3.72523
b4254	argI	2852.49	2351.01	1836.13	1338.21	259.482	55.2428	39.4711	10.8369	49.3611	5.11563	0
b2918	argK	10.1706	40.2081	19.2993	0	9.69737	18.5808	33.1901	21.8699	0	0	0
b2923	argO	302.796	283.515	287.287	300.008	334.292	145.574	124.816	154.208	144.941	48.53	8.05472
b2916	argP	1393.88	1310.42	1204.21	2739.62	1847.66	1055.86	658.264	469.082	39.6405	11.503	0
b3237	argR	2131.61	3021.81	1961.14	2453.31	2114.54	1298.09	1082.07	798.657	241.014	21.8557	0
b1876	argS	2178.12	2337.4	2238.3	919.922	734.941	533.408	518.325	386.114	163.411	29.637	11.8055
b2310	argT	3739.92	3619.57	2615.22	3949.08	3183.39	3203.47	1891.92	1426.12	235.389	32.8395	6.54059
b1166	ariR	228.266	0	72.1912	75.3877	145.096	3162.41	5363.32	3967.61	3859.28	598.567	19.2284
b2255	arnA	1174.34	1392.78	1211.08	80.941	228.808	1548.43	1542.9	1490.41	414.357	18.1396	7.74179
b2253	arnB	1581.49	1817.7	1458.34	3380.34	9216.84	7937.31	5352.29	2774.99	404.027	40.5837	31.4339
b2254	arnC	1254.52	1136.56	1071.23	41.4321	438.586	2034.05	1569.33	1472.43	255.984	26.5294	0
b2256	arnD	329.745	505.707	582.558	90.1264	75.8901	353.14	408.164	440.1	175.006	17.3127	5.7469
b4544	arnE	120.833	29.856	28.661	29.9301	0	82.7817	98.5796	81.196	0	0	30.5358
b2258	arnF	78.6511	0	99.4966	0	124.986	191.585	136.888	56.3744	183.414	0	13.2506
b2257	arnT	171.522	199.793	220.856	18.2081	23.3629	128.699	199.904	167.946	94.2829	3.10901	9.28828
b0908	aroA	7335.45	8731.08	6810.05	2719.6	1218.33	850.185	1163.44	992.198	441.452	20.0159	7.9731
b3389	aroB	5729.58	6343.03	6045.01	5501.71	3449.83	2327.98	2136.86	1675.04	344.879	23.6034	18.8042
b2329	aroC	2415.69	2922.18	2893.7	2051.52	1911.99	1346.12	1053.12	767.134	150.078	4.73372	4.71405
b1693	aroD	894.492	752.112	760.007	1693.14	1680.28	1268.3	1002.05	846.881	485.685	54.2068	13.4954
b3281	aroE	841.252	1369.44	1349.83	404.495	648.764	813.649	621.726	505.44	147.135	6.27884	6.25274
b2601	aroF	5419.28	10263.5	9134.81	412.307	892.747	846.643	462.955	376.233	145.566	14.4003	4.78014
b0754	aroG	13438.5	14308.6	12613.3	15230.5	11538.3	10026	8105.36	5005.75	747.012	24.4111	14.5858
b1704	aroH	1499.58	1721.15	1615.54	421.768	359.758	459.547	505.15	421.272	142.137	4.91022	0
b3390	aroK	10197.5	11364.8	9103.85	7890.39	4722.58	3388.86	2839.7	1785.53	502.787	49.2907	19.6343
b0388	aroL	3456.94	3951.08	3884.55	784.522	441.934	282.258	365.534	321.84	40.5331	9.8017	9.76096
b0390	aroM	433.491	812.551	609.839	222.154	270.796	273.086	312.193	200.891	52.288	0	15.11
b0112	aroP	8269.76	9032.91	8153.87	5257.92	3317.02	2585.35	1173.76	721.124	128.911	14.9631	0
b4017	arpA	23.1468	22.8769	17.5689	0	8.82789	8.45742	0	4.97725	3.2387	0	0
b3502	arsB	39.2543	15.5186	22.3462	101.121	44.9133	14.3428	56.364	25.3226	0	0	7.93599
b3503	arsC	238.112	141.201	248.507	212.327	363.252	239.255	139.867	166.404	49.975	0	0
b3501	arsR	0	85.0009	108.798	198.827	164.004	104.747	18.7106	46.2334	0	0	0
b0863	artI	2616.47	3037.47	2140.95	1193.31	1768.74	3566.07	3306.93	2463.31	1181.58	56.2089	13.9938
b0860	artJ	8818.46	7593.68	5109.38	987.569	224.393	164.393	189.742	171.167	135.591	0	6.99692
b0861	artM	1196.8	1197.82	1609.82	345.226	158.889	816.457	919.535	887.686	582.917	23.0663	22.9704
b0864	artP	2196.32	2033.33	1965.13	936.548	1047.06	1701.5	1623.99	1203.11	243.125	42.3304	49.1802
b0862	artQ	1116.57	1243.24	1193.47	210.054	336.902	955.381	737.97	782.589	563.615	50.2132	14.287
b2716	ascB	63.9592	84.2846	67.4257	112.658	155.846	103.865	92.7645	61.1251	24.8588	3.60681	0
b2715	ascF	97.2387	34.3232	65.8986	55.0532	52.9795	95.1677	45.3317	56.0068	0	0	0
b2714	ascG	510.998	594.164	770.015	923.238	439.454	302.03	150.407	156.202	14.0194	5.08524	0
b3433	asd	27817.9	27593.3	24800.1	28598	23418	10869.8	7353.34	4813.75	1521.22	9.31295	18.5485
b3801	aslA	30.5733	78.5637	29.0073	78.7585	116.603	111.709	27.9358	49.3063	12.8335	0	0
b3800	aslB	16.3883	40.493	7.77443	32.4747	46.8772	22.455	10.6961	13.2149	5.73262	0	4.14149
b2064	asmA	677.2	712.484	746.144	838.704	729.004	538.774	417.035	381.661	72.5936	8.31531	0
b3744	asnA	1673.03	2560.94	2477.79	32930	2519.21	521.836	486.041	312.588	85.6426	0	5.15599
b0674	asnB	2085.99	2211.93	1927.21	7128.26	2887.71	1627.69	1405.11	905.599	170.187	15.433	3.07377
b3743	asnC	419.816	218.379	230.602	284.597	316.011	343.116	331.684	190.048	15.4581	0	0
b0930	asnS	10481.2	10966.2	9656.29	10714.1	5472.3	2766.58	2585.32	1841.87	429.844	36.6864	21.9203
b4139	aspA	655.389	696.502	615.133	404.973	288.929	225.305	197.777	170.478	39.4417	3.57667	3.5618
b0928	aspC	11973.6	13523.4	11465.2	7220.81	6519.08	4458.85	3668.73	2998.93	1213.68	138.113	25.7886
b1866	aspS	5139.84	5966.07	5461.76	5856.38	4154.68	2509.22	1930.76	1360.03	271.685	34.7817	23.0914
b1597	asr	164.282	129.893	93.5204	260.43	344.603	330.141	235.887	247.279	45.9727	66.7025	0
b1747	astA	48.9351	38.6916	65	145.453	317.275	634.74	287.444	236.756	47.9289	4.96721	0
b1745	astB	37.676	59.5787	42.8954	22.3974	172.43	323.504	299.996	255.196	84.346	0	3.80845
b1748	astC	107.834	57.3872	62.9602	246.555	593.169	901.665	454.759	343.353	110.259	16.8396	0
b1746	astD	27.3877	67.671	123.428	101.758	189.322	637.946	366.438	246.609	114.963	0	3.46059
b1744	astE	10.4543	61.9944	39.6753	31.0741	89.7107	229.189	163.756	151.739	58.5107	0	5.28383
b2224	atoB	51.2826	25.3423	24.3279	8.46838	48.8964	39.037	16.7352	41.3523	0	4.33792	0
b2220	atoC	65.7602	93.8794	117.851	36.197	27.8668	66.7434	42.9195	51.0626	25.5588	0	7.38591
b2219	atoS	72.0466	38.3419	21.0327	21.964	15.8525	30.3745	39.7881	14.8963	19.3861	2.81276	2.80107
b3734	atpA	36177.7	37787.3	35066.1	30704.3	14144.6	5200.85	3085.97	3085.45	1961.76	239.973	66.3822
b3738	atpB	18861.3	20641.7	16104.5	12893.1	7707.27	2495.3	1539.78	1508.55	425.656	100.831	69.0334
b3731	atpC	21881.9	23369.3	24037.9	19383.1	10869.4	3551.97	2159.57	2038.43	1791.07	220.644	73.2422
b3732	atpD	28111.3	30374.4	26720	22490.9	11715.5	3933.03	2485.17	2350.04	1926.19	200.687	66.6175
b3737	atpE	29724.2	29252	33464.4	25968.4	11142.6	4138.51	3122.79	2435.54	1333.01	128.94	42.8012
b3736	atpF	39165.7	41581.8	34463	31551.7	15274	5428.37	4089.37	3136.76	1596.72	174.846	87.0595
b3733	atpG	28928.7	30770.2	26011.7	21888.8	11135.9	4123.9	2502.64	2597.14	1673.55	148.786	41.4869
b3735	atpH	17581.4	17864.3	16807	13563.1	6752.41	2636.18	1660.5	1500.37	1009.5	67.4534	38.3846
b3739	atpI	9187.69	10580.8	9146.62	4037.01	2386.83	1167.66	903.819	658.542	167.679	13.516	40.3796
b3572	avtA	3642.47	4270.51	3724.1	1184.3	1524.72	1032.84	933.005	751.111	107.355	20.4952	8.164
b1412	azoR	1070.52	1372.14	1142.65	2055.03	1818.14	1604.32	1189.96	800.284	128.723	16.9788	0
b4663	azuC	588.359	1046.7	1116.44	3381.05	2580.52	1289.85	1305.61	695.831	0	0	118.948
b3057	bacA	1220.29	1120.78	1309.82	1184.62	1175.26	720.601	426.378	278.301	34.4935	12.5118	12.4598
b2079	baeR	406.473	540.262	345.758	624.925	748.39	704.18	658.653	369.206	147.087	7.1137	21.2524
b2078	baeS	100.981	99.8038	82.122	42.8791	55.0186	105.419	98.8606	116.325	95.8774	0	7.29115
b0177	bamA	6516.27	7110.63	6095.64	5837.84	4169.81	2542.85	2023.27	1449.51	573.486	54.9089	35.7527
b2512	bamB	3728.34	4075.42	4230.17	2144.9	1957.63	1828.39	1379.28	1237.65	444.741	78.4802	26.0513
b2477	bamC	5911.36	6045.56	5812.85	5255.71	4161.9	2243.94	1814.09	1236.39	219.104	44.7049	34.6259
b2595	bamD	8856.52	9106.09	7256.44	5822.76	3822.9	1956.66	1505.58	1291.75	413.068	41.8135	41.6397
b2617	bamE	5074.72	4927.56	4082.72	6998.01	5489.39	2873.49	2227.44	1308.18	228.38	120.495	14.9993
b2786	barA	477.348	439.12	431.994	105.505	147.044	150.935	150.981	114.488	20.5509	3.72721	0
b4113	basR	1030.16	958.253	934.27	495.324	1675.55	1314.63	929.422	578.217	169.576	15.3775	38.284
b4112	basS	964.671	1063.43	932.861	248.137	769.434	610.05	472.206	443.787	233.614	23.5385	14.0644
b3570	bax	2984.35	4090.53	2878.1	596.24	726.008	1009.66	857.666	699.823	249.167	31.1656	43.4505
b2480	bcp	7148.43	7639.65	6843.57	8618.58	7493.28	4739.99	3864.53	2349.67	1174.94	10.9279	10.8824
b2182	bcr	629.297	907.723	984.348	471.838	413.524	473.85	493.975	342.865	178.482	12.9481	4.29811
b3533	bcsA	57.9819	64.9465	88.0192	53.618	47.9127	70.6185	45.4114	33.2476	16.2256	0	0
b3532	bcsB	99.5104	81.2456	90.3084	64.3003	53.6278	75.0899	59.2995	48.8426	54.4832	0	0
b3530	bcsC	163.175	175.672	138.23	115.48	130.578	186.316	188.275	147.242	59.1172	2.95773	1.47272
b3536	bcsE	1681.26	1515.23	1081.76	1321.13	2284.78	1718.16	1021.63	751.438	90.131	13.0773	9.76718
b3537	bcsF	52.9831	0	402.154	0	101.035	96.7954	0	0	0	0	0
b3538	bcsG	687.108	947.16	869.218	89.5762	350.555	445.956	354.041	281.889	101.2	6.11804	0
b3531	bcsZ	64.0492	45.2159	95.4934	36.2625	52.3448	50.1481	17.9155	34.4312	32.0063	0	4.62454
b4249	bdcA	70.9661	84.1663	26.9325	140.625	148.861	0	18.5269	30.5197	19.8592	14.407	7.17356
b4251	bdcR	290.111	522.858	291.443	557.971	585.767	187.062	211.622	211	47.7557	0	0
b1481	bdm	47.0687	93.0397	89.3156	93.2704	314.15	644.927	829.444	328.938	329.293	0	0
b2494	bepA	1231.25	1011.8	990.988	2035.47	1826.89	1282.65	1074.47	617.267	106.463	3.51066	6.99213
b0311	betA	278.748	323.41	333.463	150.098	277.333	426.218	351.994	254.09	93.2667	18.453	0
b0312	betB	433.115	774.593	671.839	1028.54	1081.57	929.42	592.281	454.576	67.335	10.4676	0
b0313	betI	568.914	681.551	883.266	990.7	608.192	755.894	528.836	315.101	24.1219	8.74973	0
b0314	betT	318.576	418.175	495.893	379.757	355.96	272.817	230.665	131.12	38.3068	12.6318	5.03172
b3337	bfd	625.965	1649.78	940.346	51.6833	49.7365	0	204.273	196.293	36.4938	26.4747	0
b3336	bfr	4655.95	4076.35	3489.59	7014.38	12385.4	25945.2	19453.7	12446	6127.89	571.876	21.4905
b2901	bglA	2102.72	1786.28	1661.4	1602.58	1569.03	1104.91	858.307	627.562	162.358	10.7076	10.6631
b3721	bglB	7.16698	0	13.5998	21.3029	27.3339	13.0934	18.7106	11.5584	0	0	0
b3722	bglF	0	5.32859	5.1153	16.0254	5.14059	14.7746	0	0	0	0	0
b3723	bglG	0	23.9277	0	23.987	11.5417	11.0574	0	0	0	0	0
b3720	bglH	0	6.18921	0	12.4091	47.7668	28.6014	4.08715	13.4657	8.76212	0	0
b4366	bglJ	0	59.0946	14.1823	29.6206	28.5048	27.3086	19.5121	16.0713	0	0	0
b2132	bglX	1180.71	1227.91	1149.5	1833.33	1499.63	684.141	439.939	246.31	30.8219	4.472	2.22671
b1112	bhsA	590.648	467.009	373.596	2067.74	2890.91	2409.9	2004.58	1375.91	523.409	59.9544	59.7052
b0774	bioA	651.622	783.692	938.541	334.478	142.226	43.0285	10.248	8.44085	0	0	0
b0775	bioB	2491.02	2663.93	2705.02	1234.04	398.944	44.4421	19.0524	10.4618	0	4.93855	0
b0777	bioC	576.358	675.616	788.461	119.522	89.4598	24.4873	17.4962	14.4109	9.37721	0	6.7745
b0778	bioD	1150.99	1167.12	992.762	503.55	342.058	54.6172	39.0241	16.0713	0	0	7.55502
b0776	bioF	929.546	1126.72	1372.82	243.279	158.864	8.01036	5.72342	0	0	0	0
b3412	bioH	459.99	389.679	423.959	703.162	501.241	276.118	188.709	63.5859	9.19453	6.67025	0
b3973	birA	618.722	684.059	656.678	550.682	609.929	411.907	273.775	202.948	51.356	15.9671	0
b3551	bisC	641.974	613.053	674.939	1272.12	1124.94	602.264	342.557	296.141	127.454	8.80599	8.76939
b4149	blc	683.512	562.951	702.543	2257.39	3475.77	2809.61	1437.45	571.571	119.546	9.63619	0
b4409	blr	1457.25	1120.2	844.925	3609.56	1466.63	1257.18	792.58	783.379	56.6383	41.0887	0
b1163	bluF	417.827	941.537	507.425	91.0753	286.837	358.766	316.334	202.152	87.6935	4.2412	0
b1162	bluR	1342.84	1450.32	1116.44	987.569	646.779	1884.2	1590.22	677.226	116.221	7.02612	27.9877
b0435	bolA	3894.68	3754.61	2453.36	16162.7	30072.9	36800.9	16605.8	10125.2	2702.38	145.82	48.4045
b0557	borD	6769.54	6758.87	6422.8	821.289	329.313	31.5493	0	37.134	24.1631	17.5293	0
b0401	brnQ	705.852	826.53	735.211	1413.91	1682.52	1632.94	1437.14	1328.07	279.112	35.0454	15.511
b4189	bsmA	369.11	395.207	321.02	1432.37	2082.28	2247.77	1144.3	628.343	150.634	15.6112	0
b0836	bssR	237.801	156.686	75.207	549.76	1209.26	2679.06	4776.86	4346.42	2828.22	1086.22	240.38
b1060	bssS	1155.41	984.426	1171.83	5881.73	11244.4	6587.23	2522.32	2206.04	1031.31	101.104	60.4104
b3966	btuB	2387.26	2457.05	2025.46	1065.73	596.514	386	272.216	197.662	53.7511	8.3559	0
b1711	btuC	330.442	449.059	411.49	306.936	177.224	160.354	114.574	44.4092	7.22428	5.24091	5.21913
b1709	btuD	756.618	854.624	820.415	334.665	425.118	851.58	731.91	675.477	198.499	27.4291	6.82877
b1710	btuE	1689.69	1615.53	1411.46	1073.63	1523.51	2415.84	2697.07	2517.66	1606.12	158.464	55.696
b0158	btuF	379.491	512.591	348.052	50.1328	72.3666	57.7747	66.0483	27.2007	44.2487	0	0
b1270	btuR	720.39	542.469	537.029	917.686	768.64	266.351	391.812	313.499	0	8.70524	0
b4131	cadA	4.71345	4.65848	4.47202	9.34007	13.4824	4.30552	21.5341	5.06766	6.59505	4.78444	2.38228
b4132	cadB	0	7.49758	0	0	14.4661	6.9295	9.90229	0	10.6144	0	0
b4133	cadC	32.8991	78.0372	24.9712	39.1153	119.199	42.0726	34.3554	17.6857	9.20649	3.33946	0
b0039	caiA	141.783	131.372	75.668	105.358	135.186	169.985	69.4028	100.037	12.3989	0	0
b0038	caiB	41.5767	123.276	47.3365	16.4775	79.2842	136.722	75.98	71.5218	23.2696	0	4.20275
b0037	caiC	78.1953	96.6043	49.46	12.9125	12.4261	95.2372	68.0472	63.0537	13.6763	0	6.58692
b0036	caiD	0	12.7411	12.2311	12.7727	49.1663	82.4302	42.069	48.5107	27.0565	0	6.5156
b0035	caiE	17.1522	16.9521	32.5472	16.9942	49.0621	0	55.9731	9.22056	11.9996	0	8.66906
b0034	caiF	563.633	582.381	510.455	761.511	659.544	280.829	250.816	123.952	35.847	0	0
b0040	caiT	6.68413	13.2124	6.34176	13.2451	0	6.10565	13.0875	7.18643	4.67622	0	0
b0126	can	10318.5	9744.92	7831.98	7724.39	7695.79	5194.49	4669.28	3278.87	609.589	23.2753	23.1786
b0032	carA	8603.57	8172.18	6356.34	96.0734	42.0248	16.1045	23.0133	18.9552	160.344	76.0571	22.2768
b0033	carB	6327.61	6539.5	6012.44	1665.39	146.785	100.447	53.3144	45.6018	70.3363	44.6478	19.0552
b2760	casA	80.5287	59.6922	50.9359	46.5424	44.7892	36.7797	26.2792	3.60751	9.38964	0	0
b2759	casB	20.9954	83.0022	59.7599	20.802	80.0737	57.535	41.1089	33.8597	0	0	0
b2758	casC	55.6541	82.5077	52.8034	45.9513	88.4407	127.094	72.6471	14.9591	32.4463	0	0
b2757	casD	75.0725	118.715	85.4726	223.143	272.001	150.866	58.7967	56.4999	10.5041	0	0
b2756	casE	168.944	150.277	96.1745	184.127	289.95	200.62	33.0793	81.7382	23.6387	0	0
b0978	cbdA	78.6511	187.857	99.4966	149.359	87.4899	389.156	474.829	320.629	119.219	6.65297	0
b0979	cbdB	80.1742	88.0437	50.7118	70.6096	84.9374	170.883	343.033	296.909	105.948	4.52121	0
b1987	cbl	1033.28	1147.57	687.26	137.206	81.2538	155.688	180.764	85.8968	141.596	5.40641	21.5358
b1000	cbpA	1110.97	771.875	761.852	1275.12	1195.62	2421.52	1414.3	614.971	46.1725	5.58271	11.119
b0999	cbpM	431.335	262.341	409.241	525.984	664.349	969.858	736.276	588.604	162.487	16.8396	0
b3690	cbrA	28.5332	28.2005	0	37.6939	36.274	17.3759	24.8302	15.3387	6.65394	0	0
b3716	cbrB	0	64.2512	20.5598	150.291	206.614	98.9717	56.5724	34.9473	0	0	0
b3717	cbrC	206.878	204.465	130.854	597.836	657.505	251.965	123.77	64.8738	24.1219	8.74973	0
b2005	cbtA	0	53.4854	0	26.809	0	0	17.66	0	0	0	0
b3056	cca	1013.61	1042.19	845.36	826.098	794.981	813.886	752.246	544.892	211.593	16.5948	4.13146
b2201	ccmA	129.949	128.434	92.4696	144.846	139.39	89.0269	84.8132	87.3215	0	0	0
b2200	ccmB	91.72	90.6505	145.037	75.7294	43.7261	83.7821	19.9542	8.21772	0	0	0
b2199	ccmC	233.428	257.847	195.416	122.441	117.829	100.341	98.5796	110.722	28.8187	6.96892	0
b2197	ccmE	274.649	187.925	140.313	146.526	40.2876	38.5969	68.9439	136.287	44.3411	0	0
b2196	ccmF	208.333	180.166	217.428	46.4432	44.6937	76.1211	61.1873	75.5963	47.3686	7.93015	2.6324
b2194	ccmH	182.772	294.729	118.649	47.6548	55.0317	52.7222	113.01	51.7123	47.1089	4.88222	4.86193
b0162	cdaR	148.692	129.669	66.3884	86.66	75.0561	55.9271	57.0858	65.827	6.11909	4.43915	4.4207
b2143	cdd	457.908	509.14	391.008	1553.89	1298.89	1192.09	933.941	683.093	144.159	29.0503	0
b3918	cdh	361.899	516.648	228.908	371.846	255.6	61.2183	61.2368	43.2328	0	0	0
b0175	cdsA	1818.49	2217.43	2005.43	1286.96	630.499	690.331	747.571	450.699	115.656	11.9862	11.9364
b1731	cedA	418.172	289.307	515.779	124.296	239.229	190.991	245.634	359.678	58.5107	42.447	21.1353
b1661	cfa	3534.87	3336.83	2458.9	4899.74	10203.6	22554.3	20320.8	14927.2	6617.26	442.921	89.1071
b1216	chaA	1481.17	1472.99	1222	838.586	806.998	731.113	624.457	469.829	109.415	28.015	0
b1217	chaB	923.979	782.747	918.397	1351.41	2013.68	3175.1	2728.08	1584.73	369.38	44.6617	0
b1218	chaC	567.872	733.943	718.38	894.456	777.464	1330.07	912.322	680.995	275.042	14.7801	7.35935
b1736	chbA	115.655	142.882	54.8653	57.2947	27.5682	79.2339	75.4838	62.1729	0	14.6745	0
b1738	chbB	537.613	531.344	420.062	939.991	1025.19	1444.37	1176.49	901.022	243.368	80.2514	0
b1737	chbC	37.2598	73.6507	49.4919	59.0667	49.7365	245.053	189.682	96.1437	151.188	124.809	41.4302
b1734	chbF	119.761	103.569	63.9148	118.658	99.9145	75.2097	39.0818	40.2377	26.1827	3.79888	11.3493
b1733	chbG	175.644	186.949	128.19	361.438	360.706	185.126	123.455	94.4215	37.8093	0	13.6575
b1735	chbR	84.1311	106.907	91.2249	71.4482	148.973	87.8286	86.2864	109.836	0	6.09987	0
b1888	cheA	51.5263	20.3702	24.4435	20.4207	39.303	47.067	33.6295	16.6195	18.0239	2.61512	0
b1883	cheB	28.9412	9.53457	18.3059	0	82.7836	35.2486	25.1852	15.558	6.74908	4.89618	0
b1884	cheR	11.7672	23.2599	0	46.6352	0	32.2464	15.3601	6.32573	0	0	0
b1887	cheW	60.3565	99.4211	95.4416	119.601	134.279	128.644	105.047	97.3383	0	0	0
b1882	cheY	52.0297	77.1344	24.6823	128.876	223.239	166.344	84.895	97.8944	36.3999	0	0
b1881	cheZ	109.998	124.246	89.4543	108.984	239.724	172.248	71.7916	92.9215	32.9804	0	0
b3338	chiA	217.953	211.697	146.178	141.481	157.65	171.629	122.63	82.8241	47.3213	24.7936	11.3956
b0681	chiP	14.3951	28.4545	20.4867	21.3938	6.86265	13.1493	18.7904	19.3461	0	0	0
b0682	chiQ	31.0422	0	58.9044	153.782	59.1956	0	20.2602	33.375	0	0	0
b1741	cho	285.225	383.382	184.018	226.078	152.294	166.746	208.495	110.397	31.9269	0	0
b4225	chpB	346.964	285.765	356.624	286.473	303.251	528.226	226.451	124.346	60.6839	29.3491	29.2271
b4224	chpS	40.3178	119.543	114.758	119.839	76.8835	368.285	263.141	0	28.2063	0	0
b3713	chrR	661.54	653.826	661.582	1009.74	1431.99	1714.87	1026.9	989.988	537.864	145.19	9.03665
b2155	cirA	889.483	1331.22	1046.46	115.827	38.77	78.9288	69.6642	30.056	10.6677	2.57965	2.56893
b0619	citA	97.6576	144.778	144.774	90.7108	122.211	83.6305	119.508	62.3417	8.54016	3.09776	3.08489
b0620	citB	119.056	161.793	112.958	280.154	198.653	81.5643	165.121	144.003	20.8229	7.55308	0
b0612	citT	6.91714	75.2013	52.5027	13.7069	32.9764	50.548	4.51458	7.43695	0	0	0
b0155	clcA	498.511	577.16	567.572	811.439	746.923	917.24	599.594	264.158	64.7694	3.61442	0
b1592	clcB	80.5714	79.6319	107.022	95.7952	69.1401	36.7992	68.3621	34.6505	39.4574	8.17849	0
b0882	clpA	4143.95	3981.37	3176.57	15396.7	24639.4	17334.5	9799.87	7433.57	2199.21	153.451	35.956
b2592	clpB	2025.53	1593.75	1347.11	2751.17	5715.08	1943.64	1619.76	1367.96	679.638	17.9653	25.8421
b0437	clpP	8008.1	7417.04	5116.65	17622.9	19050	10074.9	6456.41	3370.61	352.285	0	16.4197
b0881	clpS	2941.06	2781.74	2400.36	3697.3	5095.82	3148.72	2765.77	1938.05	486.736	0	31.9672
b0438	clpX	6243.44	6830.09	5757.84	12293.2	13875	10999.9	6921.07	4500.7	683.528	40.3147	28.103
b1249	clsA	1060.5	1171.44	993.024	1833.63	1995.86	1386.59	823.342	447.134	67.8884	3.51787	7.0065
b0789	clsB	293.563	217.605	162.474	258.542	754.183	1050.28	878.16	547.958	125.508	4.13867	0
b1046	clsC	235.012	246.349	189.191	134.064	237.657	631.009	413.673	260.33	84.6984	3.61442	0
b0910	cmk	7097.17	6633.68	6818	2936.04	2006.06	2070.75	1740.66	1330.16	414.629	45.1194	44.9319
b1870	cmoA	1307.53	1211.52	1098.41	917.64	1259.68	1169.49	942.277	629.679	171.516	0	6.88391
b1871	cmoB	990.091	1143.35	1147.03	320.107	516.727	837.763	632.594	526.645	123.951	15.8685	5.2675
b2933	cmtA	7.2909	21.6177	27.6698	14.4475	6.95165	19.9797	23.7926	0	5.10071	3.70035	3.68497
b2934	cmtB	0	45.1547	0	45.2667	0	0	14.9093	0	0	0	0
b1625	cnu	988.443	883.877	446.578	1305.79	942.449	472.947	552.963	354.241	32.9293	47.7776	23.7895
b3974	coaA	1331.55	1568.7	1081.42	696.583	609.403	476.794	319.813	160.341	52.1669	0	5.38394
b3634	coaD	549.299	605.535	521.163	397.714	564.027	289.477	330.931	227.145	133.023	0	0
b0103	coaE	946.688	806.594	867.225	1115.86	980.451	939.305	777.665	447.495	57.0951	8.28402	0
b1120	cobB	1918.31	1621.17	1437.58	1391.05	1365.16	1422.15	1106.85	732.325	301.475	35.2754	14.0515
b0638	cobC	231.877	474.716	298.571	65.6404	142.128	151.292	97.2888	178.073	127.459	25.2181	16.7422
b1992	cobS	544.806	498.069	478.133	1308.99	844.115	771.367	400.023	190.368	95.2865	0	0
b1991	cobT	956.642	704.48	640.688	892.076	876.358	496.895	618.246	342.844	104.983	14.2801	9.48053
b1993	cobU	761.304	568.908	510.901	1600.57	1487.17	508.842	412.044	179.674	38.9713	9.42402	0
b0337	codA	3399.55	3320.93	2911.11	1695.84	744.536	432.297	375.801	301.052	176.581	52.0415	11.9597
b0336	codB	2282.78	1938.39	1944.69	1114.95	160.942	22.0269	41.9687	17.284	118.09	97.908	16.2502
b0446	cof	284.541	330.132	176.065	735.445	460.032	395.524	242.231	159.613	86.55	62.7884	6.25274
b1145	cohE	735.71	682.613	441.609	966.954	1030.74	932.625	832.953	435.856	84.0331	7.62031	7.58864
b0484	copA	8329.41	8455.97	8106	8480.94	5182.81	1997.2	1688.14	1134.08	347.769	28.7162	2.04263
b3816	corA	1672.43	1852.96	1485.69	4886.63	3717.36	943.857	611.816	429.484	89.4289	16.2192	5.38394
b3032	cpdA	1321.57	1185.22	1462.85	1236.65	665.038	603.596	447.244	499.939	34.2432	6.21051	6.1847
b4213	cpdB	713.54	550.792	424.973	417.989	382.38	294.969	241.35	153.992	43.7249	13.2169	5.26479
b2049	cpsB	56.3776	62.6852	46.8036	27.9292	114.228	38.6238	13.7984	15.1536	4.93022	3.57667	0
b2048	cpsG	51.7069	87.6067	63.0751	58.5493	70.4298	87.7164	28.9263	71.4762	15.5032	0	0
b2896	cptA	1193.49	761.805	825.675	492.706	379.317	317.974	292.106	253.962	17.3951	0	0
b3911	cpxA	1348.81	1427.78	1405.6	584.214	646.538	740.594	659.04	578.484	144.38	22.4447	18.6262
b4484	cpxP	1133.41	940.166	998.548	601.594	617.529	462.198	317.032	141.443	84.9575	0	10.2295
b3912	cpxR	2508.2	2321.33	1801.99	3390.07	3455.9	3098.98	2517.03	1504.22	446.29	73.583	0
b0080	cra	1955.41	2341.05	1721.37	948.729	884.161	552.428	506.546	314.27	84.619	0	0
b4397	creA	1198.11	866.961	933.754	1865.41	2019.53	762.187	586.475	345.04	44.9035	0	0
b4398	creB	763.756	435.491	766.442	858.589	532.159	375.662	277.997	189.497	10.2755	0	0
b4399	creC	234.517	154.522	209.02	112.658	155.846	175.272	139.147	68.7657	19.8871	7.21361	0
b4400	creD	37.4252	59.1821	49.7115	29.6644	71.3675	47.8607	48.8523	52.3089	20.9461	11.3967	0
b4109	crfC	72.6734	103.25	73.2604	391.522	515.358	153.513	71.1472	36.6257	6.35529	0	2.29567
b3357	crp	12553.6	12375.6	10148.3	48816.1	43511.6	15079.9	7440.88	4725.68	526.503	65.0138	32.3718
b2417	crr	20438.4	20200	17561.7	18004.5	21894.8	37193.8	23175.3	18864.1	9931.18	797.154	90.4375
b2810	csdA	520.685	439.912	422.303	449.323	432.398	276.168	252.135	153.497	35.2521	0	8.4892
b2811	csdE	639.624	745.053	628.536	543.2	631.642	542.535	581.464	368.406	95.8888	46.3755	0
b1042	csgA	133.448	87.9276	126.612	242.401	339.301	304.746	406.451	418.472	264.52	112.881	33.7236
b1041	csgB	0	0	42.2041	66.1092	148.444	60.9492	130.645	59.7817	31.12	0	11.2412
b1043	csgC	60.9625	60.2516	28.92	0	29.0629	111.373	39.7881	32.7719	21.3247	0	0
b1040	csgD	295.809	276.972	280.657	601.594	727.377	2318.1	1991.61	970.854	130.704	7.90168	7.86884
b1039	csgE	182.104	179.98	98.7293	0	24.8043	689.138	441.454	307.668	18.2	0	0
b1038	csgF	72.9791	96.1708	115.402	48.2047	139.167	377.758	603.326	248.468	51.0562	0	0
b1037	csgG	230.823	324.187	207.474	156.477	220.083	743.512	761.181	659.608	169.983	12.3316	12.2803
b2659	csiD	217.518	255.931	294.824	338.666	582.686	993.465	567.867	311.819	101.45	15.771	5.23515
b2535	csiE	189.746	125.022	105.016	148.832	384.448	534.416	490.202	267.756	33.1865	4.01257	0
b2664	csiR	382.167	362.602	536.636	514.96	918.247	1382.4	887.961	977.909	598.895	31.0338	23.1786
b3556	cspA	37471.8	90534.9	72644.7	3830.91	3322.49	2703.42	2430.08	1488.34	267.162	96.9074	96.5046
b1557	cspB	706.031	883.877	491.236	1025.97	1301.48	730.918	245.761	151.818	0	0	0
b1823	cspC	28616.2	31967.4	41391.8	17846.3	10987.7	7784.39	6194	5856.6	2709.97	393.194	97.8899
b0880	cspD	8131.96	9778.51	6815.3	20679.8	26060.6	24554.3	16040.3	14304.6	7964.76	1398.67	22.8337
b0623	cspE	111366	134665	123946	61358.8	54569.3	48785.1	45349	38237.1	17072.8	3170.12	269.197
b1558	cspF	95.4695	424.603	271.738	141.885	91.0272	0	62.3097	0	0	0	0
b0990	cspG	286.409	660.494	543.477	378.361	728.218	523.243	373.858	179.627	33.3952	0	72.3785
b1552	cspI	143.204	94.3563	45.2897	236.476	318.595	305.225	31.1549	102.644	0	0	0
b2696	csrA	20513	20111.7	14376.2	37613.2	46106	49717.5	32452.9	17114.4	4094.8	222.101	55.2945
b3252	csrD	542.503	659.91	445.427	749.408	557.049	628.97	422.164	148.622	29.195	2.64747	2.63647
b0598	cstA	1490.32	1558.47	1696.78	2381.61	1663.92	917.809	511.443	273.945	53.8131	4.8799	2.42981
b0123	cueO	5993.52	5807.48	5184.77	6753.38	3890.68	1133.13	677.528	414.152	191.839	9.94082	0
b0487	cueR	1118.89	884.677	1014.4	1847.65	1493.56	2021.41	2482.9	1336.64	313.111	50.4776	25.1339
b1449	curA	722.144	569.049	499.978	773.506	809.501	1559.97	1433.06	1106.91	532.52	24.7642	4.93225
b0575	cusA	51.5165	50.9158	67.2069	28.7111	42.9794	38.2346	31.5216	29.4248	15.7679	1.63414	0
b0574	cusB	91.02	114.493	39.2536	8.19834	63.1162	30.2337	21.6021	22.2409	0	4.19958	0
b0572	cusC	81.0761	116.554	125.874	14.6053	21.0828	13.4653	9.62102	7.92444	5.15644	3.74078	3.72523
b0573	cusF	213.369	150.629	86.7599	60.401	116.252	139.216	19.8941	16.3859	0	0	0
b0571	cusR	414.866	585.755	421.732	557.847	480.325	297.756	270.769	111.511	41.4629	15.0398	0
b0570	cusS	182.465	194.209	206.411	76.4856	46.8392	44.8736	50.3836	49.0442	49.097	0	7.09396
b4137	cutA	1017.97	621.412	852.197	1364.56	884.957	765.772	625.309	643.802	209.461	15.1955	0
b1874	cutC	936.011	764.21	617.786	1317.16	982.996	681.525	823.39	619.854	104.394	13.7697	13.7125
b2313	cvpA	5619.79	6189.62	6158.29	328.74	197.723	151.54	230.086	267.547	203.109	42.0991	20.9621
b1191	cvrA	419.714	501.241	414.808	115.513	122.278	223.644	194.036	209.959	57.0951	2.95858	11.7851
b3806	cyaA	2663.1	2895.25	2481.44	2878.8	3012.91	2563.33	2225.82	1168.79	122.353	18.1559	38.1697
b3807	cyaY	1865.83	2344.16	1620.24	1597.98	1326.72	664.409	722.403	255.006	154.87	32.1006	0
b1418	cybB	3150.49	3245.86	2264.49	2724.2	2421.32	1168.58	772.641	390.047	93.5067	9.69074	9.65046
b4208	cycA	1906.42	2408.36	1931.16	2108.99	1804.04	1806.89	1239.58	905.404	265.743	29.0997	10.867
b0733	cydA	3452.86	3482.76	2828.99	4591.25	5039.82	5989.71	3470.91	2969.87	1431.31	94.9915	26.0956
b0734	cydB	2692.09	2616.79	2174.86	3054.63	3642.69	4552.99	2742.83	2550.51	1367.47	81.1674	8.98112
b0886	cydC	729.141	738.073	736.425	576.775	706.426	397.474	368.427	259.204	65.8202	5.96873	0
b0887	cydD	796.517	928.816	940.57	953.83	748.526	429.221	388.959	348.094	72.1609	5.81664	0
b0338	cynR	202.621	178.007	160.202	122.683	118.062	174.802	95.5092	78.6671	31.5007	5.71312	5.68937
b0340	cynS	43.0629	21.2804	81.7143	21.3331	123.177	59.004	42.1585	34.7242	15.0634	0	0
b0339	cynT	46.0688	30.3544	58.2788	15.2148	29.2834	42.0818	40.09	8.25513	21.4865	7.79377	0
b0341	cynX	35.0772	26.0011	33.2805	34.7541	33.445	48.0622	40.064	9.4283	0	4.45069	0
b0432	cyoA	24588.8	28262.6	21078.5	8851.33	5400.11	3758.1	3117.59	2033.59	299.041	54.2354	48.609
b0431	cyoB	16488.5	18230.2	16290.1	8883.41	4570.01	3375.37	2428.3	2327.97	369.813	28.3762	17.9825
b0430	cyoC	6988.25	6923.05	7662.37	5552.17	2671.51	1896.97	1183.28	1417.62	184.49	8.36497	0
b0429	cyoD	7966.63	7448.12	7704.49	5485.66	3138.09	1517.25	1867.02	1818.89	537.978	15.6112	31.0927
b0428	cyoE	13053.4	13991.2	13916.7	11153.1	4791.92	2960.14	1981.45	2341.09	890.94	109.647	28.7345
b2422	cysA	4409.53	4932.5	5907.9	1562.94	175.914	943.777	963.33	763.701	187.159	23.4097	9.32497
b1275	cysB	2275.39	2289.93	2099.7	1441.19	990.645	1841.2	1268.07	1066.8	298.02	15.8196	5.25128
b2750	cysC	4315.54	4430.53	4697.56	1193.24	127.589	641.729	458.517	368.67	140.426	25.4682	33.8165
b2752	cysD	11702.4	12050.6	10214.7	1822.01	276.29	1639.07	1425.71	892.709	218.32	28.2824	67.5958
b3607	cysE	2132.42	2180.65	2303.87	2796.69	2491.55	1812.76	1440.03	1126.46	258.701	18.7677	24.9196
b3368	cysG	619.127	713.892	664.337	1080.8	730.87	430.891	355.978	265.469	15.4693	11.2223	0
b2762	cysH	9058.16	9347.7	8097.11	7950.22	1314.56	1095.67	1025.82	1200.68	1331.08	41.9844	13.9366
b2763	cysI	8517.87	9253.97	9046.2	5259.26	276.165	799.127	833.32	641.885	343.237	39.0007	23.9007
b2764	cysJ	8809.09	9240.1	9948.34	1220.58	85.8155	554.946	712.25	547.339	196.77	25.6947	11.3724
b2414	cysK	55184.5	50348.7	40432.8	21023.8	10622.7	17555	16236.6	9530.03	2026.96	158.685	115.885
b2421	cysM	6087.41	6433.63	6808.47	2520.4	910.872	994.41	797.51	788.252	163.2	16.9136	5.61443
b2751	cysN	8985.11	9868.6	9291.92	5459.46	642.357	1587.08	1263.57	934.01	218.298	43.1907	25.0899
b2425	cysP	5996.16	6231.42	5396.08	700.675	199.436	1073.61	897.113	594.345	104.524	40.4417	25.171
b4214	cysQ	1189.76	756.89	713.619	2533.74	3442.3	4634.47	2757.96	2080.48	459.23	13.8813	0
b0526	cysS	1680.54	1689.83	1712.31	2700.3	1435.14	774.223	610.41	510.626	102.235	14.8335	3.69296
b2424	cysU	2065.26	2101.21	2397.47	324.991	57.9165	377.304	340.946	163.269	33.9966	24.6631	0
b2423	cysW	2266.83	2651.9	3248.02	607.324	44.1092	274.678	392.516	298.43	56.6383	0	5.84542
b2413	cysZ	492.026	696.575	466.824	843.233	748.074	510.179	459.995	264.5	37.2131	0	6.72108
b3934	cytR	918.184	1190.45	1077.23	479.319	395.369	198.407	219.087	175.146	69.0711	20.0433	14.97
b0632	dacA	3442.89	3444.04	3012.83	1672.47	1306.7	977.066	943.547	795.131	368.313	46.6532	16.8943
b3182	dacB	776.814	816.613	696.824	188.916	276.067	187.072	239.673	144.26	9.88107	0	0
b0839	dacC	1523.86	1422.88	1222.14	4412.69	5498.74	5775.55	3121.08	1633.85	270.94	12.8189	4.2552
b2010	dacD	156.223	205.868	172.924	232.176	198.605	150.631	147.278	102.644	24.2874	13.2146	0
b1189	dadA	389.822	500.859	406.84	14251.9	11046.4	8318.14	5719.44	3637.93	447.259	11.8708	11.8214
b1190	dadX	274.274	252.381	340.985	7074.82	6447.62	4691.09	3401.18	2562.45	324.215	14.4003	14.3404
b3387	dam	1162.08	1351.91	1378.19	755.591	692.504	586.04	592.539	572.645	211.716	30.7183	0
b3388	damX	5130.71	6027.5	5450.26	3898.35	3286.32	2810.57	2203.32	1637.12	275.264	15.9754	7.9545
b2478	dapA	8609.87	8668.96	7589.28	10060.8	7890.54	4032.39	3565.71	1957.95	217.716	17.5493	46.6036
b0031	dapB	5583.75	5019.16	4888.42	1404.45	1245.78	900.751	619.454	503.593	224.208	18.7677	6.2299
b0166	dapD	16813.1	15342.5	13132	15465.7	9625.46	4722.94	3053.93	2436.18	721.726	18.6994	24.8289
b2472	dapE	978.753	922.967	868.984	1334.5	1506.84	877.643	380.935	304.107	69.1018	0	4.53837
b3809	dapF	1768.5	1699.33	1782.79	2117.26	1170.98	684.322	713.386	343.309	68.7358	0	0
b1206	dauA	229.036	327.634	343.112	155.265	120.683	137.641	74.742	68.0421	12.65	0	9.13891
b1343	dbpA	383.269	553.63	510.491	94.9347	98.3863	181.782	298.252	225.847	195.945	18.7039	3.72523
b2065	dcd	1881.13	1928.05	2429.28	4210.81	2939.5	2259.28	1455.11	973.793	219.339	35.3604	0
b1961	dcm	892.081	1036.85	738.05	586.887	449.102	541.078	489.074	329.937	79.8848	7.24413	7.21403
b1538	dcp	1870.55	1741.14	1389.74	1402.25	1014.43	804.609	791.288	635.79	276.96	27.6269	12.5055
b3472	dcrB	2834.26	3214.21	2913.18	5508.31	4677.2	2240.46	1387.37	820.415	216.08	27.663	9.18267
b3528	dctA	1266.94	1368.83	1396.16	491.193	180.072	122.199	107.855	76.1449	55.0528	3.99385	0
b3507	dctR	57.2817	75.485	36.2318	18.9181	54.6163	244.18	224.315	61.5864	26.7162	0	0
b4138	dcuA	3165.83	2982.85	2642.05	3367.88	4575.99	1882.9	989.963	543.595	97.9525	43.4258	15.7256
b4123	dcuB	30.2083	7.46401	28.661	22.4475	43.204	13.797	14.7869	8.1196	5.28343	0	0
b0621	dcuC	21.9201	7.22149	20.7973	50.6758	27.8668	33.3717	23.8442	27.4952	10.2235	3.70837	0
b4124	dcuR	323.72	472.963	280.431	55.7806	93.9391	192.85	211.281	90.7949	19.6934	0	0
b4125	dcuS	335.051	288.218	341.436	221.31	301.712	170.03	133.635	80.051	21.7038	3.14904	6.27191
b1919	dcyD	2175.85	2038.9	2064.4	1566.02	1546.17	2081.3	1219.15	882.78	323.114	20.8361	10.3747
b0381	ddlA	1073.03	1033.09	789.88	2868.66	2187.32	912.566	670.143	576.833	103.544	9.38956	0
b0092	ddlB	1352.97	1565.49	1346.29	1166.13	744.642	1155.49	818.425	821.933	615.634	5.58271	11.119
b1487	ddpA	97.9333	116.15	55.7502	58.2188	93.3763	53.6746	170.447	73.705	50.2437	0	0
b1486	ddpB	19.8039	9.78646	65.7632	0	0	9.04497	45.2386	10.646	0	0	0
b1485	ddpC	33.8832	33.4881	42.8635	22.3807	32.3065	61.9015	36.8573	6.07157	0	5.73224	0
b1484	ddpD	30.7904	81.1502	58.4265	20.3379	19.5718	37.5008	13.3972	49.6564	7.18031	0	0
b1483	ddpF	0	21.6021	82.9497	21.6557	20.8399	69.8787	35.6632	17.6246	7.64556	0	0
b1488	ddpX	52.2536	68.859	165.257	69.0297	33.2147	31.8209	45.4722	28.0902	36.5566	0	0
b3162	deaD	1783.95	3695.73	3420.73	2202.77	1108.42	1316.37	1748.23	1702.02	554.69	73.4116	56.8606
b2317	dedA	2195.94	2504.24	2214.59	1612.77	1683.8	1009.96	1072.41	916.319	461.959	38.9688	46.5682
b2314	dedD	1681.53	1495.73	1725.94	1090.5	757.918	656.293	638.533	460.192	85.5564	15.5169	7.7262
b3287	def	4095.62	4460.51	3621.76	5141.32	5080.36	4049.91	3334.86	1635.25	333.821	10.0906	30.1458
b0161	degP	2131.97	1903.43	1611.48	1246.28	2954.29	1434.63	839.518	649.454	427.572	50.4953	25.1427
b3234	degQ	777.305	702.392	800.704	2618.5	3564.51	2001.62	1125.77	935.209	227.879	3.7572	11.2248
b3235	degS	844.105	759.272	809.867	601.406	859.085	563.128	464.257	423.178	126.069	0	4.79358
b4382	deoA	436.329	461.504	515.659	447.479	810.156	2265.54	1803.59	1777.71	1012.16	151.519	15.4758
b4383	deoB	1836.95	2134.47	1978.38	1803.63	2122.28	5434.51	4044.99	4212.43	3010.21	512.349	50.1856
b4381	deoC	688.508	744.676	776.495	656.425	1201.47	1898.63	1661.81	1340.83	608.916	72.525	0
b4384	deoD	4461.71	4159.29	4059.57	2370.68	1677.48	4011.29	4510.39	3949.58	2835.85	107.151	42.6822
b0840	deoR	867.79	897.256	861.342	1335.99	1425.69	609.76	531.523	272.724	102.741	27.1034	6.74768
b2511	der	2124.33	2935.3	2328.61	2179.69	1435.53	1482.05	1054.44	886.978	461.725	52.3379	41.6963
b3639	dfp	1343.77	1524.86	1361.51	2038.19	1297.06	606.161	454.759	459.29	63.8342	12.6297	12.5772
b1535	dgcZ	136.446	235.997	194.186	135.19	216.829	332.367	185.529	91.6876	15.9096	23.0836	5.7469
b4042	dgkA	1869.96	2119.94	1278.45	2969.83	2412.22	1883.96	1058.93	665.233	153.908	13.9568	0
b4477	dgoA	0	32.4206	31.1229	81.2526	0	0	42.819	35.2683	11.4745	0	0
b4478	dgoD	52.8908	60.9864	41.8181	52.4037	100.859	72.4701	92.0534	33.1715	12.3341	8.94789	0
b3693	dgoK	69.1556	45.5661	76.5489	68.5187	87.9169	52.6421	37.6129	68.1565	0	0	0
b4479	dgoR	308.44	319.36	250.835	480.227	364.109	268.33	287.583	236.871	51.3773	0	7.42343
b3691	dgoT	39.1632	23.2239	29.7258	46.563	7.46818	35.7738	15.3363	29.4744	5.47971	0	0
b0160	dgt	413.596	461.519	291.144	720.432	1265.74	548.422	361.372	222.339	79.3384	0	0
b1200	dhaK	1513.24	1934.92	1489.57	1396.22	1406.75	898.478	808.629	488.086	46.3164	0	4.78014
b1199	dhaL	816.627	949.535	759.606	634.593	900.766	570.434	815.153	525.076	67.2132	0	0
b1198	dhaM	1434.47	1509.43	1157.86	692.95	1286.06	1238.61	1346.12	1074.21	179.741	7.24413	10.821
b1201	dhaR	174.024	161.571	165.11	240.345	316.769	279.39	175.532	110.56	22.1359	5.35288	0
b3149	diaA	1234.96	1017.13	1122.88	1053.64	637.808	595.374	414.201	331.94	59.9982	8.70524	8.66906
b1570	dicA	1939.42	1671.06	1321.08	1625.93	1422.44	1112.91	1330.7	548.023	69.5802	12.6194	0
b1569	dicC	0	0	83.4906	87.1875	41.9517	0	143.583	23.6527	0	0	0
b0231	dinB	134.291	151.686	182.018	190.077	228.647	306.672	162.773	123.757	13.4214	9.73667	9.6962
b3645	dinD	147.375	121.381	81.5655	85.1772	58.5491	89.7472	40.0779	0	17.184	0	0
b4044	dinF	168.785	217.587	271.541	109.063	97.9582	33.5169	28.7375	15.7799	10.268	0	0
b0799	dinG	164.74	223.295	223.289	79.2798	148.099	116.087	70.6563	65.7876	13.1717	2.38888	7.13685
b1061	dinI	1941.34	1755.41	1489.2	1555.14	1023.96	226.383	161.751	244.251	57.7942	0	0
b0226	dinJ	1089.82	1154.05	960.142	2776.59	2189.55	1244.38	736.693	669.555	27.23	0	19.6721
b4613	dinQ	8047.05	10242.8	7172.15	9422.56	11741.4	8798.47	6843.56	5505.67	5032.62	4022.24	2341.69
b0055	djlA	956.101	1190.39	883.567	676.64	591.956	487.718	291.747	140.175	26.0606	12.6039	0
b0646	djlB	28.3666	14.0179	20.1852	7.02633	20.285	6.4779	9.25694	7.62457	9.92262	3.59922	0
b0649	djlC	41.8461	41.3581	33.0855	55.2809	119.697	82.8197	50.0711	14.9969	4.87925	0	0
b3012	dkgA	966.701	761.924	650.157	484.961	1341.74	4001.62	2931.04	2526.01	1258.44	142.842	12.3694
b0207	dkgB	541.906	498.22	322.837	174.809	324.433	241.747	254.981	169.369	61.7167	6.39613	6.36955
b0145	dksA	14323.4	14618	12893.3	27964.2	30685.6	21433.8	9870.96	7233.58	2193.96	225.762	89.9296
b2133	dld	2206.88	2402.76	1841.91	2589.95	2706.19	2053.61	1309.41	945.282	210.536	17.9688	8.94708
b1800	dmlA	139.905	129.055	106.191	92.4108	204.539	178.915	109.573	115.321	39.1509	4.73372	4.71405
b1799	dmlR	405.668	487.627	343.28	423.658	480.876	801.21	601.09	229.865	92.0449	5.56456	0
b0894	dmsA	57.9692	45.0161	47.1428	123.076	98.6997	124.816	86.479	48.9701	28.968	10.5076	10.4639
b0895	dmsB	49.2047	64.8413	15.5615	81.2526	125.107	164.803	85.638	88.1707	68.8472	0	8.2897
b0896	dmsC	23.4525	173.843	111.256	162.656	145.348	74.98	130.107	44.1262	73.8333	0	0
b1591	dmsD	609.823	521.265	594.225	473.568	267.151	270.996	225.898	141.762	46.1224	16.7299	0
b3702	dnaA	2207.16	2673.32	2361.01	2722.82	1946.28	1568.11	1525.28	1089.58	343.14	69.5551	51.0381
b4052	dnaB	1730.73	1844.85	1642.08	1431.35	1056.94	646.75	410.76	372.928	50.0339	10.8892	10.844
b4361	dnaC	521.779	502.124	468.998	653.019	772.434	890.531	519.783	369.073	144.093	13.9378	6.93995
b0184	dnaE	924.207	1120.24	1177.43	446.329	365.782	339.812	394.545	362.467	453.416	66.3768	23.5026
b3066	dnaG	2516.89	3341.56	2756.63	758.457	552.945	588.011	628.31	430.222	247.488	55.9231	49.8285
b0015	dnaJ	3089.66	3434.23	3101.35	1020.4	2092.01	940.757	911.817	900.269	758.101	27.2713	27.1579
b0014	dnaK	13193.7	9484.97	7902.63	8351.98	15883.4	4043.03	3750.55	3242.5	1725.61	80.419	16.0169
b3701	dnaN	1379.97	1445.71	1335.47	1823.01	1403.47	1243.73	1086.79	875.366	360.426	18.6767	23.2488
b0215	dnaQ	1135.19	1108.27	1090.18	1234.46	1121.96	1036.94	1174.59	632.573	184.016	14.0522	0
b4362	dnaT	788.554	797.915	944.11	1023.12	966.679	857.51	931.293	645.952	91.9453	38.1157	18.9786
b0470	dnaX	1299.69	1590.13	1655.76	1474.65	989.373	876.046	711.447	515.559	106.325	23.9383	7.94626
b1490	dosC	402.741	325.673	298.742	123.337	356.073	1297.63	1056.2	433.006	97.3343	11.1493	0
b1489	dosP	189.825	266.825	200.113	12.5384	8.04409	96.3314	137.658	77.1006	20.658	0	8.52813
b3544	dppA	11303.7	11794.2	9726.89	13027.7	8706.21	5602.75	4101.82	2989.19	537.482	63.9215	35.0107
b3543	dppB	2095.46	2218.25	1969.28	2154.88	1354.06	1215.59	939.843	854.191	250.12	15.121	10.0388
b3542	dppC	1077.05	1264.08	1426.38	867.042	695.319	891.601	637.051	609.15	251.168	5.69411	5.67045
b3541	dppD	1348.62	1587.26	1543.26	795.597	1040.47	930.978	739.096	962.953	273.685	10.4498	5.2032
b3540	dppF	1300.25	1334.9	1367.53	489.344	884.161	1012.78	723.637	834.442	345.528	0	0
b0812	dps	9073.59	8391.14	6528.21	14631.2	30231.9	71985.3	54663.8	36188.2	9317.74	245.062	50.8424
b3860	dsbA	5221.54	5799.75	4371.26	4180.41	2866.92	1594.8	1287.2	1008.08	644.645	32.8185	8.17052
b1185	dsbB	1336.57	1660.67	1449.27	3045.81	2057.21	819.747	423.706	369.518	146.939	0	48.2523
b2893	dsbC	1211.52	1310.09	1176.51	1383.95	1155.15	1002.51	660.483	505.702	109.687	0	14.4077
b4136	dsbD	620.186	677.786	599.735	874.444	727.789	446.673	393.098	355.836	66.7511	9.07971	3.01399
b2195	dsbE	218.02	143.652	120.664	36.002	155.907	33.192	47.4315	78.1347	0	9.22099	0
b0604	dsbG	990.273	1072.58	527.692	443.534	517.366	644.351	602.049	379.205	246.749	6.88484	0
b2366	dsdA	220.989	203.349	166.29	90.6015	138.049	222.746	154.179	94.2191	69.3052	11.6026	0
b2364	dsdC	151.526	224.639	154.034	171.578	175.434	88.9793	162.472	98.9115	15.1439	10.9863	0
b2365	dsdX	22.707	0	14.3626	29.9972	21.6504	69.1396	34.5803	36.6202	5.29528	0	0
b1952	dsrB	1076.57	851.214	766.071	1706.65	1847.66	1475.1	808.038	752.359	188.292	0	0
b3887	dtd	1157.87	869.719	1032.65	1353.7	1015.67	867.282	528.991	423.26	178.21	11.7531	0
b1634	dtpA	289.714	432.833	319.621	500.661	295.505	449.274	474.915	488.96	292.242	37.6145	34.0529
b3496	dtpB	186	224.682	228.761	354.923	637.128	1157.85	737.367	503.647	77.1114	0	6.96357
b4130	dtpC	90.2931	48.0524	79.0783	89.4615	46.357	25.3781	40.7985	29.8703	24.2958	0	0
b0709	dtpD	471.482	567.285	473.264	67.7013	39.0907	43.6919	35.6777	44.0794	33.4629	0	3.45358
b4049	dusA	1171.04	1186.32	1083.29	1169.93	567.581	445.707	318.459	204.595	47.7903	9.90567	19.729
b3260	dusB	6952.75	8892.76	7482.15	955.901	439.949	517.278	417.507	417.171	454.867	143.704	100.705
b2140	dusC	406.073	570.322	476.523	254.105	122.267	58.5678	76.7193	63.1905	14.952	5.42354	5.401
b3640	dut	2157.4	2132.24	2637.75	3195.28	2141.84	873.605	595.161	693.467	248.96	11.2881	11.2412
b0173	dxr	1083.05	1371.48	1300.53	394.021	443.72	517.847	463.884	445.763	213.104	42.9439	29.9358
b0420	dxs	1489.16	1767.23	1753.21	414.632	544.11	486.524	542.717	411.954	167.299	2.75837	5.49382
b1533	eamA	1125.67	1056.92	1014.61	1505.66	1298.68	832.882	749.38	459.9	189.004	0	11.3787
b2578	eamB	68.9593	102.233	81.7839	85.4052	131.501	15.7478	90.0147	55.6061	12.061	17.4995	0
b3076	ebgA	42.5476	12.9389	15.5262	16.2137	15.603	20.9275	12.8166	8.79711	2.28971	1.66109	0
b3077	ebgC	0	22.2756	21.384	0	0	0	14.7101	0	0	0	0
b3075	ebgR	308.843	305.242	263.722	458.999	382.814	366.749	241.886	127.287	36.0111	15.6747	0
b4410	ecnA	161.916	240.042	614.491	80.2125	77.1911	73.9517	158.516	87.0421	0	0	0
b4411	ecnB	6099.59	6713.51	5918.69	10644.6	15530.7	46093.2	30309.8	27461.5	13868.6	4221.45	210.195
b2209	eco	248.847	409.908	373.826	1972.44	2649.49	2273.1	1028.62	813.79	261.14	10.5248	0
b0293	ecpA	258.597	187.427	212.638	204.972	213.689	204.721	135.022	111.212	84.4268	8.74973	0
b0292	ecpB	45.4481	0	28.7468	15.0098	28.8889	13.8383	19.7749	32.5756	0	0	0
b0291	ecpC	32.0626	23.7666	53.2356	39.7092	34.3921	54.9146	31.3893	19.3906	14.0194	2.0341	12.1539
b0290	ecpD	49.2746	60.875	58.4384	54.9234	93.9636	50.6364	44.2198	29.7999	4.30906	3.12604	0
b0289	ecpE	42.7596	84.522	40.5694	141.219	81.5399	143.216	55.8155	76.6216	9.97154	0	0
b0294	ecpR	17.1522	0	0	0	32.7081	31.3355	0	0	0	0	0
b1850	eda	3820.57	3510.76	3774.66	4035.65	3100.89	1773.8	1391.03	1544.62	519.111	112.177	15.9586
b1851	edd	933.187	861.555	768.75	736.352	575.417	301.156	506.942	402.528	89.9145	25.5245	14.1213
b1019	efeB	820.092	912.828	853.628	118.331	22.7747	72.7298	51.9656	72.7634	33.4215	4.04098	12.0726
b1018	efeO	1975.47	2174.3	1848.72	569.388	59.931	73.8204	140.653	144.813	81.6657	18.2293	9.07674
b4147	efp	13087.8	15002.7	13418.2	8786.53	5216.53	2988.77	2613.93	1960.75	400.271	36.2975	27.11
b2267	elaA	834.168	867.832	728.958	1174.48	1590.71	1082.81	845.304	413.025	199.647	11.1412	0
b2266	elaB	10916.1	11182.3	11175.4	11736	16798.5	45795.5	42032.7	36065.4	22492.8	4967.7	234.775
b2269	elaD	0	24.7773	23.7855	0	7.9677	0	10.9081	4.49226	5.84623	8.4824	0
b3209	elbB	1456.75	1271.28	1102.77	1627.59	1226.43	1401.46	950.772	574.838	173.471	0	0
b0938	elfA	0	55.6685	0	18.6022	0	102.901	24.5077	30.279	0	0	0
b0940	elfC	11.6767	3.84683	29.5428	42.4201	66.8	35.5537	43.1854	23.0159	5.44599	1.97542	0
b0941	elfG	66.2041	56.0847	62.8131	74.965	216.424	77.7529	104.937	61.0108	19.8499	0	0
b0920	elyC	324.768	346.659	332.784	373.261	247.725	154.264	144.136	69.8348	18.1766	6.59319	0
b2685	emrA	1079.33	1186.22	1007.66	307.983	222.287	307.606	202.879	241.371	126.856	8.76466	0
b2686	emrB	559.285	520.248	555.609	202.096	87.8312	108.187	120.244	137.949	110.478	10.0184	0
b3673	emrD	0	8.44744	8.10931	25.4052	24.4482	39.037	33.4704	9.18941	5.97955	0	4.31989
b0543	emrE	701.068	361.51	231.36	90.6015	232.503	361.962	238.729	180.245	85.2987	0	30.8117
b2368	emrK	8.70144	34.3999	8.25574	17.2426	16.5931	39.7419	17.0374	0	0	0	0
b2367	emrY	19.7395	45.5217	18.7284	13.0384	6.27366	30.0519	21.4721	7.07429	18.413	3.33946	0
b1193	emtA	1871.58	2029.82	1524.29	2477.92	1484.44	726.203	702.642	347.242	46.3489	0	0
b2945	endA	85.8821	14.1468	27.161	14.1818	40.9429	13.0749	37.3682	23.084	10.0138	0	0
b2779	eno	26710.6	27531.8	23293.4	10667.7	8831.18	14848.7	11576.3	9132.55	4772.59	447.133	63.0477
b0596	entA	230.611	294.958	296.022	53.7618	25.8683	24.7827	53.122	21.8772	0	0	0
b0595	entB	413.293	291.767	481.752	81.8973	33.7767	21.5728	7.70692	31.7394	8.26113	0	0
b0593	entC	465.079	757.581	694.571	68.266	16.4236	7.8672	5.62113	13.8897	0	0	0
b0583	entD	16.3222	161.319	61.9447	97.0313	93.3763	29.8192	85.2236	17.5488	0	0	0
b0594	entE	446.276	416.223	435.344	87.1875	17.9793	0	12.3071	10.1369	0	3.19012	0
b0586	entF	224.246	237.094	247.396	129.175	47.2375	23.8185	11.9129	26.633	3.64844	1.32339	2.63579
b0597	entH	367.546	290.608	371.968	97.1096	46.7258	22.3825	47.977	26.3445	0	0	0
b0591	entS	202.395	424.075	522.318	16.0425	7.71911	0	5.28386	4.3521	0	0	0
b3613	envC	1189.62	1302.85	1448.98	629.149	490.491	345.088	209.844	142.593	16.87	4.0795	8.12509
b0566	envY	39.894	26.2859	37.8506	39.5265	63.3961	36.4414	112.829	71.4866	37.2131	0	6.72108
b3404	envZ	628.743	606.616	624.945	229.899	235.513	273.49	293.114	237.402	68.0749	11.3967	7.56619
b2927	epd	3197.81	3013.29	2449.82	1564.5	1401.41	816.444	525.016	437.773	27.7911	10.0807	5.01938
b4155	epmA	455.752	511.861	442.236	123.151	237.025	123	162.248	61.2502	101.45	21.028	15.7055
b4146	epmB	1338.8	1342.65	1288.91	555.948	600.709	539.531	417.621	322.809	68.8696	14.9886	4.97543
b2326	epmC	1071.07	857.816	1138.86	128.077	246.504	202.422	192.842	218.399	25.8386	0	0
b4114	eptA	1121	1065.31	823.981	524.823	1973.23	686.405	542.698	387.398	90.4903	3.12604	6.2261
b3546	eptB	185.519	325.309	232.796	53.3643	176.887	98.3981	109.364	80.4277	62.8012	12.1492	9.07406
b3955	eptC	3252.58	3630.19	3008.41	1122.42	1096.84	565.412	430.667	492.845	236.946	11.8548	11.8055
b2566	era	2348.23	2619.25	2365.88	1107.91	1119.48	1266.58	1080.13	595.108	234.689	39.7267	62.1682
b0156	erpA	6619.04	5844.06	6531.2	7170.16	6030.55	4326.39	4281.62	2214.01	535.1	59.722	59.4738
b0554	essD	0	232.599	357.262	0	44.8785	42.9952	61.4403	25.3029	65.8585	0	0
b1556	essQ	47.0687	0	0	0	0	0	30.7201	0	0	0	0
b0981	etk	204.252	128.463	149.747	124.182	181.47	190.816	178.755	134.756	61.7046	9.42402	7.03864
b0982	etp	90.7603	89.7019	0	0	43.2685	62.1791	88.8542	158.569	63.4959	0	0
b4391	ettA	4128.04	4499.9	4187.3	5780.16	4225.37	2966.72	2313.87	2108.17	998.051	83.188	18.4094
b2451	eutA	28.8518	7.12884	6.8435	14.293	34.3866	65.8871	14.1229	31.02	10.0924	3.66079	0
b2441	eutB	423.826	448.279	359.789	449.391	567.164	414.314	402.793	331.764	62.4228	3.77376	0
b2440	eutC	308.043	270.623	313.914	327.813	369.856	458.55	275.512	171.729	47.8903	0	0
b2458	eutD	9.9604	9.84426	28.3507	0	9.49693	18.1968	0	10.7089	0	0	0
b2455	eutE	21.6389	7.12884	6.8435	0	13.7546	13.1774	4.70765	7.755	10.0924	3.66079	0
b2453	eutG	17.051	8.42609	16.1776	59.1289	40.644	15.5753	11.1286	9.16618	0	4.32695	0
b2452	eutH	0	16.3161	15.663	57.2479	78.7021	113.099	70.0349	48.8103	11.5494	0	0
b2454	eutJ	12.105	11.9638	11.485	23.987	11.5417	22.1147	23.7015	6.50733	0	0	0
b2438	eutK	323.833	200.035	153.623	180.478	405.253	388.246	211.355	282.887	141.596	10.2722	0
b2439	eutL	322.481	258.012	174.836	182.578	263.551	561.09	270.608	198.123	32.2297	0	0
b2457	eutM	69.0769	34.1357	98.3081	0	65.8627	94.648	45.0842	55.701	72.4893	0	0
b2460	eutQ	0	28.5357	27.3935	0	0	39.5604	18.844	15.5211	0	0	0
b2437	eutR	125.054	85.5664	109.522	123.902	210.955	175.741	169.516	160.308	26.9194	0	0
b2462	eutS	0	29.856	0	0	0	0	19.7159	0	21.1337	0	0
b2459	eutT	12.6025	0	0	0	24.0321	0	16.4504	6.77476	8.81667	0	0
b2369	evgA	1747.06	1954.74	1516.84	489.897	832.884	918.374	613.152	256.944	11.5306	16.7299	0
b2370	evgS	270.386	448.173	283.259	11.1623	21.4837	28.3005	22.059	16.655	5.91132	0	1.42353
b3006	exbB	3653.6	5055.39	4931.52	710.329	210.33	188.909	602.893	318.7	38.582	0	6.96832
b3005	exbD	2262.07	4377.24	3049.86	566.206	136.22	174.004	404.06	204.805	0	12.0849	12.0347
b1844	exoX	1146.5	438.144	580.147	1135.94	874.521	879.712	798.167	608.111	10.6945	15.5169	7.7262
b3094	exuR	899.825	1160	890.854	2519.56	2312.75	1500.95	936.252	483.723	27.3703	0	13.1823
b3093	exuT	163.725	100.172	103.559	123.594	163.54	242.138	162.831	167.647	38.1807	3.95693	0
b4690	eyeA	957.276	405.477	1297.49	541.977	391.171	1499.02	1071.05	441.092	861.056	0	0
b0954	fabA	10022.1	11990.5	10528.2	4142.25	5364.63	3319.26	2588.38	2499.52	1257.41	237.966	177.732
b2323	fabB	14383.3	13690.9	12725.8	6706.29	21021.9	15267.7	12007.8	7981.83	1410.15	84.1982	37.7317
b1092	fabD	6830.03	6868.81	6914.27	5687.84	4206.46	2935.38	2481.25	2014.43	640.153	71.8721	49.5508
b1095	fabF	8244.23	8921.8	7620.79	6859.43	3662.07	2115.46	1554.08	1389.62	1249.37	289.707	144.251
b1093	fabG	17992.2	19840	18208.7	16556.1	10976.6	9218.77	7279.71	6040.47	2218.46	202.925	62.7149
b1091	fabH	5043.96	6129.1	5853.54	3913.83	2764.06	2240.67	1829.67	1484.19	453.166	80.8409	64.4039
b1288	fabI	16630.8	18226.6	16315.1	15854.2	11571.3	9326.07	7828.57	7421.5	2866.06	149.911	38.9448
b3963	fabR	1579.75	1808.67	1662.07	2557.01	1819.42	957.257	888.13	554.944	87.5399	0	7.90532
b0180	fabZ	7495.3	8221.23	6161.79	5420.96	5237.97	3027.14	3004.83	2929.3	2022.8	225.762	67.4472
b3845	fadA	200.133	283.799	222.905	146.562	190.821	198.709	124.941	145.008	48.7002	13.2487	0
b3846	fadB	323.611	328.975	298.263	73.2869	158.684	160.471	162.933	99.4085	58.2166	0	0
b1805	fadD	396.383	569.834	507.138	428.435	469.56	285.273	235.187	235.685	92.4364	15.2406	9.10637
b0221	fadE	356.097	294.651	251.428	504.61	848.818	1032.57	567.518	558.704	254.919	8.40604	10.4639
b3081	fadH	80.236	84.2567	71.3684	14.9057	19.1256	59.5498	39.2755	21.5664	7.01664	0	0
b2342	fadI	224.025	198.508	212.551	137.77	228.332	317.541	257.135	83.0554	43.2354	0	3.90439
b2341	fadJ	202.962	242.58	214.957	201.093	261.024	418.22	311.142	233.438	39.6257	2.39557	4.77122
b1701	fadK	24.5924	12.1528	29.1659	30.4574	29.3101	44.9281	48.1519	39.6607	4.30121	3.12035	3.10738
b2344	fadL	1669.01	1836.15	1784.15	1129.86	669.661	510.487	443.608	357.262	206.054	11.4987	7.63395
b0443	fadM	101.706	150.78	48.2484	453.463	266.678	394.842	564.232	355.385	106.731	0	0
b1187	fadR	1506	2044.87	1789.42	836.709	818.612	797.115	440.934	340.481	39.3869	7.14338	21.3411
b2912	fau	443.202	492.788	350.417	274.45	369.756	303.634	180.789	158.836	38.758	0	0
b2925	fbaA	23025.1	25379.8	20742.3	16847.2	10328.5	11317.2	10008.2	9609.72	4914.52	276.083	37.9221
b2097	fbaB	3501.52	3764.92	3194.39	4670.17	5136.29	21958.8	20115.9	17452.9	11629.2	3300.38	189.615
b4232	fbp	3630.14	3357.31	2809.23	6530.33	4921.12	2760.22	1846.44	1171.97	234.101	20.5855	30.75
b3895	fdhD	449.498	516.298	276.632	445.358	428.582	399.499	333.017	143.677	8.49915	0	12.2803
b3891	fdhE	860.562	1012.02	961.176	906.6	789.36	487.572	355.481	304.507	30.4835	0	0
b4079	fdhF	164.971	149.072	111.8	154.111	94.3766	116.249	70.7551	38.0074	26.3802	2.39222	7.14683
b1474	fdnG	6.64245	13.13	15.7555	26.3251	34.8335	21.2365	17.3412	12.4978	2.32353	1.68562	0
b1475	fdnH	0	22.6284	10.8613	11.3423	21.8301	10.457	22.4146	6.15399	32.0352	0	0
b1476	fdnI	61.9894	76.5832	44.1107	76.7731	14.7762	14.1561	20.2292	16.662	10.8419	0	7.83269
b3894	fdoG	958.89	1974.12	1835.29	1545.08	1720.98	827.41	500.235	319.273	60.3523	11.7878	10.0618
b3893	fdoH	145.85	243.946	351.272	444.637	812.988	112.731	117.159	102.53	23.547	0	0
b3892	fdoI	207.176	63.0033	287.287	584.225	486.243	247.476	156.02	102.806	0	0	0
b2525	fdx	2477.08	2806.47	2694.13	1227.13	547.25	993.381	1242.1	1477.77	655.145	15.3316	61.0716
b1385	feaB	162.024	100.084	185.751	280.931	263.912	265.17	189.465	127.021	51.9531	6.85269	0
b1384	feaR	123.003	232.085	137.921	66.4745	21.3235	51.0716	87.5779	36.0672	0	0	0
b4291	fecA	78.3803	77.4664	148.731	47.4579	12.4555	39.7761	45.4722	23.4085	3.04638	0	4.40167
b4290	fecB	112.193	99.7959	159.669	144.507	106.972	51.2415	43.9346	42.2183	0	0	5.67045
b4289	fecC	50.7003	90.1963	125.069	0	19.3364	18.525	33.0903	0	7.09398	0	0
b4288	fecD	0	41.8484	30.13	20.9761	30.2789	19.3388	20.7265	51.2146	0	0	0
b4287	fecE	92.3578	195.602	137.7	52.2898	88.0602	72.3126	43.0563	92.2056	0	0	0
b4293	fecI	466.17	652.706	460.721	19.2449	37.0399	106.456	63.3861	73.092	27.1777	19.7163	0
b4292	fecR	201.758	272.871	362.698	31.5632	60.7485	67.899	83.1668	22.8337	0	0	0
b3408	feoA	1426.58	1321.82	1184.32	1369.27	595.085	325.778	814.693	647.064	93.5655	0	22.5319
b3409	feoB	741.215	667.934	562.6	647.99	444.821	306.672	432.544	314.079	73.2077	8.85151	2.20368
b3410	feoC	514.565	211.902	406.84	297.398	163.54	156.677	167.919	230.514	0	21.7631	0
b0584	fepA	442.74	455.438	582.944	255.14	51.6904	20.6338	41.2802	21.8577	15.8031	2.2929	2.28337
b0592	fepB	328.152	397.56	532.297	188.785	90.8368	87.0247	55.2705	68.2862	14.8113	0	0
b0588	fepC	248.338	355.891	212.056	123.025	23.6782	22.6846	32.4163	13.35	0	0	0
b0590	fepD	161.271	278.934	401.653	9.98662	19.2209	0	26.3141	10.8369	7.05158	0	0
b0589	fepG	112.215	181.484	125.825	40.4297	9.7267	0	6.6581	0	0	0	0
b0585	fes	151.544	291.233	167.745	8.34157	0	0	16.4846	0	0	0	0
b0490	fetA	298.959	531.852	382.922	340.637	441.825	423.283	195.121	160.713	20.9152	0	0
b0491	fetB	168.879	256.785	209.53	128.711	272.497	201.73	152.615	104.752	36.3532	0	0
b2610	ffh	3212.15	3593.58	3647.27	3042.6	1949.63	1548.58	1188.97	863.386	150.855	18.8688	22.5485
b0455	ffs	1522.44	1770.22	4758.23	2218.27	1024.66	2208.73	701.398	1781.28	2756.73	1999.89	1403.16
b2731	fhlA	189.928	187.714	138.615	62.7264	111.44	244.667	228.849	164.932	68.1404	0	0
b0150	fhuA	2201.72	2688.84	2153.15	482.777	98.9408	136.001	132.509	109.142	31.5639	4.57966	6.84094
b0153	fhuB	301.244	338.102	421.455	15.1764	38.946	23.3198	39.9889	16.4686	3.57204	0	2.5806
b0151	fhuC	609.472	652.562	469.831	213.867	60.5325	92.7875	99.4454	95.5606	8.88305	0	0
b0152	fhuD	318.375	483.231	399.16	56.329	32.5243	20.7729	51.9481	12.225	7.95482	0	0
b1102	fhuE	60.0991	100.52	65.7932	36.6435	52.8947	8.44583	18.1037	9.94085	0	0	2.33657
b4367	fhuF	3737.12	5407.05	5385.57	178.137	36.7343	117.309	410.706	262.341	26.9535	6.51788	0
b3361	fic	588.359	299.056	366.832	732.839	1779.11	2794.69	2007.78	1174.78	176.407	17.0634	0
b3915	fieF	1469.72	1363.88	1192.19	2112.03	2182.23	1762.71	1318.04	1049.43	164.829	17.0823	5.67045
b4314	fimA	14884.2	16663.5	13140.6	18680.9	19702.7	14861.2	6291.46	4923.91	2402.99	487.366	28.0004
b4312	fimB	1227.15	980.24	941.003	1732.16	1891.31	982.746	340.116	171.698	11.7604	17.0634	0
b4316	fimC	307.083	689.777	397.3	345.744	292.794	140.253	191.312	60.029	0	0	14.1096
b4317	fimD	176.597	295.955	160.267	102.7	91.5107	154.3	55.1238	33.0205	8.05742	0	0
b4313	fimE	169.795	167.815	144.988	117.762	210.462	356.73	199.475	136.916	35.6365	68.9408	0
b4318	fimF	133.657	150.97	126.811	37.8361	72.8218	156.973	62.3097	102.644	13.3581	0	0
b4319	fimG	140.832	99.4211	95.4416	19.9335	19.1827	165.399	13.1309	108.154	42.2254	0	0
b4320	fimH	213.166	155.238	202.247	100.043	192.55	276.704	102.514	144.748	39.245	11.3882	5.67045
b4315	fimI	919.979	1187.59	890.67	781.291	769.763	548.806	465.647	171.581	0	0	0
b3261	fis	8034.28	10812.7	7557.88	779.091	586.756	249.837	401.645	588.122	789.301	277.627	155.516
b0805	fiu	572.064	749.475	711.061	175.751	16.913	28.3557	5.78863	4.76786	6.2049	0	2.24134
b0041	fixA	13.1426	12.9893	0	26.043	25.062	0	0	28.2604	0	0	0
b0042	fixB	10.7543	10.6289	0	10.6552	0	9.82355	7.01895	5.78122	0	0	0
b0043	fixC	0	7.77742	0	7.79671	15.006	7.18815	0	0	0	3.99385	0
b4207	fklB	5239.43	5275.13	4754.25	3088.83	1898.65	805.119	756.36	596.659	205.542	24.8521	0
b3347	fkpA	6169.07	7452.06	5498.35	6075.21	4004.52	1650.71	1301.44	837.459	209.255	56.9271	31.4947
b0028	fkpB	2051	2093.91	2737.15	1697.15	2385.36	1647.03	1515.14	1635.67	725.324	11.439	22.7828
b0624	flc	449.18	678.971	476.311	1125.7	755.787	1110.24	758.779	582.364	73.9404	0	26.7089
b0684	fldA	6911.99	7435.28	5271.73	3632.27	4023.4	3453.4	2928.56	1786.01	667.905	67.8352	48.2523
b2895	fldB	1126.58	1497.39	847.727	1481.85	1463.07	550.024	532.443	480.319	40.7665	39.4326	0
b1072	flgA	92.1375	106.24	58.2788	152.148	131.775	98.1908	80.18	66.041	10.7432	15.5875	0
b1073	flgB	0	0	46.1607	48.2047	92.7777	22.2211	0	0	0	0	12.2951
b1075	flgD	58.2433	100.737	41.445	72.1336	27.7666	13.3007	0	15.6551	10.1867	0	0
b1076	flgE	100.528	57.9573	103.327	8.30014	55.9124	45.9137	54.6757	18.0137	23.443	0	0
b1077	flgF	93.8257	52.9895	38.1514	26.5604	38.3399	12.2437	26.2444	0	9.37721	0	6.7745
b1078	flgG	90.5862	76.7399	49.1121	12.8217	49.3549	35.4628	42.2304	20.8701	45.2672	0	0
b1079	flgH	43.4947	14.3292	13.7556	14.3647	27.6472	26.487	37.85	23.3817	10.143	0	0
b1080	flgI	36.8998	72.939	35.0098	0	17.5914	25.2797	18.0624	34.7137	12.9075	0	0
b1081	flgJ	21.5085	74.4021	10.2034	10.6552	0	9.82355	7.01895	17.3437	0	5.45812	0
b1082	flgK	43.1153	60.875	46.7507	67.1286	99.8363	151.909	72.3597	46.3553	38.7816	6.25209	0
b1083	flgL	74.332	115.445	80.5996	284.069	384.74	290.996	228.709	239.754	52.0027	5.38939	0
b1071	flgM	207.231	204.814	163.847	171.102	131.725	252.395	135.252	167.103	24.1631	0	17.4565
b1070	flgN	72.9791	192.342	138.482	168.716	231.944	111.105	95.262	117.695	0	0	0
b1879	flhA	34.0897	33.6922	46.2051	53.0762	55.7202	44.4849	63.5691	31.4156	13.6281	0	0
b1880	flhB	8.81513	17.4247	16.7272	52.4037	25.2149	32.2089	17.26	9.47758	0	0	0
b1891	flhC	227.607	501.819	282.395	17.347	66.7743	0	34.2811	28.236	0	0	0
b1892	flhD	693.927	600.106	301.759	114.589	137.841	79.2339	94.3547	93.2594	0	0	0
b1878	flhE	0	25.5147	0	102.312	73.8435	0	0	27.7558	0	0	0
b1922	fliA	56.2991	41.732	93.477	27.8903	53.6795	25.7134	9.18613	22.6987	0	0	0
b1923	fliC	297.64	227.313	282.395	428.944	406.337	481.971	388.519	229.096	99.3821	20.5993	23.9326
b1924	fliD	28.7902	49.7954	47.8023	28.5251	54.9012	19.724	46.976	27.0846	10.0708	3.65298	0
b1937	fliE	64.4571	127.411	30.5778	95.7952	30.7289	58.8787	84.138	0	0	0	0
b1938	fliF	18.3108	48.2594	23.1639	0	0	0	3.98361	6.56228	4.27008	0	0
b1939	fliG	20.3412	10.052	48.2484	20.1539	29.0921	18.5808	19.9141	16.4024	0	0	0
b1940	fliH	44.2556	58.3193	27.9925	0	14.0654	13.4752	0	7.93022	20.6408	0	0
b1941	fliI	14.7411	36.423	27.9721	14.6053	0	0	4.81051	3.96222	15.4693	0	0
b1943	fliK	8.97939	26.624	17.0389	17.7934	25.6847	57.4159	0	0	12.564	0	0
b1944	fliL	65.4296	43.1111	82.7709	43.218	0	39.8446	28.4691	23.4488	0	0	0
b1945	fliM	60.4767	79.6954	38.2527	9.98662	9.61044	9.20713	13.157	10.8369	0	0	0
b1948	fliP	13.731	13.5709	0	0	0	0	8.96178	0	0	0	0
b1950	fliR	0	38.2233	0	0	12.2916	0	0	6.9301	27.0565	0	0
b1925	fliS	49.3647	48.7891	0	0	47.0677	22.5462	48.328	0	17.2678	0	0
b1926	fliT	27.7254	0	78.9158	0	52.8706	50.6518	0	14.9045	19.3967	0	0
b1920	fliY	14079.1	14215	11425.7	7143.93	9467.97	11370.1	7422.18	4522.11	1168.17	109.142	31.9672
b1921	fliZ	18.3662	72.6081	34.8509	127.379	157.604	50.3301	155.831	78.9856	25.698	27.9642	0
b2321	flk	620.408	512.653	598.28	382.924	223.04	130.066	212.417	125.752	56.9229	10.3238	5.14045
b2000	flu	528.863	731.133	486.382	321.467	139.211	97.804	120.704	90.6979	90.7956	29.6408	1.63987
b1566	flxA	30.4812	90.3774	57.8399	151.003	581.258	751.768	417.775	360.491	85.2987	0	15.4059
b3288	fmt	2190.66	2872.74	2484	2657.52	1997.02	1571.57	1318.18	815.732	119.616	16.2706	5.401
b1334	fnr	8531.83	10214.6	9141.78	4226.62	5132.38	4966.17	4663.78	2459.63	357.755	6.82991	0
b0904	focA	968.286	1132.06	1243.59	1544.35	1598.76	2470.09	2196.47	1294.97	289.14	29.9655	11.9364
b2492	focB	23.8674	35.3836	90.5795	130.062	34.1352	65.4054	31.1549	57.7372	8.34881	0	0
b0048	folA	1056.34	1545.16	1723.85	481.443	483.451	521.058	441.241	306.646	59.1214	21.4451	10.678
b3058	folB	742.483	597.932	521.817	381.446	314.638	150.717	161.531	147.83	76.9542	0	0
b2315	folC	941.745	962.315	1029.81	221.407	136.972	153.094	203.145	188.774	117.252	16.2022	8.06742
b0529	folD	3085.01	4365.67	3614.39	1123.07	746.507	651.133	427.102	433.452	81.7528	35.5849	0
b2153	folE	18648.9	20587.5	17348.7	23850.6	18041.1	7611.04	5428.22	4511.73	1579.17	161.464	22.9704
b0142	folK	316.903	480.252	501.118	0	40.2876	96.4923	41.3664	56.7863	14.7804	21.4451	0
b1606	folM	546.636	415.586	345.758	402.729	534.564	563.344	457.398	293.857	68.6406	7.1137	0
b3177	folP	560.884	648.699	532.154	472.951	375.487	327.027	233.661	224.534	50.0929	6.05671	0
b2303	folX	4584.65	3978.6	3262.36	4043.86	4238.05	3089.83	2408.39	1743.25	782.297	14.1881	14.1291
b3924	fpr	1315.84	1193.24	1390.02	2163.91	1991.86	1090.44	557.781	583.392	104.394	0	20.5687
b2374	frc	64.7665	80.0141	61.4491	56.1488	30.8764	29.5807	15.8516	8.70421	0	4.10887	0
b4154	frdA	475.764	514.471	435.463	1131.32	1013.99	1068.58	613.723	526.561	223.201	8.52228	5.6579
b4153	frdB	275.743	245.275	196.214	860.591	657.281	692.667	377.933	296.465	173.619	13.9948	0
b4152	frdC	230.577	253.209	315.996	533.058	854.964	655.268	334.422	330.54	143.388	0	0
b4151	frdD	366.454	445.761	267.449	809.946	1370.73	901.222	496.742	393.993	197.209	14.3067	0
b3844	fre	2555.21	2910.64	2766.74	3304.05	3220.88	2558.24	1752.49	1451.22	403.982	29.3072	0
b3371	frlB	19.8039	29.3594	28.1842	78.4859	75.5294	90.4497	32.3133	5.32302	0	0	5.00464
b4474	frlC	36.5775	24.1006	23.136	24.1604	116.252	33.4119	39.7881	19.6631	34.1195	0	0
b3374	frlD	25.7829	63.7055	12.2311	51.0908	98.3326	58.8787	50.4828	34.6505	9.01884	0	0
b3375	frlR	761.405	383.105	420.309	1042.43	831.573	518.471	216.848	178.609	0	0	6.99692
b0356	frmA	1204.52	1037.15	770.538	1527.94	1226.77	1467.03	613.433	706.383	625.626	342.715	50.7324
b0355	frmB	498.092	528.305	461.053	361.101	463.332	443.888	229.94	391.846	229.477	92.4866	18.4205
b0357	frmR	1214.37	945.622	1047.43	1349.03	1157.87	1142.89	408.299	712.163	540.639	280.15	74.3963
b0172	frr	15624.8	17417.8	13049	7308.41	6253.59	5609.44	4197.68	3213.29	1169.37	175.199	64.2787
b0239	frsA	650.789	747.721	671.482	1329.89	1310.82	913.993	727.381	489.787	108.132	12.3861	12.3346
b2167	fruA	520.651	485.006	369.067	616.655	861.609	1421.31	945.221	836.448	393.554	27.3358	3.02469
b2169	fruB	205.978	194.725	186.93	62.1115	42.6942	57.2635	46.7599	19.2571	0	4.54521	0
b2168	fruK	280.505	287.897	235.429	256.543	246.88	315.359	302.78	243.588	113.216	5.47558	10.9056
b3900	frvA	0	22.4255	0	22.4811	21.6343	0	0	0	0	0	0
b3947	frwA	12.1389	7.99821	3.83903	12.0271	15.432	11.0883	5.28175	30.251	0	0	0
b3899	frvB	13.9487	0	0	20.7303	13.2996	0	4.55192	2.17518	0	0	0
b3950	frwB	0	62.511	30.0045	0	60.3055	0	20.6401	0	0	0	0
b3949	frwC	18.7577	0	0	27.8774	0	8.56715	18.3638	3.1122	0	0	2.92606
b3953	frwD	29.6767	0	28.1567	29.4034	28.2958	27.1084	19.369	10.1685	6.61663	0	4.78014
b3897	frvR	17.368	17.1655	16.4784	11.472	38.6397	5.28831	22.671	14.9969	0	0	0
b3898	frvX	66.2041	18.6949	71.7864	37.4825	63.1235	34.5569	24.691	51.0012	0	0	0
b2383	fryA	24.3361	20.0436	19.2413	28.1307	42.5402	44.4599	47.6501	23.9845	5.67518	0	0
b2386	fryC	8.11529	16.0413	7.69962	0	7.73768	7.41296	0	4.36257	0	8.23752	0
b0825	fsaA	321.02	135.976	217.555	424.084	364.384	251.346	279.358	164.354	32.0836	0	0
b3946	fsaB	15.2867	30.2168	14.5037	30.2917	43.7261	27.9274	29.9313	24.6532	21.3891	7.75845	0
b0479	fsr	141.013	204.954	165.27	320.521	316.357	439.467	270.69	227.415	98.6528	12.6297	0
b1905	ftnA	3115.34	2656.4	1777.33	7585.49	17531.1	5877.45	1767.49	1017.97	199.431	0	0
b1902	ftnB	2273.43	1968.54	1469.8	4863.78	3069.23	1286.44	577.759	205.492	14.0751	0	10.1685
b0094	ftsA	2413.67	2345.9	2267.21	3718.25	2767.75	2453.82	1355.51	1465.65	1004.19	16.2792	24.3173
b2748	ftsB	2342.84	3280.32	2099.35	2289.02	1923.57	1634.78	1422.91	787.157	91.0584	66.0591	0
b3463	ftsE	1514.94	1467.33	1782.3	2296.5	1863.33	1217.77	731.673	496.778	105.985	15.3775	15.3136
b3178	ftsH	8141.86	9489.78	8280.86	12525.4	10127.8	6782.41	4726.52	3642.69	1350.8	108.883	74.0501
b0084	ftsI	1140.34	1172.35	1158.04	1226.35	1387.78	1172.51	923.779	588.372	220.492	37.8081	14.4812
b0890	ftsK	1958.5	2051	1932.8	1304.53	1122.36	1065.99	953.718	732.352	141.986	6.43782	2.56442
b0083	ftsL	499.057	685.053	473.495	1373.5	793.059	658.474	470.481	387.516	58.1901	0	0
b3933	ftsN	1952.2	1835.57	1882.24	1714.66	1217.43	520.515	509.653	351.708	88.5897	5.35567	5.33342
b3017	ftsP	1103.71	1367.1	1278.38	965.732	813.185	589.204	519.218	362.162	70.1962	3.63746	10.867
b0093	ftsQ	1548.45	1602.69	1631.09	1884.51	1185.77	1035.77	811.678	1002.82	622.68	43.3164	12.3247
b0089	ftsW	968.049	1318.56	1095.98	306.278	294.741	646.483	584.028	520.398	307.322	12.3861	12.3346
b3462	ftsX	1253.02	1228.95	1143.46	957.168	948.472	777.611	549.362	334.224	60.2251	0	4.83435
b3464	ftsY	2182.56	1956.14	2225.11	2820.6	2087.47	1009.22	738.785	462.757	56.9039	6.88023	13.7033
b0095	ftsZ	8167.91	8785.22	8174.97	12422.1	9682.42	8023.21	5480.12	5047.84	4477.92	165.105	44.4374
b2800	fucA	0	92.7521	14.8399	123.976	44.7398	28.5748	40.8336	8.40824	0	0	0
b2802	fucI	28.5064	39.4436	43.274	28.2439	10.872	52.0786	33.4893	21.454	35.8975	2.89357	2.88155
b2803	fucK	107.05	112.855	60.9399	183.844	129.287	136.899	121.104	72.8931	34.9496	3.62207	3.60701
b2799	fucO	158.672	104.548	167.272	148.477	210.124	48.3134	51.78	37.9103	12.3341	0	0
b2801	fucP	7.6898	15.2003	7.29592	7.61897	7.33198	0	10.0377	8.26768	0	0	0
b2805	fucR	387.625	301.011	407.174	1399.06	1465.15	442.597	234.919	171.167	9.68508	0	0
b2804	fucU	743.396	402.915	250.274	1758.21	2606.57	1949.56	1346.01	863.717	553.633	60.8542	24.2405
b1612	fumA	3664.27	3560.77	3301.58	3910.73	3101.01	1858.9	1340.23	1107.2	378.506	24.9628	18.6443
b4122	fumB	43.0367	54.6877	34.9991	18.2744	29.3101	50.5441	32.1012	26.4405	12.9036	0	0
b1611	fumC	641.953	570.307	472.201	335.886	378.253	197.661	202.429	166.732	60.5542	7.32158	0
b0683	fur	7011.23	8073.17	5575.72	8452.89	5841.25	3378.4	3257.99	2061.39	412.723	46.0636	34.4041
b3340	fusA	83610.2	90673.5	75666.9	61440	33465.3	14137	16362.1	16971.5	17260.8	3960.18	880.685
b4140	fxsA	595.281	462.267	342.908	674.055	932.455	427.242	305.265	228.577	178.482	0	10.7453
b2661	gabD	398.361	573.306	464.157	318.524	526.424	1774.74	912.269	834.053	249.357	10.6411	7.06457
b2663	gabP	159.025	135.738	157.738	107.428	186.086	1479.03	745.402	757.732	723.15	36.6864	3.65339
b2662	gabT	569.237	640.738	787.617	501.328	572.902	2635.97	1568.65	1445.03	890.505	44.1383	19.9795
b3517	gadA	303.593	364.35	322.334	243.502	234.33	1129.08	2566.45	2001.19	465.243	11.0059	3.65339
b1493	gadB	693.927	528.665	569.227	286.473	303.251	1822.38	3844.95	2801.67	576.497	0	0
b1492	gadC	356.005	403.98	256.455	444.174	446.3	1993.32	4371.67	3777.97	1720.37	43.4978	0
b3512	gadE	345.647	208.766	109.314	665.901	640.818	2788.97	5389.14	2229.73	416.458	0	0
b3515	gadW	1292.77	1140.31	606.683	688.638	1749.52	3504.58	2513.1	889.252	233.4	14.1101	0
b3516	gadX	1694.82	1492.98	769.046	1849.56	3512.94	6271.08	4697.12	1241.19	180.432	12.4662	12.4144
b0759	galE	1045.84	1013.96	1181.28	424.353	351.387	582.297	351.044	155.279	34.8415	0	0
b0757	galK	740.471	766.686	627.271	655.046	361.413	499.238	379.72	227.462	49.3365	4.47395	4.45535
b0756	galM	2578.6	2558.14	2446.52	5842.4	5065.66	3253.16	2032.26	1025.26	183.802	39.5084	0
b2943	galP	842.104	1076.23	964.275	1352.22	1259.75	1220.15	914.442	565.867	223.465	7.36885	0
b2837	galR	392.62	446.248	493.575	933.609	673.831	591.757	320.312	211.062	34.3346	9.96332	4.96096
b2151	galS	87.5749	240.427	166.179	19.2819	27.8333	26.6653	0	15.6927	6.80749	0	4.91802
b0758	galT	861.051	602.401	890.381	143.784	166.042	256.286	164.174	119.62	33.8422	0	0
b1236	galU	4101.41	4295.91	3468.36	4185.1	3315.48	5690.94	4611.74	3948.29	2565.25	214.947	90.1277
b1779	gapA	96712.5	91945.9	76579.8	28900.7	17949.8	20150.9	18526.7	14723.9	6909.02	603.942	30.8427
b3128	garD	64.4161	70.0315	67.2283	76.5874	67.5606	76.4936	33.6338	34.6285	9.0131	6.53863	0
b3124	garK	194.441	131.028	176.096	210.164	168.539	209.906	173.052	118.78	6.18322	4.48567	0
b3126	garL	52.5702	12.9893	0	13.0215	75.1861	72.0308	25.7331	21.1953	0	0	0
b3127	garP	15.1721	0	7.19747	7.51617	0	13.859	9.90229	0	5.30719	0	0
b3125	garR	34.3431	124.456	97.7521	215.503	349.281	501.934	186.788	221.544	120.132	23.2402	0
b2094	gatA	21605.3	22172.1	16377.7	6566.07	1622.38	143.159	29.2249	36.1071	15.6633	11.363	0
b2093	gatB	31677.7	34935.7	19067.6	22242	10362.4	227.844	93.0258	19.1554	49.8577	0	18.0097
b2091	gatD	10314.4	11175.1	8530.5	5128.97	2273.05	195.545	95.262	109.849	47.6524	9.8771	4.91802
b2096	gatY	27811.6	29009.8	25543.8	5846.87	3773.69	2186.51	1136.9	802.642	58.0311	0	0
b2095	gatZ	31931	33983.8	27259.8	7237.88	2553.67	1003.5	628.035	413.829	56.0998	4.0698	0
b0124	gcd	1498.91	1837.14	1498.47	1954.97	3451.8	5078.38	3611.93	2483.34	340.659	15.0429	12.8404
b0507	gcl	22.7283	11.2316	26.9552	33.7784	70.4298	67.4741	55.6274	21.3818	27.8262	0	8.61552
b2808	gcvA	397.287	458.096	513.053	448.298	526.111	312.5	453.767	183.908	30.8824	0	0
b2904	gcvH	4708.69	3728.16	3899.81	4459.12	4092.71	784.192	814.992	992.929	509.599	13.2033	0
b2903	gcvP	2592.46	2927.77	2636.8	1402.95	1245.99	553.415	634.505	776.35	448.493	12.514	5.34084
b2479	gcvR	2459.18	2745.24	2064.64	4259.54	3862.93	2375.63	1951.43	951.072	198.036	17.9584	0
b2905	gcvT	3293.09	3263.83	2922.55	6323.89	3554.39	726.673	495.06	601.696	459.474	23.4739	0
b1761	gdhA	7015.27	7439.88	6677.39	4277.9	3125.29	2532.97	1740.96	1292.18	168.692	3.82434	0
b0987	gfcA	99.5387	98.378	62.9602	65.748	126.543	121.232	238.207	89.1825	0	0	0
b0986	gfcB	31.4279	0	14.909	31.1384	44.9482	28.7079	10.2559	42.237	21.9869	0	0
b0985	gfcC	27.1308	13.4072	12.8705	13.4404	38.8025	37.1741	44.2683	0	0	0	0
b0984	gfcD	33.7969	28.631	27.485	43.053	23.0174	39.6926	28.3604	36.3368	13.511	4.90085	0
b0983	gfcE	88.8479	61.4683	67.4376	17.6059	33.8855	56.811	63.7868	52.5386	6.21579	0	0
b3447	ggt	731.97	953.096	766.13	857.611	1135.49	2398.55	1774.43	1467.77	853.476	256.51	11.7445
b4128	ghoS	68.3768	0	0	101.621	195.585	374.755	468.586	183.788	119.591	17.3517	0
b4559	ghoT	58.4958	0	55.4996	0	0	427.466	152.713	125.783	0	0	0
b1033	ghrA	1812.5	1780.7	1412.58	2373.03	2304.21	1655.63	873.133	678.566	52.8343	16.4267	5.45282
b3553	ghrB	3459.84	4117.77	3272.76	5280.93	4675.85	2306.24	1749.53	1608.58	748.684	105.464	15.7538
b4064	ghxP	2940.66	3729.35	3359.43	1256.11	71.5262	6.85245	9.79219	28.229	199.431	19.0367	26.5406
b4464	ghxQ	74.0291	95.1156	84.2846	80.682	63.5259	101.433	57.9795	43.7757	20.7163	0	0
b2975	glcA	228.627	178.391	176.958	315.938	435.978	489.127	298.435	181.122	105.229	15.2678	6.08174
b2976	glcB	526.732	474.52	570.513	591.156	915.555	1204.99	778.828	631.466	273.93	4.73154	9.42376
b2980	glcC	543.077	510.561	565.529	1194.26	1161.91	496.076	363.093	306.185	27.8002	0	0
b2979	glcD	60.7591	93.4121	102.484	113.71	199.543	178.836	145.403	83.471	0	0	0
b4468	glcE	96.1955	85.5664	54.761	76.2477	220.127	184.528	56.5052	56.8835	0	0	0
b4467	glcF	182.04	196.273	149.164	180.363	276.133	279.662	210.62	186.824	34.7332	8.39917	0
b2977	glcG	350.685	470.38	237.659	471.546	812.035	755.076	555.852	403.97	105.145	0	0
b3945	gldA	91.7477	163.22	104.458	236.347	183.705	318.468	125.749	123.303	83.4427	4.65647	0
b2036	glf	4358.02	4651.77	2533.1	1081.74	918.525	578.271	688.627	695.429	1046.24	186.259	23.1856
b3429	glgA	2528.18	2791.84	2532.69	1938.14	1851.67	3360.85	1756.06	1548.9	459.47	14.3366	7.13851
b3432	glgB	5485.79	4753.81	3860.77	2114.48	3690.06	2575.28	1534.88	930.745	181.367	21.1458	16.3784
b3430	glgC	3938.51	4201.51	3632.97	3398.97	4202.29	4775.45	2116.61	1743.36	415.493	7.93219	15.7984
b3428	glgP	2406.91	2652.7	2393.49	1864.36	1664.01	3369.68	1770.65	1591.8	650.982	12.5936	14.6315
b3049	glgS	1214.37	1000.18	864.128	5213.82	9311.17	18025.7	11261.2	9683.43	4318.67	513.609	25.5737
b3431	glgX	2641.5	2940.21	2413.74	736.874	1428.02	1518.01	779.993	678.293	139.945	7.80957	2.59237
b2388	glk	1478.64	2072.91	1482.5	1122.14	1119.87	1063.29	725.505	507.37	124.722	15.9671	26.5013
b3176	glmM	2694.57	3014.74	2750.45	4364.59	3536.24	1825.28	1244.89	895.16	174.744	15.366	11.4766
b3729	glmS	6119.45	6545.72	5711.51	4018.3	4199.3	2835.35	1993.37	1415.8	449.019	33.6977	13.9824
b3730	glmU	4653.62	5234.5	4303.12	5518.27	3873.64	2206.4	1359.53	956.986	175.703	11.2469	11.2002
b3870	glnA	27436.1	36777.3	29826.4	12424.7	3978.71	1272.77	1673.47	1853.27	3813.74	1006.08	105.272
b2553	glnB	2544.91	3225.42	2499.78	2076.51	1484.44	1394.8	1035.67	1062.27	628.384	60.7821	15.1324
b0167	glnD	541.59	505.329	506.662	757.996	1061.67	664.237	553.698	441.807	58.2917	3.84438	0
b3053	glnE	805.306	852.263	963.523	1069.74	1338.61	908.121	532.573	383.108	79.7723	7.23393	0
b3868	glnG	1062.97	1050.58	1138	99.6252	136.961	190.259	239.068	115.83	170.84	29.1616	0
b0811	glnH	8803.93	7843.21	7117.41	14757.6	15378.7	8562.43	6082.46	4922.37	2638.31	495.709	68.5623
b0450	glnK	359.282	473.456	596.538	237.315	114.188	0	0	16.0951	20.9461	0	0
b3869	glnL	1543.53	2116.68	2132.63	143.373	202.36	158.619	138.519	165.953	202.473	4.89618	9.75166
b0810	glnP	2533.78	2473.88	2214.59	1643.2	1493.45	1571.05	1182.66	1172.23	816.486	101.319	23.2841
b0809	glnQ	2817.28	2909.1	3111.82	1555.37	1336.41	1254.72	1207.53	1243.24	941.357	170.729	28.3365
b0680	glnS	4877.44	5421.63	4806.48	4139.57	2980.48	1738.8	1238.41	872.906	178.697	12.3464	9.2213
b1651	gloA	3853.97	4497.11	3703.74	4188	3532.39	3043.47	1703.95	1136.15	347.901	12.6194	12.5669
b0212	gloB	750.606	715.358	559.553	743.692	805.139	918.274	664.857	497.178	384.465	68.0277	0
b2241	glpA	0	18.4308	23.5907	6.15883	17.7805	11.3562	16.2281	0	0	3.15485	0
b2242	glpB	16.0759	15.8884	7.62623	0	38.3196	7.3423	15.7383	12.963	0	0	0
b2243	glpC	17.008	0	8.06842	33.7027	16.2166	15.5361	16.6508	9.14308	0	0	4.29811
b3426	glpD	134.482	93.0397	95.6953	346.433	512.897	829.192	478.356	278.332	32.9293	3.41269	0
b3425	glpE	1645.24	1748.78	1502.06	1445.55	976.727	482.047	465.985	300.375	65.1514	0	0
b3927	glpF	95.8085	130.201	102.264	213.584	216.957	142.215	117.246	128.76	8.37845	0	6.05295
b3424	glpG	1475.29	1602.69	1376.59	1075.14	848.637	690.513	358.093	353.936	145.008	18.5642	18.487
b3926	glpK	228.165	198.974	299.249	305.85	345.517	380.057	354.769	252.526	93.8964	10.2177	3.39174
b2239	glpQ	263.34	195.202	223.081	456.6	385.597	369.415	227.118	161.788	52.6378	0	4.75348
b2240	glpT	59.6157	14.7301	28.2811	22.15	78.1574	47.6493	38.9092	24.0359	5.21339	3.7821	0
b3925	glpX	581.135	712.997	674.952	506.292	382.134	329.488	255.038	172.361	133.184	35.5967	15.1923
b2556	glrK	234.024	322.412	282.593	491.843	486.839	388.674	310.108	171.553	64.497	0	7.16853
b2554	glrR	265.511	419.864	316.689	240.517	325.487	311.828	247.557	207.981	68.9935	3.85014	0
b0485	glsA	608.055	332.677	350.267	806.859	1097.41	4393.86	4110.3	1336.68	83.5598	0	5.48792
b1524	glsB	480.853	766.874	632.491	205.729	83.3597	219.619	156.918	170.371	53.5189	0	0
b0720	gltA	20444.6	20596	16396.5	12800.9	13830.3	17400	13729.6	9574.29	1605.78	164.131	67.7714
b3212	gltB	20927.1	21111.4	20550.5	13877.6	11829.6	5254.13	3924.39	3573.9	790.524	23.0318	5.73402
b3213	gltD	15807.7	17400.8	17218.9	12239.8	9710.12	4543.75	3176.65	3533.4	1188.29	21.7324	0
b3214	gltF	940.45	680.749	603.231	223.104	138.924	12.0994	25.9352	21.3618	0	13.4453	0
b0655	gltI	4145.99	4306.93	3246.3	4163.01	4686.3	4581.26	2953.26	1935.2	748.524	39.5954	39.4309
b0654	gltJ	683.768	851.502	674.695	420.032	299.898	374.755	214.211	227.897	57.4037	0	0
b0653	gltK	600.58	682.613	569.817	238.019	243.369	260.586	235.187	169.5	52.5207	15.2406	0
b0652	gltL	851.457	786.346	980.007	456.382	479.117	459.01	482.836	487.736	87.887	0	21.1645
b4077	gltP	516.394	403.727	321.754	1580.73	2888.05	3400.48	1976.92	1615.88	436.758	15.6469	3.89546
b3653	gltS	436.704	431.612	398.399	1090.03	1032.95	721.105	570.043	306.995	223.263	8.52463	16.9784
b2400	gltX	4963.34	5280.08	5068.74	4357.84	3198.11	2763.39	2287.19	1864.64	825.559	36.2975	10.844
b0144	gluQ	360.64	302.429	508.067	64.967	72.9397	49.9134	57.0612	82.2482	22.9367	0	0
b0514	glxK	97.2205	87.3517	109.012	113.839	134.832	153.393	144.21	85.5217	61.8322	0	0
b0509	glxR	34.5778	11.3915	0	11.4198	43.9585	126.341	37.6129	74.3526	16.1271	0	0
b2551	glyA	32798.4	36662.5	32819.6	39010	14869.9	3408.39	3189.08	2735.26	1966.29	188.556	40.82
b3560	glyQ	6776.14	6861.8	7219.51	6372.54	4554.36	2902.05	2204.03	1916.88	590.63	50.7407	28.0721
b3559	glyS	5659.05	6231.16	5912.14	6140	5078.61	3002.39	2017.52	1861.58	704.899	59.5777	42.0255
b2053	gmd	153.467	133.833	188.431	143.109	60.2517	0	17.6757	4.85293	6.3156	0	9.12533
b0222	gmhA	4604.67	3564.64	3172.79	7684.72	5008.07	2255.01	2022.59	1289.44	134.736	8.88597	8.84904
b0200	gmhB	2041.55	1948.17	1436.04	1830.94	1543.82	1012.82	597.306	491.977	73.8761	0	0
b3648	gmk	2452.79	3242.95	2527.5	3782.09	3995.85	4021.05	2926.06	1432.07	227.281	32.9765	16.4197
b1285	gmr	540.401	398.055	353.1	479.861	811.77	1350.5	795.242	405.612	114.133	15.5247	7.73009
b2029	gnd	19973.2	20359.2	17106.4	25544.2	21034	17961.9	12110.4	10582.3	10785.9	3846.59	167.339
b4517	gnsA	526.462	231.255	388.497	579.57	557.739	374.033	76.3564	31.4458	122.771	0	0
b1550	gnsB	4270.19	4336.03	2774.98	3245.59	2621.37	1870.16	2405.23	1540.85	327.389	118.754	0
b3437	gntK	537.673	759.147	637.666	247.335	384.491	859.495	563.98	547.11	201.512	0	0
b4321	gntP	45.2112	22.342	57.1939	37.329	50.292	20.6492	14.7539	12.1522	0	0	0
b3438	gntR	864.503	1206.24	926.369	1088.31	1202.47	1086.98	823.115	541.279	106.731	0	5.14045
b3415	gntT	2422.29	2348.44	2298.21	1782.84	725.866	920.181	1003.77	905.311	441.142	42.9309	3.88658
b4476	gntU	385.155	380.664	365.427	59.8601	79.2073	206.954	202.088	215.169	121.519	11.4987	7.63395
b3413	gntX	474.133	644.331	646.655	631.248	536.834	351.893	280.439	199.126	51.8286	15.0398	0
b3500	gor	1669.16	1790.26	1406.13	2076.51	2319.44	2153.73	1617.01	1545.13	848.318	30.3911	3.7831
b3385	gph	2296.31	1952.85	1912.68	992.075	967.434	1012.2	1045.62	968.889	663.147	47.4309	6.74768
b0755	gpmA	14331.9	14045	11618.7	16399.8	14203.9	10079.8	7658.79	5280.98	1675.8	143.428	20.4046
b3612	gpmM	3926	3990.34	3936.34	2506.64	2493.46	2197.24	1621.26	1212.05	486.048	76.5091	19.876
b3779	gpp	2073.05	2028.66	2038.04	716.183	754.225	722.574	636.449	428.905	90.6442	10.3829	0
b3001	gpr	204.342	298.13	240.036	250.664	194.833	417.756	247.681	224.928	142.957	9.8771	4.91802
b3608	gpsA	3237.53	3376.46	3335.53	580.537	653.359	1115.81	972.252	763.433	423.815	30.242	10.0388
b0238	gpt	3623.67	4258.39	4046.02	2999.21	2043.54	807.333	821.999	665.169	417.368	156.998	11.1676
b2579	grcA	3355.64	3159.83	3309.11	4764.58	5517.25	7795.82	6052.99	3820.88	591.523	93.8711	26.7089
b3181	greA	3295.3	3824.2	2803.78	4823.71	2878.45	1553.61	1304.32	1062.88	252.85	32.3703	10.7453
b3406	greB	765.361	609.351	463.934	2338.13	2452.76	776.803	374.644	285.721	74.3675	0	0
b4143	groL	20159.6	17542.6	15277.1	20315.1	24239.4	4784.84	4000.62	3698.36	2623.74	112.332	21.7517
b4142	groS	15507.8	12015.8	10060.2	13414.4	17519.5	3849.02	3020.64	2729.35	2778.76	35.0586	34.9129
b2614	grpE	7696.49	7134.48	5764.09	6628.02	8249.55	2930.63	2071.67	1568.74	752.153	43.306	8.6252
b0849	grxA	669.401	661.595	485.675	741.264	1088.78	395.656	411.196	677.37	137.739	19.9848	0
b1064	grxB	3910.27	3045.36	2819.58	3672.79	3504.62	8343.85	11841.7	12166.7	9476.19	5040.83	418.982
b3610	grxC	8507.06	6335.78	7268.01	9826.84	10340.8	5708.42	4315.51	3359.44	676.952	61.3875	20.3775
b1654	grxD	11082.2	10203.5	10071.8	9910.99	8842.49	6100.48	5291.48	4185.92	2223.91	592.057	73.6995
b2688	gshA	2803.1	2969.68	2894	2558.19	2709.87	2726.85	2177.56	1562.81	400.399	52.8133	26.2969
b2947	gshB	1981.34	2116.16	1799	3208.5	2569.65	1517.96	1056.77	1019.31	156.501	10.8128	0
b0829	gsiA	2250.04	1705.27	1888.47	1130.74	1000.47	1180.82	900.177	645.489	87.0311	10.9804	0
b0830	gsiB	1750.23	1898.91	1954	704.076	853.217	1202.08	1150.91	838.304	179.527	6.67892	6.65116
b0831	gsiC	835.981	793.618	1231.49	217.969	335.613	562.676	351.779	467.142	138.518	0	0
b0832	gsiD	833.132	757.543	1032.86	132.073	116.507	355.147	377.005	328.438	101.029	11.2757	0
b0477	gsk	830.38	1173.52	854.114	322.942	229.383	262.29	248.188	212.766	119.444	15.7549	7.8447
b3323	gspA	48.2222	20.4257	0	20.4763	13.1367	12.5854	8.99228	14.8132	0	0	0
b3322	gspB	120.761	238.706	114.575	167.508	115.142	198.558	78.8166	142.82	33.7937	0	0
b3324	gspC	37.2507	49.0884	0	12.3025	23.6782	45.3691	16.2082	6.67501	8.68686	6.30195	0
b3325	gspD	88.1333	40.9908	49.1876	20.5462	19.7723	9.47127	20.3017	19.5087	18.1347	2.63119	0
b3326	gspE	6.83307	47.2737	45.3815	20.3104	13.0302	0	8.91942	0	4.78041	0	3.45358
b3327	gspF	8.46135	33.4507	16.0559	8.38342	8.06763	0	11.0449	0	5.91956	0	4.27654
b3329	gspH	19.8817	0	18.8633	19.6986	18.9565	18.161	0	0	0	0	0
b3331	gspJ	0	34.0776	16.3568	0	0	0	11.2518	9.26768	0	0	0
b3332	gspK	41.1791	30.5242	19.5349	0	9.81575	0	0	0	0	0	0
b3333	gspL	17.4029	25.7999	57.7902	43.1065	24.8896	23.8451	34.0748	4.67767	0	0	0
b3334	gspM	21.9518	21.6958	20.8274	0	0	20.052	28.6544	0	0	0	0
b3335	gspO	29.8959	29.5473	28.3646	74.0515	71.2621	13.6543	9.75603	24.1069	0	0	0
b2988	gss	1377.25	1339.67	1177.58	1882.34	2756.08	2212.78	1666.31	1226.15	239.928	11.0513	2.75134
b1635	gstA	2274.86	1768.91	1491.79	6629.14	7751	5256.07	3569.88	2274.96	444.681	42.447	0
b0838	gstB	2586.52	2748.09	2239.31	7431.83	8631.59	4489.08	3924.92	3058.99	2024.41	147.683	40.8526
b2350	gtrA	1565.49	2016.93	1909.68	553.954	533.087	204.286	182.454	180.336	117.345	14.1881	0
b2351	gtrB	3013.93	3468	1962.03	348.75	115.367	130.621	93.3291	206.961	76.9542	16.7481	11.119
b2352	gtrS	1079.65	1172.26	411.18	399.255	72.4935	0	24.8115	4.08725	15.9575	3.85882	0
b2507	guaA	7508.01	7705.86	7275.65	3617.7	1321.6	814.781	1013.55	986.606	727.283	104.22	90.8135
b2508	guaB	7510.44	7859.51	7924.78	2215.97	401.488	397.251	657.78	693.932	367.029	87.5868	87.2228
b0104	guaC	5258.79	5053.63	4160.92	5239.19	4505.28	2118.22	1456.48	1627.34	1215.04	251.142	44.1349
b2883	guaD	138.102	166.822	109.19	76.0164	95.0989	154.183	95.1416	53.6177	16.1026	0	0
b2787	gudD	98.1769	111.96	42.9915	261.888	208.819	241.447	138.011	105.555	58.1177	0	7.63395
b2789	gudP	14.9701	29.591	0	51.9127	21.4102	6.83725	9.77046	12.0713	15.7096	0	3.7831
b2788	gudX	60.4165	22.392	42.9915	97.2727	50.4046	96.5787	19.7159	28.4186	0	3.8329	0
b2231	gyrA	5373.84	5710.94	5182.65	3316.74	2332.33	1945.91	1646.81	1449.6	759.993	60.6086	48.6748
b3699	gyrB	2796.14	3045.28	2688.72	2342.58	1890.61	1102.84	1067.06	973.545	645.217	55.3183	27.5442
b2541	hcaB	24.9255	24.6349	94.5953	61.7399	83.18	79.6893	65.0722	60.297	17.4379	0	0
b2542	hcaD	67.3529	66.5675	79.8787	141.807	112.383	99.9763	93.4127	67.8885	47.1201	8.54591	4.2552
b2538	hcaE	148.711	235.163	112.875	279.948	226.866	115.465	97.0585	71.9488	26.0095	3.77376	0
b2539	hcaF	117.217	0	92.6778	38.7126	37.2544	124.918	51.0026	31.5065	13.6675	0	0
b2537	hcaR	466.192	606.849	442.313	675.948	617.962	311.594	237.477	103.913	0	11.5418	0
b2536	hcaT	302.083	280.998	522.641	70.4237	110.128	73.0427	46.3904	38.2099	6.21579	4.5093	0
b1967	hchA	1379.43	1386.85	767.211	2167.91	5578.44	17955.7	10664	8188.96	4375.99	645.784	30.0514
b0873	hcp	12.2515	30.2717	23.248	12.1387	17.5222	11.1912	19.9904	9.87917	4.28559	3.10901	0
b0872	hcr	10.4543	30.9972	9.91883	72.5062	119.614	143.243	54.5854	28.0998	0	0	0
b2496	hda	967.225	941.678	945.076	915.407	949.747	501.099	499.367	403.547	40.3982	21.9804	14.5927
b3510	hdeA	5456.14	5181.64	3788.51	4228.07	3981.62	11554.9	19078.4	12977.7	2111.14	15.4702	15.4059
b3509	hdeB	2235.04	2546.46	1884.94	1937.65	1420.69	5812.92	12014.3	6608.26	694.949	15.7549	0
b3511	hdeD	919.979	734.395	570.714	525.869	506.06	1599.92	2909.82	1122.26	160.904	0	0
b4480	hdfR	494.53	441.079	377.648	1003.85	1104.04	550.891	393.613	246.394	84.3837	12.2434	6.09624
b1619	hdhA	1939.51	1603.93	1064.04	2562.2	3446.93	6929.96	5674.82	4496.8	2483	234.372	26.674
b0962	helD	699.614	603.807	640.407	976.297	878.452	652.568	572.376	254.261	51.7025	0	7.47042
b1210	hemA	862.114	1122.81	986.134	1508.77	1236.84	897.9	836.121	580.396	90.1884	16.357	4.07225
b0369	hemB	2576.7	2228.32	2001.12	3191.21	2417.17	1395.14	1071.42	826.632	305.289	47.4588	10.5026
b3805	hemC	1828.23	1987.6	1673.36	3249.84	2091.79	1041.3	807.179	491.404	90.2842	5.45812	10.8709
b3804	hemD	765.821	837.986	843.368	731.668	547.639	462.198	303.465	316.116	57.4037	0	0
b3997	hemE	1407.64	1485.22	1615.28	2205.09	1586.99	929.609	732.491	449.936	73.1933	9.65431	0
b2436	hemF	416.498	422.767	480.605	234.213	139.528	195.367	249.793	145.232	31.5007	11.4262	0
b3850	hemG	1466.9	1633.32	1233.21	1085.44	1257.01	1051.61	1054.35	798.551	337.751	18.848	0
b0475	hemH	441.82	519.842	419.189	291.834	571.711	499.673	267.763	248.821	103.032	0	5.31678
b0154	hemL	2482.51	2641.09	2310.34	4629.45	4635.99	3444.82	2136.25	1661.79	680.324	104.327	15.9836
b3867	hemN	1437.26	1435.07	1475.53	2577.84	2298.02	1198.42	1178.57	788.482	149.537	11.2223	14.9009
b3803	hemX	1619.51	1659.9	1560.94	1927.21	2197.76	1408.9	850.071	585.01	89.9211	4.34893	4.33086
b3802	hemY	1886.88	1814.7	1581.51	1425.18	1823.28	1290.75	784.186	504.895	82.8738	0	17.1062
b4175	hflC	5049.81	5917.38	5240.62	3445.38	3305.99	3765.72	2809.03	2541.26	733.365	30.6938	30.5662
b1132	hflD	2099.73	2902.23	2950.83	844.672	632.22	389.371	494.589	297.043	209.853	8.01262	15.9586
b4174	hflK	5723.02	6410.98	6032.35	3727.11	3441.1	4221.82	3058.47	2428.4	826.632	24.477	4.06255
b4173	hflX	4134.88	4164.8	3630.54	3720.8	3942.47	3394.27	2461.33	1844.54	436.956	36.1131	15.9836
b4172	hfq	15902.5	14677.9	13809.8	24610.7	27568.2	12185.2	7055.16	4327.38	873.481	16.6756	49.8189
b0460	hha	3945.78	4175.05	3083.03	2575.63	4735.92	4579.58	2635.87	2146.11	422.189	47.1201	70.3864
b4532	hicA	402.491	170.485	0	113.938	109.646	157.567	262.692	92.7295	40.2261	29.1823	0
b1438	hicB	145.958	288.513	115.402	241.023	255.139	355.537	508.064	248.468	34.0375	12.3464	0
b3082	higA	145.958	48.0854	69.241	168.716	162.361	177.768	127.016	91.5407	51.0562	0	12.2951
b3083	higB	290.057	127.411	30.5778	223.522	61.4579	0	126.207	51.9758	45.0942	0	16.289
b1103	hinT	3833.67	3371.07	2915.2	3630.79	4354.09	4943.84	4378.69	3227.71	1104.37	71.5333	14.2472
b1507	hipA	283.231	219.403	152.519	273.038	255.455	433.529	349.726	160.488	53.5536	11.6553	3.86894
b1508	hipB	114.133	150.403	36.0956	414.632	362.74	486.524	223.472	163.613	53.2315	0	0
b2024	hisA	2924.71	2849.89	2892.15	938.715	366.579	338.652	358.471	310.021	96.0623	0	0
b2022	hisB	3395.39	3721.37	3176.48	1437.74	904.3	502.483	340.455	382.39	66.3523	0	0
b2021	hisC	3054.85	3402.47	3302.17	1133.85	369.724	311.012	320.982	437.244	72.7829	0	0
b2020	hisD	3065.42	3727.65	3939.23	1122.61	466.165	326.091	243.123	296.203	32.5757	0	3.92235
b2025	hisF	2386.49	2436	2214.76	646.042	397.892	262.071	170.228	231.346	109.481	0	0
b2019	hisG	4615.25	6575.13	5564.34	1271.44	643.974	678.644	470.199	260.206	47.2511	11.4262	0
b2023	hisH	2607.13	2356.35	2262.03	696.761	572.391	250.684	369.423	239.735	47.9986	8.70524	0
b2026	hisI	3478.15	3830.46	3928.57	902.555	521.134	408.489	281.057	329.435	115.872	0	0
b2309	hisJ	13665.6	12636.5	9404.98	3602.9	2233.31	1536.72	1038.87	946.11	334.977	32.8395	0
b2018	hisL	15382.1	14402.5	17474.6	11029.2	7526.13	5176.62	3962.9	2611.26	141.596	0	0
b2307	hisM	1639.52	1578.49	1434.85	210.054	256.046	477.691	239.84	129.165	49.4399	0	0
b2306	hisP	1453.16	1617.36	1378.73	194.565	337.024	370.715	256.332	218.168	100.747	0	0
b2308	hisQ	2035.76	2099.5	2029.46	292.32	379.767	485.106	259.957	182.395	61.9224	7.48701	7.4559
b2514	hisS	4861.3	5314.91	5245.36	1936.06	1658.64	1668.85	1415.32	1259.68	322.314	44.3462	24.0883
b1970	hiuH	98.0123	145.304	69.744	121.387	140.177	201.442	127.939	118.55	17.1423	12.4361	24.7687
b3619	hldD	3387.73	3573.59	3028.78	1678.27	2194.81	1834.91	1318.13	1173.25	220.294	60.6191	0
b3052	hldE	1850.23	1814.7	1956.47	1910.16	2147.94	1367.56	801.982	736.487	172.919	10.7525	3.56926
b1182	hlyE	33.3253	10.9789	0	0	21.1831	71.0293	21.7503	53.7444	7.77145	0	0
b2552	hmp	399.688	319.384	338.874	556.095	672.989	435.01	294.165	214.862	59.494	4.31604	0
b1237	hns	42169.8	42840.5	33337.6	67224.1	68032.8	59985	31233	17532.2	3445.61	323.337	86.6906
b0107	hofB	36.5335	14.443	48.5271	65.1546	76.6337	20.023	14.3065	39.2789	10.2235	0	0
b0106	hofC	50.5147	33.2837	39.9394	8.34157	32.1094	30.7619	38.4641	18.1036	11.78	0	0
b3395	hofM	64.9536	102.714	110.928	128.711	86.7037	59.3322	76.3074	20.9504	0	0	0
b3394	hofN	0	0	17.8134	37.2043	17.9015	0	12.2539	30.279	0	0	0
b3393	hofO	22.9995	45.4626	0	0	0	0	15.011	0	0	0	0
b3391	hofQ	98.0915	56.5528	15.5112	16.198	15.5879	14.9337	16.0052	8.78858	11.4375	4.1487	4.13146
b1562	hokD	1371.07	967.913	1610.56	1358.44	1743.02	2922.28	1874.92	2562.13	685.141	397.633	230.988
b0640	holA	1187.67	1367.85	1154.78	457.079	374.35	582.791	480.468	596.251	123.604	24.9083	4.96096
b1099	holB	463.655	607.677	774.617	319.572	249.871	230.178	302.612	167.972	56.4127	15.3469	15.2831
b4259	holC	1439.15	1377.22	1083.68	1742.77	1437.53	1335.47	909.469	724.532	175.796	11.5939	23.0914
b4372	holD	833.105	968.694	976.416	606.935	420.532	179.06	223.893	289.789	102.854	0	24.7687
b1842	holE	1143.97	1174.12	1419.34	523.125	545.372	442.102	459.466	520.36	30.7817	44.6617	0
b3203	hpf	3737.62	2369.76	2910.54	1991.34	3967.14	6119.69	5523.2	5572.82	2836.85	196.854	17.8214
b0125	hpt	3247.39	3732	3349.75	3984.44	2772.25	1810.85	1158.31	964.202	317.006	28.7468	9.54244
b1413	hrpA	684.68	804.858	666.834	249.251	365.975	563.829	560.276	422.44	83.4624	6.58136	9.17561
b0148	hrpB	399.958	444.706	415.047	404.53	317.789	201.7	160.43	118.702	37.891	8.45795	4.2114
b2526	hscA	2363.1	2632.9	2491.18	1262.81	881.439	1024.33	1081.76	1046.86	218.134	47.1965	8.29418
b2527	hscB	2102.55	2485.88	2050.79	700.886	599.542	1130.81	1013.17	887.322	192.46	29.919	9.93154
b0650	hscC	30.2987	47.9127	40.2455	42.0275	40.4444	44.2824	63.2798	16.2878	8.47879	0	6.12544
b4349	hsdM	1254.62	1170.75	1093.68	593.139	279.326	314.143	195.36	219.112	53.466	3.23228	16.0942
b4350	hsdR	962.416	1087.89	910.386	316.899	494.533	329.013	182.423	114.627	22.1747	5.84976	1.45636
b4348	hsdS	733.212	939.908	571.677	7.19266	0	59.6812	52.1185	31.2203	15.2363	3.68443	0
b1379	hslJ	407.669	592.522	364.035	308.875	411.564	657.153	1079.94	412.522	134.214	0	0
b3401	hslO	1659.73	1594.81	1388.82	1735.81	1901.2	1126.54	1000.5	848.859	604.766	17.5493	11.6509
b3400	hslR	832.799	872.972	766.198	625.098	842.172	530.202	477.656	298.461	194.209	12.8082	25.51
b3931	hslU	3117.28	2885.56	2568.07	2621.52	4407.6	2027.98	1458.92	1450.97	893.617	73.3176	23.0567
b3932	hslV	2501.3	1943.74	2083.33	2421.51	3641.09	1465.08	1071.73	1200.93	480.891	19.3815	9.65046
b0966	hspQ	3607.36	2555.66	2725.96	3985.32	7639.97	6619.49	6604.83	5337.16	1116.69	194.426	48.4045
b3754	hsrA	163.108	98.1253	67.284	112.421	189.326	123.08	41.6563	34.3106	0	0	0
b0473	htpG	3871.87	2919.41	2566.87	2439.76	4108.76	937.221	895.212	853.468	547.796	38.3699	30.0225
b1829	htpX	3893.99	3893.99	3465.67	8046.29	4994.2	1626.35	1304.47	1031.22	281.263	40.8089	11.6112
b0139	htrE	19.4836	19.2564	25.8799	7.72165	37.154	17.7974	12.7163	23.0425	2.72614	0	0
b4000	hupA	49631.5	50781	40982.6	75346.7	80525.6	32897.6	19474.5	17240.4	7912.71	528.715	37.6084
b0440	hupB	40032.6	44456.4	40770.8	42723.5	36786.4	15395.3	8887.38	7640.18	4997.5	755.308	112.825
b0972	hyaA	9.05167	35.7845	8.58804	35.8732	25.8915	82.683	41.354	43.7935	6.33255	0	0
b0973	hyaB	11.2881	16.7347	16.0648	5.59206	5.38142	51.5558	25.7857	36.4091	3.94857	0	0
b0974	hyaC	14.3137	56.5871	0	42.5455	27.2953	26.1498	37.3682	7.69467	0	0	0
b0975	hyaD	68.9593	0	0	0	115.063	31.4956	157.526	27.8031	12.061	0	0
b0977	hyaF	70.8502	23.3413	11.2035	35.0988	22.5178	53.9321	0	38.0873	0	0	5.9682
b2996	hybA	112.898	91.294	38.951	61.0136	78.2871	56.2513	53.5889	11.0347	7.18031	0	0
b2995	hybB	60.1345	33.9619	65.2049	34.0461	32.7636	23.5415	11.2136	13.8543	12.02	0	0
b2994	hybC	267.404	229.048	208.604	182.515	192.638	217.122	139.621	63.8888	41.5725	9.04772	6.00675
b2993	hybD	225.339	222.711	427.594	284.154	234.386	187.125	200.552	187.211	42.9947	0	10.3537
b2992	hybE	145.161	266.441	295.126	102.731	79.0892	18.9425	40.6035	44.5912	0	0	0
b2991	hybF	89.0302	58.6614	28.1567	147.017	113.183	27.1084	0	31.9069	0	0	0
b2990	hybG	163.222	80.6594	0	242.578	233.441	149.096	53.2648	175.488	57.0951	0	0
b2997	hybO	108.62	107.353	34.3521	98.6514	77.6744	66.1464	41.354	14.5978	25.3302	0	9.14981
b2724	hycB	16.5626	0	0	16.4101	31.5839	0	0	8.90365	0	0	0
b2723	hycC	11.0841	16.4323	26.2909	0	15.8525	5.06241	7.23421	0	7.75442	0	2.80107
b2722	hycD	0	10.8362	0	32.5891	10.4538	20.0302	14.3117	17.6819	0	0	5.54144
b2721	hycE	29.6073	35.1145	33.7089	23.4677	28.2296	21.6359	15.4589	28.649	16.5706	0	0
b2720	hycF	0	0	17.7148	36.9984	17.8024	34.1105	12.186	10.0371	0	0	0
b2719	hycG	13.194	78.2407	62.5908	52.2898	62.9002	36.1563	60.2788	70.9274	9.2305	0	6.66851
b2718	hycH	24.6824	24.3946	0	48.9101	211.805	90.185	16.1093	26.5372	17.2678	0	24.95
b2717	hycI	236.846	340.486	265.571	533.328	923.829	668.712	463.743	486.139	75.3169	0	0
b2713	hydN	57.6078	0	91.0951	19.0257	0	17.5407	12.5329	20.6457	0	0	0
b2482	hyfB	15.0443	4.95628	4.75789	4.96857	4.78141	4.58075	19.6378	0	0	2.54514	2.53456
b2484	hyfD	7.0325	6.9505	6.67229	6.96773	20.1158	6.42388	4.58988	0	4.91994	0	0
b2485	hyfE	0	15.3873	44.3143	30.851	14.8444	14.2215	10.1613	16.7389	0	0	0
b2486	hyfF	25.6197	12.6605	24.3074	38.0756	0	40.9542	71.0646	34.4312	13.4426	0	0
b2487	hyfG	48.5652	35.9992	17.2791	18.0442	52.0936	33.2716	47.5453	26.1074	12.7411	3.08104	0
b2489	hyfI	13.3506	13.1949	25.3336	13.2277	50.9176	48.7808	43.5675	50.2387	0	6.77585	0
b2490	hyfJ	73.5092	0	0	0	23.3629	22.3825	0	13.1722	17.1423	0	12.3844
b2491	hyfR	10.0594	19.8842	9.54416	9.96677	28.774	4.59441	29.5445	8.11153	7.03756	0	0
b0508	hyi	13.0409	12.8889	24.7459	12.9208	0	35.737	42.5569	21.0314	18.2469	0	6.59117
b2726	hypA	0	28.5765	54.8653	28.6473	0	0	18.8709	0	20.228	0	0
b2727	hypB	116.052	80.2894	143.141	114.984	77.4566	53.0043	60.5948	93.5802	32.4761	0	0
b2729	hypD	162.494	187.366	162.736	152.053	172.148	189.662	206.217	155.294	56.8404	9.16341	4.56266
b2730	hypE	230.45	267.374	218.646	317.673	286.601	292.878	248.499	226.223	63.0872	5.08524	0
b2712	hypF	89.8736	84.3844	63.9527	80.1413	81.4071	57.4669	90.9191	36.2353	18.8627	0	0
b4327	hypT	266.602	296.43	337.262	165.092	158.873	131.912	94.2511	35.8296	15.5429	0	0
b2873	hyuA	21.9201	7.22149	34.6622	7.2394	6.9667	6.67434	4.76883	0	15.3353	7.41674	0
b0828	iaaA	3785.74	3130.09	2805.8	2161.17	2059.76	2088.27	1362.03	1031.65	66.0291	15.9671	37.1018
b4328	iadA	673.5	878.995	950.312	573.191	477.504	236.62	112.71	83.5515	6.04078	4.38233	4.36412
b2753	iap	448.9	462.955	351.836	290.065	186.092	213.939	184.706	62.9523	47.7903	9.90567	9.8645
b3190	ibaG	3705.27	5079.64	3969.09	2447.43	1367.56	800.658	650.082	1113.73	278.732	40.4417	40.2736
b3687	ibpA	1788.72	702.303	511.456	3860.11	4836.12	1119.12	1055.49	1001.09	239.993	0	24.7687
b3686	ibpB	236.443	116.843	22.4332	702.797	1104.66	129.588	92.5911	63.5529	33.0831	0	11.9503
b4668	ibsB	0	178.603	0	179.046	344.603	0	0	97.1452	0	0	0
b4665	ibsC	0	169.521	813.68	0	327.081	0	111.946	92.2056	119.996	0	0
b4664	ibsD	0	169.521	0	339.884	163.54	156.677	223.893	0	0	87.0524	0
b1136	icd	65203.7	62299	49236.1	57688.9	42871.9	35859.2	28569.9	24123.7	9390.63	382.125	114.57
b2077	iceT	64.366	49.4787	67.8546	35.4296	20.457	32.6642	60.6804	69.2031	75.0508	3.62975	0
b4018	iclR	1326.38	1723.61	1701.22	693.585	690.879	358.989	224.436	125.44	17.184	6.23312	0
b2889	idi	203.134	273.771	192.729	475.713	633.868	1096.45	590.578	347.454	77.5159	0	0
b4267	idnD	29.4465	67.9072	27.9382	29.1753	18.7175	17.932	25.6249	10.5531	6.86692	4.98166	0
b4268	idnK	107.848	17.7651	51.1621	35.6184	34.2767	32.8382	23.463	38.651	0	0	0
b4266	idnO	52.9831	65.4566	25.1346	65.6189	63.1471	60.4971	8.64507	28.4824	0	0	6.69469
b4264	idnR	182.521	170.371	153.931	120.56	241.706	185.25	225.014	98.1186	21.2819	10.2928	0
b4265	idnT	61.3784	53.0799	145.586	53.2115	80.4683	77.0914	45.0671	28.871	0	0	0
b1712	ihfA	6735.23	7191.91	8927.08	15626.7	22008.5	20559.3	8615	6932.07	2865.07	480.972	119.743
b0912	ihfB	16533.7	16235.3	15314.9	40883	59795.9	63438.3	43419.8	41203.2	25626.8	6980.74	90.0483
b0026	ileS	5624.09	6265.31	5533.78	9624.22	9309.67	6125.44	4198.38	3935.21	864.861	23.7106	16.3468
b3772	ilvA	1389.5	1386.26	1448.92	1766.34	3293.37	6076.82	4008.24	4421.87	765.754	16.6324	9.93798
b3671	ilvB	2811.71	2897.43	2599.44	629.63	371.551	273.814	215.205	148.25	67.107	3.04271	3.03006
b3774	ilvC	48753.3	38040.6	33614.8	8836.97	863.493	382.293	246.282	140.153	52.7984	6.96419	6.93525
b3771	ilvD	2111.48	2065.23	2330.29	3712.54	5382.51	8094.71	5587.33	5110.78	612.306	8.3288	11.0589
b3770	ilvE	3551.18	3671.26	3410.62	6993.77	9108.8	10020.1	5723.24	4069.85	480.115	11.0572	5.50565
b0078	ilvH	3792.34	3870.34	3656.75	3634.89	3458.66	1148.43	726.397	587.224	57.6765	10.4605	0
b0077	ilvI	4778.13	4542.57	4271.63	4745.75	3671.5	1302.95	658.951	451.241	41.0661	2.97917	2.96679
b3766	ilvL	14869.9	12553.2	13324.4	21485.5	20577.7	11979.4	7750.57	2109.44	288.971	104.818	52.1913
b3769	ilvM	731.086	1064.83	511.102	2516.17	6016.79	4991.03	3817.24	1820.27	215.355	19.5289	0
b3670	ilvN	1186.46	1345.07	1324.33	553.19	232.904	127.503	68.3258	150.073	24.4131	0	0
b4669	ilvX	25704.2	18803.3	15746.3	251867	232345	154374	88901	21216.5	1415.96	0	102.295
b3773	ilvY	226.647	280.005	301.053	516.486	637.496	383.008	199.698	115.747	15.8562	17.2545	0
b2237	inaA	576.049	969.402	679.485	709.572	623.466	511.973	467.419	318.038	119.812	0	0
b0884	infA	27481.2	29867.7	28848.3	3863.45	3673.66	2671.42	2908.55	2295.83	1558.85	329.841	164.235
b3168	infB	7517.87	8508.24	7671.8	6375.43	3354.72	3103.23	2340.86	2086.88	715.398	42.2882	38.284
b1718	infC	46379.2	48181.9	43596.1	37553.4	27113	19698.8	17316.4	15688.1	7536.97	1137.14	462.403
b0022	insA	883.18	1272.95	1117.26	838.586	1228.04	773.131	720.527	395.646	77.2341	0	0
b0021	insB1	221.307	298.263	190.883	159.468	153.461	147.021	78.7853	97.3383	14.0751	20.4218	0
b0360	insC1	1968.5	1781.14	1420.48	2060.25	2934.32	2735.2	1827.64	1326.5	310.347	56.2859	28.026
b0361	insD1	939.294	873.082	721.433	1096.83	906.249	1144	999.847	709.321	125.168	39.7267	16.955
b0298	insE1	1015.36	735.916	578.012	1207.21	1097.2	865.655	1126.58	691.388	71.0347	17.1776	17.1062
b0299	insF1	479.112	589.019	521.093	602.057	690.798	544.39	434.729	307.813	98.1033	17.7925	17.7185
b4278	insG	259.091	278.664	267.51	256.704	159.846	69.6081	59.6822	57.3508	0	0	3.85146
b0259	insH1	20717.6	21115.9	16953.7	10372	8233.84	5013.21	3841.98	2821.8	1010.4	111.215	135.923
b0256	insI1	782.502	868.963	600.61	775.295	930.518	931.624	608.264	349.756	147.624	4.46229	13.3312
b3557	insJ	38.8475	57.5917	92.1442	38.4897	74.0797	106.456	38.0317	20.8834	40.7665	0	0
b3558	insK	47.5665	35.2589	22.565	35.3463	22.6766	43.4499	31.045	12.7853	8.31938	0	0
b0016	insL1	2029.41	2734.3	2417.62	423.785	911.091	689.972	623.658	562.603	401.103	41.5691	22.998
b1432	insQ	405.496	374.631	292.726	340.624	495.892	289.88	362.46	203.768	49.3365	8.94789	13.3661
b2622	intA	701.29	556.101	410.053	1518.93	1827.15	841.714	750.428	311.24	17.1147	0	4.12147
b0537	intD	600.399	567.598	354.997	698.325	804.765	468.954	482.726	159.041	24.3501	13.2487	0
b1140	intE	53.8763	88.7468	34.0778	97.8636	154.108	82.0227	82.0476	38.6167	12.564	0	0
b0281	intF	607.186	364.35	308.617	508.49	723.666	752.722	717.096	551.785	278.135	29.3491	18.2669
b1345	intR	114.718	97.1832	62.1955	56.8307	78.1286	104.79	74.8726	52.8596	17.1979	0	8.28299
b2349	intS	297.383	233.403	207.464	251.314	191.81	135.823	68.503	37.6154	0	0	0
b2442	intZ	695.315	770.004	747.131	406.707	303.524	198.959	202.3	180.137	5.86075	4.25173	0
b4326	iraD	129.079	102.059	73.4803	127.89	270.759	282.978	202.189	138.779	54.1821	0	0
b0382	iraP	1946.11	1808.01	1034	12726	15141.3	10737.2	5410.88	4226.56	1089.2	98.771	39.3442
b2528	iscA	7143.37	8236.75	8115.14	8412.38	7826.65	7927.48	6809.31	5995.93	1906.94	127.21	142.516
b2531	iscR	8170.47	6681.51	5548.36	8608.88	8798.67	7160.28	6645.43	4983.07	1378.24	84.1982	62.8862
b2530	iscS	11486.9	11328.2	9941.51	10555.2	10173.5	9776.97	8596.07	7089.2	1901.16	105.768	46.3445
b2529	iscU	8101.06	8991.23	9402.43	9740.84	9298.92	8693.15	8042.15	6130.72	1944.19	172.977	92.7544
b2524	iscX	2985.33	1750.31	3264.48	852.258	1013.13	1201.71	924.676	1523.24	353.989	25.6805	0
b0421	ispA	2071.23	2035.95	1933.1	769.559	568.844	503.842	521.627	308.617	102.377	22.8525	0
b3187	ispB	3460.11	3708.17	3856.39	3490.2	2812.19	2256.25	1516.87	1081.3	189.572	31.7369	10.535
b2747	ispD	812.432	957.916	1230.61	494.267	597.959	598.904	260.472	245.189	59.8292	7.23393	0
b1208	ispE	4364.23	4795.21	4422.75	3322.55	2279	1531.61	1723	1674.87	732.105	193.132	42.0719
b2746	ispF	739.44	856.101	581.297	544.24	483.451	521.058	261.987	386.147	162.584	0	0
b2515	ispG	2398.69	3059.57	2911.34	1784.69	2218.03	2472.22	1766.41	1270.01	272.3	41.346	18.2996
b0029	ispH	1810.91	2200.39	2061.78	2131.96	2183.69	1595.8	1348.78	1660.67	782.503	10.8128	5.38394
b0174	ispU	4587.81	5112.6	3696.74	2187.14	1838.49	826.004	928.669	671.974	204.672	26.9965	13.4422
b4435	isrC	52.1638	103.111	49.4919	51.6833	0	47.6493	34.0455	0	0	0	0
b3672	ivbL	10119.8	6225.59	11169	7059.52	5513.65	2829.78	1887.09	999.208	144.486	0	52.1913
b0220	ivy	2759.94	2410.57	1684.82	5320.65	5752.61	5042.16	4161.18	3047.85	778.328	43.4342	10.8134
b1732	katE	1696.33	1627.89	1341.91	745.008	734.015	3904.46	4606.73	4379.05	3193.89	910.912	29.4081
b3942	katG	3588.34	3468.5	3118.26	3472.5	3815.29	2387.32	1545.17	2390.66	1396.47	447.641	18.7697
b3132	kbaZ	23.7182	54.6972	22.5033	0	7.53819	21.6655	5.16002	8.5002	0	0	0
b3617	kbl	507.681	493.398	401.397	972.476	1532.85	1785.41	1143.14	964.304	461.725	47.2383	12.8296
b1250	kch	371.516	231.485	245.208	80.0205	192.516	324.608	363.714	247.476	107.355	12.2971	0
b3526	kdgK	980.387	796.696	961.176	1025.32	1017.86	577.125	341.261	286.939	68.5878	11.0572	5.50565
b1827	kdgR	1931.84	2124.27	1735.78	3042.19	2281.09	1893.2	1302.6	680.876	170.058	19.4795	6.46618
b3909	kdgT	92.653	152.621	97.6747	91.7997	78.526	47.0191	33.5953	16.6026	7.20223	0	10.4064
b0698	kdpA	0	11.9567	5.73905	11.9863	5.76741	5.52538	7.89579	3.25172	0	0	0
b0697	kdpB	24.7065	9.76735	42.1938	48.9578	23.5568	58.6775	25.8001	45.1573	17.2846	5.01571	0
b0696	kdpC	35.3838	52.4568	100.714	157.761	50.606	64.6431	138.563	57.0643	49.509	0	0
b0695	kdpD	218.684	197.501	189.596	392.246	233.673	323.745	199.326	198.634	97.5977	5.74079	1.90564
b0694	kdpE	224.219	295.473	198.552	177.724	99.7669	286.74	273.169	216.962	94.1183	0	7.55502
b1215	kdsA	4455.54	4286.47	3676.42	4226.66	4869.64	3398.83	3062.66	2433.41	1102.59	90.2124	17.9675
b0918	kdsB	2401.07	2426.7	2638.46	2378.96	1577.97	1127.61	991.61	721.948	142.355	20.6545	0
b3198	kdsC	1680.67	1837.78	1933.86	1505.76	1824.08	1404.56	1260.29	788.146	150.102	9.07437	0
b3197	kdsD	1406.09	1409.99	964.038	1474.5	1193.88	984.397	689.957	601.394	143.606	15.6271	0
b2842	kduD	199.47	315.43	138.785	263.51	228.226	303.678	130.187	85.7839	18.6065	26.9965	0
b2843	kduI	96.8399	83.7469	91.8797	35.9805	103.876	77.4016	47.4031	19.522	8.46865	6.14365	0
b3350	kefB	252.293	315.845	143.622	733.245	892.722	399.462	307.372	198.919	47.0679	5.69096	2.83365
b0047	kefC	288.049	327.663	324.86	70.0029	176.188	208.51	152.528	154.848	34.2203	2.75837	0
b0046	kefF	114.563	339.683	344.202	94.5903	218.465	296.504	186.929	133.437	40.0743	19.3815	0
b3351	kefG	548.002	613.827	485.271	1357.39	1428.17	650.748	476.883	294.592	25.5588	9.27092	0
b2587	kgtP	15070.5	18385.4	16273.6	11030.8	9373.84	11871.9	10650.2	6789.69	1309.05	122.665	63.0477
b4331	kptA	146.134	108.322	103.987	217.182	261.251	66.7434	143.065	78.5578	0	0	0
b3747	kup	520.074	685.346	652.774	123.453	175.622	262.275	187.396	160.175	98.541	5.49903	0
b0342	lacA	82.8132	65.478	47.1428	82.0505	157.92	121.034	97.2888	44.5183	46.3489	0	0
b0343	lacY	24.2293	15.9645	22.9882	8.00205	30.8025	22.1324	10.5424	26.0501	45.2022	8.19807	0
b0344	lacZ	26.3364	35.7903	59.3452	29.3556	6.27774	21.05	12.8917	12.3881	6.90936	6.68327	9.98324
b4036	lamB	1336.72	1806.29	1397.22	763.216	338.431	62.0863	49.2898	32.4784	0	7.66581	0
b1192	ldcA	675.39	689.4	588.271	1305.43	971.222	697.848	570.877	380.928	54.2216	0	0
b0186	ldcC	349.773	369.052	331.857	173.276	297.443	1062.13	660.175	360.812	62.8286	0	0
b1380	ldhA	992.536	667.459	660.159	1449.75	1551.24	1420.71	941.639	814.094	229.073	36.3525	5.17163
b4419	ldrA	94.5773	93.4745	179.466	93.7062	360.706	172.784	61.7274	101.685	132.333	240.004	191.205
b4421	ldrB	283.732	186.949	269.199	187.412	90.1765	0	370.364	101.685	330.831	96.0017	95.6027
b4423	ldrC	378.309	186.949	358.932	0	541.059	172.784	123.455	355.896	198.499	96.0017	95.6027
b4453	ldrD	1040.35	1028.22	2153.59	1218.18	811.588	777.529	185.182	254.212	463.164	384.007	95.6027
b1990	ldtA	705.778	386.334	370.87	1366.28	1842.81	2082.87	1105.53	443.616	37.9817	0	10.9758
b0819	ldtB	4223.9	5272.67	4289.33	6353.79	4205.65	2401.42	2491.17	1708.91	438.639	33.4962	16.6785
b1113	ldtC	368.183	644.605	299.421	270.988	210.631	124.918	137.315	152.686	29.4378	5.33897	0
b0925	ldtD	619.131	801.441	686.187	1834.86	2512.78	2422.35	1201.53	477.153	76.6626	13.9039	11.0769
b1678	ldtE	836.595	816.877	545.101	2047.26	4353.53	7982.58	5874.61	3798.34	528.869	20.4625	5.09437
b2569	lepA	3797.02	4314.27	3949.45	2452.3	1415.96	1402.78	1351.07	1182.37	393.54	48.5345	19.9017
b2568	lepB	2233.83	3029.28	2681.3	1338.25	723.171	873.146	834.08	932.753	465.202	52.7319	68.2666
b0074	leuA	5159.73	5195.06	4210.94	8756.49	13598.1	8455.49	5494.92	2413.6	162.236	6.53863	3.25573
b0073	leuB	6539.36	6710.63	6222	3565.82	5677.89	6786.81	4207.48	3191.28	259.571	14.1231	4.68813
b0072	leuC	6809.16	6536.87	7297.08	4182.51	7016.12	9633.53	5788.66	5265.27	611.896	0	10.9602
b0071	leuD	6975.12	7158.29	6633.71	5137.58	6092.35	10038.5	5742.38	5655.94	1006.38	16.9788	25.3624
b1798	leuE	126.894	94.0605	150.493	581.478	302.473	188.357	207.048	204.644	11.0968	0	24.0505
b0075	leuL	1765.08	697.798	2121.24	2098.58	1458.55	752.415	384.002	253.029	0	0	0
b0076	leuO	21.4402	31.7853	61.026	297.398	470.179	362.316	202.903	86.4428	0	0	0
b0642	leuS	4765.93	5415.36	4837.9	3677.44	2642.05	2287.72	1992.7	1474.86	323.554	29.8379	25.752
b4043	lexA	1681.08	2434.64	2163.48	4914.34	4221.39	2006.91	999.415	617.383	116.444	8.44752	0
b4358	lgoD	9.90193	9.78646	0	29.4322	47.2059	45.2248	25.8506	21.2921	0	0	0
b4357	lgoR	55.3598	76.6	31.5145	21.94	21.1135	10.1137	36.1315	0	0	5.61936	0
b4356	lgoT	44.6132	51.4419	56.4375	58.9365	113.433	176.593	131.029	75.946	26.0095	0	0
b2828	lgt	2012.39	2217.53	1931.26	1031.3	1124.78	697.259	694.451	603.077	210.371	41.0887	29.2271
b2660	lhgO	255.389	268.186	234.735	158.148	243.505	634.246	453.171	381.839	106.085	12.1516	0
b1653	lhr	127.155	186.341	126.882	56.4755	119.148	154.199	151.671	117.854	24.54	1.11267	0
b2411	ligA	898.977	1017.55	881.52	1119.59	785.319	504.633	478.563	283.481	80.8115	7.64679	7.61501
b3647	ligB	24.066	29.7318	34.25	71.5332	22.9462	21.9833	31.4142	19.4059	0	3.05356	0
b0147	ligT	477.348	471.781	398.55	283.771	236.671	87.2072	224.315	82.1152	13.3581	0	9.65046
b0628	lipA	2328.07	2352.75	2119.28	6140.62	4429.49	4425.6	3908.14	2756.71	447.531	42.579	37.1018
b0630	lipB	1105.12	1513.53	1183.33	656.967	466.639	418.213	618.237	509.217	309.258	24.0379	31.9173
b1139	lit	226.647	168.003	150.526	33.6839	0	31.0547	29.5849	36.5518	23.7843	0	0
b3454	livF	5350.85	5877.62	5803.95	2165.63	446.582	635.279	407.591	389.126	129.085	0	7.17356
b3455	livG	4261.65	5007.4	5583.1	1045.8	314.501	699.022	215.281	411.379	36.922	6.69634	0
b3457	livH	5201.96	4892.87	5308.78	942.021	385.539	648.874	335.234	293.744	22.9367	5.54654	5.52348
b3460	livJ	39580	39907.3	35594	5799.59	1478.39	1190.07	862.281	725.022	282.421	9.31295	9.27424
b3458	livK	11105.3	11174.2	9713.98	2775.61	1452.99	1158.62	577.699	416.962	25.5358	4.63128	4.61203
b3456	livM	4754.79	5451.24	5496.2	973.606	302.236	427.09	367.222	285.426	33.2645	12.066	0
b3605	lldD	229.608	361.408	338.874	235.919	137.841	372.866	271.964	397.724	243.926	8.63209	4.29811
b3603	lldP	220.128	392.819	278.47	478.61	600.505	424.496	259.404	279.402	98.3898	12.4135	9.27144
b3604	lldR	260.819	193.333	185.595	77.525	136.775	166.772	110.648	105.157	72.9875	0	0
b0657	lnt	1217.27	1671.3	1741.74	495.461	357.598	721.245	704.286	781.709	197.94	20.0368	19.9535
b2936	loiP	1041.35	976.426	950.009	1428.59	1616.63	1329.28	1054.33	624.395	261.523	0	6.74768
b0891	lolA	2169.71	2651.86	1980	2067.67	1942.41	1512.92	1243.13	1317.74	278.093	8.40604	8.37111
b1209	lolB	1770.55	1621.47	1803.16	1174.86	1192.56	712.215	858.734	436.608	113.64	0	0
b1116	lolC	1055.02	1651.67	1337.31	510.109	434.562	331.518	209.327	235.936	29.5237	4.28365	8.53169
b1117	lolD	678.501	1169.96	972.47	200.245	330.347	501.099	263.816	256.097	80.7965	0	0
b1118	lolE	1016.86	1350.72	1304.37	531.956	449.868	698.498	504.388	389.205	119.514	4.12869	4.11153
b0439	lon	4380.65	4142.62	3674.97	7675.39	8402.81	2870.57	2003.33	1585.36	803.018	34.9097	23.9007
b0116	lpd	22385.7	25158.9	21589.7	17856.3	13165.6	15313.6	12040.8	10693.1	4862.38	371.501	136.489
b4386	lplA	408.377	462.68	425.26	927.655	883.215	473.116	266.534	133.861	20.9049	0	0
b2835	lplT	288.409	343.732	329.974	193.303	291.165	294.443	143.944	150.481	41.5411	0	0
b3147	lpoA	1491.13	1660.41	1565.65	1526.64	1350.65	744.602	613.12	424.843	55.6369	0	5.02431
b1105	lpoB	2083.95	1825.6	2112.01	1642.42	2288.03	3143.81	2235.96	1977.46	1016.13	104.164	0
b1677	lpp	231468	236949	279255	262093	259866	215353	102067	89577.7	59968.2	28792.6	3120.86
b3200	lptA	1853.17	2316.39	1516.92	1782.1	2251.98	1460.45	1304.37	1084.12	254.211	36.884	9.18267
b3201	lptB	1549.37	1862.4	1867.31	1424.46	2209.26	2078.3	1548.72	1418.19	292.957	21.2528	7.05482
b3199	lptC	1143.97	1791.62	1419.34	1028.81	1141.09	835.975	769.606	728.504	197.003	8.93233	17.7904
b0054	lptD	4445.13	4741.7	3805.49	4638.46	3787.41	2988.38	2185.71	1197.11	111.28	13.0911	10.8639
b0641	lptE	2995.87	3511.81	3189.46	2951.02	2374.85	2100.18	1716.57	1376.42	475.235	53.0405	0
b4261	lptF	1674.36	2082.19	1606.06	1658.94	1377.16	1378.19	828.606	578.632	83.6702	9.33835	9.29954
b4262	lptG	1187.81	1312.62	1109.22	732.069	463.717	649.298	567.698	326.81	111.235	28.4811	0
b0181	lpxA	3724.28	4125.09	3923.42	4084.43	2877.52	2416.57	2020.01	1781.16	1105.09	110.804	51.9263
b0182	lpxB	1278.19	1463.67	1605.81	305.688	403.438	362.35	471.774	473.879	363.857	31.3176	22.2768
b0096	lpxC	10439.8	11681.5	11130.1	22174.3	19308.3	10786.3	8484.72	6098.64	4045.59	280.049	133.865
b0179	lpxD	7582.42	8606.4	7718.61	3912.81	3313.57	4139.49	3556.94	3163.24	1706.06	135.292	79.8399
b0524	lpxH	812.946	914.289	1143.66	41.6616	93.5487	192.049	164.663	150.696	49.029	21.3411	21.2524
b0915	lpxK	738.969	943.372	1032.2	71.1825	244.647	253.131	227.753	220.695	150.787	36.4631	5.18737
b1054	lpxL	945.979	1032.79	761.852	621.211	440.493	321.529	344.6	136.003	69.2588	0	0
b1855	lpxM	1677.94	1689.28	1592	1301.08	983.769	837.763	802.647	504.235	145.825	5.28949	0
b2378	lpxP	758.983	869.719	939.27	130.781	104.879	150.717	122.046	94.611	15.3908	11.1654	11.119
b2174	lpxT	496.763	434.859	336.656	56.25	54.1312	38.8946	120.425	76.2992	49.6479	7.20349	0
b2289	lrhA	1294.64	1151.59	1125.97	1720.98	1440.13	995.352	746.388	452.378	218.885	120.463	92.6979
b0889	lrp	18375.4	17634.7	14227.2	17556.6	12813.1	8065.07	5013.79	3788.27	1074.87	114.366	0
b0027	lspA	2765.52	2814.26	3206.95	2902.43	3925.96	2657.17	1871.81	1883.12	630.589	10.3969	31.0612
b1513	lsrA	26.3707	13.0316	12.51	19.5959	25.1437	36.1327	21.5141	3.54406	0	0	0
b1516	lsrB	69.3135	88.0782	9.39474	29.4322	56.6471	45.2248	77.5518	63.8763	90.056	0	0
b1514	lsrC	9.84414	0	18.6798	9.75347	18.7721	17.9844	6.42493	15.8759	0	14.9886	4.97543
b1515	lsrD	10.2014	20.1649	9.67886	0	0	9.31851	6.6581	32.904	7.13688	5.17751	0
b1517	lsrF	34.6964	80.0141	54.8653	45.8357	44.1092	137.339	83.0322	87.0421	64.7295	23.4793	0
b1518	lsrG	69.7915	68.9777	132.433	0	166.36	95.6272	68.3258	37.5181	48.8261	0	0
b1511	lsrK	76.2797	50.2601	72.3725	144.856	157.582	180.002	141.058	157.19	35.5768	0	6.42556
b1512	lsrR	233.615	230.891	161.199	389.279	415.115	407.394	187.125	165.544	29.7158	5.38939	0
b0870	ltaE	1445.68	1348.89	1381.22	1622.68	1195.27	1052.76	936.949	510.861	247.545	5.13096	5.10964
b2687	luxS	6798.91	6311.79	6077.8	8507.98	9705.09	16926.3	14338.3	12443.6	9774.23	4108.87	278.083
b2838	lysA	1820.28	1553.36	1445.54	421.084	191.143	175.796	198.878	107.768	5.60998	0	0
b4024	lysC	9632.16	9542.09	8042.71	1991.93	1437.68	548.196	313.35	181.472	20.9927	3.80733	3.79151
b2156	lysP	8135.77	10457.9	9549.14	2136.36	748.79	925.025	930.701	551.79	250.612	34.9632	13.9271
b2839	lysR	129.879	117.668	174.571	257.366	134.156	108.752	49.4479	34.9099	0	0	0
b2890	lysS	6911.06	7806.26	7430.5	5446.2	3682.73	2498.37	2024.55	2183.94	868.056	91.4136	70.804
b4129	lysU	687.104	685.685	556.971	733.651	769.621	828.727	596.481	541.503	112.007	10.1571	6.74324
b0748	lysZ	269.861	0	0	0	128.652	0	0	72.5351	94.3972	0	0
b3580	lyxK	13.5291	13.3713	6.41806	6.70225	19.3494	12.3582	4.41499	7.2729	0	0	0
b0459	maa	1046.87	925.753	940.974	363.941	700.463	1023.38	515.44	533.153	154.188	18.6428	46.4133
b0878	macA	617.17	574.092	576.947	701.41	925.947	630.081	450.195	292.742	76.195	4.60636	13.7616
b0879	macB	426.424	483.127	424.318	164.877	257.832	285.014	254.554	150.959	40.0194	13.1965	10.5134
b1479	maeA	2248.18	2369.3	1957.63	1234.86	1125.8	1530.67	1117.02	801.434	279.52	15.1329	12.056
b2463	maeB	3001.74	3006.24	2687.89	4073.98	3933.22	2741.96	1640.34	959.602	83.8764	11.2683	4.48859
b0394	mak	746.723	561.773	687.327	1170.5	1168.92	1079.14	429.168	359.48	70.1741	0	0
b4034	malE	2602.23	2798.81	2904.63	1154.32	470.282	46.6082	49.9525	64.0015	0	0	0
b4033	malF	347.376	544.138	509.92	77.9267	68.742	53.8832	29.9442	24.6638	9.17071	0	0
b4032	malG	318.375	393.328	388.372	247.848	54.2072	62.3188	44.5269	24.45	23.8645	0	0
b1620	malI	68.9089	145.94	149.439	312.111	215.88	260.773	122.074	58.2115	20.6609	4.9962	14.9263
b4035	malK	635.322	1112.3	1317.5	98.9168	25.9611	16.5811	0	4.87904	0	0	0
b4037	malM	1110.97	1163.25	981.015	326.953	188.783	110.526	43.075	82.7846	38.4771	5.58271	0
b3417	malP	2254.01	2223.54	2118.49	1064.25	834.651	1046.85	568.573	372.83	233.725	19.3167	2.13738
b3416	malQ	1330.53	1353.41	1395.98	466.688	481.518	474.618	288.407	266.264	118.902	12.3227	0
b3571	malS	89.732	152.736	75.6763	128.419	109.322	59.1978	52.0578	37.5181	17.4379	0	2.51958
b3418	malT	2551.45	2898.85	2946.09	889.603	934.568	697.141	312.539	162.902	18.3211	7.59496	0
b1621	malX	88.993	43.9776	78.4036	25.1924	115.156	58.0651	24.8926	3.41717	8.89421	0	6.42556
b1622	malY	509.442	238.95	294.924	778.513	691.558	394.367	298.683	134.611	12.0816	0	0
b0403	malZ	295.671	374.928	232.89	270.839	239.36	214.028	127.436	95.967	31.2229	2.83136	0
b1613	manA	1162.7	1191.7	1094.97	1032.52	1034.69	739.517	612.703	430.581	30.1268	8.74228	13.0589
b1817	manX	11672.7	13277.3	10362.8	7899.41	4998.34	3341.53	2360.33	1910.49	1064.52	95.2108	5.2675
b1818	manY	10410.7	10389.3	9025.34	7356.99	4426.43	3408.71	2270.41	2006.05	1061.97	57.781	6.39343
b1819	manZ	9299.25	10366.1	9838.36	9213.6	6213.38	3704.1	2561.22	2441.99	1347.74	187.096	48.0822
b0168	map	4562.82	5353.59	4171.9	4141.96	2709.95	1478.57	1281.04	705.71	151.582	12.9373	0
b1531	marA	290.646	391.714	300.828	235.611	100.772	72.407	137.96	127.836	55.4553	0	13.3544
b1529	marC	426.096	451.208	317.641	1055.43	957.634	1223.26	804.498	695.355	170.341	0	15.3827
b1530	marR	233.174	161.319	243.354	0	44.4649	21.2994	45.6555	25.0697	48.9386	0	0
b0956	matP	694.055	597.451	488.568	2750.65	1878.54	1288.43	905.972	746.213	234.949	22.7261	11.3158
b2783	mazE	367.25	564.616	735.593	808.594	972.67	1118.22	612.545	504.528	28.5475	20.71	0
b2782	mazF	573.957	417.984	229.288	209.51	662.461	303.533	433.75	454.697	105.669	30.6632	0
b2781	mazG	703.65	657.512	558.364	595.763	1268.63	1530.92	935.197	962.855	259.562	6.49316	25.8647
b0806	mcbA	116.767	307.747	0	385.637	296.889	1173.27	1371.77	1485.57	735.209	256.805	0
b1450	mcbR	334.789	330.886	245.45	271.396	783.518	1348.37	913.751	499.02	234.219	15.4469	7.69135
b1159	mcrA	121.486	144.083	57.6316	36.1101	92.6663	110.972	47.5738	26.1231	0	0	0
b4346	mcrB	528.371	355.393	167.102	43.6254	62.9731	53.627	33.5271	19.7249	0	0	7.41805
b4345	mcrC	135.446	114.743	55.0751	0	0	0	6.31437	0	0	0	0
b3028	mdaB	836.057	877.952	809.759	811.099	1228.95	859.163	670.714	421.353	24.371	17.6802	0
b0842	mdfA	369.634	543.927	490.982	512.722	610.887	615.263	546.828	309.098	86.1987	20.8445	12.4547
b3236	mdh	27996.6	25526.9	20523.3	23623.4	16787.8	12328.6	8724.29	6582.67	3011.55	246.401	65.4338
b0448	mdlA	182.75	225.774	232.992	130.142	59.8971	109.55	108.093	92.1015	27.9676	2.89847	2.88643
b0449	mdlB	119.324	174.09	177.904	50.6677	124.607	103.806	81.5869	67.1998	35.7766	5.76765	2.87184
b2074	mdtA	235.344	136.351	269.487	168.852	123.803	266.866	227.753	130.877	51.0971	4.11876	0
b2075	mdtB	145.865	214.644	178.374	28.9043	52.5404	103.632	93.0854	102.808	36.2834	3.29026	0
b2076	mdtC	134.843	91.0138	124.815	19.5513	21.9507	60.0842	62.249	74.2559	52.9201	1.66919	1.66225
b3513	mdtE	69.9725	25.9337	107.881	34.664	16.6791	247.677	336.806	235.096	42.8336	0	0
b3514	mdtF	65.0162	48.1935	64.7703	19.3252	37.1945	95.023	190.952	186.988	43.2111	3.29977	0
b1053	mdtG	49.5258	65.2644	54.8205	81.7828	78.7021	75.3993	64.6476	66.5595	28.8735	8.37862	8.34379
b1065	mdtH	100.528	115.915	87.4302	182.603	143.775	76.5228	92.9488	58.5445	17.5823	0	0
b1599	mdtI	92.2775	182.403	175.102	30.4759	0	0	20.0755	0	0	15.6112	0
b1600	mdtJ	360.43	356.227	605.021	0	26.4353	25.3259	0	14.9045	0	0	0
b1663	mdtK	508.568	713.892	636.365	5411.28	3675.43	2235.25	1173.76	919.235	288.761	22.4447	14.9009
b3710	mdtL	86.1257	85.1214	122.571	42.6662	8.21182	15.7344	28.1057	18.5196	0	0	0
b4337	mdtM	114.997	129.893	140.281	537.138	587.391	795.341	514.662	313.514	74.7056	12.5067	4.15158
b4080	mdtP	6.90298	0	6.5494	13.6788	19.7453	6.30556	9.01068	3.71087	0	0	0
b4119	melA	89.6216	51.6696	42.5155	103.596	128.177	170.553	116.986	108.401	52.2494	0	0
b4120	melB	35.6079	56.3083	40.5409	28.224	115.434	110.589	46.4802	53.5973	39.8581	18.0721	0
b4118	melR	78.0159	121.167	126.891	110.425	106.265	213.792	138.207	47.9307	15.5943	0	0
b3930	menA	852.421	1404.14	839.865	422.285	302.179	179.688	192.581	76.3733	76.4556	11.0931	0
b2262	menB	1133.6	1365.47	1075.54	643.479	495.392	906.059	924.83	1060.1	875.68	197.772	5.9682
b2261	menC	810.002	738.176	788.475	281.411	260.781	384.364	350.152	599.432	353.254	37.3728	26.5839
b2264	menD	442.361	574.952	408.204	150.098	132.889	238.018	205.659	146.59	42.394	0	9.18817
b2260	menE	410.766	457.645	410.983	7.39968	49.8466	191.019	175.479	164.609	99.2738	18.9524	3.77472
b2265	menF	601.716	679.657	845.222	232.276	275.682	513.95	448.822	247.852	60.1372	7.93219	7.89922
b2263	menH	146.857	105.56	291.336	0	12.7294	134.147	60.9945	107.654	37.3604	6.77585	0
b1686	menI	1974.59	2171.12	2107.63	562.466	400.076	112.731	96.6561	172.492	17.2678	0	0
b2328	mepA	1105.31	1541.53	1491.48	243.363	199.067	392.644	280.545	244.278	60.1438	6.23312	12.4144
b1655	mepH	782.265	883.592	612.606	295.261	402.53	215.503	202.602	206.925	52.1212	6.30195	18.8273
b1856	mepM	6537.28	8049.83	7015.87	1554.8	686.078	510.445	1069.16	485.579	123.173	50.5062	15.4758
b2175	mepS	14106.9	14755.3	11823.7	7156.77	3614.07	1551.55	793.513	346.015	75.0508	0	9.03665
b4013	metA	3921.55	1507.26	1167.88	1370.69	280.43	179.108	277.275	281.083	53.3461	5.52862	11.0113
b3939	metB	1901.82	1043.29	1018.08	803.854	341.038	231.099	233.447	121.934	24.4131	4.42767	4.40926
b3008	metC	2438.29	2334.03	1811.89	1875.23	764.107	233.63	439.58	380.397	53.68	8.6539	4.30897
b3829	metE	108963	98832.1	90510.7	36390.1	2607.46	155.361	210.326	139.552	43.8377	47.7036	20.3594
b3941	metF	6071.86	2787.01	2502.84	1475.82	97.573	41.5459	163.265	61.1251	7.95482	0	5.7469
b2114	metG	3399.81	3753.74	3386.24	3235.33	2700.55	1495.95	1455.47	1249.65	299.489	22.7372	12.5793
b4019	metH	2755.94	3142.02	2898.94	3002.8	2591.03	1081.77	611.525	437.219	71.1247	6.9727	2.77749
b0198	metI	3006.49	1868.63	1896.76	1213.02	413.735	410.528	414.698	291.584	32.5258	0	0
b3938	metJ	6257.02	5111.31	3513.46	4333.25	2130.67	1108.11	2208.56	858.065	111.669	16.2022	0
b2942	metK	15223.5	10443.8	8786.05	5465.09	961.544	624.808	3096.37	1961.09	533.745	57.8589	22.1609
b3940	metL	1851.69	1690.27	1618.66	861.658	472.129	304.078	187.39	181.189	34.9332	10.5594	8.41241
b0199	metN	2532.4	1202.93	1089.59	1098.94	224.61	161.388	442.03	258.551	61.8022	4.98166	0
b0197	metQ	20040.9	18457.2	14478.7	8784.01	4522.54	1905.5	2747.29	2670	938.181	31.5098	6.27576
b3828	metR	743.32	325.346	292.173	589.179	121.497	96.9985	173.264	74.2095	7.42895	5.38939	0
b1114	mfd	1083.63	1288.68	1131.22	482.998	537.605	437.25	461.916	333.101	41.0899	2.9809	1.48426
b2149	mglA	466.042	407.967	258.986	13.1929	0	54.734	17.3811	14.3161	9.31551	3.37901	0
b2150	mglB	1541.29	1593.47	1212.2	693.22	522.084	166.725	105.889	103.57	35.4699	0	15.375
b2148	mglC	370.724	396.11	446.799	109.2	9.55335	9.15243	19.6183	21.5451	14.0194	0	0
b1826	mgrB	778.444	1258.96	940	560.927	607.272	258.572	230.938	76.0857	0	0	0
b0963	mgsA	3137.57	3035.47	2955.9	4159.49	3160.11	1998.15	1370	1021.51	108.206	11.2142	22.3351
b4242	mgtA	653.131	693.743	530.643	264.053	128.843	61.7178	39.1978	44.3928	7.8781	0	5.69148
b4702	mgtL	6491.93	4906.53	7246.36	4161.97	2912.87	697.657	1121.57	410.576	267.162	0	0
b0347	mhpA	24.3264	6.01068	0	78.3326	34.7916	72.2184	15.877	32.6931	12.764	3.08659	0
b0348	mhpB	53.6005	10.5951	40.684	21.2427	40.8851	0	13.9933	5.76285	14.9996	0	0
b0349	mhpC	23.3713	46.1975	33.2613	23.156	44.5676	10.6743	15.2536	31.4095	40.8764	0	0
b0350	mhpD	25.018	24.7262	71.2096	49.5751	59.6346	34.2792	57.1493	40.3471	8.75129	0	0
b0352	mhpE	79.9192	78.9873	85.3039	29.6937	104.776	73.0026	71.7208	64.4438	34.9447	5.07018	0
b0351	mhpF	31.9572	10.5282	40.4271	94.9885	60.9403	107.035	62.5721	28.6323	14.9048	0	0
b0346	mhpR	595.281	636.367	564.79	1095.34	1517.41	1276.18	705.678	463.685	59.494	0	0
b0353	mhpT	83.5654	41.2955	63.4281	99.3549	71.7093	76.3333	136.351	85.353	23.3849	4.2412	0
b4171	miaA	4655.09	4527.12	4184.2	7588.53	8765.25	4213.3	2468.12	1987.08	536.574	145.973	107.679
b0661	miaB	2622.33	2661.99	2541.95	2077.13	1375.51	1064.61	881.262	664.735	348.023	43.2817	35.9182
b1176	minC	3450.91	3669.71	3094.56	3693.24	3220.92	2553.73	1777.13	1088.03	122.241	7.39006	0
b1175	minD	4823.09	4840.76	3476.38	5396.07	5644.36	4075.54	3139.73	1661.52	174.379	12.6505	6.29895
b1174	minE	2777.23	2368.84	2129.64	3543.22	3482.3	3162.41	2085.74	1922.45	186.31	57.9258	0
b3742	mioC	4888.56	6005.58	4551.47	3689.23	2352.32	1314.6	1401.48	1043.82	255.703	34.7817	57.7285
b1782	mipA	8464.8	9130.3	7400.56	7486.32	4216.54	1053.27	1071.29	1006.35	702.285	68.8484	34.2811
b2346	mlaA	3069.44	2808.44	2428.97	3293.5	2185.38	1861.04	1137.26	612.465	75.0176	27.2111	13.549
b3191	mlaB	1208.85	1024.07	2064.47	2737.63	2371.06	2366.2	1194.73	1522.49	314.12	35.0586	17.4565
b3192	mlaC	2725.17	2535.88	2041.25	5542.24	5713.35	3348.21	2589.93	2004.71	836.196	48.53	16.1094
b3193	mlaD	1487.66	1379.55	1289.48	3184.48	2048.86	1375.69	994.92	809.602	231.282	0	0
b3194	mlaE	1384.67	1227.84	1019.08	2205.33	1258.55	768.36	447.642	375.661	135.802	0	13.0812
b3195	mlaF	1938.89	1866.83	1720.9	3247.17	2087.21	948.391	669.464	531.236	140.021	0	12.6446
b1594	mlc	846.079	885.402	779.132	509.547	395.446	439.467	270.69	182.824	29.0155	4.20991	0
b1639	mliC	153.796	121.602	175.102	426.662	322.607	280.971	140.528	66.1414	21.5191	0	15.5463
b2127	mlrA	235.344	396.787	170.75	274.325	725.976	1454.25	1183.63	699.552	96.8508	7.02612	0
b2813	mltA	1808.09	1750.54	1601.7	959.699	562.925	269.651	246.853	163.65	38.7226	4.68194	9.32497
b2701	mltB	811.447	838.858	619.447	619.152	480.221	553.786	486.992	436.213	182.704	4.73372	18.8562
b2963	mltC	769.065	834.253	649.587	167.264	232.503	197.045	312.184	176.464	78.7372	4.76005	4.74026
b0211	mltD	5499.55	5398.6	4814.85	1757.23	966.309	939.371	914.365	749.12	344.084	75.642	52.7293
b2558	mltF	195.111	218.548	178.947	77.3257	74.413	47.5268	63.6712	34.9623	13.65	3.30083	0
b0261	mmuM	662.346	311.214	412.078	441.083	238.116	119.021	99.2142	75.8817	15.1927	5.51083	5.48792
b0260	mmuP	425.564	178.221	164.244	57.1722	68.7732	59.2984	61.1994	62.04	15.1385	7.32158	3.64558
b1448	mnaT	996.348	1042.66	1130.67	1432.37	1285.28	892.274	573.779	315.065	27.3351	0	0
b0732	mngB	96.0859	68.3752	47.4054	68.5447	65.9627	98.3026	95.3223	76.447	32.2664	0	1.94255
b0730	mngR	364.424	443.292	279.266	388.842	387.559	115.229	201.255	105.487	0	0	0
b1133	mnmA	2708.37	3725.79	3264.14	1704.34	1090.52	835.801	1003.27	531.224	262.452	46.4384	32.3718
b2324	mnmC	267.372	324.085	311.113	184.937	312.651	211.975	230.478	168.14	91.762	12.8018	7.64917
b3706	mnmE	1053.52	1041.24	1217.78	1065.87	926.689	962.348	944.239	797.673	648.808	56.4819	44.9978
b3741	mnmG	1901.81	2488.53	1865.39	1820.6	1154.39	538.293	580.414	555.821	266.101	29.9084	8.12294
b0503	mnmH	101.753	274.271	175.529	192.466	79.3784	92.9466	96.5972	49.727	19.4144	4.69478	9.35054
b2392	mntH	523.155	533.212	457.58	826.098	1410.7	1926.45	944.309	355.937	68.6248	4.1487	24.7887
b1821	mntP	303.951	141.368	254.455	354.296	272.76	179.653	140.032	153.785	75.0508	0	0
b0817	mntR	1408.53	1584.86	1377.51	1567.32	1570.27	673.008	594.01	232.982	60.6406	10.9981	21.9047
b4705	mntS	1185.91	1875.33	1125.17	1566.65	1281.49	1227.71	567.603	595.014	55.3109	40.1257	0
b0781	moaA	1708.8	1709.1	1378.57	2666.32	2517.1	1990.86	1402.44	940.609	171.805	15.5797	0
b0782	moaB	1620.74	1113.48	937.639	2389.14	3128.35	3412.32	3624.92	2943.2	483.97	0	29.9692
b0783	moaC	1168.47	618.666	1187.81	682.22	1054.41	1353.24	1538.86	1469.4	335.743	0	10.5459
b0784	moaD	206.526	122.471	156.758	245.549	118.15	264.113	350.46	399.683	115.588	0	0
b0785	moaE	1119.44	1283.41	1380.74	1131.32	1536.99	2208.73	1563.53	1937.75	563.877	45.4521	0
b3857	mobA	519.851	291.147	312.375	1184.65	660.882	569.833	316.67	102.468	12.1229	0	0
b3856	mobB	211.229	246.723	182.19	399.541	402.8	157.866	213.059	92.9055	53.7365	0	0
b2877	mocA	122.558	138.433	83.0573	52.041	267.097	351.846	148.552	75.2959	36.7463	0	0
b0763	modA	615.303	543.434	310.525	765.288	461.848	263.088	196.521	140.754	27.4765	0	6.61675
b0764	modB	220.314	304.843	390.189	218.285	154.046	174.414	124.619	63.1655	0	0	0
b0765	modC	325.21	207.976	317.627	255.876	255.358	122.321	87.3985	113.122	20.075	0	4.83435
b0761	modE	667.802	621.937	621.412	445.342	526.525	410.582	284.98	276.149	62.8915	6.51788	0
b0760	modF	2172.45	1569.57	1343.68	694.776	819.369	408.191	273.706	133.047	9.61928	0	6.94938
b0827	moeA	1057.04	712.676	723.022	1428.89	1437.57	808.379	582.936	409.662	68.7915	8.31756	0
b0826	moeB	756.618	627.614	628.131	508.691	502.412	308.543	370.364	254.212	18.9046	6.85726	0
b0009	mog	827.511	834.9	719.698	785.728	608.192	740.147	393.814	324.369	36.1829	0	0
b1420	mokB	484.779	299.454	229.974	420.275	288.889	110.706	79.0998	162.878	169.576	153.775	30.6272
b1890	motA	22.818	11.2759	10.8246	11.3039	0	10.4216	14.8925	6.13318	0	0	0
b1889	motB	0	32.4031	0	21.6557	41.6798	9.98268	14.2653	17.6246	0	0	0
b1326	mpaA	750.642	796.844	738.571	950.32	1192.86	1015.82	798.386	373.635	116.7	35.2754	0
b4233	mpl	1739.45	1995.98	2132.87	1781.85	1644.46	956.039	654.229	328.864	41.2515	7.48156	11.1757
b1329	mppA	671.305	756.488	494.06	522.152	861.401	1071.68	663.349	384.485	109.73	6.36837	9.51286
b2684	mprA	5479.95	5283.95	4402.16	3783.61	1474.64	1133.69	872.336	882.738	333.952	19.3815	19.3009
b2210	mqo	922.215	1105.91	1032.47	322.848	105.516	292.033	308.974	188.388	68.8193	3.12035	0
b3021	mqsA	538.013	582.381	291.689	1700.71	1954.2	1567.96	1019.99	592.217	161.312	26.0055	0
b3022	mqsR	547.015	777.164	324.372	2472.77	2803.39	2061.15	1182.62	827.047	71.7546	34.7033	0
b0087	mraY	1010.11	1395.81	1100.35	250.201	347.788	469.887	531.072	492.729	248.643	0	4.72712
b0081	mraZ	2806.14	2817.09	2578.55	5013.28	3939.61	3007.31	2192	1294.7	200.955	22.4283	11.1676
b3396	mrcA	828.774	1207.11	959.39	208.232	166.36	94.1783	119.053	110.849	11.0968	8.0503	6.01263
b0149	mrcB	846.642	943.339	932.104	929.851	738.707	576.379	435.283	322.028	81.0236	10.1344	4.03689
b0635	mrdA	830.449	1068.05	1000.04	147.682	126.892	194.507	163.297	160.256	152.694	10.8071	8.07167
b0634	mrdB	837.247	683.574	811.631	243.451	303.697	399.02	392.013	273.963	216.468	13.8564	4.59959
b3251	mreB	7888.18	9129.13	8312.64	5912.12	4042.72	2676.58	2197.39	2013.32	665.215	39.3948	44.1349
b3250	mreC	1945.05	2239.74	2620.15	118.174	131.218	150.853	167.666	221.945	147.629	13.9694	23.1856
b3249	mreD	1161.29	1537.16	1495.3	143.824	237.268	322.023	189.483	245.252	101.554	10.5248	20.9621
b2113	mrp	3823.43	3787.86	3844.03	6220.27	5629.24	3350.83	2578.8	1967.08	376.652	23.1564	13.8361
b4351	mrr	597.886	492.428	588.271	1459.01	1214.03	364.095	209.562	119.04	15.4919	5.61936	0
b0914	msbA	1759.96	2248.68	1867.55	860.403	689.995	539.407	578.112	494.84	162.009	11.7531	14.6303
b0465	mscK	656.19	755.636	645.426	381.737	272.648	244.709	212.172	144.013	29.4816	1.52769	3.04268
b3291	mscL	5207.98	4927.7	3653.23	11004.8	17815.1	18262.5	9472.29	7443.69	2797.38	112.743	49.9
b4159	mscM	344.127	322.055	375.62	66.3811	87.11	105.709	95.4053	116.235	46.8719	9.27371	4.61759
b2924	mscS	7836.94	6791.9	5571.06	14352	19634.4	36459.9	30136.5	28029.3	19963.4	1600.55	65.4212
b4219	msrA	1554.45	1254.14	1038.4	3991.77	4854.69	3955.49	2660.57	1722.42	454.971	24.1509	0
b1778	msrB	5243.66	4940.34	4626.35	11264.7	8480.74	4901.76	4158	2371	479.986	87.0524	37.1531
b1832	msrC	6984.07	7003.25	6008.13	8271.41	5843.69	5189.26	3202.74	1893.65	284.901	20.6684	0
b1051	msyB	6845.73	6578.7	4595.33	10214.2	15479.5	34059.3	23152.2	16378.6	8897.06	672.91	68.3789
b1976	mtfA	1104.67	978.843	698.724	566.117	690.071	637.914	472.366	348.114	97.7135	12.8886	12.835
b3208	mtgA	333.619	453.377	514.362	82.6365	79.5238	76.1865	190.524	112.091	38.8999	0	0
b3599	mtlA	899.3	815.617	777.951	277.788	221.929	507.379	300.376	170.626	107.326	8.05451	2.67368
b3600	mtlD	1137.15	914.796	986.906	515.303	529.512	845.484	747.934	578.132	228.181	17.8958	8.91071
b3601	mtlR	396.516	443.008	392.563	239.134	295.877	267.713	258.792	250.227	84.4268	8.74973	0
b0159	mtn	3929.02	3281.38	3824.06	3160.24	3068.84	2489.78	1684.33	1636.72	618.721	264.899	51.294
b3161	mtr	244.046	257.28	355.037	80.5994	38.7817	29.7233	58.4028	21.8655	0	0	0
b3068	mug	1399.97	1324.34	1214.41	1406.89	1258.55	1571.11	952.871	774.09	167.9	10.1504	0
b0924	mukB	1540.66	1518.21	1431.6	953.198	975.705	692.261	570.148	548.892	168.264	18.4254	16.0553
b0923	mukE	1221.85	1207.6	1282.01	840.295	740.113	420.18	450.329	340.008	20.113	7.29558	7.26526
b0922	mukF	1178.85	892.745	958.69	1683.74	1109.4	594.354	489.617	366.242	53.5536	19.4255	3.86894
b3189	murA	3793.91	4099.21	3851.25	3902.32	2000.28	1204.14	1064.96	790.742	269.921	16.318	24.3753
b3972	murB	1073.01	1206.44	812.572	1472.77	1417.3	728.366	391.921	391.605	82.6435	24.981	4.97543
b0091	murC	1605.44	1932.54	1796.61	985.663	372.872	952.598	792.58	800.345	619.182	17.4105	10.4029
b0088	murD	1391.85	1550.43	1561.33	464.757	476.579	927.206	667.509	727.555	419.623	19.514	7.77317
b0085	murE	1551.65	1533.56	1504.46	836.109	1258.83	1063.02	786.184	973.15	176.162	3.454	10.3189
b0086	murF	1460.59	1686.6	1859.48	376.55	959.204	952.985	773.32	869.299	302.377	3.7821	7.53276
b0090	murG	1384.71	1509.17	1574.74	676.582	271.29	606.445	557.108	642.415	391.479	9.62716	4.79358
b3967	murI	767.544	968.666	885.079	596.68	641.758	420.67	323.691	247.567	82.6113	11.9862	5.9682
b1069	murJ	626.305	723.255	819.405	300.47	213.721	222.819	124.782	166.571	23.0612	0	0
b2429	murP	71.0658	63.2134	121.366	42.2468	47.4313	19.4746	23.1911	34.3828	9.94353	0	0
b2428	murQ	146.827	189.766	139.306	145.475	86.1507	123.803	66.3432	60.7157	15.8031	11.4645	0
b2427	murR	94.4669	70.024	67.2212	163.795	191.401	86.2913	23.1208	12.6958	0	0	0
b2831	mutH	132.189	174.196	250.835	480.227	462.138	321.996	230.067	134.227	41.1018	0	0
b4170	mutL	498.592	709.384	551.029	374.571	496.288	565.548	468.453	415.3	111.161	2.78078	8.30765
b3635	mutM	312.725	457.436	439.126	272.663	393.589	91.4112	73.4777	87.4187	78.7616	0	0
b2733	mutS	513.694	593.623	573.611	548.114	406.903	205.742	224.373	118.956	16.5868	2.0055	0
b0099	mutT	572.326	617.076	419.6	180.427	198.435	118.817	101.874	83.9095	36.3999	13.2033	0
b2961	mutY	904.238	1045.81	1113.47	514.672	476.941	404.203	326.474	258.561	94.2177	9.76443	9.72385
b3096	mzrA	528.448	600.628	651.794	340.327	201.543	337.899	344.9	227.264	55.4553	0	26.7089
b1988	nac	209.679	338.119	314.114	98.4069	105.222	141.129	122.445	71.1904	77.206	16.8029	5.57769
b0750	nadA	5705.11	6108.46	4105.69	1624.63	851.1	576.086	462.275	281.656	88.2428	39.3948	49.0388
b2574	nadB	811.079	739.958	609.708	290.536	196.309	68.3893	65.1525	60.3714	8.7297	0	0
b0109	nadC	1269.22	1052.82	892.406	1774.02	1307.41	693.556	613.887	304.599	23.7843	5.7515	5.7276
b0639	nadD	931.461	936.203	704.005	359.768	240.846	490.319	484.286	441.321	187.764	8.01262	15.9586
b1740	nadE	3744.44	4003.13	3320.44	4000.93	3978.56	2883.85	2531.72	2006.34	624.939	24.842	0
b2615	nadK	899.023	797.407	721.747	1016.36	1098.96	1137.07	932.801	470.9	137.08	0	0
b4390	nadR	919.979	982.316	1028.72	1033.58	971.154	1147.99	900.659	503.389	114.932	8.33781	4.15158
b0677	nagA	846.253	662.138	610.544	759.853	832.09	1199.78	920.534	616.043	172.678	4.47395	0
b0678	nagB	1049.93	1200.21	864.128	1002.66	1169.93	1883.46	1188.87	952.023	619.482	205.444	19.1803
b0676	nagC	1144.7	901.799	912.922	304.084	656.44	757.701	866.207	615.359	110.259	8.41982	4.19241
b0679	nagE	1159.67	1531.62	1425.91	1561.18	1512.29	1159.06	471.774	371.807	170.992	10.5572	5.25668
b1119	nagK	1088.63	1427.26	1306.89	957.532	910.872	1126.32	630.758	573.274	116.572	11.2757	28.0721
b1107	nagZ	1194.63	1083.12	1124.07	1770.55	1534.41	1361.79	1243.64	1003.11	227.935	5.01082	0
b3225	nanA	169.985	212.804	161.278	67.3678	21.61	10.3516	44.3774	24.3679	23.7843	0	0
b4311	nanC	14.1338	0	0	28.0072	80.8566	64.5528	27.6739	22.7938	0	0	0
b3223	nanE	73.4381	29.0327	0	14.5523	112.033	174.414	67.1028	63.1655	41.1018	0	0
b3222	nanK	69.3927	137.167	120.704	57.2947	187.464	221.855	181.161	124.346	32.3648	0	11.6908
b4310	nanM	292.796	253.209	138.899	335.428	968.378	2248.3	746.477	605.005	192.038	13.9315	9.24909
b3226	nanR	946.73	960.979	655.47	1394.34	1195.44	794.677	592.848	405.775	62.653	0	6.46618
b4309	nanS	82.6104	51.0294	19.5947	30.6936	137.841	339.574	128.053	144.33	101.14	5.24091	0
b3224	nanT	47.5425	20.1378	51.5513	40.3754	32.3788	80.652	62.0588	25.5577	28.5092	0	3.43271
b2206	napA	219.818	241.394	131.315	266.192	314.384	219.386	74.3907	59.0843	2.84786	0	2.05742
b2203	napB	22.5385	66.8269	21.384	22.3309	107.449	61.7636	44.1303	36.3483	15.7679	0	0
b2202	napC	117.672	132.914	143.543	83.2771	144.252	168.91	98.7433	45.1838	11.7604	8.53171	8.49625
b2207	napD	0	0	36.5073	0	36.6878	0	0	0	0	0	0
b2208	napF	81.9415	101.232	58.3082	0	39.0643	112.275	40.1103	66.0745	0	0	10.3537
b2205	napG	58.2433	129.519	138.15	115.414	69.4164	79.804	19.0067	7.82753	0	0	0
b2204	napH	117.263	57.9477	66.7538	81.3279	111.806	21.4228	30.6133	44.1262	8.2037	0	0
b1224	narG	59.4804	48.0983	38.4775	72.3263	175.294	135.832	102.346	63.9502	35.938	0	4.09945
b1225	narH	78.9579	91.0434	43.6996	91.2691	257.22	186.322	94.4774	99.0401	55.2389	0	0
b1227	narI	59.7919	0	42.5469	148.103	228.039	245.777	214.633	128.57	125.491	7.58655	0
b1226	narJ	85.5192	42.261	40.5694	42.3658	149.49	104.157	93.0258	84.2837	29.9146	0	0
b1223	narK	36.3759	21.571	55.2203	64.8735	117.923	66.4555	85.4687	58.6642	0	3.69237	14.7081
b1221	narL	1354.49	954.015	974.914	1372.87	1707.11	2545.64	1453.06	1447.91	533.707	31.6067	0
b2193	narP	954.105	803.851	667.796	2665.49	2430.86	1271.58	867.713	487.678	273.562	23.815	0
b2469	narQ	172.631	200.035	141.197	159.245	158.923	217.505	128.211	83.202	20.8229	3.02123	0
b1469	narU	51.0363	57.6471	20.7524	57.79	278.066	1858.12	1237.22	956.334	418.258	18.5018	0
b1465	narV	29.764	44.1254	42.3592	29.4899	14.1895	611.733	641.057	664.016	374.812	7.55308	7.52168
b1466	narW	43.6825	43.1731	41.445	43.2801	27.7666	399.02	427.651	477.479	203.735	0	7.35935
b1222	narX	281.731	373.117	251.262	508.028	510.381	365.435	294.202	184.771	51.2457	2.85974	11.3914
b1467	narY	85.2053	51.8226	55.9669	25.9756	74.9913	742.39	838.437	729.344	357.658	3.32648	3.31266
b1468	narZ	67.6455	98.948	107.823	42.8944	128.996	1206.16	1063.13	849.475	319.916	5.49315	0
b1109	ndh	1637.48	2116.94	1980.66	1660.84	1472.49	2679.61	2410.97	1468.5	298.611	19.6936	23.5341
b2518	ndk	18079.4	19121.7	17309.3	1372.55	873.101	579.088	551.68	479.64	394.234	71.5001	59.3358
b0714	nei	511.746	569.001	534.087	126.758	36.595	93.4914	91.8497	82.5304	17.9009	0	6.46618
b1650	nemA	507.372	446.752	533.899	584.959	730.043	901.644	463.602	476.073	167.798	0	4.66248
b1649	nemR	354.783	183.672	144.262	200.866	209.408	293.214	66.1586	90.8202	0	0	8.53881
b3662	nepI	195.592	260.55	298.532	176.939	170.274	116.52	88.8044	132.575	35.6964	4.31604	4.29811
b3998	nfi	904.898	879.44	944.402	463.224	546.435	482.174	413.417	275.655	158.267	15.3088	0
b2159	nfo	980.095	828.618	717.026	900.87	957.007	895.272	840.054	660.179	256.095	5.99311	11.9364
b0568	nfrA	125.986	100.96	64.6125	178.805	194.796	124.414	100.006	87.8621	19.0573	5.18448	8.60489
b0569	nfrB	13.5714	31.2974	34.3368	40.3393	81.953	78.5137	62.0033	46.2058	9.49458	2.29597	6.85929
b0851	nfsA	869.011	872.73	758.007	638.812	708.298	870.622	539.73	444.554	245.145	21.3411	7.08413
b0578	nfsB	3502.4	3446.24	3205.38	2564.22	1891.36	835.212	556.303	508.19	86.7356	0	15.6654
b3414	nfuA	7198.24	6366.34	5944.53	4708.13	4715.37	2652.61	2722.34	1967.91	578.696	116.12	0
b0019	nhaA	772.435	960.719	872.857	730.925	1059.23	1783.78	1161.23	807.155	291.449	61.6683	17.5463
b1186	nhaB	1274	1350.01	1308.44	878.382	594.837	503.889	372.888	141.21	22.9714	3.33296	0
b0020	nhaR	469.647	408.912	371.326	476.4	511.764	694.574	452.486	246.459	125.168	11.3505	5.65165
b1463	nhoA	131.737	201.219	79.5384	94.9261	182.701	98.4564	125.062	115.884	16.7569	0	0
b3476	nikA	19.288	50.8349	67.1002	12.7402	12.2603	23.4916	12.5886	0	8.99592	0	0
b3477	nikB	42.8804	31.7853	61.026	0	20.4425	29.377	0	0	0	0	0
b3478	nikC	12.1486	12.0069	23.0526	12.0367	11.5833	11.0972	15.8579	0	0	0	0
b3479	nikD	66.2289	26.1826	62.8365	13.1238	0	0	17.2901	28.4824	0	6.72263	0
b3480	nikE	0	37.2274	47.6498	49.7596	23.9426	34.4068	8.19458	13.4991	8.78386	0	0
b3481	nikR	403.781	374.131	502.818	775.121	312.807	299.679	164.709	176.363	17.6553	0	0
b3365	nirB	55.7125	74.7281	71.737	59.1422	64.503	54.5259	28.5699	29.9496	5.56806	2.0197	2.0113
b3367	nirC	62.7777	148.91	35.7373	99.5193	47.8853	45.8757	24.5837	6.74954	8.78386	6.37232	0
b3661	nlpA	4490.8	4475.12	3251.34	2328.91	2677.62	1401.28	645.949	545.343	60.585	12.5577	6.25274
b1708	nlpC	1439.45	1552	1345.03	4256.97	3618.33	2231.3	1437.69	797.261	320.422	33.2075	11.0232
b2742	nlpD	14117.9	12925.9	11337.9	32183.6	30734.1	19315.7	14392.6	9160.82	1373.69	63.1302	40.415
b0192	nlpE	641.394	648.002	554.448	875.559	625.139	937.415	493.037	383.108	89.7438	14.4679	0
b3163	nlpI	7395.22	9866	8667.35	5001.94	4540.65	3544.91	3578.86	2276.98	464.511	75.5308	52.0732
b4167	nnr	497.157	614.2	459.28	855.531	1284.85	1553.61	1011.86	689.247	164.753	46.4805	6.61247
b0560	nohD	0	0	35.2346	55.1921	106.226	84.807	24.2379	9.98189	12.9904	28.2721	9.38485
b2709	norR	287.418	145.336	76.1011	311.261	388.76	238.12	152.688	122.169	14.0286	3.3924	0
b2710	norV	35.1625	41.703	40.0337	62.7096	46.9369	77.0865	100.977	64.2684	24.5997	0	7.10875
b2711	norW	53.591	17.6554	42.3717	8.84957	17.0325	40.7942	17.4885	48.0153	12.4974	0	9.02868
b3206	npr	297.64	478.026	529.49	73.7248	283.791	305.866	315.672	440.011	78.0859	0	37.6084
b2234	nrdA	2719.27	3313.5	2941.36	3506.01	3462.62	1104.42	997.228	790.426	238.575	22.4774	8.9536
b2235	nrdB	2695.62	2239.33	2013.75	2741.78	3629	1537.93	1151.46	1097.65	269.408	18.1809	9.05265
b4238	nrdD	208.265	233.905	148.198	408.003	997.382	1102.53	806.296	529.255	102.654	9.60915	2.3923
b2675	nrdE	207.682	135.285	138.827	116.914	58.5054	56.0501	80.0959	73.5839	16.5107	0	0
b2676	nrdF	158.286	156.441	130.155	41.8209	80.4912	38.5567	55.0976	79.418	14.7649	10.7113	0
b4237	nrdG	87.2394	43.1111	165.542	108.045	270.335	358.602	256.222	328.284	0	0	0
b2673	nrdH	619.578	244.941	313.516	245.549	315.066	150.922	350.46	244.251	0	0	0
b2674	nrdI	49.3647	97.5782	93.6724	0	94.1354	67.6387	48.328	39.8058	0	0	0
b0413	nrdR	1780.54	1269.71	1347.19	2367.07	1633.22	823.515	764.925	496.76	63.0716	22.8779	0
b4070	nrfA	105.708	48.7551	46.8036	69.8229	80.6313	45.0611	27.5968	30.3071	4.93022	0	0
b4071	nrfB	17.8795	17.671	16.9636	0	17.0475	16.3321	0	0	0	0	0
b4072	nrfC	0	0	42.9274	0	14.3799	0	29.5298	0	0	0	0
b4073	nrfD	21.1711	0	40.1733	10.488	30.2789	29.0082	0	22.7621	7.40564	0	0
b4074	nrfE	30.518	30.1621	34.7458	36.2843	17.4588	22.3015	23.9017	16.4057	0	0	0
b4075	nrfF	0	26.1143	25.069	0	25.1929	0	0	14.204	18.4851	0	0
b4076	nrfG	16.9795	33.563	32.2195	16.8231	16.1894	77.55	0	18.2555	0	0	0
b4178	nsrR	1095.32	1270.81	1152.17	3232.09	2179.51	1892.29	1181.1	537.613	33.3167	0	0
b1633	nth	589.656	551.278	544.333	94.7392	30.3902	116.459	135.217	128.507	222.986	16.1767	40.2736
b1865	nudB	3783.72	3651.09	3674.88	3194.3	2156.06	1656.55	1446.63	914.712	266.275	79.5412	45.2632
b3996	nudC	1073.51	1332.71	931.574	700.433	1036.04	968.642	649.375	429.299	109.906	6.64436	0
b3397	nudE	2349.23	2429	2160.32	2112.74	2033.16	1650.71	849.192	553.728	101.14	18.3432	18.2669
b3034	nudF	1061.85	1081.27	885.346	1275.24	1165.84	808.295	787.539	527.58	135.068	0	8.13155
b1759	nudG	397.829	589.785	283.089	566.612	308.195	204.412	113.597	120.298	52.1852	0	0
b2251	nudI	238.112	94.1343	225.916	401.063	385.955	130.503	155.408	179.204	16.6583	0	0
b1134	nudJ	307.325	347.133	354.066	173.997	272.094	120.312	186.253	177.011	107.502	0	0
b2467	nudK	527.988	660.986	417.453	714.938	1040.4	707.364	402.033	539.283	184.69	44.6617	26.6856
b1813	nudL	367.673	397.994	382.064	589.798	634.356	671.706	525.644	348.244	195.98	8.88597	17.6981
b2288	nuoA	7744.02	9595.37	8496.07	5454.63	4857.11	4757.61	3816.79	2627.96	910.944	127.533	57.7285
b2287	nuoB	6313.39	7176.49	5917.49	5210.18	4095.67	4887.29	3521.91	2629.67	1026.68	85.3429	38.631
b2286	nuoC	6269.74	6453.65	6361.61	3758.56	3212.7	4012.6	2354.12	2236.84	640.741	57.3865	34.2888
b2285	nuoE	5424.2	5180.92	4071	2727.23	2720.99	4104.32	2734.4	2165.17	821.256	20.5444	40.918
b2284	nuoF	5033.39	5730.26	5062.83	2339.78	2872.29	3871.81	2647.86	2494.24	1292.05	38.415	26.7788
b2283	nuoG	6793.54	7000.5	6431.48	2637.22	2095.43	3736.92	2580.39	2775.94	1480.37	50.871	11.2577
b2282	nuoH	4878.62	5712.37	5346.14	2627.23	1372.77	2999.32	2237.67	2104.78	1782.63	47.313	15.7055
b2281	nuoI	4443.74	4244.29	4836.14	2404.9	1121.55	2558.29	1657.3	1866.91	1580.54	28.4286	9.4368
b2280	nuoJ	4201.35	3845.44	4159.46	2189.92	1288.84	2419.45	1895.61	2003.23	1316.28	64.8965	9.23239
b2279	nuoK	1206.33	1357.86	2193.7	863.214	511.199	918.274	765.46	774.588	632.961	17.0069	16.9362
b2278	nuoL	5606.83	6519.35	6310.55	3834.17	1588.06	3590.13	2618.97	2641.76	2295.84	89.2748	22.2259
b2277	nuoM	4904.35	5612.5	5419.25	2786.98	1697.55	3397.71	2976.28	2921.09	3042.13	94.0553	43.487
b2276	nuoN	4160.43	4496.33	4797.42	2615.03	1231.77	2658.35	2067.13	2281.35	2755.14	102.228	24.5732
b2393	nupC	3022.46	3303.41	2492.22	717.375	963.283	1092.05	620.92	371.124	111.91	38.4566	12.7656
b2964	nupG	282	414.086	168.178	478.976	806.634	647.666	389.138	320.517	146.556	0	0
b2161	nupX	24.2875	32.0057	7.68114	56.1488	15.4382	14.7903	21.1355	21.7605	0	0	0
b3169	nusA	5696.2	7190.24	6482.74	3917.58	2939.44	2480.39	1705.62	1357.29	490.396	69.0799	27.5171
b0416	nusB	4564.77	5156.04	5201.73	1579.36	1565.93	1279.59	1276.83	1051.67	388.628	49.0319	24.4141
b3982	nusG	8058.68	9286.04	9055.29	6420.68	4461.5	3002.17	2290.48	2355.73	636.532	75.3922	93.8485
b3183	obgE	1398.81	1962.8	1785.93	1018.06	403.409	599.438	603.001	584.86	229.55	100.794	43.6412
b2082	ogrK	232.105	412.917	220.216	643.908	752.436	84.807	272.676	124.774	64.9522	0	0
b1335	ogt	432.301	368.997	372.871	506.196	543.335	305.14	218.024	169.014	27.4943	0	0
b0957	ompA	156779	162365	133266	218107	208861	149912	59227.5	42103.5	14506.8	864.246	177.049
b2215	ompC	82829.8	83623.1	70326.3	102193	70735.2	31243.4	21365.4	12685.4	3299.19	945.264	92.7424
b0929	ompF	150253	150100	111608	83364.3	29789.2	4961.83	2834.98	2080.05	832.916	358.771	390.187
b3875	ompL	0	14.4534	0	14.4893	27.8869	66.7916	47.7228	7.86146	0	0	0
b1377	ompN	8.93184	8.82768	8.47434	17.6991	8.51623	16.3177	5.82951	14.4046	6.24871	0	0
b3405	ompR	1970.47	2183.97	1535.69	4267.22	4844.57	3689.87	2507.81	1899.13	472.642	42.8603	14.2274
b0565	ompT	55218.1	52191.8	33841.7	14424.4	8646.53	7449.49	5648.41	4121.48	1381.78	53.8939	26.835
b1256	ompW	364.819	266.505	225.739	345.744	272.226	246.312	72.4668	34.1074	22.1937	0	0
b0814	ompX	23128.1	25985.2	22148.5	35901	28909.2	35324.5	24816.2	16436.6	6461.17	1705.38	268.152
b4359	opgB	636.075	768.359	678.931	433.274	210.582	197.71	184.509	123.477	33.9929	2.24186	6.69761
b1047	opgC	516.047	544.608	431.525	77.994	25.0187	47.9376	22.8343	14.1058	0	4.43915	0
b1424	opgD	1229.05	1263.06	963.043	1217.73	571.354	374.227	331.239	249.819	106.945	6.20676	9.27144
b0815	opgE	294.068	278.002	321.463	95.0085	54.8578	70.0742	58.4129	51.5489	31.3067	6.48906	0
b1048	opgG	4021.54	4274.37	3796.78	2540.93	1954.92	2011.39	1755.55	1779.12	461.224	16.7299	9.99624
b1049	opgH	2212.58	2658.75	2476.81	796.448	686.767	697.932	781.775	838.589	348.004	22.2167	8.04521
b1243	oppA	12154.9	12583.5	8930.33	6245.86	8862.06	18998	13144.9	8308.62	2304.95	314.904	68.991
b1244	oppB	2573.94	2989.66	2337.74	185.274	325.125	2481.8	1952.73	1768.04	446.335	89.3233	5.55951
b1245	oppC	2440.78	2368.26	2220.59	220.85	95.6387	1527.09	1331.15	1378.01	444.436	62.2214	22.5319
b1246	oppD	2667.3	2369.62	1838.77	593.874	333.377	1898.07	1832.14	1739.98	649.971	55.772	5.04911
b1247	oppF	2469.47	2729.57	2295.16	1228.35	307.534	2274.16	1966.98	1744.74	839.138	66.5032	30.5662
b4162	orn	1466.9	2110.46	1391.77	1251.02	991.445	797.185	678.661	469.149	155.885	9.42402	9.38485
b1283	osmB	1856.84	1743.43	1629.6	3495.5	4912.96	12975.5	14573	9083.52	3637.32	329.841	46.9243
b1482	osmC	4742.91	3248.83	3742.55	10049.8	13365.2	29490.6	25346.6	20687.6	12139.1	4468.76	213.609
b1739	osmE	6437.13	5740.66	4800.71	10501.2	14644.6	26665.3	16023.6	7661.25	2345.97	106.369	0
b2131	osmF	640.073	828.936	513.053	984.069	1599.38	2056.45	1764.65	1222.1	447.795	28.0049	5.57769
b4376	osmY	6674.03	5620.83	4411.89	12926.8	23253	59314.1	43362.6	33656.9	15119.2	1859.18	67.633
b1896	otsA	845.683	828.798	600.089	485.838	1206.11	4992	5171.62	4343.7	1118.65	39.6749	10.7754
b1897	otsB	670.435	562.599	576.085	714.393	1266.42	3189.17	3905.11	1693.24	274.342	19.2603	6.39343
b2373	oxc	23.8956	35.4254	62.3469	29.5944	39.8714	16.3706	15.5958	16.0571	12.538	3.03193	3.01933
b3961	oxyR	1975.4	2268.67	1874.21	4854.74	3766.96	1643.15	1022.78	931.407	239.339	5.60097	5.57769
b1390	paaC	27.1308	13.4072	25.7411	40.3213	0	24.7827	17.7073	0	0	0	0
b1391	paaD	0	40.2486	0	0	58.2428	37.199	0	21.8919	0	0	0
b1392	paaE	47.2887	46.7372	8.97329	28.1119	18.0353	8.63921	61.7274	35.5896	6.61663	0	0
b1393	paaF	13.194	39.1203	0	0	12.58	36.1563	0	14.1855	0	0	0
b1394	paaG	25.6847	0	12.1845	25.4481	0	23.4618	16.7635	20.7112	0	0	0
b1395	paaH	42.5498	42.0537	13.4568	21.079	60.8549	71.2569	41.6563	19.0614	4.96131	3.59922	0
b1396	paaI	47.961	23.7009	0	47.5193	45.7293	0	31.3025	0	0	0	0
b1397	paaJ	75.5834	107.903	95.6158	141.454	88.0811	207.126	93.1802	63.2048	17.626	8.52463	0
b1398	paaK	146.44	152.35	80.4384	160.364	117.58	133.766	140.849	103.582	32.3524	3.91172	0
b1399	paaX	479.358	368.486	313.31	612.148	731.284	758.978	695.245	297.776	81.9765	10.8128	0
b1400	paaY	497.412	423.804	406.84	509.825	752.286	1034.07	559.731	442.587	131.996	0	8.66906
b1387	paaZ	29.6913	14.6725	4.69507	14.7089	42.4645	13.5608	35.5272	7.98063	6.924	2.51154	2.5011
b3360	pabA	395.444	302.007	443.405	302.756	359.905	426.897	363.676	289.883	25.1502	0	9.0848
b1812	pabB	327.164	411.535	338.625	147.341	148.881	95.0885	116.47	131.906	119.644	15.0951	3.75808
b1096	pabC	412.797	605.793	462.862	644.477	512.858	445.63	293.911	235.358	17.5026	12.6974	12.6446
b0622	pagP	126.497	142.882	85.727	71.6183	17.2301	66.0283	106.149	106.86	12.6425	0	0
b0741	pal	24104.9	24514.9	21672.3	25345.5	16612.4	9226.22	6655.54	6421.65	3274.91	453.474	107.989
b0134	panB	3224.56	3073.59	3131.95	4116.7	3256.8	1594.99	1289.36	609.788	62.4163	25.8745	0
b0133	panC	3638.84	3784.45	3102.69	6291.64	5408.36	2856.83	1955.84	1419.16	391.011	36.2122	18.0308
b0131	panD	11557.8	11896.8	11774.4	17493.7	10842.3	5351.77	5683.63	4452.32	707.979	27.0321	40.3796
b0425	panE	566.529	548.944	526.972	1287.72	1398.08	903.087	551.007	316.495	31.0858	5.63786	0
b3258	panF	237.128	323.972	363.941	110.562	73.148	57.3367	77.3826	44.9907	0	3.53969	0
b3459	panM	343.491	365.6	401.104	261.79	403.087	313.764	172.45	241.468	55.4553	0	26.7089
b0286	paoA	58.7505	14.5164	27.8706	174.628	196.059	201.247	287.583	181.601	102.755	0	0
b0285	paoB	31.7566	20.9242	80.3467	94.3924	100.93	241.735	193.447	119.501	29.6226	0	5.35015
b0284	paoC	36.8327	81.9071	56.7873	31.9317	74.6274	231.309	234.384	202.953	103.072	0	0
b0283	paoD	52.9277	41.8484	80.3467	10.488	60.5578	241.735	227.991	159.334	96.2733	10.745	0
b3019	parC	1505.86	1687.63	1530.79	1354.34	961.47	511.734	368.56	313.205	75.2502	6.82386	9.06066
b3030	parE	1219.51	1844.93	1375.26	943.303	703.777	762.187	715.64	600.945	164.646	8.14391	18.9235
b3073	patA	1049.4	1087.94	1441.26	2472.11	5765.54	17556.1	11514.1	9211.53	5375.3	1009.34	22.2541
b1444	patD	270.05	245.83	256.218	232.357	176.173	662.137	473.099	446.977	362.939	137.059	0
b2519	pbpC	78.7871	134.107	166.115	21.6838	29.2137	39.9825	31.4244	47.06	18.3732	0	4.42452
b2134	pbpG	933.799	965.836	690.231	1054.3	724.702	862.902	496.071	437.779	68.3671	5.51083	5.48792
b3403	pck	1809.33	1905.39	1692.98	2522.1	2242.68	974.548	574.156	301.857	69.8376	9.49955	6.30671
b2743	pcm	1180.1	1214.27	1349.72	1313.38	1125.19	1107.5	1012.88	782.127	248.811	8.20462	8.17052
b0143	pcnB	4411.55	3980.66	4151.22	1191.42	745.941	780.807	638.262	662.006	258.46	58.8242	29.2899
b0113	pdhR	2238.54	2277.89	2538.6	761.179	934.578	1585.02	1158.44	626.612	83.4007	13.4453	13.3894
b0052	pdxA	1279.04	1790	1601.86	172.347	400.004	373.871	447.446	462.054	178.963	0	0
b2320	pdxB	2387.41	2447.62	2324.29	2197.72	1562.85	1147.36	1098.87	790.16	336.539	13.5636	9.00483
b1638	pdxH	1835.75	2134.52	1756.36	1589.58	1544.41	873.667	594.032	738.067	129.508	0	7.79687
b2564	pdxJ	1453.59	2024.98	1484.21	2811.83	2547.52	2250.92	1273.98	1235.38	232.442	28.1045	13.9938
b2418	pdxK	1129.7	1081.27	959.014	1614.15	1746.1	1477.3	877.022	600.908	124.791	6.03536	6.01028
b1636	pdxY	891.197	892.394	812.171	278.838	122.987	85.6914	114.8	81.9487	32.8148	0	0
b4260	pepA	4065.32	3541.33	3196.24	7823.51	6296.36	4392.56	2819.4	1908.19	379.525	23.7939	16.925
b2523	pepB	1940.35	1792.99	1848.44	1734.92	1255.93	1224.84	1225.21	1280.53	1042.93	56.0446	35.879
b0237	pepD	3375.57	3782.41	2721.61	4500.6	4609.21	4219.1	3413.48	2807.81	821.197	59.9269	17.5523
b4021	pepE	264.377	159.68	250.835	378.361	154.046	134.165	47.9306	31.5828	10.2755	0	0
b0932	pepN	2289.73	2381.74	1988.66	1942.36	2615.39	2579.96	1747.3	1141.34	219.549	7.86538	11.749
b2908	pepP	2016.32	2324.94	2028.98	3571.73	4005.2	2330.18	1754.64	1391.85	341.967	27.1341	11.5806
b3847	pepQ	3018.44	2802.9	2539.22	4994.45	4886.06	2958.62	2014.7	1426.45	271.277	15.4353	19.2139
b1127	pepT	685.107	668.96	579.531	2142.71	2636.52	2887.79	2014.85	1451	329.158	16.7572	0
b0254	perR	101.991	67.2011	86.015	22.4559	54.0251	31.0547	22.1887	24.3679	7.9281	0	0
b3916	pfkA	5491.19	5364.77	4601.1	7608.52	8465.34	7677.67	5609.3	3918.93	1309.98	101.44	21.2671
b1723	pfkB	1873.63	1927.14	1601.96	2244.92	2523.87	3064.74	1869.83	1534.25	1150.75	199.03	16.5169
b0902	pflA	1176.08	946.113	1193.69	704.57	808.42	1086.79	883.619	757.207	344.422	34.7033	27.6473
b0903	pflB	10762.8	11115	9487.82	7873.62	7264.15	9875.89	8630.85	7518.92	2844.95	234.073	73.9643
b3952	pflC	23.0519	34.1746	32.8067	68.5187	43.9585	42.1137	37.6129	30.9802	8.06354	0	0
b3951	pflD	52.8678	30.4799	20.8999	48.0158	100.816	108.658	34.505	16.5785	12.3288	2.236	0
b1378	pfo	1007.96	1018.91	1032.62	332.891	583.204	1266.98	1130.17	954.03	180.812	4.37238	1.4514
b1024	pgaA	75.1778	90.8126	51.514	82.7616	75.6619	99.1923	57.2437	35.9233	17.5315	4.23945	2.11091
b1023	pgaB	15.0443	39.6502	33.3052	0	14.3442	41.2268	19.6378	13.479	17.5416	2.54514	0
b1022	pgaC	61.1005	30.194	7.24636	7.56722	14.5644	20.9297	4.98478	16.423	5.34324	0	0
b1021	pgaD	0	96.8694	92.992	242.774	186.903	22.3825	95.954	79.0334	0	0	0
b4025	pgi	6406.94	6411.08	5199.56	2742.26	3762.42	4277.22	3232.32	2068.5	626.834	43.6054	18.6104
b2926	pgk	18246.9	17698.7	15380.4	9854.14	8678.19	9840.09	7610.04	5697.4	1454.92	101.574	17.5916
b0767	pgl	2644.36	2311.97	2026.43	4272.63	4606.25	4189.98	3033.58	2613.45	910.767	77.4285	20.5618
b0688	pgm	3714.7	3732.37	3541.99	4842.1	4506.73	3055.02	2215.03	1665.21	418.744	34.4494	3.11875
b0418	pgpA	820.522	965.422	1093.6	309.701	465.68	446.137	357.018	367.576	68.3377	0	9.87403
b1278	pgpB	410.619	523.653	389.587	853.046	884.06	750.164	553.284	299.065	111.201	0	6.69469
b2560	pgpC	525.909	677.285	574.573	710.544	850.925	800.658	686.486	454.058	66.8957	24.265	0
b1328	pgrR	225.134	178.007	160.202	323.438	397.118	421.582	279.181	163.385	23.6256	0	5.68937
b1912	pgsA	1108	1423.61	1086.29	1536.92	1479.03	978.375	807.525	635.344	90.4353	9.37243	18.667
b2599	pheA	2372.91	3397.15	2590.73	492.685	424.218	709.235	603.545	436.148	79.3425	4.42767	4.40926
b2598	pheL	1507.2	851.214	817.143	213.331	615.886	0	421.585	347.242	0	0	0
b1715	pheM	919.979	681.939	1309.29	2278.77	1535.05	630.27	300.22	370.918	0	0	0
b0576	pheP	779.575	923.128	830.356	437.205	147.258	214.976	144.001	146.283	41.1616	44.7915	14.8684
b1714	pheS	5095.92	6460.96	5889.79	4946.98	3887.04	2153.48	1370.69	1239.66	360.111	41.7993	10.4064
b1713	pheT	4714.36	5074.21	4641.83	5254.81	5008.36	3678.99	2465.4	2035.21	762.256	45.1856	27.8558
b4105	phnD	29.8812	19.6885	9.45022	0	18.9939	27.2952	6.50082	10.7089	0	0	0
b4098	phnJ	11.9761	0	0	11.8658	11.4188	21.8792	0	12.876	0	6.07821	0
b4097	phnK	0	13.1949	0	0	0	0	17.427	7.17695	0	0	0
b4096	phnL	0	0	14.1197	14.745	14.1895	13.5941	29.139	24.0006	10.4115	0	0
b4095	phnM	17.8165	8.80437	8.45196	0	16.9875	16.2746	11.6282	9.57769	0	4.52121	0
b4094	phnN	18.1684	0	17.2377	54.0031	34.6459	33.192	0	19.5337	0	0	0
b4093	phnO	93.2698	23.0455	176.985	231.027	266.789	212.994	228.278	125.349	65.2515	0	0
b4092	phnP	120.156	52.7798	190.002	171.96	216.4	243.904	156.843	86.1234	65.3806	6.77585	0
b0383	phoA	371.893	254.462	203.564	871.567	1411.53	444.233	228.719	180.697	20.0135	7.25949	3.61466
b0399	phoB	425.941	319.36	292.641	5035.11	4621.38	630.575	488.892	339.515	102.755	7.45441	7.42343
b0241	phoE	47.961	56.8821	54.6053	123.55	265.23	70.0964	31.3025	15.4696	0	0	0
b1020	phoH	979.64	817.814	595.577	8302.07	20231.8	13709.6	8094.64	4811.24	1397.33	72.4073	28.8425
b1130	phoP	2458.31	2310.39	1702.79	3735.68	4515.27	3981.38	2283.64	1321.52	337.635	45.9263	22.8677
b1129	phoQ	894.144	965.924	703.666	288.436	396.529	709.126	556.434	380.064	140.626	14.0715	17.5163
b0400	phoR	117.217	208.531	148.285	1068.47	1177.24	249.837	137.707	163.834	65.6042	3.96609	7.89922
b3724	phoU	1200.41	1214.01	913.791	2157.44	7958.67	2091.05	765.249	540.261	302.722	0	28.2193
b3379	php	11.5259	11.3915	10.9356	45.6791	32.9689	63.1706	7.52259	0	8.06354	0	0
b0708	phr	285.466	359.725	284.386	169.702	176.919	775.762	633.467	471.887	139.798	14.4883	7.21403
b1545	pinQ	68.6086	84.7607	16.2736	67.9767	81.7702	141.01	100.752	73.7645	11.9996	0	0
b1374	pinR	102.913	118.665	48.8208	67.9767	16.354	125.342	55.9731	73.7645	0	8.70524	0
b3493	pitA	4570.44	5237.75	4912.8	2936.4	1976.12	1578.69	1207.29	907.293	425.071	44.5425	27.2968
b2987	pitB	40.5061	20.0169	19.2157	33.4442	25.7475	30.8337	22.0308	18.1459	4.72301	0	0
b2584	pka	365.225	334.646	389.832	211.086	351.858	403.12	335.208	202.471	98.4783	7.72345	3.84567
b2014	plaP	5238.73	7018.91	6327.89	1749.85	397.892	81.6845	160.5	184.275	364.938	113.463	60.2621
b3821	pldA	1071.37	1266.05	839.71	980.734	621.792	340.399	235.615	93.9033	48.8823	0	0
b3825	pldB	1059.51	929.714	977.053	1314.64	1047.97	994.947	717.354	436.488	96.9834	0	0
b1178	pliG	8327.99	5312.66	3016.91	12802	10250.4	5624.75	6044.82	4110.62	1853.81	140.89	0
b4041	plsB	1825.15	2014.39	1894.13	881.411	1162.8	694.346	621.503	550.075	479.193	46.6339	25.331
b3018	plsC	1373.1	1112.82	1068.27	1319.64	890.263	602.049	555.63	457.65	115.275	6.96892	13.8799
b1090	plsX	2799.49	3318.34	2826.59	1489.93	910.782	950.313	716.038	538.929	119.099	43.2008	19.1205
b3059	plsY	787.276	729.464	575.774	471.265	500.428	494.409	374.666	211.61	34.4236	0	16.5794
b4235	pmbA	1564.37	1657.1	1448.74	1868.86	1962.61	1497.36	1294.59	591.493	146.623	18.9944	0
b2259	pmrD	836.974	752.013	577.529	527.714	435.288	417.021	322.792	163.613	79.8473	0	19.2284
b4703	pmrR	1478.17	1685.69	1833.98	5069.61	6721.69	3531.4	2448.98	2322.75	79.5482	0	114.938
b1768	pncA	1389.3	1341.89	1183.33	625.683	541.903	374.95	443.07	271.582	165.674	16.0252	0
b0931	pncB	4605.25	5242.19	4433.27	5371.97	3218.97	1530.41	1203.38	923.283	241.49	29.9107	12.7656
b2700	pncC	1058.81	965.965	850.026	786.793	543.599	130.197	305.656	229.865	156.696	20.6684	0
b3164	pnp	10347.3	12531.5	11728.6	7283.94	5595	3645.63	2852.3	1921.25	391.295	96.2265	47.9133
b1603	pntA	35201.2	33054.1	26610.7	17042.5	8439.62	4440.96	2315.14	1562.44	258.791	40.2305	13.3544
b1602	pntB	27289.8	25170.2	24294.1	16831.3	6854.32	3449.83	1874.86	1454.1	443.762	37.0035	11.0549
b0751	pnuC	3110.53	3616.77	2750.89	2844.81	2845.01	1877.08	1423.85	900.383	137.854	28.5735	28.4548
b3863	polA	1304.02	1209.83	1064.91	1108.46	1298.75	909.133	718.329	503.788	114.354	12.9048	1.83587
b0060	polB	142.047	225.476	249.122	174.857	201.104	287.031	255.653	182.803	66.2507	0	0
b1126	potA	3260.42	4331.75	3372.33	1015.01	467.155	382.452	377.917	335.219	155.805	49.7333	45.0242
b1125	potB	1492.88	1886.67	1776.32	339.473	233.347	178.843	239.595	118.407	162.655	31.0525	18.5541
b1124	potC	1172.57	1436.02	1426.91	404.093	303.806	104.78	166.369	226.101	115.916	25.8745	6.44174
b1123	potD	7517.27	7028.01	6783.42	7620.57	5331.79	2704.26	2064.8	2116.76	1935.77	309.344	73.3472
b0692	potE	30.6892	53.0799	80.0725	136.83	146.306	182.216	185.276	173.226	59.043	3.89393	7.75549
b0854	potF	2730.15	2644.35	2132.69	2001.71	1943.66	2876.27	2096.68	1707.38	630.305	23.0939	13.7988
b0855	potG	1143.28	1006.36	940.651	318.585	349.165	701.66	582.951	384.122	199.959	9.06636	0
b0856	potH	552.181	566.732	503.747	189.379	111.372	514.092	284.153	296.838	126.292	0	0
b0857	potI	526.947	686.512	579.494	261.047	239.795	525.101	289.206	392.719	226.218	6.07821	0
b0871	poxB	1107.4	983.876	871.841	770.377	1533.26	3653.46	3044.83	2216.58	614.021	20.927	5.9543
b4226	ppa	25127.6	26155.6	24728.2	11161.7	7828.34	4185.94	3314.88	2945.88	988.499	116.289	57.9028
b3956	ppc	10325.9	10895.9	9858.57	7110.5	4451.37	3082.48	3156.67	2737.51	563.499	9.68708	7.71746
b2826	ppdA	21.5314	0	0	42.6662	41.0591	19.668	0	0	0	0	0
b2825	ppdB	0	35.5303	17.054	35.6184	51.415	0	35.1945	0	12.5751	0	0
b2823	ppdC	93.9917	92.8957	237.806	155.21	59.7454	28.6191	40.8968	84.2125	21.9189	0	0
b1838	pphA	46.2794	60.9864	43.909	137.56	132.378	436.833	392.665	116.1	107.924	7.82941	7.79687
b2734	pphB	77.1324	30.4932	29.2726	15.2844	29.4173	56.3656	20.1367	24.8786	10.7924	0	0
b3363	ppiA	3308.39	3532.09	2736.07	2348.88	1315.76	420.18	531.158	275.811	86.6408	0	8.94186
b0525	ppiB	14462.7	15691	12419.7	11650.3	10410.6	8944.56	7407.04	5781.52	1562.14	124.763	41.4149
b3775	ppiC	1296.48	1744.08	2220.97	1891.13	1339.17	723.726	446.59	406.558	100.78	18.2779	18.2019
b0441	ppiD	4170.15	4388.8	4043.79	5460.75	3548.07	2292.46	1616.79	976.956	189.198	10.9804	27.337
b2501	ppk	1028.63	1210.28	948.059	684.291	1256.32	1293.08	1115.72	732.021	181.621	37.2901	12.3784
b2972	pppA	375.27	395.62	332.311	334.632	214.685	137.117	89.8061	94.1432	26.2539	0	0
b1702	ppsA	4825.83	4815.82	4417.14	9516.38	12221.4	6841.62	4724.48	3239.37	1262.33	41.0369	10.7543
b1703	ppsR	813.955	876.505	703.106	1287.93	1841.74	2541.26	1942.6	1195.13	152.985	0	0
b1461	pptA	1520.14	1287.78	1195.03	860.65	869.642	1269.56	1190.57	1657.72	516.551	66.1299	0
b2502	ppx	1090.12	1272.13	1009.36	123.624	369.425	647.857	698.629	635.447	229.714	9.99888	19.9146
b0950	pqiA	298.828	271.397	360.149	176.045	154.013	302.476	279.374	182.351	101.705	8.19807	4.082
b0951	pqiB	567.694	426.905	439.09	513.556	523.628	479.108	547.718	398.058	211.53	21.9223	12.475
b0952	pqiC	467.343	337.537	613.945	284.947	257.075	361.22	445.797	222.243	238.927	27.3682	9.0848
b1494	pqqL	195.516	157.452	127.103	86.0957	82.8527	79.3757	63.8034	31.1421	40.5283	1.8376	9.14981
b1830	prc	3725.74	5210.88	4575.68	2271.64	1771.47	1512.07	1267.43	897.834	262.727	25.0786	4.99487
b2147	preA	106.524	72.8874	85.5188	154.255	132.819	194.61	21.3922	57.2645	5.73262	4.15878	0
b2146	preT	65.3943	32.3159	54.2892	64.792	116.909	126.936	37.3456	13.1829	0	4.1487	0
b1211	prfA	514.406	942.865	843.009	648.669	686.658	734.732	579.907	588.258	111.235	18.9874	9.45424
b2891	prfB	7773.01	8367.43	7562.77	3747.7	2898.44	2261.24	1861.24	1735.31	630.392	50.2553	45.0418
b4375	prfC	3337.17	3751.45	3377.72	744.578	589.013	523.572	365.78	383.445	320.796	35.5551	45.0638
b3935	priA	336.098	327.628	471.772	282.824	153.645	96.7293	114.187	121.277	45.0942	7.01013	2.327
b4201	priB	18338.1	18729.4	19539.2	15007.9	4916.63	559.348	925.518	1334.04	834.243	81.7849	81.445
b0467	priC	595.281	550.382	455.476	875.184	640.818	438.518	451.184	227.102	107.473	9.7459	0
b3355	prkB	524.039	586.985	740.271	392.294	655.103	531.873	524.434	375.613	105.912	0	23.5431
b3498	prlC	1561.08	1503.69	1180.19	1983.71	2097.99	1471.25	1154.71	716.648	176.821	7.54568	10.0191
b3129	prlF	422.916	477.696	429.915	1227.13	1296.12	1352.1	749.205	552.133	126.802	15.3316	15.2679
b3259	prmA	1056.78	1089.86	1046.24	466.617	383.327	797.436	412.333	395.197	120.541	11.6597	11.6112
b2330	prmB	1835.02	2639.95	2070.69	3216.68	2567.51	1348.9	1063.01	823.024	189.909	22.0433	5.48792
b1212	prmC	267.269	324.187	472.579	120.367	243.249	221.944	190.295	195.923	33.9966	12.3316	6.14015
b0243	proA	2164.48	2059.42	2061.28	3816.98	2964.74	2530.47	1702.6	1788.77	468.973	12.2971	12.246
b0242	proB	2211.12	2466.44	2454.76	4263.34	3192.97	1894.05	1514.98	1124.52	192.56	9.31295	4.63712
b0386	proC	2114.02	1656.66	1661.56	1648.37	1347.74	1519.71	1322.6	887.636	306.295	12.6974	37.9338
b4111	proP	2506.36	3163.01	2429.12	2236.29	4516.09	4800.46	3341.99	1568.29	127.267	51.2925	34.0529
b1831	proQ	9467.35	11047.8	10908.2	6263.01	4368.26	3615.47	2488.64	1932.88	192.716	44.1498	21.9831
b0194	proS	5648.93	6042.98	5829.04	5048.3	2971.05	1926.27	1453.22	1415.45	576.933	38.8645	32.7487
b2677	proV	698.786	773.847	774.824	141.807	200.684	476.81	362.661	181.036	64.7901	4.27295	0
b2678	proW	570.664	545.209	568.505	84.8112	136.027	243.262	198.642	168.726	59.8854	14.4815	4.80709
b2679	proX	642.687	615.028	638.804	394.19	213.987	493.881	439.434	334.524	185.559	25.8876	0
b0402	proY	589.644	903.291	720.282	642.635	442.738	363.564	211.662	261.507	87.6595	22.4447	7.45047
b0331	prpB	11.3705	0	10.7881	0	10.8414	41.5459	7.42116	18.3375	0	0	0
b0333	prpC	8.65678	0	8.21337	8.57705	8.25396	31.6303	11.3	4.65366	0	0	0
b0334	prpD	0	0	6.61711	0	6.64982	12.7415	4.55192	3.74923	0	3.53969	3.52498
b0335	prpE	10.7315	5.30316	0	26.5816	20.4642	9.80271	14.0081	25.9603	3.75387	2.72327	0
b0330	prpR	63.8069	44.144	54.4848	31.6096	30.4189	81.5986	162.414	120.053	71.4228	0	0
b1207	prs	12032.6	12272.5	11679.9	11138.3	6021.64	3006.48	3236.16	3406.54	3087.6	770.143	129.624
b4160	psd	2320.86	2428.11	2836.78	2164.83	2302.57	1384.68	1153.12	972.255	190.16	21.2235	0
b4030	psiE	394.918	170.762	187.345	7581.06	16967.9	5501.28	4156.21	2972.17	431.695	37.5812	12.475
b0384	psiF	505.989	375.066	480.071	657.993	1537.79	2137.67	1609.93	952.023	309.741	32.1006	0
b1304	pspA	1075.6	973.226	804.91	1110.73	736.666	913.325	1028.3	700.376	1293.02	638.167	84.2248
b1305	pspB	180.71	133.952	128.591	358.092	86.1507	82.5353	117.943	170.004	63.2124	45.858	0
b1306	pspC	56.3776	195.021	80.2347	418.937	107.508	154.495	128.785	212.15	138.046	57.2266	14.2472
b1307	pspD	274.745	90.5137	173.781	181.476	305.621	250.967	328.747	172.312	288.317	116.201	23.1436
b1308	pspE	999.086	1624.49	917.334	1245.34	1167.7	883.181	588.966	398.481	541.13	65.4279	32.578
b1303	pspF	269.308	122.847	147.412	502.868	355.537	170.308	189.289	77.9548	21.7394	0	0
b4050	pspG	125.452	123.989	158.701	372.889	159.486	229.189	218.341	224.799	117.021	21.2235	84.5412
b4418	psrD	3132.31	2143.24	3143.32	2446.96	976.375	1045.45	432.459	420.962	126.425	61.1439	0
b2585	pssA	3136.76	3188.76	2543.85	1450.34	1644.94	1787.39	1949.77	1413.23	548.618	26.5333	18.8736
b3726	pstA	852.79	854.083	1121.96	1656.07	7003.57	903.623	452.691	415.65	214.78	17.3127	5.7469
b3725	pstB	1256.79	1656.18	1403.57	1400.87	7639.22	1255.65	632.286	534.864	329.719	26.5774	13.2335
b3727	pstC	833.641	855.208	690.822	5583.09	8783.6	751.855	495.879	397.09	221.474	0	16.0002
b3728	pstS	2218.57	1356.01	1061.7	53738.5	57772.7	1768.8	704.939	544.013	388.027	34.5698	19.6721
b2165	psuG	43.1547	21.3257	61.4164	0	30.86	19.7099	0	5.79971	0	0	0
b2164	psuT	64.7665	24.0042	115.217	40.1063	46.3146	73.9517	105.677	30.4647	16.9915	4.10887	0
b2297	pta	2407.22	2486.45	2180.92	1692.92	805.574	793.325	905.7	822.109	670.335	110.196	23.8561
b1204	pth	1057.03	1524.24	1117.97	669.582	479.14	284.917	316.67	242.198	60.6146	8.79468	0
b2821	ptrA	508.091	588.747	575.155	253.442	394.241	300.877	311.031	263.718	93.1551	17.7843	7.08413
b1845	ptrB	294.751	427.26	265.67	146.018	299.771	466.685	471.316	285.211	82.483	4.9865	7.44866
b1101	ptsG	22414.6	24896.2	21501	16295.8	11561.2	5496.06	3364.64	2964.93	2440.63	311.821	60.6774
b2415	ptsH	35202.6	36621.3	33548.9	13732.9	9723.97	11150.3	10768.2	10097.1	6032.97	1998.48	159.214
b2416	ptsI	16553.8	17901.3	15466.8	3767.95	4374.68	7295.61	5981.44	5011.72	2373.59	285.504	17.7698
b3204	ptsN	2699.98	2872.2	2659.46	1225.24	1906.19	2315.7	1937.06	1927.87	994.92	20.9209	0
b2829	ptsP	1613.04	1763.45	1517.59	1593.72	1628.2	1329.38	938.086	612.802	100.87	13.7206	2.27727
b4177	purA	12263.8	13677.3	12848.7	8520.26	5352.23	3632.06	2732.51	1873.45	1019.97	439.219	51.2263
b1131	purB	5776.39	6373.39	5389.41	1683.29	464.837	283.391	351.936	468.566	925.024	101.222	48.5341
b2476	purC	9012.7	9889.54	8604.92	4176.56	608.976	142.614	176.005	259.417	784.437	57.628	28.6942
b4005	purD	2967.63	3212.36	2986.94	2279.12	284.451	78.8856	112.728	63.3064	137.312	31.8764	7.93599
b0523	purE	4433.61	4558.76	5055.37	551.56	75.8262	0	0	32.0636	250.366	40.3622	10.0486
b2312	purF	5463.48	5755.8	5164.64	290.817	120.85	152.339	222.048	240.269	336.022	33.8569	23.6013
b4006	purH	4196.93	4229.82	3655.67	1533.33	109.301	69.8096	74.8187	54.7779	155.943	51.7165	12.8754
b0522	purK	3556.62	4283.79	3743.39	516.833	27.129	25.9905	30.9505	50.9853	331.761	19.2543	38.3486
b2557	purL	5121.07	5452.47	5387.37	949.261	74.4704	71.3452	44.1795	47.5854	300.531	42.2832	27.633
b2499	purM	6030.88	6336.7	6536.75	696.155	37.2185	53.4848	63.6917	47.2142	314.05	59.434	39.458
b2500	purN	4060.6	4436.52	4650.22	424.322	226.855	275.29	227.753	93.7954	122.065	48.3018	24.0505
b1658	purR	5400.5	5698.57	5536.04	3276.98	574.226	198.407	212.643	196.375	145.049	15.0325	9.97999
b1849	purT	2431.15	2598.08	2363.68	1566.12	204.773	47.083	11.2136	32.3268	120.2	34.8801	13.0257
b1232	purU	4543.08	4751.43	3443.74	1941.01	1718.92	2722.69	2314.04	2022.28	975.363	109.798	36.4471
b1014	putA	296.288	345.846	302.922	177.148	394.528	606.62	513.45	428.4	96.4939	6.48169	1.29095
b1015	putP	2489.68	2991.24	2591.37	1662.23	1106.93	692.684	407.327	349.929	75.1171	13.6236	0
b1297	puuA	792.168	980.427	819.304	551.532	877.79	599.749	246.866	141.95	54.9208	7.24413	3.60701
b1301	puuB	134.403	164.091	82.5122	133.165	218.608	216.655	87.7204	114.753	55.3109	36.1131	11.9877
b1300	puuC	265.414	235.415	258.276	445.026	545.061	397.857	177.669	139.021	138.073	72.5339	6.87928
b1298	puuD	635.797	850.936	666.067	1325.5	1843.9	1391.43	371.738	220.738	55.6004	0	0
b1302	puuE	255.994	142.318	197.342	71.3353	183.062	263.069	151.415	94.611	78.3534	32.4812	12.1298
b1296	puuP	189.974	252.752	249.568	72.394	181.134	226.927	162.14	129.62	71.5647	3.70837	14.7718
b1299	puuR	654.061	897.825	534.37	1926.11	2269.31	1344.27	581.035	371.14	76.2634	0	18.3653
b1854	pykA	3684.38	3613.68	3176.06	5201.02	4817.75	6154.09	4667.35	4338.52	2337.02	395.358	28.3758
b1676	pykF	9360.07	9555.51	7554.66	1824.95	2822.23	6461.61	6347.56	5143.47	2271.35	189.148	39.8457
b4245	pyrB	3041.34	2246.39	2074.32	1147.43	72.2376	29.6598	7.06399	17.455	75.7197	49.4383	27.3516
b1062	pyrC	5969.31	4972.2	4690.56	2597.71	544.249	159.074	195.745	348.46	311.348	34.3715	24.4491
b0945	pyrD	1863.64	1871.62	1578.06	397.092	162.407	100.677	65.3944	80.794	154.213	20.341	20.2564
b3642	pyrE	1357.72	967.41	988.602	610.041	60.2114	28.8423	30.9118	16.9739	0	16.0252	0
b1281	pyrF	2183.23	2266.34	2175.63	653.019	405.855	250.854	331.586	118.103	220.943	62.7202	6.93995
b2780	pyrG	5514.26	6439.74	5272.87	2701.11	2499.16	3619.66	2779.92	1957.38	804.423	81.5751	9.37339
b0171	pyrH	5876.45	6014.86	4953.01	2876.59	1610.37	1377.03	1275.42	1005.49	517.557	120.432	56.4386
b4244	pyrI	2348.84	1909.23	1478.74	1696.47	732.562	120.312	85.9631	47.2029	76.7873	55.706	11.0949
b4246	pyrL	302.083	223.92	214.957	673.426	864.079	1448.68	690.057	568.372	264.171	0	0
b0489	qmcA	441.429	436.282	502.583	874.728	1504.68	1562.5	1015.57	415.277	38.603	11.2019	5.57769
b4051	qorA	1142.72	661.358	732.56	1326	1776.65	3479.41	2613.71	1732.21	604.987	41.7993	5.2032
b4211	qorB	270.645	255.859	189.796	303.129	168.294	85.9903	46.0802	37.9544	24.6969	11.9444	0
b3025	qseB	230.344	227.658	116.558	349.941	161.059	154.3	110.248	49.5308	10.7432	0	0
b3026	qseC	232.552	148.284	163.701	193.247	164.51	123.344	44.0648	48.3926	5.24818	0	0
b0405	queA	955.231	1261.91	1597.25	243.636	117.229	86.3921	123.455	111.853	66.1663	14.4003	19.1205
b0444	queC	1004.7	1280.8	1077.57	1586.94	1235.61	744.837	389.637	430.514	81.494	0	0
b2765	queD	831.762	1150.89	1104.82	412.051	132.176	75.9777	126.668	44.7134	58.1901	0	14.013
b2777	queE	784.245	924.157	772.693	343.683	575.194	1005.68	757.931	397.267	42.2044	0	0
b2794	queF	1085.97	1155.86	1041.66	945.903	705.461	566.846	381.647	320.762	50.0929	12.1134	6.03154
b4166	queG	204.35	403.934	269.75	387.33	321.912	430.14	313.135	219.707	74.5895	4.5093	4.49056
b0551	quuD	52.8448	52.2285	75.207	157.074	151.157	24.1357	86.2249	28.408	0	0	0
b1559	quuQ	53.8286	106.402	25.5357	213.331	166.803	110.632	87.8302	122.982	56.4877	0	0
b1351	racC	0	0	34.9143	0	0	100.843	24.0176	0	0	0	0
b1356	racR	1530.72	1533.88	1109.41	779.376	1135.16	951.584	915.796	434.296	59.494	0	0
b4389	radA	1069.09	1324.4	1347.81	660.215	439.855	227.42	219.842	141.711	61.4743	11.1493	3.70097
b2597	raiA	5371.49	5572.83	4589.54	15554.4	17401.9	9704.8	9045.32	6317.57	1785.52	60.2474	14.9993
b0059	rapA	724.333	967.136	931.728	524.445	537.894	884.315	861.401	687.036	324.023	30.046	19.3607
[truncated: 1,922 more rows]

## Sheet: Table S5
Supplementary Table S5
List of genes ≥ 2.0 fold up regulated at 80 minutes (80') of isoleucine starvation in RPKM or RPKSP normalization
Genes found in both normalization data sets is marked in light red fill with dark red text
RPKM	≥ 2.0 Fold Up in Starv 80'	RPKSP	≥ 2.0 Fold Up in Starv 80'			Unique ≥ 2.0 Fold Up 80' RPKM		Unique ≥ 2.0 Fold Up 80' RPKSP
b3242	aaeX	b1276	acnA		b3242	aaeX				RPKM	RPKSP
b1336	abgT	b3253	acuI		b1336	abgT			Unique ≥ 2.0 Fold Up 80'	405	0
b1276	acnA	b2213	ada		b3664	adeQ			Total ≥ 2.0 Fold Up 80'	911	506
b3253	acuI	b1623	add		b4115	adiC			Shared	506	506
b2213	ada	b1478	adhP		b2468	aegA			% of genes in RPKSP	0.555434
b1623	add	b3139	agaC		b0262	afuC			% of genes in RPKM		1
b3664	adeQ	b4269	ahr		b3136	agaS
b1478	adhP	b4187	aidB		b1002	agp
b4115	adiC	b2670	alaE		b4712	agrA
b2468	aegA	b3588	aldB		b2379	alaC
b0262	afuC	b2212	alkB		b2068	alkA
b3139	agaC	b4086	alsC		b0512	allB
b3136	agaS	b0980	appA		b0506	allR
b1002	agp	b0564	appY		b1982	amn
b4712	agrA	b0875	aqpZ		b0111	ampE
b4269	ahr	b0063	araB		b1927	amyA
b4187	aidB	b4460	araH		b1900	araG
b2379	alaC	b1166	ariR		b4401	arcA
b2670	alaE	b2253	arnB		b2918	argK
b3588	aldB	b2258	arnF		b2254	arnC
b2068	alkA	b3502	arsB		b4544	arnE
b2212	alkB	b1747	astA		b4704	arrS
b0512	allB	b1745	astB		b2716	ascB
b0506	allR	b1748	astC		b1597	asr
b4086	alsC	b1746	astD		b4663	azuC
b1982	amn	b1744	astE		b2079	baeR
b0111	ampE	b1481	bdm		b3720	bglH
b1927	amyA	b3336	bfr		b0401	brnQ
b0980	appA	b3721	bglB		b1710	btuE
b0564	appY	b1112	bhsA		b0040	caiT
b0875	aqpZ	b4149	blc		b1000	cbpA
b0063	araB	b0435	bolA		b3690	cbrA
b1900	araG	b4189	bsmA		b1218	chaC
b4460	araH	b0836	bssR		b1883	cheB
b4401	arcA	b1060	bssS		b1884	cheR
b2918	argK	b4131	cadA		b1882	cheY
b1166	ariR	b4132	cadB		b4585	chiX
b2253	arnB	b0036	caiD		b3713	chrR
b2254	arnC	b0035	caiE		b1046	clsC
b4544	arnE	b0978	cbdA		b1145	cohE
b2258	arnF	b0979	cbdB		b0880	cspD
b4704	arrS	b0999	cbpM		b2696	csrA
b3502	arsB	b3716	cbrB		b0621	dcuC
b2716	ascB	b2143	cdd		b1487	ddpA
b1597	asr	b1661	cfa		b1486	ddpB
b1747	astA	b1217	chaB		b3234	degQ
b1745	astB	b1738	chbB		b4478	dgoD
b1748	astC	b1737	chbC		b0649	djlC
b1746	astD	b4224	chpS		b1799	dmlR
b1744	astE	b0882	clpA		b0894	dmsA
b4663	azuC	b0789	clsB		b0895	dmsB
b2079	baeR	b1042	csgA		b1634	dtpA
b1481	bdm	b1041	csgB		b0938	elfA
b3336	bfr	b1040	csgD		b0941	elfG
b3721	bglB	b1039	csgE		b1556	essQ
b3720	bglH	b1038	csgF		b0982	etp
b1112	bhsA	b1037	csgG		b2437	eutR
b4149	blc	b2659	csiD		b2462	eutS
b0435	bolA	b2535	csiE		b3093	exuT
b0401	brnQ	b2664	csiR		b0221	fadE
b4189	bsmA	b4457	csrC		b2341	fadJ
b0836	bssR	b0487	cueR		b1474	fdnG
b1060	bssS	b1449	curA		b2731	fhlA
b1710	btuE	b4214	cysQ		b0624	flc
b4131	cadA	b0839	dacC		b1079	flgH
b4132	cadB	b1189	dadA		b1082	flgK
b0036	caiD	b1190	dadX		b1879	flhA
b0035	caiE	b3507	dctR		b1923	fliC
b0040	caiT	b4382	deoA		b1925	fliS
b0978	cbdA	b4383	deoB		b0904	focA
b0979	cbdB	b4381	deoC		b4154	frdA
b1000	cbpA	b4477	dgoA		b4153	frdB
b0999	cbpM	b1569	dicC		b4151	frdD
b3690	cbrA	b3012	dkgA		b4474	frlC
b3716	cbrB	b1490	dosC		b3374	frlD
b2143	cdd	b0812	dps		b3897	frvR
b1661	cfa	b2365	dsdX		b3946	fsaB
b1217	chaB	b3496	dtpB		b0479	fsr
b1218	chaC	b4411	ecnB		b2803	fucK
b1738	chbB	b2209	eco		b2661	gabD
b1737	chbC	b2266	elaB		b3127	garP
b1883	cheB	b0940	elfC		b2975	glcA
b1884	cheR	b3673	emrD		b2976	glcB
b1882	cheY	b0566	envY		b2979	glcD
b4585	chiX	b2452	eutH		b2977	glcG
b4224	chpS	b2454	eutJ		b4441	glmY
b3713	chrR	b2459	eutT		b2243	glpC
b0882	clpA	b1701	fadK		b3926	glpK
b0789	clsB	b0443	fadM		b3653	gltS
b1046	clsC	b2097	fbaB		b0514	glxK
b1145	cohE	b1475	fdnH		b1285	gmr
b1042	csgA	b3361	fic		b2579	grcA
b1041	csgB	b1083	flgL		b3334	gspM
b1040	csgD	b1921	fliZ		b1635	gstA
b1039	csgE	b1566	flxA		b0838	gstB
b1038	csgF	b2167	fruA		b2787	gudD
b1037	csgG	b3949	frwC		b2541	hcaB
b2659	csiD	b2383	fryA		b2542	hcaD
b2535	csiE	b2804	fucU		b4532	hicA
b2664	csiR	b2663	gabP		b3082	higA
b0880	cspD	b2662	gabT		b1103	hinT
b2696	csrA	b3517	gadA		b1507	hipA
b4457	csrC	b1493	gadB		b1182	hlyE
b0487	cueR	b1492	gadC		b1562	hokD
b1449	curA	b3512	gadE		b3203	hpf
b4214	cysQ	b3515	gadW		b0650	hscC
b0839	dacC	b3516	gadX		b0973	hyaB
b1189	dadA	b3125	garR		b0974	hyaC
b1190	dadX	b0124	gcd		b2717	hycI
b3507	dctR	b0507	gcl		b2487	hyfG
b0621	dcuC	b4443	gcvB		b4264	idnR
b1487	ddpA	b0987	gfcA		b3770	ilvE
b1486	ddpB	b0985	gfcC		b0298	insE1
b3234	degQ	b3447	ggt		b2622	intA
b4382	deoA	b4128	ghoS		b1140	intE
b4383	deoB	b4559	ghoT		b0281	intF
b4381	deoC	b3049	glgS		b4326	iraD
b4477	dgoA	b3426	glpD		b0220	ivy
b4478	dgoD	b0485	glsA		b0698	kdpA
b1569	dicC	b4077	gltP		b3350	kefB
b0649	djlC	b0509	glxR		b0342	lacA
b3012	dkgA	b1064	grxB		b0186	ldcC
b1799	dmlR	b1967	hchA		b4421	ldrB
b0894	dmsA	b0872	hcr		b0925	ldtD
b0895	dmsB	b3510	hdeA		b1798	leuE
b1490	dosC	b3509	hdeB		b2660	lhgO
b0812	dps	b3511	hdeD		b0628	lipA
b2365	dsdX	b1619	hdhA		b1516	lsrB
b1634	dtpA	b1438	hicB		b1517	lsrF
b3496	dtpB	b1508	hipB		b0956	matP
b4411	ecnB	b3394	hofN		b2781	mazG
b2209	eco	b1379	hslJ		b1663	mdtK
b2266	elaB	b0966	hspQ		b4119	melA
b0938	elfA	b0972	hyaA		b0347	mhpA
b0940	elfC	b0975	hyaD		b0350	mhpD
b0941	elfG	b2722	hycD		b0732	mngB
b3673	emrD	b2720	hycF		b2392	mntH
b0566	envY	b2482	hyfB		b0783	moaC
b1556	essQ	b2486	hyfF		b2877	mocA
b0982	etp	b2489	hyfI		b1889	motB
b2452	eutH	b2491	hyfR		b0677	nagA
b2454	eutJ	b0508	hyi		b3223	nanE
b2437	eutR	b4664	ibsD		b3222	nanK
b2462	eutS	b2889	idi		b3224	nanT
b2459	eutT	b0912	ihfB		b1225	narH
b3093	exuT	b2652	ileY		b1226	narJ
b0221	fadE	b3772	ilvA		b1221	narL
b2341	fadJ	b3771	ilvD		b0019	nhaA
b1701	fadK	b3769	ilvM		b4167	nnr
b0443	fadM	b4669	ilvX		b1813	nudL
b2097	fbaB	b0382	iraP		b2964	nupG
b1474	fdnG	b1732	katE		b3405	ompR
b1475	fdnH	b3617	kbl		b4445	omrB
b2731	fhlA	b0696	kdpC		b1392	paaE
b3361	fic	b1990	ldtA		b1394	paaG
b0624	flc	b1678	ldtE		b1396	paaI
b1079	flgH	b0076	leuO		b1399	paaX
b1082	flgK	b4358	lgoD		b1444	patD
b1083	flgL	b4356	lgoT		b1021	pgaD
b1879	flhA	b1511	lsrK		b0767	pgl
b1923	fliC	b2687	luxS		b1328	pgrR
b1925	fliS	b1529	marC		b4092	phnP
b1921	fliZ	b0806	mcbA		b0399	phoB
b1566	flxA	b1450	mcbR		b1545	pinQ
b0904	focA	b3513	mdtE		b4703	pmrR
b4154	frdA	b3514	mdtF		b3129	prlF
b4153	frdB	b4337	mdtM		b1307	pspD
b4151	frdD	b4080	mdtP		b4050	pspG
b4474	frlC	b0351	mhpF		b2164	psuT
b3374	frlD	b0353	mhpT		b1845	ptrB
b2167	fruA	b2127	mlrA		b1014	putA
b3949	frwC	b0782	moaB		b1854	pykA
b3897	frvR	b0784	moaD		b0551	quuD
b2383	fryA	b3021	mqsA		b1559	quuQ
b3946	fsaB	b3022	mqsR		b2597	raiA
b0479	fsr	b3291	mscL		b0304	rclA
b2803	fucK	b2924	mscS		b2105	rcnR
b2804	fucU	b4219	msrA		b4422	rdlB
b2661	gabD	b1051	msyB		b1563	relE
b2663	gabP	b4311	nanC		b1561	rem
b2662	gabT	b4310	nanM		b3903	rhaA
b3517	gadA	b4309	nanS		b3901	rhaM
b1493	gadB	b1224	narG		b2162	rihB
b1492	gadC	b1227	narI		b1427	rimL
b3512	gadE	b1223	narK		b0058	rluA
b3515	gadW	b1469	narU		b4179	rnr
b3516	gadX	b1465	narV		b2573	rpoE
b3127	garP	b1466	narW		b2741	rpoS
b3125	garR	b1467	narY		b1554	rrrQ
b0124	gcd	b1468	narZ		b3995	rsd
b0507	gcl	b0569	nfrB		b2572	rseA
b4443	gcvB	b0560	nohD		b1234	rssA
b0987	gfcA	b2710	norV		b1007	rutF
b0985	gfcC	b4238	nrdD		b1860	ruvB
b3447	ggt	b4237	nrdG		b4609	ryfD
b4128	ghoS	b4072	nrfC		b4528	rzoR
b4559	ghoT	b3875	ompL		b0146	sfsA
b2975	glcA	b1283	osmB		b4304	sgcC
b2976	glcB	b1482	osmC		b4436	sibA
b2979	glcD	b1739	osmE		b4437	sibB
b2977	glcG	b2131	osmF		b1641	slyB
b3049	glgS	b4376	osmY		b1340	smrA
b4441	glmY	b1896	otsA		b4429	sokB
b2243	glpC	b1897	otsB		b4700	sokE
b3426	glpD	b1387	paaZ		b3864	spf
b3926	glpK	b0286	paoA		b2521	sseA
b0485	glsA	b0285	paoB		b1547	stfQ
b4077	gltP	b0284	paoC		b1683	sufB
b3653	gltS	b0283	paoD		b1682	sufC
b0514	glxK	b3073	patA		b1681	sufD
b0509	glxR	b1127	pepT		b1680	sufS
b1285	gmr	b4097	phnK		b0958	sulA
b2579	grcA	b4096	phnL		b4625	symR
b1064	grxB	b4093	phnO		b3549	tag
b3334	gspM	b1020	phoH		b3113	tdcF
b1635	gstA	b0708	phr		b3993	thiE
b0838	gstB	b0692	potE		b0002	thrA
b2787	gudD	b0871	poxB		b0003	thrB
b2541	hcaB	b2825	ppdB		b0461	tomB
b2542	hcaD	b1838	pphA		b0997	torA
b1967	hchA	b1703	ppsR		b0998	torD
b0872	hcr	b0333	prpC		b0993	torS
b3510	hdeA	b0334	prpD		b1601	tqsA
b3509	hdeB	b0335	prpE		b3761	trpT
b3511	hdeD	b0330	prpR		b3831	udp
b1619	hdhA	b4030	psiE		b3450	ugpC
b4532	hicA	b0384	psiF		b3451	ugpE
b1438	hicB	b4246	pyrL		b3449	ugpQ
b3082	higA	b0489	qmcA		b4195	ulaC
b1103	hinT	b4051	qorA		b1184	umuC
b1507	hipA	b1351	racC		b1183	umuD
b1508	hipB	b0303	rclB		b1895	uspC
b1182	hlyE	b4424	rdlC		b2882	xanQ
b3394	hofN	b1349	recT		b2406	xapB
b1562	hokD	b1564	relB		b2405	xapR
b3203	hpf	b2248	rhmR		b3568	xylH
b0650	hscC	b0953	rmf		b0007	yaaJ
b1379	hslJ	b0189	rof		b0117	yacH
b0966	hspQ	b1235	rssB		b0135	yadC
b0972	hyaA	b3421	rtcB		b0129	yadI
b0973	hyaB	b4430	rydB		b0140	yadV
b0974	hyaC	b4459	ryjA		b0163	yaeH
b0975	hyaD	b2009	sbmC		b0187	yaeR
b2722	hycD	b1814	sdaA		b0209	yafD
b2720	hycF	b4433	sdsR		b0210	yafE
b2717	hycI	b0530	sfmA		b0232	yafN
b2482	hyfB	b0534	sfmF		b0234	yafP
b2486	hyfF	b4305	sgcX		b0219	yafV
b2487	hyfG	b3506	slp		b0252	yafZ
b2489	hyfI	b1646	sodC		b0317	yahC
b2491	hyfR	b0693	speF		b0323	yahI
b0508	hyi	b1743	spy		b0327	yahM
b4664	ibsD	b1480	sra		b0389	yaiA
b2889	idi	b2704	srlB		b0478	ybaL
b4264	idnR	b1372	stfR		b0488	ybbJ
b0912	ihfB	b1684	sufA		b0511	ybbW
b2652	ileY	b2464	talA		b0544	ybcK
b3772	ilvA	b1519	tam		b0559	ybcW
b3771	ilvD	b3118	tdcA		b0702	ybfB
b3770	ilvE	b3616	tdh		b0704	ybfC
b3769	ilvM	b0452	tesB		b0706	ybfD
b4669	ilvX	b1156	tfaE		b0718	ybgQ
b0298	insE1	b1155	tfaP		b0770	ybhI
b2622	intA	b1546	tfaQ		b0786	ybhL
b1140	intE	b1373	tfaR		b0787	ybhM
b0281	intF	b3992	thiF		b0848	ybjM
b4326	iraD	b2465	tktB		b0865	ybjP
b0382	iraP	b3709	tnaB		b0866	ybjQ
b0220	ivy	b0996	torC		b0913	ycaI
b1732	katE	b1197	treA		b0900	ycaN
b3617	kbl	b3519	treF		b0919	ycbJ
b0698	kdpA	b1386	tynA		b0942	ycbU
b0696	kdpC	b3452	ugpA		b0992	yccM
b3350	kefB	b3453	ugpB		b0965	yccU
b0342	lacA	b3494	uspB		b1063	yceB
b0186	ldcC	b3923	uspD		b1181	ycgN
b4421	ldrB	b1333	uspE		b1194	ycgR
b1990	ldtA	b1376	uspF		b1202	ycgV
b0925	ldtD	b0607	uspG		b1242	ychE
b1678	ldtE	b0779	uvrB		b1267	yciO
b1798	leuE	b3615	waaH		b1284	yciT
b0076	leuO	b1742	ves		b4596	yciZ
b4358	lgoD	b1004	wrbA		b1325	ycjG
b4356	lgoT	b2867	xdhB		b1342	ydaN
b2660	lhgO	b3565	xylA		b1406	ydbC
b0628	lipA	b3564	xylB		b4529	ydbJ
b1516	lsrB	b0045	yaaU		b1414	ydcF
b1517	lsrF	b0011	yaaW		b1431	ydcL
b1511	lsrK	b0024	yaaY		b1440	ydcS
b2687	luxS	b4406	yaeP		b1443	ydcV
b1529	marC	b0227	yafL		b1477	yddM
b0956	matP	b0267	yagA		b1534	ydeE
b2781	mazG	b0270	yagG		b1502	ydeQ
b0806	mcbA	b0278	yagL		b1503	ydeR
b1450	mcbR	b0325	yahK		b1544	ydfK
b3513	mdtE	b0326	yahL		b1565	ydfV
b3514	mdtF	b0328	yahN		b1598	ydgD
b1663	mdtK	b0329	yahO		b1647	ydhF
b4337	mdtM	b0385	yaiC		b1664	ydhQ
b4080	mdtP	b0358	yaiO		b1669	ydhT
b4119	melA	b0379	yaiY		b1673	ydhV
b0347	mhpA	b0419	yajO		b1688	ydiK
b0350	mhpD	b0456	ybaA		b1691	ydiN
b0351	mhpF	b0486	ybaT		b1696	ydiP
b0353	mhpT	b0453	ybaY		b1698	ydiR
b2127	mlrA	b0513	ybbY		b1786	yeaJ
b0732	mngB	b0521	ybcF		b1833	yebS
b2392	mntH	b0546	ybcM		b1958	yedI
b0782	moaB	b0581	ybdK		b1962	yedJ
b0783	moaC	b0601	ybdM		b2016	yeeZ
b0784	moaD	b0608	ybdR		b2017	yefM
b2877	mocA	b0643	ybeL		b2067	yegE
b1889	motB	b0647	ybeT		b2070	yegI
b3021	mqsA	b0699	ybfA		b2109	yehB
b3022	mqsR	b0707	ybgA		b2121	yehP
b3291	mscL	b0716	ybgO		b2123	yehR
b2924	mscS	b0753	ybgS		b2225	yfaP
b4219	msrA	b0788	ybhN		b2272	yfbM
b1051	msyB	b0790	ybhP		b2354	yfdK
b0677	nagA	b0800	ybiB		b2359	yfdP
b4311	nanC	b0803	ybiI		b2447	yffP
b3223	nanE	b0802	ybiJ		b2449	yffR
b3222	nanK	b0808	ybiO		b2506	yfgI
b4310	nanM	b0823	ybiW		b2561	yfhH
b4309	nanS	b0897	ycaC		b2602	yfiL
b3224	nanT	b0899	ycaM		b2732	ygbA
b1224	narG	b0906	ycaP		b2740	ygbN
b1225	narH	b1003	yccJ		b2755	ygbT
b1227	narI	b0964	yccT		b2768	ygcP
b1226	narJ	b0968	yccX		b2824	ygdB
b1223	narK	b1110	ycfJ		b2852	ygeH
b1221	narL	b1108	ycfP		b2853	ygeI
b1469	narU	b1115	ycfT		b2878	ygfK
b1465	narV	b1188	ycgB		b2886	ygfS
b1466	narW	b1168	ycgG		b2922	yggE
b1467	narY	b1180	ycgM		b2959	yggL
b1468	narZ	b1196	ycgY		b4465	yggP
b0569	nfrB	b1164	ycgZ		b2985	yghS
b0019	nhaA	b1205	ychH		b3039	ygiD
b4167	nnr	b1257	yciE		b3024	ygiW
b0560	nohD	b1258	yciF		b3219	yhcF
b2710	norV	b1259	yciG		b3267	yhdV
b4238	nrdD	b1309	ycjM		b3270	yhdY
b4237	nrdG	b1310	ycjN		b3474	yhhT
b4072	nrfC	b1314	ycjR		b3439	yhhW
b1813	nudL	b1327	ycjY		b3488	yhiJ
b2964	nupG	b4527	ydaF		b3520	yhjB
b3875	ompL	b1357	ydaS		b3562	yiaA
b3405	ompR	b1358	ydaT		b3596	yibG
b4445	omrB	b1359	ydaU		b3657	yicJ
b1283	osmB	b1428	ydcK		b4555	yicS
b1482	osmC	b1462	yddH		b3698	yidB
b1739	osmE	b1528	ydeA		b3675	yidG
b2131	osmF	b1536	ydeI		b3680	yidL
b4376	osmY	b1537	ydeJ		b3684	yidP
b1896	otsA	b1542	ydfI		b3696	yidX
b1897	otsB	b1660	ydhC		b3719	yieL
b1392	paaE	b1648	ydhL		b3765	yifB
b1394	paaG	b1668	ydhS		b3858	yihD
b1396	paaI	b1670	ydhU		b3877	yihP
b1399	paaX	b1672	ydhW		b3890	yiiF
b1387	paaZ	b1671	ydhX		b3910	yiiM
b0286	paoA	b1674	ydhY		b4056	yjbQ
b0285	paoB	b1685	ydiH		b4057	yjbR
b0284	paoC	b1690	ydiM		b4061	yjcC
b0283	paoD	b1699	ydiS		b4135	yjdC
b3073	patA	b1724	ydiZ		b4156	yjeM
b1444	patD	b1783	yeaG		b4181	yjfI
b1127	pepT	b1784	yeaH		b4263	yjgR
b1021	pgaD	b1785	yeaI		b4299	yjhI
b0767	pgl	b1792	yeaO		b4307	yjhQ
b1328	pgrR	b1795	yeaQ		b4335	yjiM
b4097	phnK	b1797	yeaR		b4336	yjiN
b4096	phnL	b1802	yeaW		b4377	yjjU
b4093	phnO	b1803	yeaX		b0306	ykgE
b4092	phnP	b1836	yebV		b0308	ykgG
b0399	phoB	b1837	yebW		b0288	ykgJ
b1020	phoH	b1906	yecH		b0457	ylaB
b0708	phr	b1931	yedK		b1153	ymfQ
b1545	pinQ	b1955	yedP		b4594	ymgJ
b4703	pmrR	b1956	yedQ		b4672	ymiB
b0692	potE	b1963	yedR		b1375	ynaE
b0871	poxB	b1971	yedY		b1585	ynfC
b2825	ppdB	b1972	yedZ		b1586	ynfD
b1838	pphA	b2008	yeeA		b1588	ynfF
b1703	ppsR	b1985	yeeO		b1593	ynfK
b3129	prlF	b2015	yeeY		b1596	ynfM
b0333	prpC	b2073	yegL		b4602	ynhF
b0334	prpD	b2080	yegP		b4535	yniD
b0335	prpE	b2086	yegS		b1811	yoaH
b0330	prpR	b2108	yehA		b1788	yoaI
b4030	psiE	b2112	yehE		b2136	yohD
b0384	psiF	b2129	yehX		b2376	ypdI
b1307	pspD	b2163	yeiL		b2390	ypeC
b4050	pspG	b2302	yfcG		b2473	ypfH
b2164	psuT	b2333	yfcP		b2548	yphF
b1845	ptrB	b2343	yfcZ		b2550	yphH
b1014	putA	b2347	yfdC		b2792	yqcC
b1854	pykA	b2371	yfdE		b2875	yqeB
b4246	pyrL	b2408	yfeN		b3050	yqiJ
b0489	qmcA	b2389	yfeO		b3097	yqjC
b4051	qorA	b2444	yffM		b4215	ytfI
b0551	quuD	b2445	yffN		b4230	ytfT
b1559	quuQ	b2446	yffO		b3292	zntR
b1351	racC	b2632	yfjP		b3040	zupT
b2597	raiA	b2671	ygaC
b0304	rclA	b2672	ygaM
b0303	rclB	b2665	ygaU
b2105	rcnR	b2778	ygcG
b4422	rdlB	b4463	ygcU
b4424	rdlC	b2809	ygdI
b1349	recT	b2833	ygdR
b1564	relB	b2870	ygeW
b1563	relE	b2871	ygeX
b1561	rem	b2872	ygeY
b3903	rhaA	b3003	yghA
b3901	rhaM	b2983	yghQ
b2248	rhmR	b3027	ygiZ
b2162	rihB	b3074	ygjH
b1427	rimL	b3103	yhaH
b0058	rluA	b3104	yhaI
b0953	rmf	b3106	yhaK
b4179	rnr	b3153	yhbO
b0189	rof	b3221	yhcH
b2573	rpoE	b3238	yhcN
b2741	rpoS	b3239	yhcO
b1554	rrrQ	b3362	yhfG
b3995	rsd	b3378	yhfU
b2572	rseA	b3448	yhhA
b1234	rssA	b3491	yhiM
b1235	rssB	b3522	yhjD
b3421	rtcB	b3524	yhjG
b1007	rutF	b3548	yhjY
b1860	ruvB	b3555	yiaG
b4430	rydB	b3597	yibH
b4609	ryfD	b3598	yibI
b4459	ryjA	b4554	yibT
b4528	rzoR	b3876	yihO
b2009	sbmC	b3878	yihQ
b1814	sdaA	b3922	yiiS
b4433	sdsR	b4028	yjbG
b0530	sfmA	b4045	yjbJ
b0534	sfmF	b4048	yjbM
b0146	sfsA	b4620	yjbT
b4304	sgcC	b4060	yjcB
b4305	sgcX	b4126	yjdI
b4436	sibA	b4127	yjdJ
b4437	sibB	b4107	yjdN
b3506	slp	b4183	yjfK
b1641	slyB	b4188	yjfN
b1340	smrA	b4199	yjfY
b1646	sodC	b4248	yjgH
b4429	sokB	b4306	yjhP
b4700	sokE	b4354	yjiY
b0693	speF	b4365	yjjQ
b3864	spf	b0250	ykfB
b1743	spy	b0247	ykfG
b1480	sra	b0245	ykfI
b2704	srlB	b0295	ykgL
b2521	sseA	b0520	ylbF
b1547	stfQ	b0837	yliI
b1372	stfR	b0991	ymcE
b1684	sufA	b1045	ymdB
b1683	sufB	b4518	ymdF
b1682	sufC	b1165	ymgA
b1681	sufD	b1167	ymgC
b1680	sufS	b1195	ymgE
b0958	sulA	b1454	yncG
b4625	symR	b4598	yncL
b3549	tag	b1587	ynfE
b2464	talA	b1725	yniA
b1519	tam	b1760	ynjH
b3118	tdcA	b1810	yoaC
b3113	tdcF	b1815	yoaD
b3616	tdh	b1957	yodC
b0452	tesB	b1953	yodD
b1156	tfaE	b4539	yoeB
b1155	tfaP	b2135	yohC
b1546	tfaQ	b2137	yohF
b1373	tfaR	b2141	yohJ
b3993	thiE	b2142	yohK
b3992	thiF	b4679	yohP
b0002	thrA	b2381	ypdB
b0003	thrB	b2384	ypdE
b2465	tktB	b2466	ypfG
b3709	tnaB	b2543	yphA
b0461	tomB	b2547	yphE
b0997	torA	b2647	ypjA
b0996	torC	b2646	ypjF
b0998	torD	b2666	yqaE
b0993	torS	b2849	yqeK
b1601	tqsA	b2899	yqfA
b1197	treA	b3014	yqhH
b3519	treF	b3098	yqjD
b3761	trpT	b3099	yqjE
b1386	tynA	b3101	yqjF
b3831	udp	b3102	yqjG
b3452	ugpA	b3100	yqjK
b3453	ugpB	b3446	yrhB
b3450	ugpC	b4553	ysaB
b3451	ugpE	b3830	ysgA
b3449	ugpQ	b4217	ytfK
b4195	ulaC	b4568	ytjA
b1184	umuC	b0752	zitB
b1183	umuD	b3469	zntA
b3494	uspB	b4002	zraP
b1895	uspC
b3923	uspD
b1333	uspE
b1376	uspF
b0607	uspG
b0779	uvrB
b3615	waaH
b1742	ves
b1004	wrbA
b2882	xanQ
b2406	xapB
b2405	xapR
b2867	xdhB
b3565	xylA
b3564	xylB
b3568	xylH
b0007	yaaJ
b0045	yaaU
b0011	yaaW
b0024	yaaY
b0117	yacH
b0135	yadC
b0129	yadI
b0140	yadV
b0163	yaeH
b4406	yaeP
b0187	yaeR
b0209	yafD
b0210	yafE
b0227	yafL
b0232	yafN
b0234	yafP
b0219	yafV
b0252	yafZ
b0267	yagA
b0270	yagG
b0278	yagL
b0317	yahC
b0323	yahI
b0325	yahK
b0326	yahL
b0327	yahM
b0328	yahN
b0329	yahO
b0389	yaiA
b0385	yaiC
b0358	yaiO
b0379	yaiY
b0419	yajO
b0456	ybaA
b0478	ybaL
b0486	ybaT
b0453	ybaY
b0488	ybbJ
b0511	ybbW
b0513	ybbY
b0521	ybcF
b0544	ybcK
b0546	ybcM
b0559	ybcW
b0581	ybdK
b0601	ybdM
b0608	ybdR
b0643	ybeL
b0647	ybeT
b0699	ybfA
b0702	ybfB
b0704	ybfC
b0706	ybfD
b0707	ybgA
b0716	ybgO
b0718	ybgQ
b0753	ybgS
b0770	ybhI
b0786	ybhL
b0787	ybhM
b0788	ybhN
b0790	ybhP
b0800	ybiB
b0803	ybiI
b0802	ybiJ
b0808	ybiO
b0823	ybiW
b0848	ybjM
b0865	ybjP
b0866	ybjQ
b0897	ycaC
b0913	ycaI
b0899	ycaM
b0900	ycaN
b0906	ycaP
b0919	ycbJ
b0942	ycbU
b1003	yccJ
b0992	yccM
b0964	yccT
b0965	yccU
b0968	yccX
b1063	yceB
b1110	ycfJ
b1108	ycfP
b1115	ycfT
b1188	ycgB
b1168	ycgG
b1180	ycgM
b1181	ycgN
b1194	ycgR
b1202	ycgV
b1196	ycgY
b1164	ycgZ
b1242	ychE
b1205	ychH
b1257	yciE
b1258	yciF
b1259	yciG
b1267	yciO
b1284	yciT
b4596	yciZ
b1325	ycjG
b1309	ycjM
b1310	ycjN
b1314	ycjR
b1327	ycjY
b4527	ydaF
b1342	ydaN
b1357	ydaS
b1358	ydaT
b1359	ydaU
b1406	ydbC
b4529	ydbJ
b1414	ydcF
b1428	ydcK
b1431	ydcL
b1440	ydcS
b1443	ydcV
b1462	yddH
b1477	yddM
b1528	ydeA
b1534	ydeE
b1536	ydeI
b1537	ydeJ
b1502	ydeQ
b1503	ydeR
b1542	ydfI
b1544	ydfK
b1565	ydfV
b1598	ydgD
b1660	ydhC
b1647	ydhF
b1648	ydhL
b1664	ydhQ
b1668	ydhS
b1669	ydhT
b1670	ydhU
b1673	ydhV
b1672	ydhW
b1671	ydhX
b1674	ydhY
b1685	ydiH
b1688	ydiK
b1690	ydiM
b1691	ydiN
b1696	ydiP
b1698	ydiR
b1699	ydiS
b1724	ydiZ
b1783	yeaG
b1784	yeaH
b1785	yeaI
b1786	yeaJ
b1792	yeaO
b1795	yeaQ
b1797	yeaR
b1802	yeaW
b1803	yeaX
b1833	yebS
b1836	yebV
b1837	yebW
b1906	yecH
b1958	yedI
b1962	yedJ
b1931	yedK
b1955	yedP
b1956	yedQ
b1963	yedR
b1971	yedY
b1972	yedZ
b2008	yeeA
b1985	yeeO
b2015	yeeY
b2016	yeeZ
b2017	yefM
b2067	yegE
b2070	yegI
b2073	yegL
b2080	yegP
b2086	yegS
b2108	yehA
b2109	yehB
b2112	yehE
b2121	yehP
b2123	yehR
b2129	yehX
b2163	yeiL
b2225	yfaP
b2272	yfbM
b2302	yfcG
b2333	yfcP
b2343	yfcZ
b2347	yfdC
b2371	yfdE
b2354	yfdK
b2359	yfdP
b2408	yfeN
b2389	yfeO
b2444	yffM
b2445	yffN
b2446	yffO
b2447	yffP
b2449	yffR
b2506	yfgI
b2561	yfhH
b2602	yfiL
b2632	yfjP
b2671	ygaC
b2672	ygaM
b2665	ygaU
b2732	ygbA
b2740	ygbN
b2755	ygbT
b2778	ygcG
b2768	ygcP
b4463	ygcU
b2824	ygdB
b2809	ygdI
b2833	ygdR
b2852	ygeH
b2853	ygeI
b2870	ygeW
b2871	ygeX
b2872	ygeY
b2878	ygfK
b2886	ygfS
b2922	yggE
b2959	yggL
b4465	yggP
b3003	yghA
b2983	yghQ
b2985	yghS
b3039	ygiD
b3024	ygiW
b3027	ygiZ
b3074	ygjH
b3103	yhaH
b3104	yhaI
b3106	yhaK
b3153	yhbO
b3219	yhcF
b3221	yhcH
b3238	yhcN
b3239	yhcO
b3267	yhdV
b3270	yhdY
b3362	yhfG
b3378	yhfU
b3448	yhhA
b3474	yhhT
b3439	yhhW
b3488	yhiJ
b3491	yhiM
b3520	yhjB
b3522	yhjD
b3524	yhjG
b3548	yhjY
b3562	yiaA
b3555	yiaG
b3596	yibG
b3597	yibH
b3598	yibI
b4554	yibT
b3657	yicJ
b4555	yicS
b3698	yidB
b3675	yidG
b3680	yidL
b3684	yidP
b3696	yidX
b3719	yieL
b3765	yifB
b3858	yihD
b3876	yihO
b3877	yihP
b3878	yihQ
b3890	yiiF
b3910	yiiM
b3922	yiiS
b4028	yjbG
b4045	yjbJ
b4048	yjbM
b4056	yjbQ
b4057	yjbR
b4620	yjbT
b4060	yjcB
b4061	yjcC
b4135	yjdC
b4126	yjdI
b4127	yjdJ
b4107	yjdN
b4156	yjeM
b4181	yjfI
b4183	yjfK
b4188	yjfN
b4199	yjfY
b4248	yjgH
b4263	yjgR
b4299	yjhI
b4306	yjhP
b4307	yjhQ
b4335	yjiM
b4336	yjiN
b4354	yjiY
b4365	yjjQ
b4377	yjjU
b0250	ykfB
b0247	ykfG
b0245	ykfI
b0306	ykgE
b0308	ykgG
b0288	ykgJ
b0295	ykgL
b0457	ylaB
b0520	ylbF
b0837	yliI
b0991	ymcE
b1045	ymdB
b4518	ymdF
b1153	ymfQ
b1165	ymgA
b1167	ymgC
b1195	ymgE
b4594	ymgJ
b4672	ymiB
b1375	ynaE
b1454	yncG
b4598	yncL
b1585	ynfC
b1586	ynfD
b1587	ynfE
b1588	ynfF
b1593	ynfK
b1596	ynfM
b4602	ynhF
b1725	yniA
b4535	yniD
b1760	ynjH
b1810	yoaC
b1815	yoaD
b1811	yoaH
b1788	yoaI
b1957	yodC
b1953	yodD
b4539	yoeB
b2135	yohC
b2136	yohD
b2137	yohF
b2141	yohJ
b2142	yohK
b4679	yohP
b2381	ypdB
b2384	ypdE
b2376	ypdI
b2390	ypeC
b2466	ypfG
b2473	ypfH
b2543	yphA
b2547	yphE
b2548	yphF
b2550	yphH
b2647	ypjA
b2646	ypjF
b2666	yqaE
b2792	yqcC
b2875	yqeB
b2849	yqeK
b2899	yqfA
b3014	yqhH
b3050	yqiJ
b3097	yqjC
b3098	yqjD
b3099	yqjE
b3101	yqjF
b3102	yqjG
b3100	yqjK
b3446	yrhB
b4553	ysaB
b3830	ysgA
b4215	ytfI
b4217	ytfK
b4230	ytfT
b4568	ytjA
b0752	zitB
b3469	zntA
b3292	zntR
b4002	zraP
b3040	zupT

## Sheet: Table S6
Supplementary Table S6
List of genes ≥ 2.0 fold down regulated at 80 minutes (80') of isoleucine starvation in RPKM or RPKSP normalization
Genes found in both normalization data sets is marked in yellow fill with dark yellow text
RPKM	≥ 2.0 Fold down in Starv 80'	RPKSP	≥ 2.0 Fold down in Starv 80'			Unique ≥ 2.0 Fold down 80' RPKM		Unique ≥ 2.0 Fold down 80' RPKSP
b0185	accA	b3240	aaeB				b3240	aaeB		RPKM	RPKSP
b3255	accB	b2836	aas				b2836	aas	Unique ≥ 2.0 Fold down 80'	0	672
b3256	accC	b1338	abgA				b1338	abgA	Total ≥ 2.0 Fold down 80'	970	1642
b2316	accD	b0185	accA				b0118	acnB	Shared	970	970
b2563	acpS	b3255	accB				b1094	acpP	% of genes in RPKSP	1
b0464	acrR	b3256	accC				b3475	acpT	% of genes in RPKM		0.590743
b4069	acs	b2316	accD				b0462	acrB
b3665	adeD	b0118	acnB				b2470	acrD
b3714	adeP	b1094	acpP				b0762	acrZ
b0474	adk	b2563	acpS				b4067	actP
b2290	alaA	b3475	acpT				b1241	adhE
b2697	alaS	b0462	acrB				b4116	adiY
b3276	alaU	b2470	acrD				b3131	agaR
b0203	alaV	b0464	acrR				b0605	ahpC
b2397	alaW	b0762	acrZ				b3853	alaT
b2396	alaX	b4069	acs				b4087	alsA
b1415	aldA	b4067	actP				b4088	alsB
b4053	alr	b3665	adeD				b2435	amiA
b4085	alsE	b3714	adeP				b2817	amiC
b4084	alsK	b1241	adhE				b4150	ampC
b4089	alsR	b4116	adiY				b0376	ampH
b3088	alx	b0474	adk				b2957	ansB
b0433	ampG	b3131	agaR				b2214	apbE
b0451	amtB	b0605	ahpC				b0062	araA
b1767	ansA	b2290	alaA				b0061	araD
b1453	ansP	b2697	alaS				b3957	argE
b0469	apt	b3853	alaT				b2923	argO
b2818	argA	b3276	alaU				b3237	argR
b3959	argB	b0203	alaV				b3389	aroB
b3958	argC	b2397	alaW				b2329	aroC
b3359	argD	b2396	alaX				b3800	aslB
b0273	argF	b1415	aldA				b1866	aspS
b3172	argG	b4053	alr				b2224	atoB
b3960	argH	b4087	alsA				b2220	atoC
b4254	argI	b4088	alsB				b3057	bacA
b2691	argQ	b4085	alsE				b2512	bamB
b1876	argS	b4084	alsK				b2617	bamE
b2694	argV	b4089	alsR				b2786	barA
b3796	argX	b3088	alx				b4112	basS
b2693	argY	b2435	amiA				b3538	bcsG
b2692	argZ	b2817	amiC				b2901	bglA
b0908	aroA	b4150	ampC				b2132	bglX
b2601	aroF	b0433	ampG				b3412	bioH
b1704	aroH	b0376	ampH				b3973	birA
b3390	aroK	b0451	amtB				b0034	caiF
b0388	aroL	b1767	ansA				b2760	casA
b0112	aroP	b2957	ansB				b2199	ccmC
b3501	arsR	b1453	ansP				b2197	ccmE
b0860	artJ	b2214	apbE				b0162	cdaR
b2714	ascG	b0469	apt				b0175	cdsA
b3433	asd	b0062	araA				b1216	chaA
b3744	asnA	b0061	araD				b1734	chbF
b0930	asnS	b2818	argA				b3816	corA
b1977	asnT	b3959	argB				b3032	cpdA
b1986	asnU	b3958	argC				b4213	cpdB
b1989	asnV	b3359	argD				b2048	cpsG
b4139	aspA	b3957	argE				b3911	cpxA
b0928	aspC	b0273	argF				b4398	creB
b3760	aspT	b3172	argG				b1557	cspB
b0206	aspU	b3960	argH				b0623	cspE
b0216	aspV	b4254	argI				b1552	cspI
b3734	atpA	b2923	argO				b1191	cvrA
b3738	atpB	b2691	argQ				b3807	cyaY
b3731	atpC	b3237	argR				b0886	cydC
b3732	atpD	b1876	argS				b0887	cydD
b3737	atpE	b2694	argV				b2414	cysK
b3736	atpF	b3796	argX				b0526	cysS
b3733	atpG	b2693	argY				b3387	dam
b3735	atpH	b2692	argZ				b3388	damX
b3739	atpI	b0908	aroA				b2478	dapA
b3572	avtA	b3389	aroB				b2472	dapE
b0177	bamA	b2329	aroC				b3809	dapF
b2477	bamC	b2601	aroF				b1538	dcp
b2595	bamD	b1704	aroH				b3472	dcrB
b3570	bax	b3390	aroK				b4138	dcuA
b3531	bcsZ	b0388	aroL				b4125	dcuS
b4249	bdcA	b0112	aroP				b1488	ddpX
b3337	bfd	b3501	arsR				b2317	dedA
b0774	bioA	b0860	artJ				b2314	dedD
b0775	bioB	b2714	ascG				b0161	degP
b0777	bioC	b3433	asd				b2511	der
b0778	bioD	b3800	aslB				b3691	dgoT
b0776	bioF	b3744	asnA				b1200	dhaK
b3966	btuB	b0930	asnS				b3149	diaA
b1711	btuC	b1977	asnT				b3645	dinD
b0158	btuF	b1986	asnU				b0799	dinG
b0032	carA	b1989	asnV				b0646	djlB
b0033	carB	b4139	aspA				b1591	dmsD
b2756	casE	b0928	aspC				b0184	dnaE
b1987	cbl	b1866	aspS				b0014	dnaK
b2200	ccmB	b3760	aspT				b0470	dnaX
b2196	ccmF	b0206	aspU				b3544	dppA
b3918	cdh	b0216	aspV				b3543	dppB
b2155	cirA	b2224	atoB				b3541	dppD
b0612	citT	b2220	atoC				b0173	dxr
b0910	cmk	b3734	atpA				b0420	dxs
b3974	coaA	b3738	atpB				b4410	ecnA
b0638	cobC	b3731	atpC				b1850	eda
b0337	codA	b3732	atpD				b0920	elyC
b0336	codB	b3737	atpE				b1193	emtA
b0484	copA	b3736	atpF				b2779	eno
b2049	cpsB	b3733	atpG				b3404	envZ
b2896	cptA	b3735	atpH				b4155	epmA
b4484	cpxP	b3739	atpI				b3546	eptB
b0080	cra	b3572	avtA				b2566	era
b3556	cspA	b3057	bacA				b2455	eutE
b1823	cspC	b0177	bamA				b2369	evgA
b1558	cspF	b2512	bamB				b1092	fabD
b0598	cstA	b2477	bamC				b1093	fabG
b0123	cueO	b2595	bamD				b1288	fabI
b0574	cusB	b2617	bamE				b0180	fabZ
b0572	cusC	b2786	barA				b1805	fadD
b0573	cusF	b4112	basS				b3081	fadH
b0570	cusS	b3570	bax				b2912	fau
b2313	cvpA	b3538	bcsG				b2925	fbaA
b4438	cyaR	b3531	bcsZ				b3891	fdhE
b1418	cybB	b4249	bdcA				b4079	fdhF
b0432	cyoA	b3337	bfd				b1476	fdnI
b0431	cyoB	b2901	bglA				b3893	fdoH
b0430	cyoC	b2132	bglX				b2525	fdx
b0429	cyoD	b0774	bioA				b4291	fecA
b0428	cyoE	b0775	bioB				b4290	fecB
b2422	cysA	b0777	bioC				b4289	fecC
b2750	cysC	b0778	bioD				b3410	feoC
b2752	cysD	b0776	bioF				b0490	fetA
b2762	cysH	b3412	bioH				b2610	ffh
b2763	cysI	b3973	birA				b4314	fimA
b2764	cysJ	b3966	btuB				b4312	fimB
b2421	cysM	b1711	btuC				b4316	fimC
b2751	cysN	b0158	btuF				b4318	fimF
b2425	cysP	b0034	caiF				b4315	fimI
b1910	cysT	b0032	carA				b0684	fldA
b2424	cysU	b0033	carB				b2895	fldB
b2423	cysW	b2760	casA				b1077	flgF
b3934	cytR	b2756	casE				b1080	flgI
b0632	dacA	b1987	cbl				b1944	fliL
b3182	dacB	b2200	ccmB				b2321	flk
b0031	dapB	b2199	ccmC				b1334	fnr
b0166	dapD	b2197	ccmE				b3177	folP
b1206	dauA	b2196	ccmF				b3924	fpr
b3528	dctA	b0162	cdaR				b3375	frlR
b1484	ddpD	b3918	cdh				b0355	frmB
b3639	dfp	b0175	cdsA				b0357	frmR
b4044	dinF	b1216	chaA				b3898	frvX
b1061	dinI	b1734	chbF				b3463	ftsE
b0055	djlA	b2155	cirA				b0890	ftsK
b4052	dnaB	b0612	citT				b3017	ftsP
b3066	dnaG	b0910	cmk				b3462	ftsX
b0015	dnaJ	b3974	coaA				b3464	ftsY
b3860	dsbA	b0638	cobC				b2799	fucO
b1185	dsbB	b0337	codA				b1612	fumA
b2195	dsbE	b0336	codB				b1611	fumC
b0709	dtpD	b0484	copA				b0683	fur
b4049	dusA	b3816	corA				b0759	galE
b3260	dusB	b3032	cpdA				b3128	garD
b2140	dusC	b4213	cpdB				b3553	ghrB
b3640	dut	b2049	cpsB				b3432	glgB
b1019	efeB	b2048	cpsG				b2388	glk
b1018	efeO	b2896	cptA				b3176	glmM
b4147	efp	b3911	cpxA				b3729	glmS
b2685	emrA	b4484	cpxP				b4456	glmZ
b2686	emrB	b0080	cra				b2553	glnB
b0596	entA	b4398	creB				b0810	glnP
b0595	entB	b3556	cspA				b0809	glnQ
b0593	entC	b1557	cspB				b1651	gloA
b0594	entE	b1823	cspC				b3925	glpX
b0586	entF	b0623	cspE				b0653	gltK
b0597	entH	b1558	cspF				b2400	gltX
b0591	entS	b1552	cspI				b3559	glyS
b3613	envC	b0598	cstA				b2864	glyU
b2927	epd	b0123	cueO				b4163	glyV
b4146	epmB	b0574	cusB				b4164	glyX
b2326	epmC	b0572	cusC				b0200	gmhB
b3955	eptC	b0573	cusF				b4321	gntP
b0554	essD	b0570	cusS				b3415	gntT
b2370	evgS	b2313	cvpA				b3413	gntX
b3006	exbB	b1191	cvrA				b3612	gpmM
b3005	exbD	b4438	cyaR				b3181	greA
b0954	fabA	b3807	cyaY				b0829	gsiA
b1095	fabF	b1418	cybB				b0831	gsiC
b1091	fabH	b0886	cydC				b0832	gsiD
b2344	fadL	b0887	cydD				b3323	gspA
b1187	fadR	b0432	cyoA				b3322	gspB
b3894	fdoG	b0431	cyoB				b3325	gspD
b4287	fecE	b0430	cyoC				b3335	gspO
b4293	fecI	b0429	cyoD				b2788	gudX
b4292	fecR	b0428	cyoE				b3699	gyrB
b0584	fepA	b2422	cysA				b2537	hcaR
b0592	fepB	b2750	cysC				b0369	hemB
b0588	fepC	b2752	cysD				b3805	hemC
b0590	fepD	b2762	cysH				b3804	hemD
b0589	fepG	b2763	cysI				b3997	hemE
b0585	fes	b2764	cysJ				b3802	hemY
b0455	ffs	b2414	cysK				b4172	hfq
b0150	fhuA	b2421	cysM				b3619	hldD
b0153	fhuB	b2751	cysN				b3052	hldE
b0151	fhuC	b2425	cysP				b0107	hofB
b0152	fhuD	b0526	cysS				b0640	holA
b1102	fhuE	b1910	cysT				b1099	holB
b4367	fhuF	b2424	cysU				b1842	holE
b4317	fimD	b2423	cysW				b0125	hpt
b4319	fimG	b3934	cytR				b0148	hrpB
b3261	fis	b0632	dacA				b2526	hscA
b0805	fiu	b3182	dacB				b2527	hscB
b4207	fklB	b3387	dam				b3932	hslV
b3347	fkpA	b3388	damX				b3754	hsrA
b1081	flgJ	b2478	dapA				b1829	htpX
b1891	flhC	b0031	dapB				b4000	hupA
b1892	flhD	b0166	dapD				b2997	hybO
b1922	fliA	b2472	dapE				b2723	hycC
b1938	fliF	b3809	dapF				b2721	hycE
b1941	fliI	b1206	dauA				b0828	iaaA
b1945	fliM	b1538	dcp				b2753	iap
b2000	flu	b3472	dcrB				b4665	ibsC
b0048	folA	b3528	dctA				b1136	icd
b3058	folB	b4138	dcuA				b4268	idnK
b2315	folC	b4125	dcuS				b1718	infC
b0529	folD	b1484	ddpD				b0021	insB1
b2153	folE	b1488	ddpX				b2524	iscX
b0142	folK	b2317	dedA				b3187	ispB
b2374	frc	b2314	dedD				b1208	ispE
b0172	frr	b0161	degP				b2746	ispF
b2169	fruB	b2511	der				b4435	isrC
b1902	ftnB	b3639	dfp				b3942	katG
b3933	ftsN	b3691	dgoT				b3526	kdgK
b3340	fusA	b1200	dhaK				b0918	kdsB
b0758	galT	b3149	diaA				b0047	kefC
b1779	gapA	b3645	dinD				b0343	lacY
b2094	gatA	b4044	dinF				b4423	ldrC
b2093	gatB	b0799	dinG				b2569	lepA
b2091	gatD	b1061	dinI				b0642	leuS
b2096	gatY	b0055	djlA				b4043	lexA
b2095	gatZ	b0646	djlB				b2828	lgt
b2904	gcvH	b1591	dmsD				b0147	ligT
b2903	gcvP	b4052	dnaB				b0630	lipB
b2905	gcvT	b0184	dnaE				b0657	lnt
b1761	gdhA	b3066	dnaG				b1209	lolB
b4064	ghxP	b0015	dnaJ				b1118	lolE
b2036	glf	b0014	dnaK				b0439	lon
b3431	glgX	b0470	dnaX				b2835	lplT
b3730	glmU	b3544	dppA				b3147	lpoA
b3870	glnA	b3543	dppB				b1677	lpp
b3868	glnG	b3541	dppD				b4261	lptF
b3869	glnL	b3860	dsbA				b4262	lptG
b0680	glnS	b1185	dsbB				b0182	lpxB
b0665	glnV	b2195	dsbE				b0179	lpxD
b3425	glpE	b0709	dtpD				b1054	lpxL
b3424	glpG	b4049	dusA				b1855	lpxM
b1524	glsB	b3260	dusB				b1515	lsrD
b3212	gltB	b2140	dusC				b2839	lysR
b3213	gltD	b3640	dut				b3580	lyxK
b3214	gltF	b0173	dxr				b3571	malS
b0654	gltJ	b0420	dxs				b1621	malX
b3969	gltT	b4410	ecnA				b0403	malZ
b3757	gltU	b1850	eda				b1531	marA
b4008	gltV	b1019	efeB				b1159	mcrA
b2590	gltW	b1018	efeO				b3236	mdh
b0144	gluQ	b4147	efp				b2261	menC
b2551	glyA	b0920	elyC				b2264	menD
b3560	glyQ	b2685	emrA				b2260	menE
b3978	glyT	b2686	emrB				b2263	menH
b1911	glyW	b1193	emtA				b2114	metG
b2053	gmd	b2779	eno				b3938	metJ
b4517	gnsA	b0596	entA				b3828	metR
b3779	gpp	b0595	entB				b0673	metT
b3608	gpsA	b0593	entC				b3171	metY
b0238	gpt	b0594	entE				b1114	mfd
b4143	groL	b0586	entF				b0963	mgsA
b4142	groS	b0597	entH				b0348	mhpB
b2614	grpE	b0591	entS				b0349	mhpC
b0477	gsk	b3613	envC				b0661	miaB
b3326	gspE	b3404	envZ				b2346	mlaA
b2350	gtrA	b2927	epd				b3194	mlaE
b2351	gtrB	b4155	epmA				b3195	mlaF
b2352	gtrS	b4146	epmB				b1594	mlc
b2507	guaA	b2326	epmC				b2963	mltC
b2508	guaB	b3546	eptB				b0817	mntR
b0104	guaC	b3955	eptC				b4705	mntS
b2231	gyrA	b2566	era				b0763	modA
b2536	hcaT	b0554	essD				b0764	modB
b1132	hflD	b2455	eutE				b0761	modE
b2024	hisA	b2369	evgA				b0009	mog
b2022	hisB	b2370	evgS				b4233	mpl
b2021	hisC	b3006	exbB				b0087	mraY
b2020	hisD	b3005	exbD				b0149	mrcB
b2025	hisF	b0954	fabA				b4351	mrr
b2019	hisG	b1092	fabD				b1832	msrC
b2023	hisH	b1095	fabF				b3208	mtgA
b2026	hisI	b1093	fabG				b3599	mtlA
b2309	hisJ	b1091	fabH				b0159	mtn
b2018	hisL	b1288	fabI				b0924	mukB
b2307	hisM	b0180	fabZ				b0923	mukE
b2306	hisP	b1805	fadD				b0922	mukF
b2308	hisQ	b3081	fadH				b3972	murB
b3797	hisR	b2344	fadL				b0091	murC
b2514	hisS	b1187	fadR				b0088	murD
b3391	hofQ	b2912	fau				b0086	murF
b4372	holD	b2925	fbaA				b0090	murG
b4349	hsdM	b3891	fdhE				b3967	murI
b4350	hsdR	b4079	fdhF				b2428	murQ
b4348	hsdS	b1476	fdnI				b2733	mutS
b0473	htpG	b3894	fdoG				b1988	nac
b0440	hupB	b3893	fdoH				b0679	nagE
b2995	hybB	b2525	fdx				b1119	nagK
b2992	hybE	b4291	fecA				b2206	napA
b2713	hydN	b4290	fecB				b2208	napF
b4327	hypT	b4289	fecC				b2204	napH
b2873	hyuA	b4287	fecE				b3662	nepI
b4328	iadA	b4293	fecI				b3998	nfi
b3190	ibaG	b4292	fecR				b3414	nfuA
b4018	iclR	b3410	feoC				b3479	nikD
b4266	idnO	b0584	fepA				b3481	nikR
b3852	ileT	b0592	fepB				b3365	nirB
b3277	ileU	b0588	fepC				b3163	nlpI
b0202	ileV	b0590	fepD				b2711	norW
b3671	ilvB	b0589	fepG				b2234	nrdA
b3774	ilvC	b0585	fes				b2235	nrdB
b0078	ilvH	b0490	fetA				b2675	nrdE
b0077	ilvI	b2610	ffh				b2676	nrdF
b3670	ilvN	b0455	ffs				b4070	nrfA
b0884	infA	b0150	fhuA				b1865	nudB
b3168	infB	b0153	fhuB				b3397	nudE
b4278	insG	b0151	fhuC				b2288	nuoA
b0259	insH1	b0152	fhuD				b2286	nuoC
b0016	insL1	b1102	fhuE				b2283	nuoG
b2349	intS	b4367	fhuF				b2282	nuoH
b2442	intZ	b4314	fimA				b2281	nuoI
b0421	ispA	b4312	fimB				b2280	nuoJ
b2747	ispD	b4316	fimC				b2279	nuoK
b0174	ispU	b4317	fimD				b2278	nuoL
b3672	ivbL	b4318	fimF				b2276	nuoN
b3132	kbaZ	b4319	fimG				b3183	obgE
b3909	kdgT	b4315	fimI				b0957	ompA
b3747	kup	b3261	fis				b1048	opgG
b0344	lacZ	b0805	fiu				b4162	orn
b4036	lamB	b4207	fklB				b2373	oxc
b4453	ldrD	b3347	fkpA				b3961	oxyR
b1113	ldtC	b0684	fldA				b1812	pabB
b2568	lepB	b2895	fldB				b0134	panB
b0075	leuL	b1077	flgF				b0131	panD
b4369	leuP	b1080	flgI				b3459	panM
b4370	leuQ	b1081	flgJ				b3030	parE
b3798	leuT	b1891	flhC				b0113	pdhR
b4368	leuV	b1892	flhD				b2320	pdxB
b0672	leuW	b1922	fliA				b2926	pgk
b4270	leuX	b1938	fliF				b0418	pgpA
b1909	leuZ	b1941	fliI				b2598	pheL
b1139	lit	b1944	fliL				b4105	phnD
b3454	livF	b1945	fliM				b4041	plsB
b3455	livG	b2321	flk				b3018	plsC
b3457	livH	b2000	flu				b2259	pmrD
b3460	livJ	b1334	fnr				b1768	pncA
b3458	livK	b0048	folA				b0751	pnuC
b3456	livM	b3058	folB				b0857	potI
b1116	lolC	b2315	folC				b2734	pphB
b1117	lolD	b0529	folD				b0441	ppiD
b0524	lpxH	b2153	folE				b1494	pqqL
b0915	lpxK	b0142	folK				b3259	prmA
b2378	lpxP	b3177	folP				b2330	prmB
b2174	lpxT	b3924	fpr				b2677	proV
b0889	lrp	b2374	frc				b2678	proW
b2838	lysA	b3375	frlR				b4160	psd
b4024	lysC	b0355	frmB				b1308	pspE
b2156	lysP	b0357	frmR				b3726	pstA
b2890	lysS	b0172	frr				b3725	pstB
b0743	lysT	b2169	fruB				b3728	pstS
b4034	malE	b3898	frvX				b2297	pta
b4033	malF	b1902	ftnB				b2416	ptsI
b4032	malG	b3463	ftsE				b2780	pyrG
b4037	malM	b0890	ftsK				b0444	queC
b3417	malP	b3933	ftsN				b2794	queF
b3416	malQ	b3017	ftsP				b3819	rarD
b3418	malT	b3462	ftsX				b2619	ratA
b1817	manX	b3464	ftsY				b2618	ratB
b1818	manY	b2799	fucO				b3167	rbfA
b1819	manZ	b1612	fumA				b2268	rbn
b0168	map	b1611	fumC				b2218	rcsC
b1530	marR	b0683	fur				b2954	rdgB
b4426	mcaS	b3340	fusA				b2699	recA
b4346	mcrB	b0759	galE				b2822	recC
b4345	mcrC	b0758	galT				b3652	recG
b1599	mdtI	b1779	gapA				b0472	recR
b3710	mdtL	b3128	garD				b3778	rep
b3930	menA	b2094	gatA				b3789	rffH
b1686	menI	b2093	gatB				b3906	rhaR
b2328	mepA	b2091	gatD				b3780	rhlB
b1655	mepH	b2096	gatY				b2246	rhmT
b1856	mepM	b2095	gatZ				b3783	rho
b2175	mepS	b2904	gcvH				b3593	rhsA
b4013	metA	b2903	gcvP				b3482	rhsB
b3939	metB	b2905	gcvT				b0813	rhtA
b3008	metC	b1761	gdhA				b3823	rhtC
b3829	metE	b3553	ghrB				b1277	ribA
b3941	metF	b4064	ghxP				b0414	ribD
b4019	metH	b2036	glf				b0415	ribE
b0198	metI	b3432	glgB				b0852	rimK
b2942	metK	b3431	glgX				b1822	rlmA
b3940	metL	b2388	glk				b2785	rlmD
b0199	metN	b3176	glmM				b0807	rlmF
b0197	metQ	b3729	glmS				b0633	rlpA
b0666	metU	b3730	glmU				b1135	rluE
b2816	metV	b4456	glmZ				b4022	rluF
b2815	metW	b3870	glnA				b2567	rnc
b2814	metZ	b2553	glnB				b3247	rng
b2149	mglA	b3868	glnG				b0214	rnhA
b2150	mglB	b3869	glnL				b1652	rnt
b2148	mglC	b0810	glnP				b4255	rraB
b1826	mgrB	b0809	glnQ				b3855	rrfA
b4242	mgtA	b0680	glnS				b3274	rrfD
b4702	mgtL	b0665	glnV				b4010	rrfE
b3742	mioC	b1651	gloA				b3272	rrfF
b1782	mipA	b3425	glpE				b2588	rrfG
b2813	mltA	b3424	glpG				b0205	rrfH
b0211	mltD	b3925	glpX				b0555	rrrD
b2558	mltF	b1524	glsB				b2570	rseC
b0261	mmuM	b3212	gltB				b4161	rsgA
b0260	mmuP	b3213	gltD				b0051	rsmA
b1133	mnmA	b3214	gltF				b3465	rsmD
b3741	mnmG	b0654	gltJ				b2946	rsmE
b0765	modC	b0653	gltK				b1835	rsmF
b0760	modF	b3969	gltT				b1581	rspA
b1420	mokB	b3757	gltU				b1540	rspR
b2684	mprA	b4008	gltV				b2144	sanA
b2210	mqo	b2590	gltW				b1292	sapC
b3396	mrcA	b2400	gltX				b0397	sbcC
b0635	mrdA	b0144	gluQ				b0398	sbcD
b3251	mreB	b2551	glyA				b2917	scpA
b3250	mreC	b3560	glyQ				b3609	secB
b3249	mreD	b3559	glyS				b3591	selA
b0914	msbA	b3978	glyT				b2170	setB
b0465	mscK	b2864	glyU				b3188	sfsB
b4159	mscM	b4163	glyV				b3582	sgbU
b3161	mtr	b1911	glyW				b0069	sgrR
b3189	murA	b4164	glyX				b1981	shiA
b1069	murJ	b2053	gmd				b2340	sixA
b2429	murP	b0200	gmhB				b0178	skp
b2427	murR	b4517	gnsA				b3349	slyD
b3635	mutM	b4321	gntP				b2620	smpB
b0099	mutT	b3415	gntT				b2331	smrB
b2961	mutY	b3413	gntX				b0921	smtA
b0750	nadA	b3612	gpmM				b1656	sodB
b2574	nadB	b3779	gpp				b1059	solA
b3225	nanA	b3608	gpsA				b2938	speA
b2205	napG	b0238	gpt				b3650	spoT
b2518	ndk	b3181	greA				b1766	sppA
b0714	nei	b4143	groL				b2708	srlQ
b1649	nemR	b4142	groS				b2576	srmB
b0578	nfsB	b2614	grpE				b4059	ssb
b1186	nhaB	b0829	gsiA				b2879	ssnA
b3476	nikA	b0831	gsiC				b3229	sspA
b3480	nikE	b0832	gsiD				b0933	ssuB
b3367	nirC	b0477	gsk				b0053	surA
b3661	nlpA	b3323	gspA				b2559	tadA
b1633	nth	b3322	gspB				b3836	tatA
b1759	nudG	b3325	gspD				b4483	tatD
b2393	nupC	b3326	gspE				b3116	tdcC
b3169	nusA	b3335	gspO				b1238	tdk
b0416	nusB	b2350	gtrA				b0068	thiB
b3982	nusG	b2351	gtrB				b2103	thiD
b2215	ompC	b2352	gtrS				b0066	thiQ
b0929	ompF	b2507	guaA				b0244	thrW
b0565	ompT	b2508	guaB				b2827	thyA
b1256	ompW	b0104	guaC				b0188	tilS
b4359	opgB	b2788	gudX				b1098	tmk
b1047	opgC	b2231	gyrA				b0740	tolB
b1424	opgD	b3699	gyrB				b1324	tpx
b0815	opgE	b2537	hcaR				b1363	trkG
b1049	opgH	b2536	hcaT				b3965	trmA
b0741	pal	b0369	hemB				b2960	trmI
b3258	panF	b3805	hemC				b4393	trpR
b3019	parC	b3804	hemD				b3384	trpS
b2519	pbpC	b3997	hemE				b2791	truC
b3403	pck	b3802	hemY				b2745	truD
b0143	pcnB	b1132	hflD				b0888	trxB
b0052	pdxA	b4172	hfq				b3282	tsaC
b1638	pdxH	b2024	hisA				b4355	tsr
b1636	pdxY	b2022	hisB				b1344	ttcA
b4021	pepE	b2021	hisC				b1637	tyrS
b0254	perR	b2020	hisD				b3835	ubiB
b1022	pgaC	b2025	hisF				b3833	ubiE
b2599	pheA	b2019	hisG				b2232	ubiG
b1715	pheM	b2023	hisH				b3834	ubiJ
b0576	pheP	b2026	hisI				b2028	ugd
b1714	pheS	b2309	hisJ				b4197	ulaE
b4134	pheU	b2018	hisL				b2744	umpG
b2967	pheV	b2307	hisM				b2580	ung
b3493	pitA	b2306	hisP				b4637	uof
b2014	plaP	b2308	hisQ				b3813	uvrD
b3821	pldA	b3797	hisR				b3091	uxaA
b1090	plsX	b2514	hisS				b4323	uxuB
b0931	pncB	b3619	hldD				b3631	waaG
b2700	pncC	b3052	hldE				b3627	waaO
b3164	pnp	b0107	hofB				b3630	waaP
b1603	pntA	b3391	hofQ				b3632	waaQ
b1602	pntB	b0640	holA				b3626	waaR
b1126	potA	b1099	holB				b3629	waaS
b1125	potB	b4372	holD				b3623	waaU
b1124	potC	b1842	holE				b3625	waaY
b1123	potD	b0125	hpt				b4258	valS
b4226	ppa	b0148	hrpB				b0744	valT
b3956	ppc	b2526	hscA				b2050	wcaI
b2823	ppdC	b2527	hscB				b3786	wecB
b3363	ppiA	b4349	hsdM				b3790	wecD
b3775	ppiC	b4350	hsdR				b3794	wecG
b2972	pppA	b4348	hsdS				b2046	wzxC
b1830	prc	b3932	hslV				b3792	wzxE
b2147	preA	b3754	hsrA				b3793	wzyE
b2891	prfB	b0473	htpG				b2894	xerD
b4375	prfC	b1829	htpX				b2509	xseA
b3935	priA	b4000	hupA				b1749	xthA
b4201	priB	b0440	hupB				b0006	yaaA
b1831	proQ	b2995	hybB				b0005	yaaX
b0194	proS	b2992	hybE				b0132	yadD
b0402	proY	b2997	hybO				b0136	yadK
b1207	prs	b2723	hycC				b0224	yafK
b4418	psrD	b2721	hycE				b0279	yagM
b1204	pth	b2713	hydN				b0280	yagN
b1101	ptsG	b4327	hypT				b0316	yahB
b2415	ptsH	b2873	hyuA				b0391	yaiE
b4177	purA	b0828	iaaA				b0387	yaiI
b1131	purB	b4328	iadA				b0471	ybaB
b2476	purC	b2753	iap				b0468	ybaN
b4005	purD	b3190	ibaG				b0447	ybaO
b2312	purF	b4665	ibsC				b0482	ybaP
b4006	purH	b1136	icd				b0442	ybaV
b0522	purK	b4018	iclR				b0492	ybbN
b2557	purL	b4268	idnK				b0599	ybdH
b2499	purM	b4266	idnO				b0603	ybdO
b2500	purN	b3852	ileT				b0629	ybeF
b1658	purR	b3277	ileU				b0713	ybgL
b1849	purT	b0202	ileV				b0717	ybgP
b1015	putP	b3671	ilvB				b0801	ybiC
b1297	puuA	b3774	ilvC				b0804	ybiX
b4245	pyrB	b0078	ilvH				b0877	ybjX
b1062	pyrC	b0077	ilvI				b0909	ycaL
b0945	pyrD	b3670	ilvN				b0917	ycaR
b3642	pyrE	b0884	infA				b0947	ycbX
b1281	pyrF	b3168	infB				b0955	ycbZ
b0171	pyrH	b1718	infC				b0960	yccS
b4244	pyrI	b0021	insB1				b1035	ycdY
b4211	qorB	b4278	insG				b1036	ycdZ
b3026	qseC	b0259	insH1				b1233	ychJ
b0405	queA	b0016	insL1				b1248	yciU
b2765	queD	b2349	intS				b1321	ycjX
b4389	radA	b2442	intZ				b1383	ydbL
b3486	rbbA	b2524	iscX				b1419	ydcA
b3749	rbsA	b0421	ispA				b1473	yddG
b3751	rbsB	b3187	ispB				b1497	ydeM
b3750	rbsC	b2747	ispD				b1539	ydfG
b3748	rbsD	b1208	ispE				b1626	ydgK
b3752	rbsK	b2746	ispF				b1645	ydhK
b0301	rclC	b0174	ispU				b1694	ydiF
b1951	rcsA	b4435	isrC				b1769	ydjE
b0393	rdgC	b3672	ivbL				b1772	ydjH
b4454	rdlD	b3942	katG				b1752	ydjZ
b2820	recB	b3132	kbaZ				b1789	yeaL
b3700	recF	b3526	kdgK				b1794	yeaP
b2565	recO	b3909	kdgT				b1801	yeaV
b3822	recQ	b0918	kdsB				b1806	yeaY
b2698	recX	b0047	kefC				b1864	yebC
b2039	rfbA	b3747	kup				b1840	yebZ
b2041	rfbB	b0343	lacY				b1904	yecR
b2038	rfbC	b0344	lacZ				b1968	yedV
b2040	rfbD	b4036	lamB				b2081	yegQ
b3788	rffG	b4423	ldrC				b2173	yeiR
b0797	rhlE	b4453	ldrD				b2179	yejE
b0651	rihA	b1113	ldtC				b2187	yejL
b0030	rihC	b2569	lepA				b2236	yfaE
b2608	rimM	b2568	lepB				b2292	yfbS
b0835	rimO	b0075	leuL				b2299	yfcD
b3170	rimP	b4369	leuP				b2399	yfeD
b0859	rlmC	b4370	leuQ				b2410	yfeH
b3084	rlmG	b0642	leuS				b2420	yfeS
b0636	rlmH	b3798	leuT				b2430	yfeW
b0967	rlmI	b4368	leuV				b2432	yfeY
b3499	rlmJ	b0672	leuW				b2495	yfgD
b0948	rlmL	b4270	leuX				b2505	yfgH
b2517	rlmN	b1909	leuZ				b2555	yfhG
b1269	rluB	b4043	lexA				b2605	yfiB
b1086	rluC	b2828	lgt				b2577	yfiE
b1286	rnb	b0147	ligT				b2581	yfiF
b1804	rnd	b0630	lipB				b2593	yfiH
b1084	rne	b1139	lit				b2603	yfiR
b0183	rnhB	b3454	livF				b4461	yfjD
b0610	rnk	b3455	livG				b2623	yfjH
b3704	rnpA	b3457	livH				b2633	yfjQ
b3984	rplA	b3460	livJ				b2634	yfjR
b3317	rplB	b3458	livK				b2749	ygbE
b3320	rplC	b3456	livM				b2770	ygcR
b3319	rplD	b0657	lnt				b2798	ygdG
b3308	rplE	b1209	lolB				b2832	ygdQ
b3305	rplF	b1116	lolC				b2909	ygfB
b4203	rplI	b1117	lolD				b2952	yggT
b3985	rplJ	b1118	lolE				b2953	yggU
b3983	rplK	b0439	lon				b2955	yggW
b3986	rplL	b2835	lplT				b2968	yghD
b3231	rplM	b3147	lpoA				b3037	ygiB
b3310	rplN	b1677	lpp				b3054	ygiF
b3301	rplO	b4261	lptF				b3055	ygiM
b3313	rplP	b4262	lptG				b3105	yhaJ
b3294	rplQ	b0182	lpxB				b3107	yhaL
b3304	rplR	b0179	lpxD				b3159	yhbV
b2606	rplS	b0524	lpxH				b3248	yhdE
b1716	rplT	b0915	lpxK				b4472	yhdP
b3186	rplU	b1054	lpxL				b3269	yhdX
b3315	rplV	b1855	lpxM				b3352	yheS
b3318	rplW	b2378	lpxP				b3353	yheT
b3309	rplX	b2174	lpxT				b3411	yhgA
b2185	rplY	b0889	lrp				b3402	yhgE
b3185	rpmA	b1515	lsrD				b3434	yhgN
b3637	rpmB	b2838	lysA				b3467	yhhM
b3312	rpmC	b4024	lysC				b3441	yhhY
b3302	rpmD	b2156	lysP				b3487	yhiI
b3936	rpmE	b2839	lysR				b3523	yhjE
b1089	rpmF	b2890	lysS				b3527	yhjJ
b3636	rpmG	b0743	lysT				b3563	yiaB
b3703	rpmH	b3580	lyxK				b3554	yiaF
b1717	rpmI	b4034	malE				b3574	yiaJ
b3299	rpmJ	b4033	malF				b3602	yibL
b3295	rpoA	b4032	malG				b3644	yicC
b2830	rppH	b4037	malM				b3663	yicN
b0911	rpsA	b3417	malP				b3697	yidA
b0169	rpsB	b3416	malQ				b3685	yidE
b3314	rpsC	b3571	malS				b3688	yidQ
b3296	rpsD	b3418	malT				b3711	yidZ
b3303	rpsE	b1621	malX				b3712	yieE
b4200	rpsF	b0403	malZ				b4558	yifL
b3341	rpsG	b1817	manX				b4482	yigE
b3306	rpsH	b1818	manY				b3817	yigF
b3230	rpsI	b1819	manZ				b3865	yihA
b3321	rpsJ	b0168	map				b3874	yihN
b3297	rpsK	b1531	marA				b3879	yihR
b3342	rpsL	b1530	marR				b3882	yihU
b3298	rpsM	b4426	mcaS				b3896	yiiG
b3307	rpsN	b1159	mcrA				b3920	yiiQ
b3165	rpsO	b4346	mcrB				b3999	yjaG
b2609	rpsP	b4345	mcrC				b4121	yjdF
b3311	rpsQ	b3236	mdh				b4144	yjeI
b4202	rpsR	b1599	mdtI				b4145	yjeJ
b3316	rpsS	b3710	mdtL				b4176	yjeT
b0023	rpsT	b3930	menA				b4182	yjfJ
b3065	rpsU	b2261	menC				b4279	yjhB
b3971	rrfB	b2264	menD				b4296	yjhF
b3759	rrfC	b2260	menE				b4566	yjhX
b0176	rseP	b2263	menH				b4589	ylcI
b0637	rsfS	b1686	menI				b1137	ymfD
b4371	rsmC	b2328	mepA				b4522	ymiA
b3740	rsmG	b1655	mepH				b1295	ymjA
b3497	rsmJ	b1856	mepM				b1365	ynaK
b1608	rstA	b2175	mepS				b1451	yncD
b1609	rstB	b4013	metA				b1520	yneE
b1627	rsxA	b3939	metB				b1727	yniC
b1628	rsxB	b3008	metC				b1755	ynjC
b1629	rsxC	b3829	metE				b1816	yoaE
b1630	rsxD	b3941	metF				b1820	yobD
b1632	rsxE	b2114	metG				b2434	ypeA
b1631	rsxG	b4019	metH				b2611	ypjD
b2176	rtn	b0198	metI				b2690	yqaB
b1863	ruvC	b3938	metJ				b3002	yqhA
b4432	ryeA	b2942	metK				b3051	yqiK
b3917	sbp	b3940	metL				b3071	yqjI
b2797	sdaB	b0199	metN				b3142	yraH
b2796	sdaC	b0197	metQ				b3196	yrbG
b0723	sdhA	b3828	metR				b3280	yrdB
b0724	sdhB	b0673	metT				b3398	yrfF
b0721	sdhC	b0666	metU				b3573	ysaA
b0722	sdhD	b2816	metV				b4209	ytfE
b0098	secA	b2815	metW				b4210	ytfF
b0408	secD	b3171	metY				b4395	ytjC
b3981	secE	b2814	metZ				b3928	zapB
b0409	secF	b1114	mfd				b1859	znuB
b3175	secG	b2149	mglA				b1858	znuC
b0097	secM	b2150	mglB
b3300	secY	b2148	mglC
b3590	selB	b1826	mgrB
b2913	serA	b0963	mgsA
b4388	serB	b4242	mgtA
b0907	serC	b4702	mgtL
b1975	serU	b0348	mhpB
b2695	serV	b0349	mhpC
b0883	serW	b0661	miaB
b1032	serX	b3742	mioC
b3641	slmA	b1782	mipA
b3908	sodA	b2346	mlaA
b2937	speB	b3194	mlaE
b2965	speC	b3195	mlaF
b0120	speD	b1594	mlc
b0121	speE	b2813	mltA
b3859	srkA	b2963	mltC
b2705	srlD	b0211	mltD
b2706	srlM	b2558	mltF
b4466	sslE	b0261	mmuM
b3228	sspB	b0260	mmuP
b2669	stpA	b1133	mnmA
b0726	sucA	b3741	mnmG
b0727	sucB	b0817	mntR
b0728	sucC	b4705	mntS
b0729	sucD	b0763	modA
b2533	suhB	b0764	modB
b3838	tatB	b0765	modC
b3839	tatC	b0761	modE
b2812	tcdA	b0760	modF
b3115	tdcD	b0009	mog
b4414	tff	b1420	mokB
b0406	tgt	b4233	mpl
b0423	thiI	b2684	mprA
b0417	thiL	b2210	mqo
b0067	thiP	b0087	mraY
b3979	thrT	b3396	mrcA
b3976	thrU	b0149	mrcB
b3273	thrV	b0635	mrdA
b0436	tig	b3251	mreB
b2935	tktA	b3250	mreC
b2474	tmcA	b3249	mreD
b3708	tnaA	b4351	mrr
b0739	tolA	b0914	msbA
b0737	tolQ	b0465	mscK
b0738	tolR	b4159	mscM
b1252	tonB	b1832	msrC
b1274	topA	b3208	mtgA
b1763	topB	b3599	mtlA
b4240	treB	b0159	mtn
b4239	treC	b3161	mtr
b2607	trmD	b0924	mukB
b3651	trmH	b0923	mukE
b2532	trmJ	b0922	mukF
b3606	trmL	b3189	murA
b2575	trmN	b3972	murB
b1260	trpA	b0091	murC
b1261	trpB	b0088	murD
b1262	trpC	b0086	murF
b1263	trpD	b0090	murG
b1264	trpE	b3967	murI
b3166	truB	b1069	murJ
b0195	tsaA	b2429	murP
b1807	tsaB	b2428	murQ
b3064	tsaD	b2427	murR
b0170	tsf	b3635	mutM
b3364	tsgA	b2733	mutS
b0411	tsx	b0099	mutT
b3060	ttdR	b2961	mutY
b3339	tufA	b1988	nac
b3980	tufB	b0750	nadA
b0969	tusE	b2574	nadB
b3871	typA	b0679	nagE
b2600	tyrA	b1119	nagK
b4054	tyrB	b3225	nanA
b1907	tyrP	b2206	napA
b1231	tyrT	b2208	napF
b3977	tyrU	b2205	napG
b1230	tyrV	b2204	napH
b2906	ubiI	b2518	ndk
b2311	ubiX	b0714	nei
b2426	ucpA	b1649	nemR
b3669	uhpA	b3662	nepI
b3668	uhpB	b3998	nfi
b1617	uidA	b0578	nfsB
b4198	ulaF	b3414	nfuA
b4192	ulaG	b1186	nhaB
b2498	upp	b3476	nikA
b2497	uraA	b3479	nikD
b0949	uup	b3480	nikE
b3092	uxaC	b3481	nikR
b4322	uxuA	b3365	nirB
b3633	waaA	b3367	nirC
b3621	waaC	b3661	nlpA
b3620	waaF	b3163	nlpI
b3622	waaL	b2711	norW
b3624	waaZ	b2234	nrdA
b2401	valU	b2235	nrdB
b2402	valX	b2675	nrdE
b2403	valY	b2676	nrdF
b2035	wbbH	b4070	nrfA
b2034	wbbI	b1633	nth
b2033	wbbJ	b1865	nudB
b2032	wbbK	b3397	nudE
b2059	wcaA	b1759	nudG
b2056	wcaD	b2288	nuoA
b2052	wcaG	b2286	nuoC
b2045	wcaK	b2283	nuoG
b2044	wcaL	b2282	nuoH
b3784	wecA	b2281	nuoI
b3787	wecC	b2280	nuoJ
b1960	vsr	b2279	nuoK
b2060	wzc	b2278	nuoL
b2037	wzxB	b2276	nuoN
b2027	wzzB	b2393	nupC
b3785	wzzE	b3169	nusA
b3654	xanP	b0416	nusB
b3811	xerC	b3982	nusG
b0422	xseB	b3183	obgE
b0157	yadS	b0957	ompA
b0193	yaeF	b2215	ompC
b0164	yaeI	b0929	ompF
b0233	yafO	b0565	ompT
b0268	yagE	b1256	ompW
b0269	yagF	b4359	opgB
b0272	yagI	b1047	opgC
b0315	yahA	b1424	opgD
b0407	yajC	b0815	opgE
b0434	yajG	b1048	opgG
b0427	yajR	b1049	opgH
b0528	ybcJ	b4162	orn
b0600	ybdL	b2373	oxc
b0685	ybfE	b3961	oxyR
b0689	ybfP	b1812	pabB
b0736	ybgC	b0741	pal
b0742	ybgF	b0134	panB
b0766	ybhA	b0131	panD
b0772	ybhC	b3258	panF
b0791	ybhQ	b3459	panM
b0818	ybiR	b3019	parC
b0820	ybiT	b3030	parE
b0850	ybjC	b2519	pbpC
b0874	ybjE	b3403	pck
b0853	ybjN	b0143	pcnB
b0868	ybjS	b0113	pdhR
b0869	ybjT	b0052	pdxA
b0901	ycaK	b2320	pdxB
b0905	ycaO	b1638	pdxH
b0961	yccF	b1636	pdxY
b1055	yceA	b4021	pepE
b1088	yceD	b0254	perR
b1056	yceI	b1022	pgaC
b1057	yceJ	b2926	pgk
b1050	yceK	b0418	pgpA
b1121	ycfZ	b2599	pheA
b1161	ycgX	b2598	pheL
b1203	ychF	b1715	pheM
b1253	yciA	b0576	pheP
b1282	yciH	b1714	pheS
b1287	yciW	b4134	pheU
b1320	ycjW	b2967	pheV
b1426	ydcH	b4105	phnD
b1435	ydcP	b3493	pitA
b1445	ydcX	b2014	plaP
b1496	yddA	b3821	pldA
b1495	yddB	b4041	plsB
b1491	yddW	b3018	plsC
b1498	ydeN	b1090	plsX
b1604	ydgH	b2259	pmrD
b1643	ydhI	b1768	pncA
b1687	ydiJ	b0931	pncB
b1722	ydiY	b2700	pncC
b1773	ydjI	b3164	pnp
b1775	ydjK	b1603	pntA
b1729	ydjN	b1602	pntB
b1751	ydjY	b0751	pnuC
b1780	yeaD	b1126	potA
b1853	yebK	b1125	potB
b1825	yebO	b1124	potC
b1839	yebY	b1123	potD
b1868	yecE	b0857	potI
b1915	yecF	b4226	ppa
b4537	yecJ	b3956	ppc
b1959	yedA	b2823	ppdC
b1928	yedD	b2734	pphB
b1929	yedE	b3363	ppiA
b1930	yedF	b3775	ppiC
b2013	yeeE	b0441	ppiD
b1983	yeeN	b2972	pppA
b2069	yegD	b1494	pqqL
b2125	yehT	b1830	prc
b2126	yehU	b2147	preA
b2152	yeiB	b2891	prfB
b2160	yeiI	b4375	prfC
b2171	yeiP	b3935	priA
b2172	yeiQ	b4201	priB
b2186	yejK	b3259	prmA
b2188	yejM	b2330	prmB
b2230	yfaA	b1831	proQ
b2250	yfaZ	b0194	proS
b2327	yfcA	b2677	proV
b2322	yfcJ	b2678	proW
b2325	yfcL	b0402	proY
b2398	yfeC	b1207	prs
b2431	yfeX	b4160	psd
b2450	yffS	b1308	pspE
b2513	yfgM	b4418	psrD
b2562	yfhL	b3726	pstA
b2586	yfiM	b3725	pstB
b2583	yfiP	b3728	pstS
b2625	yfjI	b2297	pta
b2642	yfjW	b1204	pth
b2683	ygaH	b1101	ptsG
b2668	ygaP	b2415	ptsH
b2682	ygaZ	b2416	ptsI
b2766	ygcN	b4177	purA
b2795	ygdH	b1131	purB
b2902	ygfF	b2476	purC
b2921	ygfI	b4005	purD
b2944	yggI	b2312	purF
b2951	yggS	b4006	purH
b2971	yghG	b0522	purK
b3038	ygiC	b2557	purL
b3043	ygiL	b2499	purM
b4469	ygiQ	b2500	purN
b3020	ygiS	b1658	purR
b3110	yhaO	b1849	purT
b3184	yhbE	b1015	putP
b3154	yhbP	b1297	puuA
b3155	yhbQ	b4245	pyrB
b3180	yhbY	b1062	pyrC
b3263	yhdU	b0945	pyrD
b3358	yhfK	b3642	pyrE
b3407	yhgF	b1281	pyrF
b3485	yhhJ	b2780	pyrG
b3466	yhhL	b0171	pyrH
b3492	yhiN	b4244	pyrI
b3539	yhjV	b4211	qorB
b3552	yiaD	b3026	qseC
b3618	yibB	b0405	queA
b3611	yibN	b0444	queC
b3614	yibQ	b2765	queD
b3638	yicR	b2794	queF
b3705	yidC	b4389	radA
b3674	yidF	b3819	rarD
b3679	yidK	b2619	ratA
b3715	yieH	b2618	ratB
b3764	yifE	b3486	rbbA
b3795	yifK	b3167	rbfA
b3810	yigA	b2268	rbn
b3812	yigB	b3749	rbsA
b3827	yigM	b3751	rbsB
b3861	yihF	b3750	rbsC
b3862	yihG	b3748	rbsD
b3872	yihL	b3752	rbsK
b3873	yihM	b0301	rclC
b3937	yiiX	b1951	rcsA
b3943	yijE	b2218	rcsC
b4001	yjaH	b2954	rdgB
b4023	yjbD	b0393	rdgC
b4068	yjcH	b4454	rdlD
b4204	yjfZ	b2699	recA
b4253	yjgL	b2820	recB
b4257	yjgN	b2822	recC
b4280	yjhC	b3700	recF
b0296	ykgM	b3652	recG
b4506	ykgO	b2565	recO
b0833	yliE	b3822	recQ
b0834	yliF	b0472	recR
b1138	ymfE	b2698	recX
b1172	ymgG	b3778	rep
b1452	yncE	b2039	rfbA
b1523	yneG	b2041	rfbB
b1582	ynfA	b2038	rfbC
b1757	ynjE	b2040	rfbD
b1762	ynjI	b3788	rffG
b1808	yoaA	b3789	rffH
b1809	yoaB	b3906	rhaR
b1793	yoaF	b3780	rhlB
b1824	yobF	b0797	rhlE
b1974	yodB	b2246	rhmT
b2211	yojI	b3783	rho
b2385	ypdF	b3593	rhsA
b4680	ypdK	b3482	rhsB
b4546	ypeB	b0813	rhtA
b2689	yqaA	b3823	rhtC
b2844	yqeF	b1277	ribA
b2847	yqeI	b0414	ribD
b2939	yqgB	b0415	ribE
b3031	yqiA	b0651	rihA
b3070	yqjH	b0030	rihC
b3144	yraJ	b0852	rimK
b3148	yraN	b2608	rimM
b3151	yraQ	b0835	rimO
b4686	yshB	b3170	rimP
b3232	zapE	b1822	rlmA
b1973	zinT	b0859	rlmC
b1857	znuA	b2785	rlmD
		b0807	rlmF
		b3084	rlmG
		b0636	rlmH
		b0967	rlmI
		b3499	rlmJ
		b0948	rlmL
		b2517	rlmN
		b0633	rlpA
		b1269	rluB
		b1086	rluC
		b1135	rluE
		b4022	rluF
		b1286	rnb
		b2567	rnc
		b1804	rnd
		b1084	rne
		b3247	rng
		b0214	rnhA
		b0183	rnhB
		b0610	rnk
		b3704	rnpA
		b1652	rnt
		b3984	rplA
		b3317	rplB
		b3320	rplC
		b3319	rplD
		b3308	rplE
		b3305	rplF
		b4203	rplI
		b3985	rplJ
		b3983	rplK
		b3986	rplL
		b3231	rplM
		b3310	rplN
		b3301	rplO
		b3313	rplP
		b3294	rplQ
		b3304	rplR
		b2606	rplS
		b1716	rplT
		b3186	rplU
		b3315	rplV
		b3318	rplW
		b3309	rplX
		b2185	rplY
		b3185	rpmA
		b3637	rpmB
		b3312	rpmC
		b3302	rpmD
		b3936	rpmE
		b1089	rpmF
		b3636	rpmG
		b3703	rpmH
		b1717	rpmI
		b3299	rpmJ
		b3295	rpoA
		b2830	rppH
		b0911	rpsA
		b0169	rpsB
		b3314	rpsC
		b3296	rpsD
		b3303	rpsE
		b4200	rpsF
		b3341	rpsG
		b3306	rpsH
		b3230	rpsI
		b3321	rpsJ
		b3297	rpsK
		b3342	rpsL
		b3298	rpsM
		b3307	rpsN
		b3165	rpsO
		b2609	rpsP
		b3311	rpsQ
		b4202	rpsR
		b3316	rpsS
		b0023	rpsT
		b3065	rpsU
		b4255	rraB
		b3855	rrfA
		b3971	rrfB
		b3759	rrfC
		b3274	rrfD
		b4010	rrfE
		b3272	rrfF
		b2588	rrfG
		b0205	rrfH
		b0555	rrrD
		b2570	rseC
		b0176	rseP
		b0637	rsfS
		b4161	rsgA
		b0051	rsmA
		b4371	rsmC
		b3465	rsmD
		b2946	rsmE
		b1835	rsmF
		b3740	rsmG
		b3497	rsmJ
		b1581	rspA
		b1540	rspR
		b1608	rstA
		b1609	rstB
		b1627	rsxA
		b1628	rsxB
		b1629	rsxC
		b1630	rsxD
		b1632	rsxE
		b1631	rsxG
		b2176	rtn
		b1863	ruvC
		b4432	ryeA
		b2144	sanA
		b1292	sapC
		b0397	sbcC
		b0398	sbcD
		b3917	sbp
		b2917	scpA
		b2797	sdaB
		b2796	sdaC
		b0723	sdhA
		b0724	sdhB
		b0721	sdhC
		b0722	sdhD
		b0098	secA
		b3609	secB
		b0408	secD
		b3981	secE
		b0409	secF
		b3175	secG
		b0097	secM
		b3300	secY
		b3591	selA
		b3590	selB
		b2913	serA
		b4388	serB
		b0907	serC
		b1975	serU
		b2695	serV
		b0883	serW
		b1032	serX
		b2170	setB
		b3188	sfsB
		b3582	sgbU
		b0069	sgrR
		b1981	shiA
		b2340	sixA
		b0178	skp
		b3641	slmA
		b3349	slyD
		b2620	smpB
		b2331	smrB
		b0921	smtA
		b3908	sodA
		b1656	sodB
		b1059	solA
		b2938	speA
		b2937	speB
		b2965	speC
		b0120	speD
		b0121	speE
		b3650	spoT
		b1766	sppA
		b3859	srkA
		b2705	srlD
		b2706	srlM
		b2708	srlQ
		b2576	srmB
		b4059	ssb
		b4466	sslE
		b2879	ssnA
		b3229	sspA
		b3228	sspB
		b0933	ssuB
		b2669	stpA
		b0726	sucA
		b0727	sucB
		b0728	sucC
		b0729	sucD
		b2533	suhB
		b0053	surA
		b2559	tadA
		b3836	tatA
		b3838	tatB
		b3839	tatC
		b4483	tatD
		b2812	tcdA
		b3116	tdcC
		b3115	tdcD
		b1238	tdk
		b4414	tff
		b0406	tgt
		b0068	thiB
		b2103	thiD
		b0423	thiI
		b0417	thiL
		b0067	thiP
		b0066	thiQ
		b3979	thrT
		b3976	thrU
		b3273	thrV
		b0244	thrW
		b2827	thyA
		b0436	tig
		b0188	tilS
		b2935	tktA
		b2474	tmcA
		b1098	tmk
		b3708	tnaA
		b0739	tolA
		b0740	tolB
		b0737	tolQ
		b0738	tolR
		b1252	tonB
		b1274	topA
		b1763	topB
		b1324	tpx
		b4240	treB
		b4239	treC
		b1363	trkG
		b3965	trmA
		b2607	trmD
		b3651	trmH
		b2960	trmI
		b2532	trmJ
		b3606	trmL
		b2575	trmN
		b1260	trpA
		b1261	trpB
		b1262	trpC
		b1263	trpD
		b1264	trpE
		b4393	trpR
		b3384	trpS
		b3166	truB
		b2791	truC
		b2745	truD
		b0888	trxB
		b0195	tsaA
		b1807	tsaB
		b3282	tsaC
		b3064	tsaD
		b0170	tsf
		b3364	tsgA
		b4355	tsr
		b0411	tsx
		b1344	ttcA
		b3060	ttdR
		b3339	tufA
		b3980	tufB
		b0969	tusE
		b3871	typA
		b2600	tyrA
		b4054	tyrB
		b1907	tyrP
		b1637	tyrS
		b1231	tyrT
		b3977	tyrU
		b1230	tyrV
		b3835	ubiB
		b3833	ubiE
		b2232	ubiG
		b2906	ubiI
		b3834	ubiJ
		b2311	ubiX
		b2426	ucpA
		b2028	ugd
		b3669	uhpA
		b3668	uhpB
		b1617	uidA
		b4197	ulaE
		b4198	ulaF
		b4192	ulaG
		b2744	umpG
		b2580	ung
		b4637	uof
		b2498	upp
		b2497	uraA
		b0949	uup
		b3813	uvrD
		b3091	uxaA
		b3092	uxaC
		b4322	uxuA
		b4323	uxuB
		b3633	waaA
		b3621	waaC
		b3620	waaF
		b3631	waaG
		b3622	waaL
		b3627	waaO
		b3630	waaP
		b3632	waaQ
		b3626	waaR
		b3629	waaS
		b3623	waaU
		b3625	waaY
		b3624	waaZ
		b4258	valS
		b0744	valT
		b2401	valU
		b2402	valX
		b2403	valY
		b2035	wbbH
		b2034	wbbI
		b2033	wbbJ
		b2032	wbbK
		b2059	wcaA
		b2056	wcaD
		b2052	wcaG
		b2050	wcaI
		b2045	wcaK
		b2044	wcaL
		b3784	wecA
		b3786	wecB
		b3787	wecC
		b3790	wecD
		b3794	wecG
		b1960	vsr
		b2060	wzc
		b2037	wzxB
		b2046	wzxC
		b3792	wzxE
		b3793	wzyE
		b2027	wzzB
		b3785	wzzE
		b3654	xanP
		b3811	xerC
		b2894	xerD
		b2509	xseA
		b0422	xseB
		b1749	xthA
		b0006	yaaA
		b0005	yaaX
		b0132	yadD
		b0136	yadK
		b0157	yadS
		b0193	yaeF
		b0164	yaeI
		b0224	yafK
		b0233	yafO
		b0268	yagE
		b0269	yagF
		b0272	yagI
		b0279	yagM
		b0280	yagN
		b0315	yahA
		b0316	yahB
		b0391	yaiE
		b0387	yaiI
		b0407	yajC
		b0434	yajG
		b0427	yajR
		b0471	ybaB
		b0468	ybaN
		b0447	ybaO
		b0482	ybaP
		b0442	ybaV
		b0492	ybbN
		b0528	ybcJ
		b0599	ybdH
		b0600	ybdL
		b0603	ybdO
		b0629	ybeF
		b0685	ybfE
		b0689	ybfP
		b0736	ybgC
		b0742	ybgF
		b0713	ybgL
		b0717	ybgP
		b0766	ybhA
		b0772	ybhC
		b0791	ybhQ
		b0801	ybiC
		b0818	ybiR
		b0820	ybiT
		b0804	ybiX
		b0850	ybjC
		b0874	ybjE
		b0853	ybjN
		b0868	ybjS
		b0869	ybjT
		b0877	ybjX
		b0901	ycaK
		b0909	ycaL
		b0905	ycaO
		b0917	ycaR
		b0947	ycbX
		b0955	ycbZ
		b0961	yccF
		b0960	yccS
		b1035	ycdY
		b1036	ycdZ
		b1055	yceA
		b1088	yceD
		b1056	yceI
		b1057	yceJ
		b1050	yceK
		b1121	ycfZ
		b1161	ycgX
		b1203	ychF
		b1233	ychJ
		b1253	yciA
		b1282	yciH
		b1248	yciU
		b1287	yciW
		b1320	ycjW
		b1321	ycjX
		b1383	ydbL
		b1419	ydcA
		b1426	ydcH
		b1435	ydcP
		b1445	ydcX
		b1496	yddA
		b1495	yddB
		b1473	yddG
		b1491	yddW
		b1497	ydeM
		b1498	ydeN
		b1539	ydfG
		b1604	ydgH
		b1626	ydgK
		b1643	ydhI
		b1645	ydhK
		b1694	ydiF
		b1687	ydiJ
		b1722	ydiY
		b1769	ydjE
		b1772	ydjH
		b1773	ydjI
		b1775	ydjK
		b1729	ydjN
		b1751	ydjY
		b1752	ydjZ
		b1780	yeaD
		b1789	yeaL
		b1794	yeaP
		b1801	yeaV
		b1806	yeaY
		b1864	yebC
		b1853	yebK
		b1825	yebO
		b1839	yebY
		b1840	yebZ
		b1868	yecE
		b1915	yecF
		b4537	yecJ
		b1904	yecR
		b1959	yedA
		b1928	yedD
		b1929	yedE
		b1930	yedF
		b1968	yedV
		b2013	yeeE
		b1983	yeeN
		b2069	yegD
		b2081	yegQ
		b2125	yehT
		b2126	yehU
		b2152	yeiB
		b2160	yeiI
		b2171	yeiP
		b2172	yeiQ
		b2173	yeiR
		b2179	yejE
		b2186	yejK
		b2187	yejL
		b2188	yejM
		b2230	yfaA
		b2236	yfaE
		b2250	yfaZ
		b2292	yfbS
		b2327	yfcA
		b2299	yfcD
		b2322	yfcJ
		b2325	yfcL
		b2398	yfeC
		b2399	yfeD
		b2410	yfeH
		b2420	yfeS
		b2430	yfeW
		b2431	yfeX
		b2432	yfeY
		b2450	yffS
		b2495	yfgD
		b2505	yfgH
		b2513	yfgM
		b2555	yfhG
		b2562	yfhL
		b2605	yfiB
		b2577	yfiE
		b2581	yfiF
		b2593	yfiH
		b2586	yfiM
		b2583	yfiP
		b2603	yfiR
		b4461	yfjD
		b2623	yfjH
		b2625	yfjI
		b2633	yfjQ
		b2634	yfjR
		b2642	yfjW
		b2683	ygaH
		b2668	ygaP
		b2682	ygaZ
		b2749	ygbE
		b2766	ygcN
		b2770	ygcR
		b2798	ygdG
		b2795	ygdH
		b2832	ygdQ
		b2909	ygfB
		b2902	ygfF
		b2921	ygfI
		b2944	yggI
		b2951	yggS
		b2952	yggT
		b2953	yggU
		b2955	yggW
		b2968	yghD
		b2971	yghG
		b3037	ygiB
		b3038	ygiC
		b3054	ygiF
		b3043	ygiL
		b3055	ygiM
		b4469	ygiQ
		b3020	ygiS
		b3105	yhaJ
		b3107	yhaL
		b3110	yhaO
		b3184	yhbE
		b3154	yhbP
		b3155	yhbQ
		b3159	yhbV
		b3180	yhbY
		b3248	yhdE
		b4472	yhdP
		b3263	yhdU
		b3269	yhdX
		b3352	yheS
		b3353	yheT
		b3358	yhfK
		b3411	yhgA
		b3402	yhgE
		b3407	yhgF
		b3434	yhgN
		b3485	yhhJ
		b3466	yhhL
		b3467	yhhM
		b3441	yhhY
		b3487	yhiI
		b3492	yhiN
		b3523	yhjE
		b3527	yhjJ
		b3539	yhjV
		b3563	yiaB
		b3552	yiaD
		b3554	yiaF
		b3574	yiaJ
		b3618	yibB
		b3602	yibL
		b3611	yibN
		b3614	yibQ
		b3644	yicC
		b3663	yicN
		b3638	yicR
		b3697	yidA
		b3705	yidC
		b3685	yidE
		b3674	yidF
		b3679	yidK
		b3688	yidQ
		b3711	yidZ
		b3712	yieE
		b3715	yieH
		b3764	yifE
		b3795	yifK
		b4558	yifL
		b3810	yigA
		b3812	yigB
		b4482	yigE
		b3817	yigF
		b3827	yigM
		b3865	yihA
		b3861	yihF
		b3862	yihG
		b3872	yihL
		b3873	yihM
		b3874	yihN
		b3879	yihR
		b3882	yihU
		b3896	yiiG
		b3920	yiiQ
		b3937	yiiX
		b3943	yijE
		b3999	yjaG
		b4001	yjaH
		b4023	yjbD
		b4068	yjcH
		b4121	yjdF
		b4144	yjeI
		b4145	yjeJ
		b4176	yjeT
		b4182	yjfJ
		b4204	yjfZ
		b4253	yjgL
		b4257	yjgN
		b4279	yjhB
		b4280	yjhC
		b4296	yjhF
		b4566	yjhX
		b0296	ykgM
		b4506	ykgO
		b4589	ylcI
		b0833	yliE
		b0834	yliF
		b1137	ymfD
		b1138	ymfE
		b1172	ymgG
		b4522	ymiA
		b1295	ymjA
		b1365	ynaK
		b1451	yncD
		b1452	yncE
		b1520	yneE
		b1523	yneG
		b1582	ynfA
		b1727	yniC
		b1755	ynjC
		b1757	ynjE
		b1762	ynjI
		b1808	yoaA
		b1809	yoaB
		b1816	yoaE
		b1793	yoaF
		b1820	yobD
		b1824	yobF
		b1974	yodB
		b2211	yojI
		b2385	ypdF
		b4680	ypdK
		b2434	ypeA
		b4546	ypeB
		b2611	ypjD
		b2689	yqaA
		b2690	yqaB
		b2844	yqeF
		b2847	yqeI
		b2939	yqgB
		b3002	yqhA
		b3031	yqiA
		b3051	yqiK
		b3070	yqjH
		b3071	yqjI
		b3142	yraH
		b3144	yraJ
		b3148	yraN
		b3151	yraQ
		b3196	yrbG
		b3280	yrdB
		b3398	yrfF
		b3573	ysaA
		b4686	yshB
		b4209	ytfE
		b4210	ytfF
		b4395	ytjC
		b3928	zapB
		b3232	zapE
		b1973	zinT
		b1857	znuA
		b1859	znuB
		b1858	znuC

## Sheet: Table S7
Supplementary Table S7
PC1 and PC2 scores for all genes included in the Principal Component Analysis (Fig. 7)
Gene	PC1 score	PC2 score
aaeA	0.954024	0.158702
aaeB	-0.118995	-0.0101676
aaeR	0.426828	0.965109
aaeX	1.31944	1.45146
aas	-0.741698	0.0475848
aat	-0.388556	0.027961
abgA	-0.311391	1.09469
abgB	-0.198813	-0.0574812
abgR	-0.52191	-7.972e-05
abgT	0.671195	0.0513068
abrB	-0.252913	0.106518
accA	-0.672726	0.676238
accB	-2.33672	-0.204809
accC	-2.72506	-0.364903
accD	-1.05925	0.421761
aceA	-0.663973	-0.329381
aceB	0.0116797	-0.198483
aceE	-0.425334	-0.39118
aceF	-0.514685	-0.294287
aceK	-1.18421	-0.548701
ackA	-0.262674	0.0262517
acnA	1.14434	-0.275265
acnB	-0.390329	0.728087
acpH	-0.744533	-0.582145
acpP	-0.529855	0.577465
acpS	-0.38929	0.530195
acpT	-0.918538	0.0200017
acrA	-0.0780519	0.742402
acrB	-0.310998	0.413974
acrD	-0.716507	-0.128683
acrE	-0.816411	0.459777
acrF	0.311568	0.326489
acrR	-0.307038	0.716008
acrZ	-0.501595	0.549647
acs	-1.21717	0.0818933
actP	-0.443892	0.251684
acuI	1.08011	-0.0637261
ada	0.81131	-0.338778
add	1.55746	-1.44759
adeD	-1.85435	-0.152565
adeP	-2.21343	0.254786
adeQ	-0.00367827	0.588967
adhE	-1.29	-0.594959
adhP	0.854869	-1.01202
adiA	-0.429647	-0.275479
adiC	0.742918	0.247232
adiY	-1.15943	0.121407
adk	-0.802095	0.728599
aegA	0.357675	0.216309
aer	0.210456	0.342804
aes	0.598763	0.594021
afuC	0.602037	0.327448
agaC	1.43824	-0.163458
agaD	0.66612	0.657019
agaR	0.00754544	0.893578
agaS	-0.0955405	-0.867137
agaV	0.159086	0.658663
agp	0.577283	-0.752144
agrA	-0.500964	-0.588588
ahpC	-0.573002	0.325676
ahpF	-0.466222	0.254274
ahr	1.58458	-0.662798
aidB	1.58195	-0.407692
ais	0.673005	1.00574
alaA	-2.30485	-0.416757
alaC	0.932127	0.796783
alaE	1.87081	2.74839
alaS	-1.24595	0.312713
alaT	-1.87064	-0.293828
alaU	-1.63554	0.0338083
alaV	-2.42353	-0.431707
alaW	-1.59581	-0.0550175
alaX	-2.72168	-0.550467
aldA	-2.19072	0.154478
aldB	0.817758	-0.940468
alkA	0.8033	0.751033
alkB	0.764104	0.0454245
allA	0.435262	-0.192684
allB	1.11825	-0.370818
allC	0.39661	0.693955
allD	-0.632924	1.84049
allE	0.980045	0.400611
allR	0.376722	0.239708
allS	0.537459	-0.35472
alr	-1.00458	0.386757
alsA	-0.959543	-0.535393
alsB	-0.664569	0.223718
alsC	0.47395	-1.27453
alsE	0.319725	0.46172
alsK	0.189882	0.00567954
alsR	-1.09045	0.282448
alx	-1.00528	0.630506
amiA	-0.629111	0.341828
amiB	-0.0225228	0.121061
amiC	-0.301398	0.778068
amiD	0.360394	-0.0675219
amn	0.696787	-0.374115
ampC	-0.439396	0.313853
ampD	0.749515	1.47054
ampE	1.11058	0.855525
ampG	-2.54363	-0.249117
ampH	-0.785439	0.159031
amtB	-0.64815	0.918018
amyA	0.66686	-0.948353
anmK	0.376306	0.922606
ansA	-1.75197	-0.0888943
ansB	0.416129	0.773977
ansP	-1.05712	0.432649
apaG	-0.154539	-0.639773
apaH	-0.9299	-0.937401
apbE	-0.747363	0.0273212
aphA	0.367439	0.942609
appA	1.2754	-0.691149
appY	1.32031	-0.301034
apt	-1.84731	0.336716
aqpZ	1.13032	-0.0283285
araA	-0.237648	0.179838
araB	0.854828	-1.17675
araC	0.658142	0.306306
araD	-0.780179	-0.553115
araE	-0.112107	0.346161
araF	1.39781	0.743236
araG	1.24805	0.130345
araH	1.41494	-0.250196
araJ	-0.348287	-0.306193
arcA	0.85176	0.270737
arcB	-0.542938	-0.356818
arcZ	-1.78208	0.640852
arfA	0.159526	0.24872
arfB	-0.217527	-0.28616
argA	-2.45318	-0.148365
argB	-2.12905	0.300684
argC	-2.75955	-0.248389
argD	-2.81186	-0.322035
argE	-0.273837	0.505345
argF	-2.55389	-0.118201
argG	-2.04239	0.0140814
argH	-1.9791	0.260155
argI	-2.12389	0.452955
argK	-0.418701	-1.29479
argO	-0.393187	0.641489
argP	0.0911034	1.08307
argQ	-1.70306	-0.150043
argR	-0.483167	0.497827
argS	-1.54034	0.0415657
argT	-0.151319	0.352712
argU	-1.06703	-0.415724
argV	-2.22755	-0.0803077
argX	-1.50873	-0.0269531
argY	-2.33505	-0.0920821
argZ	-2.41654	-0.149473
ariR	2.38585	-2.94953
arnA	-0.357513	-1.40479
arnB	1.565	-0.0384268
arnC	0.0439353	-1.45091
arnD	-0.845676	-0.993782
arnE	-0.0491489	-1.25475
arnF	1.04208	-1.13277
arnT	-0.885869	-1.17564
aroA	-1.98603	0.0202339
aroB	-0.862291	0.445249
aroC	-0.758592	0.285358
aroD	0.638581	0.56879
aroE	-0.79524	-0.358119
aroF	-2.50952	-0.352395
aroG	-0.296413	0.361333
aroH	-1.61238	-0.298183
aroK	-1.09243	0.370579
aroL	-2.29744	-0.121951
aroM	-1.06639	-0.279094
aroP	-1.3638	0.327294
arpA	-1.7986	-0.284985
arrS	-0.902019	-1.68268
arsB	0.639324	1.11499
arsC	0.196387	0.385932
arsR	0.609891	1.37136
artI	0.0333883	-0.790052
artJ	-2.68361	-0.174567
artM	-1.06678	-0.793098
artP	-0.526495	-0.474934
artQ	-0.878702	-0.805542
ascB	0.587672	0.378549
ascF	-0.0136699	-0.194947
ascG	-0.583828	0.91724
asd	-0.651764	0.733925
aslA	0.752593	0.473314
aslB	0.287119	0.864933
asmA	-0.216009	0.456685
asnA	0.7141	3.53962
asnB	0.289337	1.50807
asnC	0.153917	-0.10202
asnS	-0.992765	0.68236
asnT	-1.56514	-0.10346
asnU	-0.433727	0.216173
asnV	-1.90751	-0.789996
asnW	-1.04809	0.321425
aspA	-1.15754	0.194399
aspC	-1.09505	0.203203
aspS	-0.655277	0.593806
aspT	-1.43487	0.326374
aspU	-1.73269	0.309123
aspV	-1.38613	-0.144493
asr	0.985155	0.18179
astA	1.96518	-0.81262
astB	1.75448	-1.46768
astC	1.97034	-0.559998
astD	1.74846	-1.40081
astE	1.55134	-1.36743
atoB	-0.0841811	-0.123353
atoC	-0.948065	-0.440478
atoS	-0.595615	-0.513481
atpA	-1.42902	0.700093
atpB	-1.50965	0.585714
atpC	-1.34558	0.715532
atpD	-1.44382	0.664627
atpE	-1.44748	0.677837
atpF	-1.4192	0.664651
atpG	-1.47401	0.626492
atpH	-1.45335	0.625301
atpI	-1.88648	0.203061
avtA	-1.50758	-0.0577092
azoR	0.368149	0.443598
azuC	0.817154	1.19581
bacA	-0.48438	0.53913
baeR	0.584546	0.0538557
baeS	-0.205585	-0.669328
bamA	-0.859399	0.489373
bamB	-1.03939	0.0424221
bamC	-0.821884	0.525706
bamD	-1.29944	0.446238
bamE	-0.197324	0.834068
barA	-1.45108	-0.293952
basR	0.271312	-0.140373
basS	-0.754112	-0.235071
bax	-1.71511	-0.375865
bcp	-0.273895	0.553184
bcr	-0.785603	-0.160823
bcsA	-0.319026	-0.126396
bcsB	-0.461426	-0.133025
bcsC	0.019486	-0.416374
bcsE	0.174772	0.238033
bcsF	-1.28323	-0.24237
bcsG	-1.18764	-0.551215
bcsZ	-0.697702	0.0975469
bdcA	0.0895326	1.88652
bdcR	-0.0506938	0.941761
bdm	1.91925	-1.63401
bepA	0.388584	0.630646
betA	0.0594704	-0.606753
betB	0.434608	0.428326
betI	-0.0436434	0.298598
betT	-0.410244	0.28218
bfd	-2.57971	-0.479018
bfr	1.6109	-0.997841
bglA	-0.516304	0.338548
bglB	1.14344	0.647372
bglF	0.939599	0.924594
bglG	0.238279	1.4224
bglH	2.08474	0.94697
bglJ	0.0455372	0.211888
bglX	-0.204383	0.975422
bhsA	1.59545	0.315748
bioA	-2.14508	0.293103
bioB	-2.19086	0.372461
bioC	-2.47189	-0.0553245
bioD	-1.93601	0.402165
bioF	-2.49616	0.0454689
bioH	-0.150216	0.928213
birA	-0.48637	0.36342
bisC	0.219048	1.02287
blc	1.43671	0.551823
blr	0.3305	1.25215
bluF	-1.04391	-0.563868
bluR	0.0350034	-0.651223
bolA	1.91364	-0.0436616
borD	-2.74977	-0.144285
brnQ	0.86315	0.0957455
bsmA	1.61501	0.225249
bssR	2.22026	-1.88599
bssS	1.70305	1.02025
btuB	-1.75053	0.208074
btuC	-1.04016	0.304858
btuD	-0.344446	-0.651147
btuE	0.352288	-0.695972
btuF	-2.13735	-0.301096
btuR	-0.149073	0.866501
cadA	1.08895	-0.187805
cadB	1.4521	-0.440821
cadC	0.364976	0.58905
caiA	0.0885401	0.0242003
caiB	0.280222	-0.834163
caiC	-0.467108	-1.19141
caiD	1.8876	-0.891673
caiE	0.413594	-0.0344294
caiF	-0.269368	0.845905
caiT	-0.229428	-0.206423
can	-0.542895	0.296564
carA	-2.97262	-0.359341
carB	-2.58799	0.0165032
casA	-0.679388	0.217928
casB	-0.0263301	-0.146899
casC	0.455716	-0.420768
casD	0.698811	1.06769
casE	0.317878	0.738516
cbdA	1.06184	-1.32444
cbdB	1.07954	-1.33619
cbl	-2.15814	-0.382526
cbpA	0.781668	-0.374463
cbpM	0.891063	-0.341088
cbrA	0.444611	0.685592
cbrB	1.44436	1.26632
cbrC	0.818844	1.49348
cbtA	-0.903332	0.362553
cca	-0.25736	0.00670242
ccmA	-0.0819699	0.469321
ccmB	-0.894642	0.0808724
ccmC	-0.973527	0.00530821
ccmE	-1.38619	0.245177
ccmF	-1.54158	-0.375988
ccmH	-1.36871	-0.470396
cdaR	-0.713529	0.202654
cdd	1.06946	0.585113
cdh	-1.0316	0.860614
cdsA	-1.1953	0.0863408
cedA	-0.879891	-0.296725
cfa	1.739	-1.26722
chaA	-0.822438	0.0444312
chaB	1.21869	-0.621588
chaC	0.50236	-0.226715
chbA	-0.715218	-0.474664
chbB	1.02569	-0.239771
chbC	1.2385	-1.40367
chbF	-0.249958	0.601621
chbG	0.462962	1.01028
chbR	0.100604	0.132306
cheA	0.218466	-0.322873
cheB	0.985445	0.127476
cheR	0.638764	0.45092
cheW	0.451812	0.136845
cheY	1.23166	0.526744
cheZ	0.461151	0.347288
chiA	-0.320785	-0.0246412
chiP	-0.521539	-0.0800644
chiQ	0.385346	2.38287
chiX	0.422356	0.638301
cho	-0.578002	-0.035624
chpB	0.0860557	-0.192946
chpS	1.08764	-1.15698
chrR	0.875516	-0.0582883
cirA	-2.58666	-0.314616
citA	-0.277476	-0.0541884
citB	0.262502	0.791505
citT	-0.662034	-0.251771
clcA	0.424973	0.119405
clcB	-0.446598	0.355303
clpA	1.52799	0.678122
clpB	0.718873	0.922691
clpP	0.70934	1.03108
clpS	0.376146	0.428617
clpX	0.659622	0.532524
clsA	0.38014	0.653621
clsB	1.46629	-0.803744
clsC	0.739535	-1.03136
cmk	-1.46664	-0.0169583
cmoA	-0.122744	-0.0186507
cmoB	-0.765348	-0.513954
cmtA	-0.173377	-0.619003
cmtB	-0.433806	1.27408
cnu	-0.0501715	0.80975
coaA	-1.22822	0.151709
coaD	-0.465927	0.245123
coaE	0.0843702	0.245889
cobB	-0.298194	0.0547816
cobC	-1.32971	-0.322221
cobS	0.487424	0.883443
cobT	-0.131715	0.418134
cobU	0.453602	1.36377
codA	-1.77283	0.286744
codB	-2.20424	0.405971
cof	0.537995	0.924541
cohE	0.510869	0.203865
copA	-0.981802	0.769104
corA	0.298798	1.72307
cpdA	-0.852715	0.406522
cpdB	-0.71549	0.233849
cpsB	-0.105044	0.629444
cpsG	-0.0949004	0.0932802
cptA	-1.20863	0.0972697
cpxA	-0.959898	-0.214139
cpxP	-0.955984	0.187998
cpxR	0.412997	0.283239
cra	-1.34067	0.133475
creA	0.24074	1.08609
creB	-0.430767	0.676142
creC	-0.36118	-0.198962
creD	0.0790186	-0.0746997
crfC	1.18388	1.78387
crp	0.838339	1.76528
crr	0.406105	-0.387246
csdA	-0.398305	0.397768
csdE	-0.198166	-0.0104839
csgA	1.19475	-0.196828
csgB	1.81861	0.171704
csgC	0.103618	-1.27279
csgD	1.76281	-1.35991
csgE	1.05848	-2.18597
csgF	1.43622	-1.81767
csgG	0.910601	-1.38477
csiD	1.16018	-0.56186
csiE	1.31269	-0.796078
csiR	1.03789	-0.492943
cspA	-2.73206	-0.339657
cspB	0.173695	0.864313
cspC	-1.51929	0.207455
cspD	1.11856	0.308844
cspE	-1.12596	-0.00465289
cspF	-1.70503	0.318475
cspG	0.0480575	0.11658
cspI	1.01393	0.787214
csrA	0.98349	0.13877
csrB	-0.213831	0.0576028
csrC	1.62563	-1.68301
csrD	0.046258	0.288479
cstA	-0.319408	0.924381
cueO	-0.950068	1.01619
cueR	0.808172	-0.246029
curA	0.869729	-0.648604
cusA	-0.585041	-0.0917343
cusB	-1.17924	-0.112716
cusC	-2.20837	-0.191998
cusF	-0.688476	-0.0195451
cusR	-0.293094	0.520067
cusS	-1.61216	-0.0523553
cutA	0.02782	0.578503
cutC	0.178659	0.520252
cvpA	-2.76772	-0.324442
cvrA	-1.24026	-0.471997
cyaA	-0.0199805	0.198479
cyaR	-2.2771	0.0909097
cyaY	-0.849831	0.434662
cybB	-0.723798	0.63707
cycA	-0.26658	0.22614
cydA	0.50104	0.0989454
cydB	0.467613	-0.0340787
cydC	-0.498849	0.327622
cydD	-0.538978	0.558176
cynR	-0.424582	-0.118041
cynS	0.42099	0.196163
cynT	-0.363426	-0.588768
cynX	0.311985	-0.214475
cyoA	-1.89287	0.0610705
cyoB	-1.64397	0.228848
cyoC	-1.30598	0.467248
cyoD	-1.30716	0.412069
cyoE	-1.35818	0.546103
cysA	-2.03678	-0.221644
cysB	-0.60974	-0.216316
cysC	-2.25004	-0.16939
cysD	-2.32947	-0.341624
cysE	-0.0998734	0.478247
cysG	-0.160087	0.827463
cysH	-1.60385	0.619578
cysI	-2.03261	0.279639
cysJ	-2.59201	-0.292941
cysK	-1.40231	-0.159755
cysM	-1.95371	0.0471231
cysN	-1.85012	0.195665
cysP	-2.26667	-0.442787
cysQ	1.47872	-0.129156
cysS	-0.434152	0.96286
cysT	-1.95794	0.0781106
cysU	-2.25718	-0.403506
cysW	-2.31882	-0.252052
cysZ	0.118664	0.544763
cytR	-1.54645	0.165353
dacA	-1.30795	0.105451
dacB	-1.52724	-0.187183
dacC	1.339	0.316373
dacD	-0.0311332	0.381807
dadA	1.95114	1.30443
dadX	1.95888	1.13011
dam	-0.911826	0.0322334
damX	-0.818971	0.180478
dapA	-0.442664	0.697636
dapB	-1.91446	-0.0298322
dapD	-0.917709	0.730767
dapE	0.0770496	0.805027
dapF	-0.655214	0.666688
dauA	-1.18532	0.0389692
dbpA	-1.30406	-0.661634
dcd	0.225691	0.810773
dcm	-0.728944	-0.0586973
dcp	-0.724302	0.266868
dcrB	0.0603663	1.04789
dctA	-2.12077	0.0991357
dctR	1.25073	-1.79822
dcuA	-0.155153	0.827637
dcuB	0.0813854	0.690045
dcuC	0.742169	0.638174
dcuR	-1.15866	-0.72152
dcuS	-0.59246	0.311593
dcyD	-0.328241	-0.0669736
ddlA	0.482408	1.39802
ddlB	-0.520296	-0.0301036
ddpA	0.0888251	-0.494234
ddpB	-1.00719	-1.45929
ddpC	0.162355	-0.560635
ddpD	-1.16047	-0.278901
ddpF	0.193815	-0.798595
ddpX	-1.05502	0.109958
deaD	-0.876946	-0.00845264
dedA	-0.742819	0.235809
dedD	-1.00089	0.153588
def	0.0704906	0.346653
degP	-0.160747	0.406765
degQ	1.18691	1.00587
degS	-0.332656	0.218777
deoA	1.35853	-1.29537
deoB	0.771738	-0.884223
deoC	0.865463	-0.720364
deoD	-0.340245	-0.632411
deoR	0.0547556	0.852715
der	-0.678149	0.247498
dfp	-0.475073	0.937706
dgcZ	0.274174	-0.391886
dgkA	0.134825	0.696158
dgoA	0.0737317	1.04839
dgoD	0.584994	-0.124629
dgoK	-0.0619075	0.48607
dgoR	0.145789	0.502514
dgoT	-0.296838	0.254167
dgt	0.733557	0.88887
dhaK	-0.540779	0.328719
dhaL	-0.178459	0.00580198
dhaM	-0.172094	-0.335676
dhaR	0.534202	0.275341
diaA	-0.742549	0.374211
dicA	-0.271017	0.180956
dicC	0.875973	-0.0430675
dicF	-0.816411	0.459777
dinB	0.493234	-0.0595664
dinD	-0.713975	0.0608542
dinF	-1.55	0.347774
dinG	-0.853009	-0.0299582
dinI	-1.23084	0.839911
dinJ	0.459097	1.14659
dinQ	0.0958497	0.288453
djlA	-0.92794	0.239148
djlB	-0.824676	0.153449
djlC	0.883176	0.330812
dkgA	1.3754	-1.44645
dkgB	-0.748834	-0.153816
dksA	0.537852	0.793541
dld	-0.0259987	0.446049
dmlA	0.283151	-0.0231266
dmlR	0.49268	-0.420264
dmsA	0.886165	0.241486
dmsB	1.19365	-0.136849
dmsC	0.189497	0.43452
dmsD	-0.876956	0.249323
dnaA	-0.357638	0.365664
dnaB	-0.961769	0.490768
dnaC	0.475047	0.0752433
dnaE	-1.32404	-0.104535
dnaG	-1.8368	-0.195393
dnaJ	-1.20845	0.0689765
dnaK	-0.337893	0.751392
dnaN	-0.0558196	0.358563
dnaQ	0.0161938	0.0738571
dnaT	0.124751	0.130188
dnaX	-0.598697	0.333962
dosC	1.09199	-1.57101
dosP	-1.46991	-1.01409
dppA	-0.540111	0.650863
dppB	-0.591679	0.38874
dppC	-0.647008	-0.0312908
dppD	-0.684183	-0.0410576
dppF	-0.646036	-0.300107
dps	1.83769	-1.25635
dsbA	-1.03764	0.488639
dsbB	-0.097695	1.32099
dsbC	-0.259371	0.391717
dsbD	-0.131349	0.625575
dsbE	-1.06619	0.219412
dsbG	-0.554922	-0.288774
dsdA	-0.259085	-0.478157
dsdC	-0.266879	0.225698
dsdX	1.36921	-0.641431
dsrB	0.566716	0.599513
dtd	-0.173502	0.540013
dtpA	0.237359	-0.0642189
dtpB	1.47297	-0.734917
dtpC	-0.597208	0.596104
dtpD	-2.45315	-0.244488
dusA	-0.910953	0.556517
dusB	-2.55652	-0.250578
dusC	-1.73421	0.256672
dut	-0.547777	0.984256
dxr	-1.27808	-0.263215
dxs	-1.50404	-0.252105
eamA	-0.0376139	0.58278
eamB	-0.116056	0.521128
ebgA	-0.448217	-0.057143
ebgC	-1.67304	-1.21106
ebgR	0.225752	0.4254
ecnA	-1.54759	-0.409271
ecnB	1.65391	-1.2125
eco	1.66845	0.69173
ecpA	-0.193563	0.183474
ecpB	-0.273464	0.12565
ecpC	0.153021	-0.0849427
ecpD	0.11152	0.374298
ecpE	0.708855	0.373558
ecpR	1.48001	0.00292843
eda	-0.566826	0.61837
edd	-0.695697	0.303059
efeB	-2.54309	-0.272139
efeO	-2.43315	-0.0333756
efp	-1.40891	0.351171
elaA	0.457173	0.416567
elaB	1.26268	-1.23038
elaD	-1.51415	-0.556958
elbB	-0.0105013	0.253813
elfA	1.01517	-1.53314
elfC	1.24777	0.49746
elfG	0.836053	0.449536
elyC	-0.594998	0.567773
emrA	-1.75013	-0.181623
emrB	-1.78471	-0.0765892
emrD	1.69183	-0.332625
emrE	-0.706024	-0.548394
emrK	0.430284	-0.460845
emrY	-0.549218	-0.741467
emtA	-0.529466	0.830941
endA	-0.557742	-0.118199
eno	-1.03333	-0.301701
entA	-2.19234	-0.262519
entB	-2.47325	-0.0438848
entC	-2.79454	-0.224466
entD	-0.159055	0.40086
entE	-2.62768	-0.0611633
entF	-1.90639	0.374698
entH	-2.1496	-0.0313358
entS	-2.90691	-0.333117
envC	-1.48896	0.187022
envY	0.765279	-0.487272
envZ	-1.11716	-0.26661
epd	-1.31001	0.28711
epmA	-1.34354	-0.109877
epmB	-1.18404	-0.0383592
epmC	-1.92802	-0.28899
eptA	-0.0343584	0.440196
eptB	-1.01457	-0.183005
eptC	-1.75515	0.100744
era	-0.980945	-0.157539
erpA	-0.252239	0.385951
essD	-1.90987	-0.627247
essQ	-0.81691	-1.53415
etk	0.120444	-0.213519
etp	-0.117182	-1.14236
ettA	-0.237684	0.611008
eutA	1.1579	-0.480836
eutB	0.139001	0.204653
eutC	0.27003	-0.0089153
eutD	-0.915331	-0.556977
eutE	-0.341734	-0.391228
eutG	0.732032	1.71527
eutH	1.88865	-0.246258
eutJ	0.622737	-0.122755
eutK	0.442588	-0.0487822
eutL	0.430077	-0.585539
eutM	-0.150394	-0.756025
eutQ	-0.10581	-1.74026
eutR	0.632214	-0.0353969
eutS	-0.902019	-1.68268
eutT	1.17445	0.112712
evgA	-1.10681	-0.261766
evgS	-2.60842	-0.412893
exbB	-2.45901	-0.271675
exbD	-2.44413	-0.260927
exoX	0.274102	0.293179
exuR	0.6456	0.92693
exuT	0.516796	-0.322664
eyeA	0.0933805	-0.84747
fabA	-1.33067	0.0647735
fabB	0.109457	-0.10554
fabD	-0.834482	0.368482
fabF	-1.20665	0.537088
fabG	-0.765015	0.342768
fabH	-1.03221	0.234009
fabI	-0.623201	0.338529
fabR	-0.227353	0.810186
fabZ	-0.780744	0.317505
fadA	-0.442481	-0.0417191
fadB	-1.0119	-0.395395
fadD	-0.468707	0.375775
fadE	1.13033	-0.121765
fadH	-1.02769	-0.730289
fadI	0.228987	-0.469377
fadJ	0.463946	-0.452876
fadK	0.727102	-0.42677
fadL	-1.28088	0.256499
fadM	1.42658	-0.171941
fadR	-1.17585	0.0348817
fau	-0.540918	0.135813
fbaA	-0.889961	0.115029
fbaB	1.58135	-1.58063
fbp	0.132346	1.00507
fdhD	-0.0592744	0.175853
fdhE	-0.591211	0.499035
fdhF	-0.402488	0.284348
fdnG	0.85067	0.625965
fdnH	0.501835	-0.0952996
fdnI	-1.05951	0.692255
fdoG	-0.494249	0.63233
fdoH	0.425382	1.47406
fdoI	0.67462	1.28805
fdx	-1.2743	-0.248906
feaB	0.612113	0.326661
feaR	-1.38684	-0.390987
fecA	-1.33706	-0.293487
fecB	-0.577977	0.732869
fecC	-1.84905	-0.652278
fecD	-0.0793329	0.139031
fecE	-1.01932	-0.0568337
fecI	-2.3248	-0.525191
fecR	-1.79551	-0.456443
feoA	-0.810375	0.387585
feoB	-0.546076	0.295028
feoC	-0.910488	0.212451
fepA	-2.07912	0.295121
fepB	-1.75223	0.117205
fepC	-2.07001	0.129763
fepD	-2.69633	-0.36928
fepG	-2.47082	0.0441473
fes	-2.83214	-0.423431
fetA	-0.17702	0.176061
fetB	-0.0971126	0.00662383
ffh	-0.851269	0.383089
ffs	-0.764738	0.0986783
fhlA	0.04681	-0.916996
fhuA	-2.49255	-0.138737
fhuB	-2.47599	-0.371905
fhuC	-1.95085	-0.0529383
fhuD	-2.41587	-0.270535
fhuE	-1.28274	0.401791
fhuF	-2.76527	-0.432945
fic	1.68408	-0.792976
fieF	0.369954	0.422677
fimA	-0.0416701	0.581711
fimB	0.13219	1.00799
fimC	-0.929933	0.327378
fimD	-0.948755	-0.139312
fimE	0.527003	-0.535317
fimF	-0.556288	-0.581404
fimG	-0.777337	-0.863693
fimH	-0.0564589	-0.268694
fimI	-0.620024	0.255935
fis	-2.65997	-0.257241
fiu	-2.55472	-0.0192308
fixA	0.215709	2.32377
fixB	-0.116789	-0.21231
fixC	1.1536	1.42796
fklB	-1.52122	0.40244
fkpA	-0.998972	0.700935
fkpB	-0.302484	0.139996
flc	0.648037	0.177489
fldA	-0.818818	0.0188897
fldB	-0.280928	0.819332
flgA	0.308036	0.580859
flgB	1.03165	1.90984
flgD	-1.30088	0.928369
flgE	-0.872401	-0.513339
flgF	-1.13147	0.130622
flgG	-0.866115	-0.363733
flgH	0.23001	-0.481087
flgI	-1.35941	-0.695001
flgJ	-1.98587	-0.364866
flgK	0.898061	-0.262911
flgL	1.2908	0.460318
flgM	-0.110855	-0.181866
flgN	0.111112	0.607689
flhA	0.434335	0.0350907
flhB	0.783619	0.854077
flhC	-2.47661	-0.242345
flhD	-1.90704	-0.11587
flhE	1.16438	3.28792
fliA	-1.00971	0.332233
fliC	0.575879	0.0496907
fliD	-0.144007	0.0532954
fliE	-0.212638	-0.0408726
fliF	-2.80694	-0.551517
fliG	-0.220602	0.142712
fliH	-2.03083	-0.312874
fliI	-2.12772	0.178287
fliK	0.588692	-0.172662
fliL	-1.10919	-0.265958
fliM	-2.0156	-0.312303
fliP	-1.66981	-1.14496
fliR	-1.74071	0.300199
fliS	0.00987003	-0.632869
fliT	-0.204699	-0.146626
fliY	-0.487058	-0.174647
fliZ	1.1195	0.46693
flk	-1.22226	0.235907
flu	-1.62743	0.19998
flxA	2.04134	-0.617629
fmt	-0.447557	0.390624
fnr	-0.864357	-0.150872
fnrS	0.0527736	-1.31762
focA	0.737495	-0.375064
focB	0.14996	0.843055
folA	-1.39018	-0.180855
folB	-1.22158	0.332962
folC	-1.99617	-0.235166
folD	-1.94404	-0.0305969
folE	-0.54213	0.879816
folK	-2.33441	-0.552373
folM	0.192012	-0.0878497
folP	-0.703564	0.263374
folX	-0.204478	0.353326
fpr	0.0450696	0.93442
frc	-1.0364	0.374903
frdA	0.799553	0.457129
frdB	1.04824	0.695181
frdC	0.966135	0.488493
frdD	1.06216	0.62364
fre	-0.0558	0.410112
frlB	1.10233	0.506566
frlC	0.870659	0.580086
frlD	0.803235	0.353479
frlR	0.172157	1.04749
frmA	0.205391	0.400667
frmB	-0.350874	0.118898
frmR	-0.108509	0.504481
frr	-1.26568	0.0448839
frsA	0.484587	0.615775
fruA	0.983405	-0.475634
fruB	-1.64023	-0.175406
fruK	0.0790543	-0.188228
frvA	0.19395	2.28989
frwA	0.386103	0.600174
frvB	0.563922	2.14706
frwB	-0.487731	0.30233
frwC	0.675504	0.489486
frwD	0.372806	0.327861
frvR	0.206828	0.36312
frvX	-0.331724	0.353136
fryA	0.849883	-0.283998
fryC	-1.19713	-0.254865
fsaA	0.413046	0.533214
fsaB	0.611152	0.287534
fsr	0.839131	0.0008883
ftnA	1.27667	1.44879
ftnB	0.111264	1.49659
ftsA	0.043401	0.615072
ftsB	-0.501949	0.224619
ftsE	-0.141387	0.737909
ftsH	-0.103354	0.675573
ftsI	0.0168421	0.210822
ftsK	-0.779404	0.0559963
ftsL	0.350352	0.892731
ftsN	-0.948033	0.612835
ftsP	-0.771563	0.272135
ftsQ	-0.425831	0.459169
ftsW	-1.11844	-0.559588
ftsX	-0.552598	0.233668
ftsY	-0.437053	0.845855
ftsZ	0.00573491	0.547182
fucA	0.342072	1.22238
fucI	-0.181558	-0.607271
fucK	0.461727	0.351919
fucO	-0.357653	0.892536
fucP	-0.712764	0.145433
fucR	0.853652	1.73771
fucU	1.47407	0.529299
fumA	-0.503848	0.617714
fumB	-0.31422	-0.521465
fumC	-0.945209	0.25399
fur	-0.468358	0.636342
fusA	-1.36314	0.488125
fxsA	0.247028	0.784291
gabD	0.936106	-1.14476
gabP	1.77297	-1.95597
gabT	1.01237	-1.315
gadA	1.42187	-2.06222
gadB	1.27319	-2.09884
gadC	1.79926	-2.15181
gadE	2.11471	-2.14869
gadW	1.05796	-0.998727
gadX	1.40198	-0.827173
gadY	0.838437	0.360801
galE	-1.1775	-0.228984
galK	-0.58321	0.125484
galM	0.479499	0.926749
galP	0.242464	0.269231
galR	0.340951	0.755402
galS	-2.34317	-0.201926
galT	-1.73153	-0.333253
galU	0.176605	-0.261931
gapA	-1.75161	-0.10846
garD	-0.0931384	0.296014
garK	0.158299	0.0564662
garL	1.09923	-0.154965
garP	0.132299	-0.832951
garR	1.48754	-0.116041
gatA	-2.456	0.162444
gatB	-1.71389	0.818296
gatD	-2.05443	0.462532
gatY	-2.33208	-0.0452345
gatZ	-2.49281	-0.00468683
gcd	1.04104	-0.518953
gcl	1.25768	-0.173992
gcvA	-0.082897	0.177426
gcvB	1.61177	2.90474
gcvH	-0.75642	0.990023
gcvP	-1.38323	0.251438
gcvR	0.233955	0.719663
gcvT	-0.406581	1.53637
gdhA	-1.18866	0.21925
gfcA	0.65795	-0.748331
gfcB	0.749933	0.863575
gfcC	0.891833	-0.563818
gfcD	0.106456	0.0918586
gfcE	-0.590778	-0.726562
ggt	0.888394	-0.768677
ghoS	2.16587	-1.37892
ghoT	1.80415	-2.50742
ghrA	0.0420968	0.640223
ghrB	-0.143458	0.82937
ghxP	-2.49977	0.174605
ghxQ	-0.133097	-0.0577136
glcA	0.870657	0.0304874
glcB	0.715494	-0.267533
glcC	0.378288	1.13262
glcD	0.812845	-0.0253605
glcE	0.768484	0.218719
glcF	0.429658	-0.0733495
glcG	0.798513	-0.00068808
gldA	0.721779	0.114818
glf	-1.87768	-0.0608832
glgA	-0.164088	-0.257544
glgB	-0.811479	0.0933057
glgC	-0.0743769	0.0871192
glgP	-0.126769	-0.316049
glgS	2.11577	-0.85235
glgX	-1.07541	-0.210941
glk	-0.684531	0.0916001
glmM	-0.150705	0.888899
glmS	-0.856183	0.264932
glmU	-0.608823	0.73115
glmY	0.330797	-0.125299
glmZ	-0.538836	0.361782
glnA	-2.2089	0.191794
glnB	-0.850756	0.209971
glnD	0.47066	0.455386
glnE	0.103669	0.506535
glnG	-2.09313	-0.45028
glnH	0.359825	0.830249
glnK	-2.09196	0.474478
glnL	-2.48841	-0.309323
glnP	-0.655105	0.0393847
glnQ	-1.04354	-0.0131786
glnS	-0.987311	0.491228
glnU	-2.42667	-0.0495358
glnV	-2.24487	-0.334133
glnW	-2.61071	-0.0354706
glnX	-0.408501	0.708304
gloA	-0.384372	0.411752
gloB	0.209594	0.00995053
glpA	-0.0469661	-0.30414
glpB	0.34304	0.159876
glpC	0.876131	0.857384
glpD	1.71456	-0.41815
glpE	-0.964944	0.547795
glpF	0.500078	0.644783
glpG	-0.956851	0.328354
glpK	0.476588	-0.0889911
glpQ	0.517591	0.525206
glpT	0.506839	0.0633097
glpX	-0.809586	0.240281
glrK	0.461795	0.451385
glrR	-0.200506	-0.0516311
glsA	1.91322	-1.71481
glsB	-1.65275	-0.284923
gltA	-0.342083	-0.17593
gltB	-1.19929	0.457107
gltD	-1.14334	0.501745
gltF	-2.26695	0.177892
gltI	0.0684294	0.171357
gltJ	-1.07957	0.0354841
gltK	-1.18912	-0.170746
gltL	-0.806556	-0.11349
gltP	1.7982	-0.125001
gltS	0.764488	0.733642
gltT	-2.12036	-0.215318
gltU	-2.39447	-0.221781
gltV	-1.94375	0.138538
gltW	-2.14923	-0.260559
gltX	-0.687774	0.267626
gluQ	-2.10172	-0.197237
glxK	0.456781	-0.162701
glxR	1.6537	-1.19699
glyA	-1.2536	0.987172
glyQ	-0.806281	0.496272
glyS	-0.580302	0.592984
glyT	-1.85678	0.221496
glyU	-0.0676337	1.17576
glyV	-1.31381	-0.378332
glyW	-2.09773	0.0120425
glyX	-0.95847	-0.163891
glyY	-0.61722	-0.444864
gmd	-1.51448	0.837293
gmhA	-0.0173193	1.12358
gmhB	-0.559591	0.555736
gmk	0.369319	0.175608
gmr	0.957587	-0.526568
gnd	-0.0565786	0.465565
gnsA	-0.0185087	0.920593
gnsB	-0.579359	0.201858
gntK	-0.189103	-0.7228
gntP	-0.430375	0.63657
gntR	0.0575476	0.181715
gntT	-1.05538	0.130218
gntU	-1.22231	-0.720255
gntX	-0.422691	0.492036
gor	0.291942	0.197589
gph	-0.927131	-0.146485
gpmA	-0.191508	0.5125
gpmM	-0.77933	0.107568
gpp	-1.34835	-0.129545
gpr	0.190275	-0.328737
gpsA	-1.6627	-0.436861
gpt	-1.22418	0.523713
grcA	0.798436	-0.26418
greA	-0.44064	0.855444
greB	0.856774	1.72759
groL	-0.469839	1.06895
groS	-0.451563	0.998181
grpE	-0.486195	0.748687
grxA	0.0671999	0.722715
grxB	0.98309	-1.10748
grxC	-0.0279796	0.668932
grxD	-0.480124	0.374844
gshA	-0.162714	0.0468782
gshB	-0.028234	0.826392
gsiA	-0.802855	-0.0569432
gsiB	-0.80405	-0.406473
gsiC	-1.16434	-0.446319
gsiD	-1.52797	-0.653868
gsk	-1.6075	-0.152068
gspA	-0.71109	0.340109
gspB	-0.173919	0.074185
gspC	-0.0975856	-0.503377
gspD	-1.53607	-0.0407191
gspE	-1.57298	0.391271
gspF	-1.39463	-0.0305363
gspH	0.0947732	0.845256
gspJ	-2.06609	-1.01304
gspK	-2.46996	-0.0635872
gspL	-0.163967	0.190672
gspM	-0.596149	-1.58559
gspO	0.270822	1.68925
gss	0.633367	0.237419
gstA	1.20727	0.80374
gstB	0.947936	0.912313
gtrA	-1.94069	0.0961302
gtrB	-2.64286	-0.223211
gtrS	-2.30328	0.293545
guaA	-1.88132	0.201696
guaB	-2.35854	-0.0390288
guaC	-0.580258	0.727019
guaD	-0.294764	-0.362159
gudD	1.0083	0.493074
gudP	0.202315	1.68811
gudX	0.506374	0.539506
gyrA	-1.15417	0.171859
gyrB	-0.823105	0.400721
hcaB	0.544738	0.0313877
hcaD	0.495722	0.427687
hcaE	-0.0150788	0.874324
hcaF	-4.287e-05	-0.662441
hcaR	-0.212764	0.758236
hcaT	-1.88001	-0.1118
hchA	2.08114	-1.56037
hcp	-0.475905	-0.183348
hcr	1.75316	0.137347
hda	-0.42447	0.461758
hdeA	0.958024	-1.37222
hdeB	1.13392	-1.70551
hdeD	0.882459	-1.48383
hdfR	0.594253	0.985751
hdhA	1.35625	-0.823762
helD	0.165092	0.480193
hemA	0.0825672	0.514093
hemB	-0.256448	0.757166
hemC	-0.179248	1.023
hemD	-0.673717	0.359331
hemE	-0.24073	0.773875
hemF	-1.01278	-0.209734
hemG	-0.342246	0.0281284
hemH	-0.0997564	0.0289588
hemL	0.449568	0.646766
hemN	0.187464	0.791157
hemX	-0.0523842	0.559387
hemY	-0.375166	0.313773
hflC	-0.633897	-0.0474231
hflD	-1.84736	-0.0291557
hflK	-0.674554	-0.0791474
hflX	-0.225905	0.220148
hfq	0.156051	0.991689
hha	0.0280828	-0.0414817
hicA	-0.167526	-0.581965
hicB	0.794672	-0.604049
higA	0.721169	0.23102
higB	-0.689217	0.708507
hinT	0.354075	-0.140045
hipA	0.55879	-0.347819
hipB	1.37073	0.382581
hisA	-2.07537	-0.0148234
hisB	-1.83112	0.191158
hisC	-2.13359	0.0408584
hisD	-2.19184	0.0400247
hisF	-2.14009	0.00705264
hisG	-2.23567	-0.127133
hisH	-1.95455	0.00847964
hisI	-2.21475	-0.0642604
hisJ	-2.04878	0.0316616
hisL	-1.13485	0.341327
hisM	-1.91156	-0.384748
hisP	-1.89868	-0.321851
hisQ	-2.00967	-0.291614
hisR	-1.659	-0.372288
hisS	-1.43395	-0.0890943
hiuH	0.487516	-0.19404
hldD	-0.827627	0.0197777
hldE	-0.27951	0.510547
hlyE	1.11401	-1.42727
hmp	0.382446	0.600678
hns	0.420475	0.520388
hofB	0.244036	1.34863
hofC	-0.428563	-0.58431
hofM	-0.171814	0.465121
hofN	0.799228	2.00991
hofO	-2.05819	-0.967739
hofQ	-1.58188	-0.166299
hokD	0.59777	-0.416001
holA	-1.22157	-0.280626
holB	-1.06882	-0.084515
holC	0.00723417	0.396063
holD	-1.30777	0.381564
holE	-1.20183	-0.0584633
hpf	0.60772	-0.719342
hpt	-0.558389	0.648689
hrpA	-0.593282	-0.558524
hrpB	-0.651563	0.487508
hscA	-1.12643	-0.104295
hscB	-1.18591	-0.42944
hscC	0.244619	-0.271319
hsdM	-1.58482	0.127199
hsdR	-1.38063	0.0331731
hsdS	-2.73758	-0.505522
hslJ	0.466186	-0.927076
hslO	-0.135307	0.472298
hslR	-0.382261	0.230863
hslU	-0.115265	0.54404
hslV	-0.0475727	0.730397
hspQ	0.955151	-0.145606
hsrA	0.101751	0.555833
htpG	-0.561711	0.758613
htpX	-0.125368	1.37996
htrE	-0.0791748	0.146901
hupA	0.0315845	1.02314
hupB	-0.725834	0.772309
hyaA	1.1837	-0.656907
hyaB	0.732412	-1.57106
hyaC	0.343026	0.186071
hyaD	1.48467	-0.895918
hyaF	-0.270935	0.191902
hybA	-0.341806	0.135894
hybB	-0.990143	0.328215
hybC	-0.313954	0.0187788
hybD	-0.376769	0.229123
hybE	-1.74856	0.224002
hybF	0.0405062	1.84113
hybG	0.77559	1.17852
hybO	-0.273793	0.466164
hycB	0.784472	2.45853
hycC	-1.11288	-0.202212
hycD	1.42752	0.781375
hycE	-0.521695	0.185267
hycF	1.38984	0.64608
hycG	0.00745823	0.107089
hycH	1.76747	1.17817
hycI	1.00656	0.358972
hydN	-1.70797	-0.279325
hyfB	0.0866029	-0.904126
hyfD	0.442015	0.788148
hyfE	-0.303531	0.644923
hyfF	0.707384	-0.973214
hyfG	0.223199	-0.26392
hyfI	1.11133	-0.496582
hyfJ	-0.785164	-0.133452
hyfR	0.434826	-0.054364
hyi	0.487217	-1.45338
hypA	-1.30603	0.231973
hypB	-0.591598	0.404364
hypD	0.0942633	-0.211274
hypE	0.211523	0.166301
hypF	-0.0520434	0.054477
hypT	-1.03645	0.110846
hyuA	-1.49434	-0.0591483
iaaA	-0.695159	0.08863
iadA	-1.20095	0.49562
iap	-0.89596	0.0635548
ibaG	-1.56135	0.307873
ibpA	0.988245	1.68747
ibpB	1.29125	2.2825
ibsB	0.753337	2.4078
ibsC	-1.32971	0.0779418
ibsD	1.23853	0.688424
icd	-0.527798	0.349021
iceT	-0.633321	-0.450841
iclR	-1.51365	0.218737
idi	1.36083	-0.398052
idnD	-0.846947	-0.02085
idnK	-0.804555	0.098834
idnO	0.00175985	0.658892
idnR	0.235444	-0.202827
idnT	-0.359241	-0.00032359
ihfA	0.950367	0.420818
ihfB	1.33743	0.0408117
ileS	0.225196	0.68421
ileT	-2.26915	-0.208541
ileU	-2.11881	-0.127084
ileV	-2.13549	-0.164775
ileY	0.794262	-0.664898
ilvA	1.27786	-0.773247
ilvB	-2.2446	-0.0784869
ilvC	-2.65053	-0.0283928
ilvD	1.19973	-0.414241
ilvE	0.987479	0.140139
ilvH	-0.780462	0.802857
ilvI	-0.851988	0.874801
ilvL	0.0870988	0.787446
ilvM	1.7625	0.0185109
ilvN	-2.02723	0.228472
ilvX	1.7428	1.33105
ilvY	0.54252	0.818421
inaA	-0.371651	0.234676
infA	-2.32604	-0.230213
infB	-1.04014	0.328832
infC	-0.845319	0.335731
insA	-0.266703	0.195055
insB1	-0.761318	0.161063
insC1	0.447033	0.12201
insD1	0.256181	-0.00287327
insE1	0.372779	0.217945
insF1	0.0760932	0.273836
insG	-1.00537	0.677049
insH1	-1.38859	0.242028
insI1	0.116476	0.109895
insJ	0.133675	-0.262124
insK	-0.0660335	-0.169991
insL1	-1.56691	-0.246914
insQ	0.0549168	0.186704
intA	0.859624	0.986271
intD	0.203681	0.477741
intE	0.682401	0.498676
intF	0.626017	-0.169584
intR	-0.13132	-0.29304
intS	-0.62585	0.579036
intZ	-1.30485	0.182135
iraD	1.02348	-0.213713
iraP	1.7033	1.03404
iscA	-0.0286155	0.10696
iscR	0.155633	0.263707
iscS	-0.155678	0.104559
iscU	-0.00088114	0.136459
iscX	-1.22674	-0.226965
ispA	-1.55736	-0.0466529
ispB	-0.552878	0.385336
ispD	-0.927185	0.0425873
ispE	-1.0022	0.274133
ispF	-0.63913	0.16502
ispG	-0.369735	-0.111769
ispH	-0.17695	0.331375
ispU	-1.48225	0.233293
isrC	-0.993978	-0.282075
ivbL	-1.05268	0.520158
ivy	0.918113	0.351822
katE	0.752513	-1.57333
katG	-0.288777	0.502309
kbaZ	-1.57793	-0.728948
kbl	1.27018	-0.10022
kch	-0.0862443	-0.864131
kdgK	-0.337209	0.656151
kdgR	0.0452464	0.584162
kdgT	-0.8589	0.431121
kdpA	0.209769	0.416486
kdpB	0.5204	0.0515496
kdpC	0.464132	0.219789
kdpD	0.379438	0.365956
kdpE	-0.137463	-0.595091
kdsA	-0.0998238	0.294229
kdsB	-0.731525	0.436375
kdsC	-0.25537	0.142817
kdsD	-0.253375	0.43697
kduD	0.0675212	0.188012
kduI	-0.33573	-0.0500392
kefB	0.947406	1.11849
kefC	-0.8688	-0.425202
kefF	-0.289111	-0.474481
kefG	0.597272	1.10133
kgtP	-0.571858	-0.133159
kptA	0.368242	0.869107
kup	-1.46253	-0.402644
lacA	0.749473	0.110263
lacY	-0.106456	0.0109626
lacZ	-1.16153	0.0100305
lamB	-2.01578	0.402227
ldcA	0.28538	0.736681
ldcC	0.747468	-1.23109
ldhA	0.66035	0.383811
ldrA	0.51997	0.568269
ldrB	-0.619472	-0.324462
ldrC	-0.360755	0.148691
ldrD	-0.896515	0.478093
ldtA	1.34298	0.167381
ldtB	-0.347442	0.692293
ldtC	-1.17557	0.232098
ldtD	1.19437	0.372852
ldtE	1.95022	-0.965647
lepA	-1.20071	0.105707
lepB	-1.36324	-0.0235201
leuA	0.755916	0.591659
leuB	-0.263301	-0.21645
leuC	0.0448317	-0.333573
leuD	0.0353069	-0.31321
leuE	0.85854	1.29569
leuL	-0.466998	0.933183
leuO	1.8836	0.640626
leuP	-2.38181	0.0883957
leuQ	-2.12499	0.0355702
leuS	-0.884783	0.203114
leuT	-1.92195	0.117054
leuV	-2.41607	-0.414372
leuW	-1.94986	-0.21283
leuX	-1.28731	0.0108944
leuZ	-1.90316	0.00195127
lexA	0.321692	1.24006
lgoD	1.7141	0.268257
lgoR	-1.17656	-0.232907
lgoT	1.1353	-0.654662
lgt	-1.11144	0.118231
lhgO	0.635993	-0.981526
lhr	-0.169475	-0.581712
ligA	-0.432098	0.56172
ligB	0.0921724	0.800071
ligT	-1.06265	0.195505
lipA	0.795691	0.474505
lipB	-1.13955	-0.0817129
lit	-2.2412	-0.367596
livF	-2.15794	0.069825
livG	-2.34361	-0.162285
livH	-2.34397	-0.1932
livJ	-2.6521	-0.15794
livK	-2.22553	-0.0173711
livM	-2.43231	-0.182539
lldD	-0.227759	-0.448352
lldP	0.467543	0.542024
lldR	-0.652955	-0.303909
lnt	-1.25821	-0.432955
loiP	0.386942	0.310933
lolA	-0.42263	0.277412
lolB	-0.772957	0.196232
lolC	-1.63537	0.05305
lolD	-1.30941	-0.387596
lolE	-1.03676	-0.243336
lon	0.210089	1.18032
lpd	-0.627766	0.0623551
lplA	0.380309	1.03712
lplT	-0.394569	0.0066292
lpoA	-0.592886	0.532236
lpoB	0.264141	-0.312097
lpp	-0.258573	0.436585
lptA	-0.158404	0.293874
lptB	0.0842575	-0.0378463
lptC	-0.587136	0.145208
lptD	-0.376201	0.414965
lptE	-0.500431	0.246883
lptF	-0.443664	0.253456
lptG	-0.923989	-0.0830021
lpxA	-0.489101	0.369182
lpxB	-1.61904	-0.306312
lpxC	0.290602	0.889047
lpxD	-0.989467	-0.150134
lpxH	-2.20617	-0.525202
lpxK	-1.77098	-0.441323
lpxL	-1.03418	0.210279
lpxM	-0.731101	0.193661
lpxP	-2.14124	-0.307413
lpxT	-2.08412	-0.387142
lrhA	-0.0384018	0.617463
lrp	-0.660024	0.614953
lspA	-0.0448996	0.350274
lsrA	0.566317	-0.209742
lsrB	-0.0246612	-0.444537
lsrC	0.501587	0.187672
lsrD	-1.40456	-1.16373
lsrF	0.514281	-0.838975
lsrG	0.0563112	-0.239203
lsrK	1.01457	0.0554194
lsrR	0.621622	0.461933
ltaE	-0.250774	0.338734
luxS	0.877174	-0.547034
lysA	-2.15158	-0.0900714
lysC	-2.33303	0.00435522
lysP	-2.2941	-0.150352
lysR	-0.182746	0.952042
lysS	-1.07903	0.356797
lysT	-2.50923	-0.310353
lysU	0.173858	0.0869786
lysV	-1.97379	-0.837905
lysZ	-1.18531	0.716582
lyxK	0.0277481	0.295856
maa	-0.433635	-0.378396
macA	0.169552	0.408109
macB	-0.758418	-0.310311
maeA	-0.722076	-0.156681
maeB	0.0270925	0.620936
mak	0.431199	0.587101
malE	-2.20659	0.309335
malF	-2.29126	-0.162008
malG	-1.71019	0.353919
malI	0.683398	0.585173
malK	-2.81541	-0.235582
malM	-2.16578	0.0818415
malP	-1.19303	-0.016254
malQ	-1.4578	-0.0677248
malS	-0.349483	0.632118
malT	-1.70145	0.0373366
malX	-0.205517	0.260248
malY	0.448786	0.939145
malZ	-0.494631	0.299073
manA	-0.423603	0.310601
manX	-1.27454	0.354665
manY	-1.14596	0.369124
manZ	-0.878157	0.568684
map	-0.976759	0.530536
marA	-1.22666	0.193723
marC	1.06247	0.171606
marR	-2.17935	-0.442207
matP	1.01048	1.22197
mazE	0.595365	0.106975
mazF	0.0562444	0.00345342
mazG	0.761996	-0.307963
mcaS	-1.43603	0.685638
mcbA	1.80866	-1.52707
mcbR	1.32588	-0.900009
mcrA	-0.438357	-0.282835
mcrB	-2.1731	-0.215973
mcrC	-2.89614	-0.436585
mdaB	0.0910998	0.242173
mdfA	0.272681	-0.0263074
mdh	-0.698239	0.465186
mdlA	-0.996375	-0.155479
mdlB	-0.668611	-0.213681
mdtA	-0.0599702	-0.447841
mdtB	-1.1503	-0.666312
mdtC	-1.26423	-0.700339
mdtE	1.18948	-2.04819
mdtF	0.607048	-1.53678
mdtG	0.33901	0.204031
mdtH	0.146321	0.734619
mdtI	-2.54606	-0.226205
mdtJ	-2.79602	-0.368449
mdtK	1.36825	1.68226
mdtL	-1.79241	-0.089885
mdtM	1.59529	-0.0074904
mdtP	1.06579	1.03915
melA	0.952648	-0.154381
melB	0.807013	-0.157842
melR	0.407256	-0.441302
menA	-1.6936	0.087949
menB	-0.596787	-0.422647
menC	-1.12856	-0.316511
menD	-1.21021	-0.404633
menE	-1.61633	-0.8566
menF	-0.799001	-0.546574
menH	-1.42452	-0.998746
menI	-2.23252	0.0845951
mepA	-1.88244	-0.384968
mepH	-1.29306	0.0867223
mepM	-2.25905	-0.1782
mepS	-1.82327	0.376958
metA	-1.84207	0.390122
metB	-1.57264	0.319872
metC	-1.39362	0.613386
metE	-2.49743	0.178851
metF	-2.38174	0.184352
metG	-0.676368	0.469676
metH	-0.726757	0.776445
metI	-1.68495	0.184274
metJ	-1.02926	0.388039
metK	-1.8988	0.060565
metL	-1.70776	0.261709
metN	-1.61799	0.297787
metQ	-1.76005	0.25487
metR	-0.986985	0.729726
metT	-1.24495	0.0302493
metU	-2.54713	-0.150703
metV	-2.47145	-0.511655
metW	-2.3302	-0.173387
metY	-0.792465	0.216611
metZ	-1.77962	-0.0214213
mfd	-1.15237	-0.0851989
mglA	-2.61988	-0.472909
mglB	-1.74485	0.36699
mglC	-2.51155	-0.0248647
mgrB	-1.18353	0.335318
mgrR	-0.432961	0.036063
mgsA	-0.267698	0.71497
mgtA	-1.994	0.229008
mgtL	-1.40708	0.523705
mhpA	1.47396	0.84003
mhpB	-0.828281	0.701429
mhpC	-0.530126	0.537493
mhpD	0.259207	0.166625
mhpE	-0.106589	-0.22271
mhpF	1.17988	0.160129
mhpR	0.797797	0.406598
mhpT	0.505949	-0.166589
miaA	0.252314	0.933212
miaB	-0.932177	0.331166
micA	0.140941	1.59387
minC	-0.301873	0.410015
minD	0.0175437	0.425157
minE	0.274384	0.372943
mioC	-1.19426	0.370626
mipA	-1.2799	0.769531
mlaA	-0.434607	0.536521
mlaB	0.47088	0.531327
mlaC	0.616334	0.831873
mlaD	0.253497	0.97975
mlaE	-0.204991	1.03515
mlaF	-0.238759	1.09721
mlc	-0.974536	0.0792743
mliC	0.699529	0.881585
mlrA	1.51652	-1.16149
mltA	-1.60321	0.334316
mltB	-0.475012	0.0216092
mltC	-1.48046	-0.342786
mltD	-1.86117	-0.0495584
mltF	-1.41806	-0.0230799
mmuM	-1.05492	0.669443
mmuP	-1.70677	-0.183929
mnaT	-0.0807298	0.610462
mngB	0.234848	-0.334716
mngR	-0.46165	0.652502
mnmA	-1.36657	0.0866471
mnmC	-0.297554	-0.0103976
mnmE	-0.177309	0.0384177
mnmG	-1.039	0.542855
mnmH	-0.723285	0.279756
mntH	1.17461	-0.217108
mntP	-0.0681733	0.702572
mntR	-0.446857	0.678776
mntS	-0.294961	0.423556
moaA	0.320272	0.528866
moaB	1.12822	-0.22516
moaC	0.284456	-0.53752
moaD	0.5151	-0.452866
moaE	0.385482	-0.342775
mobA	0.566438	1.09391
mobB	0.300378	0.844622
mocA	0.906385	-0.546051
modA	-0.338466	0.901493
modB	-0.820382	0.0990551
modC	-0.655976	0.59318
modE	-0.562919	0.185364
modF	-1.44445	0.208752
moeA	0.241551	0.800111
moeB	-0.641669	0.22735
mog	-0.324663	0.201367
mokB	-0.667902	0.93588
motA	-0.662336	-0.542286
motB	0.779989	1.01794
mpaA	0.338944	0.197572
mpl	-0.643941	0.511323
mppA	0.331847	-0.238408
mprA	-1.41782	0.426751
mqo	-1.70494	-0.316443
mqsA	1.26787	0.633795
mqsR	1.36407	0.858517
mraY	-1.32814	-0.472375
mraZ	0.240297	0.669911
mrcA	-2.18085	-0.124586
mrcB	-0.45986	0.402742
mrdA	-2.0653	-0.343077
mrdB	-1.05094	-0.374549
mreB	-1.14108	0.337824
mreC	-2.60384	-0.372047
mreD	-2.0658	-0.369321
mrp	0.110323	0.741532
mrr	0.279314	1.56764
msbA	-1.40253	0.00821851
mscK	-1.20756	0.0955392
mscL	1.30461	0.166988
mscM	-1.64793	-0.338697
mscS	1.51773	-0.76172
msrA	1.20693	0.532712
msrB	0.341994	0.958472
msrC	-0.295866	0.499537
msyB	1.49091	-0.900804
mtfA	-0.576748	0.0146332
mtgA	-1.70275	-0.454538
mtlA	-1.1624	-0.391893
mtlD	-0.517041	-0.391534
mtlR	-0.559816	-0.0838433
mtn	-0.482176	0.289201
mtr	-2.0242	-0.129581
mug	-0.0155818	0.0918911
mukB	-0.849481	0.19381
mukE	-0.969562	0.288116
mukF	-0.190334	0.921163
murA	-0.975008	0.600378
murB	-0.12656	0.86562
murC	-1.09776	-0.2235
murD	-1.07014	-0.448052
murE	-0.549819	-0.00862903
murF	-0.947138	-0.355142
murG	-1.3442	-0.222953
murI	-0.775687	0.26394
murJ	-1.54596	0.0279302
murP	-1.2515	0.242075
murQ	-0.582317	0.167995
murR	0.416788	1.26593
mutH	0.757747	0.774011
mutL	-0.233803	-0.21313
mutM	-0.926566	0.665426
mutS	-0.726525	0.538453
mutT	-1.60317	0.0357919
mutY	-1.13888	0.0526746
mzrA	-0.875947	-0.231217
nac	-1.14333	-0.312137
nadA	-2.11072	0.0262566
nadB	-1.90184	0.232879
nadC	-0.0902337	0.860923
nadD	-0.99218	-0.408001
nadE	-0.163986	0.345465
nadK	0.341391	0.0673167
nadR	0.0510847	0.00479508
nagA	0.398295	-0.253881
nagB	0.364487	-0.317515
nagC	-0.471859	-0.537769
nagE	-0.25299	0.5593
nagK	-0.444792	0.0189932
nagZ	0.293405	0.327249
nanA	-1.98462	-0.0383795
nanC	2.07173	0.353028
nanE	1.38422	-0.781818
nanK	0.634332	-0.604513
nanM	1.80496	-0.961297
nanR	0.111571	0.689135
nanS	1.52181	-1.15022
nanT	0.465502	-0.610532
napA	0.0950707	0.686818
napB	0.694082	0.0870774
napC	-0.00310245	-0.199023
napD	-0.259617	1.19145
napF	-0.49516	-1.00187
napG	-0.645357	0.500266
napH	-0.426039	0.889077
narG	1.14456	0.0560529
narH	1.03157	0.249406
narI	1.78125	-0.148895
narJ	0.795536	-0.106832
narK	0.964934	0.231336
narL	0.667624	-0.212131
narP	0.814641	1.19959
narQ	-0.0176083	-0.0586001
narU	2.43598	-2.36316
narV	2.1382	-2.67581
narW	1.86424	-2.29602
narX	0.361299	0.529973
narY	2.02175	-2.50539
narZ	2.04884	-2.41648
ndh	0.140014	-0.449296
ndk	-2.71742	-0.273104
nei	-2.10048	-0.263673
nemA	0.426674	0.0157255
nemR	-0.18497	0.158472
nepI	-0.827313	0.275204
nfi	-0.839424	-0.0344925
nfo	0.0849853	0.0768499
nfrA	0.486251	0.635421
nfrB	1.13705	-0.14883
nfsA	-0.221178	-0.0610374
nfsB	-1.17931	0.558148
nfuA	-0.781356	0.309159
nhaA	0.490557	-0.497862
nhaB	-1.09939	0.237827
nhaR	0.353739	-0.100435
nhoA	-0.0990543	0.0792946
nikA	-1.36864	-0.364601
nikB	-1.47178	-0.404105
nikC	-0.285455	-0.167294
nikD	-2.18327	-0.295988
nikE	-0.0864717	0.672978
nikR	-0.293345	0.900504
nirB	-0.366805	0.298808
nirC	-0.678795	0.591839
nlpA	-1.12149	0.382758
nlpC	0.704915	1.05963
nlpD	0.680125	0.857035
nlpE	0.206778	0.161196
nlpI	-0.982245	0.0748819
nnr	1.02333	-0.14308
nohD	1.72884	0.712079
norR	0.556102	0.718015
norV	0.762682	-0.469054
norW	-0.640766	-0.628524
npr	-0.660918	-0.584688
nrdA	-0.467777	0.87135
nrdB	-0.0757862	0.739814
nrdD	1.61637	-0.362738
nrdE	-1.00351	0.115487
nrdF	-1.27592	-0.0791418
nrdG	1.21398	-0.572674
nrdH	-0.510119	-0.0170582
nrdI	-0.411149	-0.423949
nrdR	-0.192271	0.88882
nrfA	-0.275444	0.600746
nrfB	-0.806468	-0.205633
nrfC	-0.25357	-0.920905
nrfD	-0.0884923	0.238261
nrfE	-0.389047	0.176249
nrfF	-1.22942	0.615111
nrfG	0.168628	-0.641372
nsrR	0.599067	0.853985
nth	-2.04375	-0.442308
nudB	-0.806455	0.350324
nudC	-0.339602	-0.0193113
nudE	-0.470389	0.383439
nudF	-0.0547562	0.421916
nudG	-0.606914	0.811538
nudI	0.336877	1.11508
nudJ	-0.76599	0.104736
nudK	0.365753	0.493266
nudL	0.576619	0.100196
nuoA	-0.807323	0.0471513
nuoB	-0.517534	0.0575255
nuoC	-0.84975	-0.0104226
nuoE	-0.578675	-0.232472
nuoF	-0.73069	-0.263276
nuoG	-1.13284	-0.289827
nuoH	-1.08467	-0.251417
nuoI	-1.10617	-0.177648
nuoJ	-0.961296	-0.211271
nuoK	-0.95791	-0.210626
nuoL	-1.00263	-0.136143
nuoM	-0.871735	-0.31141
nuoN	-0.977828	-0.192552
nupC	-1.52729	-0.21246
nupG	0.874712	0.302819
nupX	0.059611	0.944367
nusA	-1.14869	0.191809
nusB	-1.5677	-0.104034
nusG	-1.08513	0.362565
obgE	-1.29577	0.00249026
ogrK	0.369769	1.34226
ogt	-0.0501601	0.654325
ohsC	0.632587	3.22326
ompA	0.00471017	0.727368
ompC	-0.575543	0.898998
ompF	-1.94947	0.535109
ompL	2.03744	-1.23961
ompN	0.341779	0.402346
ompR	0.805349	0.572451
ompT	-1.9743	-0.019064
ompW	-0.321702	0.614378
ompX	0.32463	0.175842
omrB	-0.331151	-1.70129
opgB	-1.34945	0.186193
opgC	-2.48587	-0.2147
opgD	-0.934807	0.619078
opgE	-1.78322	-0.126026
opgG	-0.901162	0.0403264
opgH	-1.50858	-0.188075
oppA	0.180317	-0.710204
oppB	-0.853829	-1.16184
oppC	-1.27945	-1.00231
oppD	-0.800938	-0.91234
oppF	-0.677734	-0.714241
orn	-0.810398	0.228003
osmB	1.77805	-1.42269
osmC	1.73719	-1.00143
osmE	1.33908	-0.546808
osmF	1.11832	-0.429173
osmY	1.91724	-1.25922
otsA	1.66559	-1.90945
otsB	1.57768	-1.49051
oxc	-0.654686	0.444315
oxyR	0.244983	1.28374
paaC	-0.22174	0.215674
paaD	0.926597	0.291292
paaE	-0.252806	-0.447758
paaF	-0.251094	-0.861256
paaG	0.273551	-0.164748
paaH	0.637087	-0.382249
paaI	0.182994	1.08139
paaJ	0.461573	-0.133179
paaK	0.0824885	0.0660374
paaX	0.746983	-0.0223
paaY	0.676484	-0.203701
paaZ	0.657332	0.0488451
pabA	-0.0187679	-0.18257
pabB	-1.35011	0.00099189
pabC	-0.117666	0.459657
pagP	-0.79654	-0.504463
pal	-0.746373	0.680981
panB	-0.374316	0.787972
panC	0.0973313	0.934275
panD	-0.372749	0.838616
panE	0.705366	0.826758
panF	-1.70348	-0.0652319
panM	-0.308608	0.191181
paoA	1.74764	-0.249171
paoB	1.47995	-0.880551
paoC	1.23208	-1.56322
paoD	1.22835	-1.82529
parC	-0.981135	0.55293
parE	-0.867236	-0.00836546
patA	2.07089	-1.52218
patD	0.62501	-0.94903
pbpC	-1.70579	-0.380718
pbpG	-0.173132	0.309831
pck	-0.284612	0.944465
pcm	-0.143668	0.139578
pcnB	-1.92344	-0.0991591
pdhR	-0.924315	-0.435081
pdxA	-1.77159	-0.417956
pdxB	-0.679048	0.358725
pdxH	-0.723842	0.474799
pdxJ	0.319838	0.536628
pdxK	0.359075	0.445396
pdxY	-2.07357	-0.00189188
pepA	0.388699	0.856721
pepB	-0.453479	0.155892
pepD	0.289298	0.233335
pepE	-0.473447	0.998192
pepN	0.0319632	0.0302303
pepP	0.342914	0.69686
pepQ	0.286925	0.785214
pepT	1.42684	0.129177
perR	-1.19666	-0.00856566
pfkA	0.438896	0.267754
pfkB	0.405712	0.0225777
pflA	-0.267348	-0.267652
pflB	-0.266249	-0.197067
pflC	0.481592	0.549101
pflD	0.99116	0.114204
pfo	-0.155101	-0.852973
pgaA	0.110542	0.0648684
pgaB	-0.405568	-1.09272
pgaC	-1.20542	-0.227527
pgaD	0.664371	1.56606
pgi	-0.667745	-0.21334
pgk	-0.846101	-0.0420299
pgl	0.657753	0.335722
pgm	-0.06424	0.565271
pgpA	-1.12009	-0.196191
pgpB	0.633938	0.42937
pgpC	0.33134	0.071361
pgrR	0.798394	0.126722
pgsA	-0.0643445	0.505615
pheA	-1.89711	-0.370868
pheL	-1.51151	0.0182969
pheM	0.06559	1.42076
pheP	-1.65432	0.0981851
pheS	-0.91313	0.537273
pheT	-0.255422	0.448254
pheU	-1.48174	-0.470317
pheV	-0.851819	-0.671693
phnD	-0.323987	-0.591461
phnJ	1.24023	0.405455
phnK	0.0433638	-2.1948
phnL	1.40938	-0.432532
phnM	0.147415	-0.630323
phnN	0.920087	1.53961
phnO	1.00642	0.258349
phnP	0.646991	0.0381609
phoA	1.04125	1.48073
phoB	1.50283	2.72323
phoE	0.938521	1.44745
phoH	2.12874	0.523827
phoP	0.637674	0.399601
phoQ	-0.665179	-0.541556
phoR	1.25315	2.19634
phoU	1.24265	1.36875
php	1.29285	0.487881
phr	0.595513	-1.27562
pinQ	0.755051	-0.470619
pinR	-0.363016	-0.531811
pitA	-1.262	0.211167
pitB	0.0497375	0.187615
pka	-0.0729217	-0.309797
plaP	-2.49126	0.0491547
pldA	-0.979401	0.606126
pldB	-0.00913506	0.370393
pliG	0.438822	0.873424
plsB	-1.07599	0.108788
plsC	-0.537675	0.523735
plsX	-1.41133	0.0609842
plsY	-0.5428	0.0259019
pmbA	0.0523866	0.321277
pmrD	-0.721333	0.141932
pmrR	1.05744	0.957998
pncA	-1.27059	0.0535694
pncB	-0.816951	0.770012
pncC	-1.11687	0.563712
pnp	-1.18333	0.288415
pntA	-1.76598	0.358168
pntB	-1.68299	0.48503
pnuC	-0.492128	0.389136
polA	-0.236254	0.308384
polB	0.193464	-0.365939
potA	-2.16845	-0.0549875
potB	-2.18841	-0.185695
potC	-2.03407	0.0506895
potD	-0.729776	0.694769
potE	1.2416	-0.21504
potF	-0.117698	-0.209973
potG	-0.913422	-0.533072
potH	-0.812909	-0.676817
potI	-0.734815	-0.413934
poxB	1.14284	-1.16526
ppa	-1.71012	0.202609
ppc	-1.16723	0.279031
ppdA	1.19559	2.00648
ppdB	0.55347	0.91291
ppdC	-1.05828	0.697644
pphA	1.79556	-1.29862
pphB	-0.411818	-0.463428
ppiA	-1.41645	0.547033
ppiB	-0.544891	0.194085
ppiC	-0.723505	0.703676
ppiD	-0.459438	0.7131
ppk	0.101897	-0.270777
pppA	-0.93346	0.54361
ppsA	0.656212	0.782944
ppsR	1.09476	-0.361874
pptA	-0.277188	-0.336988
ppx	-1.06564	-0.754078
pqiA	-0.353764	-0.499114
pqiB	0.0979937	0.0175518
pqiC	-0.414808	-0.37948
pqqL	-0.941632	0.00865741
prc	-1.28473	0.0711989
preA	0.441509	0.485184
preT	0.74374	0.180136
prfA	-0.187545	-0.0157793
prfB	-1.40634	0.0998528
prfC	-2.10845	-0.135063
priA	-1.19031	0.352544
priB	-1.73326	0.720045
priC	0.0584539	0.604934
prkB	-0.16847	-0.0968311
prlC	0.17828	0.481511
prlF	1.08213	0.404646
prmA	-0.912647	-0.312309
prmB	-0.195006	0.808658
prmC	-0.737536	-0.250013
proA	0.269413	0.608344
proB	0.0525493	0.846804
proC	-0.29539	0.0463708
proL	-1.95605	0.210508
proP	0.495808	-0.224704
proQ	-1.2366	0.209888
proS	-1.03544	0.496641
proV	-1.12402	-0.651108
proW	-1.46916	-0.526205
proX	-0.639538	-0.349359
proY	-0.83121	0.404313
prpB	1.19201	-1.42637
prpC	1.29262	-0.902941
prpD	1.43873	-1.14406
prpE	1.13639	1.12793
prpR	0.543299	-1.32238
prs	-1.05698	0.582934
psd	-0.522852	0.384217
psiE	2.15156	1.49042
psiF	1.44613	-0.641055
pspA	-0.0362301	-0.00153565
pspB	-0.126335	0.998312
pspC	0.478155	1.06198
[truncated: 2,052 more rows]

## Sheet: Table S8
Supplementary Table S8
List of the 100 on average most strongly activated genes upon isoleucine starvation (RPKSP normalization) as well as activation subsets at 5, 10, 40 and 80 minutes of starvation
Locus	Name	Average induction	Log2 Average Induction		Locus	Name	Fold 5 min	Log2 5 min		Locus	Name	Fold 10 min	Log2 10 min		Locus	Name	Fold 40 min	Log2 40 min		Locus	Name	Fold 80 min	Log2 80 min
b2670	alaE	347.464	8.44072		b2670	alaE	738.762	9.52897		b2670	alaE	411.952	8.68633		b2670	alaE	160.478	7.32623		b1167	ymgC	113.245	6.82331
b1167	ymgC	54.7469	5.77471		b4443	gcvB	64.4296	6.00965		b4030	psiE	67.599	6.07893		b1167	ymgC	90.9624	6.5072		b2670	alaE	78.6634	6.29762
b4030	psiE	34.0691	5.09039		b3728	pstS	34.7727	5.11988		b3728	pstS	37.3831	5.22431		b2135	yohC	46.4823	5.53861		b1166	ariR	53.5517	5.74286
b2135	yohC	28.5303	4.83443		b1189	dadA	32.9519	5.04229		b1189	dadA	25.5404	4.67471		b1469	narU	43.0665	5.42849		b1536	ydeI	43.523	5.44371
b4443	gcvB	25.393	4.66636		b4030	psiE	30.2025	4.91659		b1020	phoH	25.3634	4.66468		b1536	ydeI	36.7956	5.20146		b2135	yohC	42.3043	5.40273
b1189	dadA	22.7372	4.50698		b1190	dadX	24.4623	4.61249		b3720	bglH	23.1532	4.53314		b4045	yjbJ	35.1898	5.13708		b4045	yjbJ	35.3901	5.14527
b1536	ydeI	22.6838	4.50359		b3646	yicG	19.7559	4.30421		b0295	ykgL	22.8832	4.51622		b1195	ymgE	34.6691	5.11558		b1165	ymgA	30.6879	4.9396
b1166	ariR	21.8323	4.44839		b2446	yffO	18.797	4.23243		b1190	dadX	22.2936	4.47856		b1166	ariR	31.576	4.98076		b0836	bssR	30.5105	4.93123
b1195	ymgE	20.0748	4.32731		b0295	ykgL	17.8342	4.15658		b4443	gcvB	20.92	4.38681		b1165	ymgA	27.5321	4.78304		b1469	narU	28.6756	4.84175
b1469	narU	19.8816	4.31336		b3744	asnA	14.719	3.8796		b0647	ybeT	20.2591	4.3405		b4568	ytjA	22.4168	4.48651		b3512	gadE	24.3586	4.60636
b4045	yjbJ	19.6472	4.29625		b0399	phoB	14.5532	3.86326		b2135	yohC	17.1982	4.10418		b4620	yjbT	21.9229	4.45437		b1195	ymgE	23.7703	4.57109
b1190	dadX	18.684	4.22374		b4669	ilvX	12.5403	3.6485		b4311	nanC	17.1624	4.10118		b4030	psiE	21.9167	4.45396		b4620	yjbT	21.538	4.42881
b3728	pstS	18.4391	4.2047		b1674	ydhY	12.5313	3.64747		b4620	yjbT	17.1624	4.10118		b4679	yohP	19.2787	4.26894		b4128	ghoS	20.559	4.3617
b4620	yjbT	18.1282	4.18016		b1357	ydaS	12.0298	3.58854		b1195	ymgE	14.073	3.81486		b1189	dadA	19.2324	4.26547		b1164	ycgZ	19.3517	4.27439
b1165	ymgA	15.8595	3.98727		b1878	flhE	12.0298	3.58854		b0399	phoB	13.3573	3.73956		b3049	glgS	17.5651	4.13464		b0953	rmf	19.1064	4.25599
b1020	phoH	15.7765	3.9797		b1814	sdaA	11.8901	3.57169		b3494	uspB	13.2808	3.73127		b1020	phoH	17.1869	4.10323		b4107	yjdN	17.8389	4.15696
b0836	bssR	14.7143	3.87914		b4620	yjbT	11.8895	3.57161		b2718	hycH	12.9473	3.69458		b0836	bssR	17.1115	4.0969		b4030	psiE	16.5581	4.04946
b0295	ykgL	13.997	3.80705		b1167	ymgC	10.4643	3.3874		b0076	leuO	12.3459	3.62596		b4128	ghoS	16.4422	4.03933		b1465	narV	16.5436	4.0482
b2446	yffO	12.9126	3.69071		b1020	phoH	10.4078	3.3796		b4554	yibT	12.2127	3.61031		b1190	dadX	16.2202	4.01972		b3153	yhbO	15.2956	3.93505
b4128	ghoS	12.5102	3.64504		b0559	ybcW	9.4677	3.24301		b4669	ilvX	11.5683	3.53211		b1465	narV	15.7868	3.98065		b4568	ytjA	14.4099	3.84899
b4568	ytjA	11.2618	3.49337		b0991	ymcE	9.39851	3.23243		b1205	ychH	11.0847	3.47049		b4107	yjdN	15.335	3.93876		b0753	ybgS	14.0101	3.8084
b3720	bglH	11.2532	3.49226		b1012	rutA	9.20657	3.20266		b3727	pstC	11.0733	3.46901		b1967	hchA	15.2447	3.93024		b1189	dadA	13.2239	3.72508
b4107	yjdN	10.9463	3.45237		b4002	zraP	9.15148	3.19401		b3615	waaH	10.9407	3.45163		b1646	sodC	14.9706	3.90406		b1467	narY	13.0331	3.7041
b3512	gadE	10.7177	3.42192		b2722	hycD	9.02232	3.1735		b3448	yhhA	10.8659	3.44173		b0753	ybgS	14.807	3.88821		b1646	sodC	12.9857	3.69885
b3049	glgS	10.6731	3.4159		b4608	ohsC	9.02232	3.1735		b1041	csgB	10.5519	3.39943		b3073	patA	14.7176	3.87947		b1492	gadC	12.9029	3.68962
b4311	nanC	10.6707	3.41559		b4060	yjcB	8.99271	3.16876		b1060	bssS	10.1862	3.34854		b2446	yffO	14.4415	3.85215		b2446	yffO	12.3822	3.6302
b4679	yohP	10.145	3.34269		b1460	ydcC	8.91711	3.15658		b1566	flxA	9.75819	3.28661		b3876	yihO	14.4415	3.85215		b1190	dadX	11.7601	3.55583
b3494	uspB	10.0254	3.32559		b4365	yjjQ	8.91711	3.15658		b3238	yhcN	9.57001	3.25852		b3153	yhbO	14.1075	3.81839		b4679	yohP	11.6446	3.54159
b0953	rmf	9.74491	3.28465		b1663	mdtK	8.73339	3.12654		b0382	iraP	9.48681	3.24592		b1546	tfaQ	14.062	3.81373		b1468	narZ	11.6224	3.53884
b1164	ycgZ	9.21518	3.20401		b4554	yibT	8.44687	3.07842		b3049	glgS	9.07322	3.18161		b3720	bglH	13.8635	3.79322		b3555	yiaG	11.251	3.49198
b3448	yhhA	9.17699	3.19802		b1156	tfaE	8.30457	3.05391		b0560	nohD	9.04449	3.17704		b3875	ompL	13.8635	3.79322		b1259	yciG	11.0876	3.47087
b4669	ilvX	9.05528	3.17876		b3995	rsd	8.29142	3.05162		b0435	bolA	8.9302	3.15869		b4048	yjbM	13.7018	3.7763		b3049	glgS	10.9734	3.45594
b0753	ybgS	9.01719	3.17268		b3238	yhcN	8.28717	3.05088		b3686	ibpB	8.82037	3.14084		b4311	nanC	13.7018	3.7763		b0456	ybaA	10.85	3.43963
b3153	yhbO	8.91947	3.15696		b2135	yohC	8.13656	3.02442		b3453	ugpB	8.77263	3.13301		b3494	uspB	13.3432	3.73804		b1481	bdm	10.846	3.43909
b0076	leuO	8.74909	3.12913		b0382	iraP	7.9735	2.99521		b1878	flhE	8.68246	3.1181		b1164	ycgZ	13.3086	3.73429		b3615	waaH	10.4369	3.38362
b1205	ychH	8.67054	3.11612		b1671	ydhX	7.94657	2.99033		b3596	yibG	8.68246	3.1181		b1468	narZ	13.1861	3.72095		b0379	yaiY	10.4194	3.3812
b1646	sodC	8.42491	3.07466		b4188	yjfN	7.87241	2.97681		b0245	ykfI	8.58122	3.10118		b3003	yghA	13.0836	3.70969		b1955	yedP	10.3274	3.3684
b1465	narV	8.36441	3.06426		b0076	leuO	7.80904	2.96515		b3050	yqiJ	8.58122	3.10118		b3448	yhhA	12.9723	3.69736		b1020	phoH	10.1478	3.34309
b3615	waaH	8.30917	3.0547		b1195	ymgE	7.78674	2.96102		b4128	ghoS	8.58122	3.10118		b1955	yedP	12.6376	3.65965		b2080	yegP	10.0706	3.33208
b0647	ybeT	8.25221	3.04478		b0347	mhpA	7.74623	2.95349		b4048	yjbM	8.58122	3.10118		b1566	flxA	12.6207	3.65772		b1466	narW	9.99959	3.32187
b3875	ompL	8.14118	3.02524		b0267	yagA	7.5186	2.91046		b1503	ydeR	8.58122	3.10118		b3512	gadE	12.606	3.65604		b3875	ompL	9.9055	3.30823
b4554	yibT	8.09225	3.01654		b0024	yaaY	7.18073	2.84413		b4188	yjfN	8.54713	3.09544		b1747	astA	12.4763	3.64112		b0534	sfmF	9.9055	3.30823
b1566	flxA	7.98189	2.99673		b3727	pstC	7.03848	2.81526		b3995	rsd	8.46637	3.08174		b1783	yeaG	12.4471	3.63774		b0295	ykgL	9.78999	3.29131
b4060	yjcB	7.9514	2.99121		b0400	phoR	6.76199	2.75745		b3598	yibI	8.34627	3.06113		b1205	ychH	12.4348	3.63631		b1797	yeaR	9.78999	3.29131
b3238	yhcN	7.94842	2.99067		b3598	yibI	6.656	2.73466		b0607	uspG	8.34205	3.0604		b0953	rmf	12.059	3.59203		b0806	mcbA	9.6942	3.27712
b3073	patA	7.81897	2.96698		b3494	uspB	6.36649	2.6705		b4060	yjcB	8.34118	3.06025		b1748	astC	11.8546	3.56738		b3073	patA	9.65251	3.2709
b0399	phoB	7.78653	2.96098		b2444	yffM	6.26567	2.64747		b1536	ydeI	8.06878	3.01235		b2080	yegP	11.81	3.56194		b0485	glsA	9.55145	3.25572
b1814	sdaA	7.76632	2.95723		b3139	agaC	6.26567	2.64747		b2448	yffQ	8.01549	3.00279		b1188	ycgB	11.6207	3.53863		b1537	ydeJ	9.34834	3.22471
b1967	hchA	7.71885	2.94839		b3394	hofN	6.26567	2.64747		b3769	ilvM	7.82413	2.96793		b1467	narY	11.5401	3.52858		b1041	csgB	9.28666	3.21516
b2452	eutH	7.48342	2.9037		b2720	hycF	6.26567	2.64747		b1748	astC	7.79867	2.96323		b4559	ghoT	11.2496	3.4918		b1967	hchA	9.05391	3.17854
b0435	bolA	7.39724	2.88699		b0328	yahN	6.15491	2.62174		b0836	bssR	7.72371	2.94929		b3050	yqiJ	10.9615	3.45437		b3003	yghA	8.76399	3.13159
b1357	ydaS	7.29632	2.86717		b1616	uidB	6.13772	2.6177		b2209	eco	7.69767	2.94442		b0435	bolA	10.9281	3.44997		b1953	yodD	8.74089	3.12778
b1955	yedP	7.28836	2.86559		b1546	tfaQ	6.10099	2.60904		b1814	sdaA	7.64298	2.93414		b1678	ldtE	10.8924	3.44525		b0286	paoA	8.53047	3.09263
b1748	astC	7.21844	2.85169		b1666	valW	6.10099	2.60904		b3568	xylH	7.62849	2.9314		b1953	yodD	10.8921	3.44522		b4457	csrC	8.40249	3.07082
b1041	csgB	7.21757	2.85151		b2121	yehP	6.09622	2.60791		b4406	yaeP	7.60828	2.92757		b3524	yhjG	10.8704	3.44234		b1283	osmB	8.35951	3.06342
b3876	yihO	7.21101	2.8502		b1742	ves	6.07201	2.60217		b0400	phoR	7.45036	2.89731		b4376	osmY	10.6509	3.41291		b3448	yhhA	8.35331	3.06235
b3003	yghA	7.19208	2.84641		b2448	yffQ	6.05763	2.59875		b3726	pstA	7.42733	2.89284		b0453	ybaY	10.6337	3.41057		b3876	yihO	8.25481	3.04524
b4048	yjbM	7.03926	2.81542		b3720	bglH	6.01488	2.58854		b1012	rutA	7.38315	2.88424		b2452	eutH	10.61	3.40735		b1678	ldtE	8.01604	3.00289
b2080	yegP	7.03499	2.81455		b0647	ybeT	6.01488	2.58854		b2452	eutH	7.38315	2.88424		b0456	ybaA	10.3767	3.37528		b1836	yebV	7.84697	2.97214
b3453	ugpB	6.99823	2.80699		b4664	ibsD	6.01488	2.58854		b3716	cbrB	7.30852	2.86958		b0485	glsA	10.2104	3.35196		b0996	torC	7.83199	2.96938
b3598	yibI	6.91221	2.78915		b2506	yfgI	5.9796	2.58005		b0267	yagA	7.23538	2.85507		b3615	waaH	9.92399	3.31092		b1838	pphA	7.79228	2.96204
b1678	ldtE	6.91061	2.78881		b0245	ykfI	5.94474	2.57161		b4358	lgoD	7.19295	2.84658		b0036	caiD	9.90263	3.30781		b4376	osmY	7.78654	2.96098
b0382	iraP	6.89448	2.78544		b3242	aaeX	5.94474	2.57161		b3724	phoU	7.17382	2.84274		b4310	nanM	9.84795	3.29982		b3517	gadA	7.77494	2.95883
b3050	yqiJ	6.86135	2.77849		b4311	nanC	5.94474	2.57161		b3421	rtcB	7.0798	2.82371		b2663	gabP	9.80573	3.29362		b0486	ybaT	7.58243	2.92266
b4188	yjfN	6.83688	2.77334		b3050	yqiJ	5.94474	2.57161		b0752	zitB	7.03275	2.81409		b3453	ugpB	9.76293	3.28731		b0024	yaaY	7.43315	2.89397
b1747	astA	6.80539	2.76668		b2826	ppdA	5.94474	2.57161		b0872	hcr	6.98541	2.80434		b0076	leuO	9.51365	3.25		b2665	ygaU	7.38164	2.88394
b0024	yaaY	6.77894	2.76106		b3378	yhfU	5.94474	2.57161		b4077	gltP	6.97668	2.80254		b1466	narW	9.33012	3.2219		b3494	uspB	7.11125	2.8301
b1953	yodD	6.74874	2.75462		b0520	ylbF	5.94474	2.57161		b1905	ftnA	6.96684	2.80051		b4443	gcvB	9.15949	3.19527		b3524	yhjG	7.08123	2.824
b1468	narZ	6.67192	2.7381		b0752	zitB	5.86776	2.55281		b0328	yahN	6.91025	2.78874		b0812	dps	9.0008	3.17005		b4443	gcvB	7.06285	2.82025
b1546	tfaQ	6.64395	2.73204		b4553	ysaB	5.78361	2.53197		b1227	narI	6.68481	2.74089		b3555	yiaG	8.87067	3.14904		b1783	yeaG	7.04067	2.81571
b1467	narY	6.53565	2.70833		b2209	eco	5.73061	2.51869		b4679	yohP	6.63858	2.73088		b1746	astD	8.7595	3.13085		b1566	flxA	7.01363	2.81016
b3524	yhjG	6.52941	2.70695		b3686	ibpB	5.61161	2.48841		b0882	clpA	6.54034	2.70937		b1838	pphA	8.66878	3.11583		b1040	csgD	7.0009	2.80754
b1188	ycgB	6.46447	2.69253		b2582	trxC	5.44625	2.44526		b2506	yfgI	6.47366	2.69458		b2870	ygeW	8.66492	3.11519		b0329	yahO	6.92226	2.79124
b1674	ydhY	6.39418	2.67676		b2452	eutH	5.3705	2.42506		b1469	narU	6.44488	2.68815		b3139	agaC	8.66492	3.11519		b0975	hyaD	6.85299	2.77673
b0453	ybaY	6.37573	2.67259		b1060	bssS	5.3282	2.41365		b3369	yhfL	6.43985	2.68703		b1351	racC	8.66492	3.11519		b0812	dps	6.83499	2.77294
b0286	paoA	6.37388	2.67217		b3716	cbrB	5.31622	2.4104		b4107	yjdN	6.34978	2.66671		b2665	ygaU	8.65952	3.11429		b1896	otsA	6.82101	2.76998
b3555	yiaG	6.35375	2.66761		b1802	yeaW	5.2214	2.38444		b3597	yibH	6.3148	2.65874		b0803	ybiI	8.57948	3.10089		b4060	yjcB	6.78025	2.76134
b4376	osmY	6.23355	2.64005		b0189	rof	5.19667	2.37759		b1747	astA	6.23629	2.64069		b1003	yccJ	8.52657	3.09197		b1428	ydcK	6.77556	2.76034
b0267	yagA	6.16434	2.62395		b0286	paoA	5.17993	2.37293		b4109	crfC	6.20455	2.63333		b1481	bdm	8.43322	3.07608		b1188	ycgB	6.59076	2.72044
b1481	bdm	6.15168	2.62098		b3655	yicH	5.15257	2.36529		b2447	yffP	6.17056	2.6254		b3519	treF	8.37433	3.06597		b2452	eutH	6.57006	2.71591
b1783	yeaG	6.13628	2.61736		b0682	chiQ	5.1291	2.3587		b1112	bhsA	6.05954	2.59921		b0872	hcr	8.36532	3.06442		b3238	yhcN	6.55084	2.71168
b1227	narI	6.13075	2.61606		b3049	glgS	5.08057	2.34499		b2446	yffO	6.02966	2.59208		b0137	yadL	8.3639	3.06418		b1661	cfa	6.5336	2.70788
b0456	ybaA	6.11474	2.61229		b4406	yaeP	4.99944	2.32177		b1073	flgB	6.02966	2.59208		b0581	ybdK	8.35547	3.06272		b1480	sra	6.48423	2.69693
b3646	yicG	6.09119	2.60672		b0335	prpE	4.97328	2.3142		b2444	yffM	6.02966	2.59208		b0486	ybaT	8.32957	3.05824		b1482	osmC	6.48014	2.69602
b0607	uspG	6.08126	2.60437		b1792	yeaO	4.86666	2.28293		b4431	rprA	6.02966	2.59208		b1357	ydaS	8.31809	3.05625		b3506	slp	6.47772	2.69549
b2444	yffM	6.06576	2.60069		b4340	yjiR	4.83913	2.27475		b1674	ydhY	6.02966	2.59208		b0706	ybfD	8.31809	3.05625		b1897	otsB	6.4757	2.69504
b0485	glsA	6.04673	2.59615		b0435	bolA	4.79955	2.2629		b2626	yfjJ	6.02966	2.59208		b1428	ydcK	8.30734	3.05439		b1493	gadB	6.43752	2.6865
b1797	yeaR	5.99098	2.58279		b1205	ychH	4.77479	2.25544		b3548	yhjY	5.9974	2.58434		b0806	mcbA	8.29141	3.05162		b0453	ybaY	6.43313	2.68552
b4077	gltP	5.94637	2.57201		b4109	crfC	4.71366	2.23685		b1678	ldtE	5.94049	2.57058		b1196	ycgY	8.26931	3.04777		b1745	astB	6.4216	2.68293
b1060	bssS	5.94165	2.57086		b1041	csgB	4.69926	2.23243		b1663	mdtK	5.93186	2.56848		b0509	glxR	8.24513	3.04354		b1205	ychH	6.3879	2.67534
b0560	nohD	5.75705	2.52533		b0560	nohD	4.69926	2.23243		b0036	caiD	5.90652	2.56231		b3616	tdh	8.23028	3.04094		b1038	csgF	6.3608	2.66921
b2209	eco	5.75523	2.52487		b2741	rpoS	4.69909	2.23238		b1188	ycgB	5.87619	2.55488		b4077	gltP	8.21455	3.03818		b1227	narI	6.29183	2.65348
b0806	mcbA	5.70224	2.51153		b1798	leuE	4.69632	2.23153		b4002	zraP	5.87118	2.55365		b1259	yciG	8.19001	3.03387		b2444	yffM	6.19111	2.6302
b0872	hcr	5.6932	2.50924		b3221	yhcH	4.65569	2.219		b0803	ybiI	5.82094	2.54125		b1040	csgD	8.14857	3.02655		b4096	phnL	6.19111	2.6302
b0559	ybcW	5.67611	2.5049		b0956	matP	4.63574	2.2128		b0286	paoA	5.81561	2.53993		b0329	yahO	8.09407	3.01686		b0530	sfmA	6.19111	2.6302
b3769	ilvM	5.63756	2.49507		b0607	uspG	4.62827	2.21047		b0043	fixC	5.78831	2.53314		b3548	yhjY	8.08529	3.0153		b3519	treF	6.16107	2.62318
b3548	yhjY	5.63457	2.49431		b3673	emrD	4.60329	2.20266		b4132	cadB	5.78831	2.53314		b1537	ydeJ	7.93602	2.98842		b1003	yccJ	6.06542	2.60061
b4358	lgoD	5.62693	2.49235		b2871	ygeX	4.60329	2.20266		b3875	ompL	5.78831	2.53314		b2302	yfcG	7.76412	2.95682		b3673	emrD	6.06467	2.60043
b2718	hycH	5.60868	2.48766		b3722	bglF	4.60329	2.20266		b4668	ibsB	5.78831	2.53314		b3426	glpD	7.69631	2.94417		b1623	add	5.99189	2.58301
b0036	caiD	5.59937	2.48526		b4094	phnN	4.57574	2.19401		b3524	yhjG	5.76531	2.5274		b4060	yjcB	7.69147	2.94326		b1748	astC	5.97892	2.57989

## Sheet: Table S9
Supplementary Table S9
List of the 100 on average most strongly repressed genes upon isoleucine starvation (RPKSP normalization) as well as repression subsets at 5, 10, 40 and 80 minutes of starvation
Locus	Name	Average repression	Log2 Average repression		Locus	Name	Repression 5 min	Log2 5 min		Locus	Name	Repression 10 min	Log2 10 min		Locus	Name	Repression 40 min	Log2 40 min		Locus	Name	Repression 80 min	Log2 80 min
b0032	carA	174.041	7.44328		b4348	hsdS	104.032	6.70088		b0032	carA	183.48	7.51948		b3829	metE	640.029	9.32199		b2094	gatA	686.115	9.42231
b4557	yidD	84.5772	6.4022		b0032	carA	80.2584	6.32658		b2499	purM	169.31	7.40352		b4064	ghxP	487.876	8.93037		b3829	metE	472.767	8.88499
b4345	mcrC	64.4592	6.01031		b0833	yliE	68.9659	6.10781		b0522	purK	142.33	7.15309		b0032	carA	478.793	8.90326		b3654	xanP	368.566	8.52578
b0591	entS	52.7351	5.72069		b2260	menE	57.6329	5.84882		b4367	fhuF	131.845	7.0427		b0557	borD	210.794	7.71969		b4245	pyrB	347.398	8.44045
b0834	yliF	41.4149	5.37208		b4557	yidD	41.4921	5.37477		b2764	cysJ	108.751	6.76488		b0522	purK	148.564	7.21495		b4064	ghxP	341.41	8.41536
b1600	mdtJ	34.0455	5.08939		b2370	evgS	29.9166	4.90288		b0833	yliE	71.6654	6.1632		b0776	bioF	142.694	7.15678		b0032	carA	335.053	8.38825
b3359	argD	33.2994	5.05742		b2149	mglA	28.6265	4.83928		b2557	purL	71.4418	6.1587		b2094	gatA	140.066	7.12996		b2093	gatB	307.016	8.26217
b0585	fes	32.7892	5.03515		b0590	fepD	28.0995	4.81247		b0523	purE	61.7541	5.94846		b3654	xanP	131.671	7.04079		b1849	purT	219.76	7.77978
b1938	fliF	30.0344	4.90854		b2254	arnC	27.8553	4.79988		b2423	cysW	61.7162	5.94758		b2093	gatB	125.351	6.96982		b0776	bioF	199.71	7.64177
b0523	purE	29.8545	4.89988		b4293	fecI	27.3597	4.77398		b3654	xanP	56.0645	5.80901		b2499	purM	117.817	6.88041		b3774	ilvC	162.969	7.34845
b2499	purM	29.6347	4.88921		b4367	fhuF	27.1883	4.76492		b0591	entS	49.608	5.6325		b3958	argC	115.805	6.85555		b0775	bioB	137.515	7.10345
b4035	malK	28.8906	4.85253		b1230	tyrV	24.9178	4.6391		b4064	ghxP	46.7402	5.54659		b3774	ilvC	104.988	6.71408		b0522	purK	124.756	6.96297
b2312	purF	27.791	4.79655		b0585	fes	24.3968	4.60862		b3774	ilvC	46.4812	5.53858		b0336	codB	93.3079	6.54393		b2557	purL	120.425	6.91199
b3958	argC	27.0014	4.75496		b0591	entS	23.8697	4.57711		b2312	purF	45.1909	5.49796		b3941	metF	91.158	6.5103		b0033	carB	118.039	6.88312
b2313	cvpA	26.3817	4.72146		b1287	yciW	23.3079	4.54275		b4557	yidD	43.1162	5.43016		b4245	pyrB	82.7389	6.37049		b0805	fiu	117.045	6.87093
b4367	fhuF	26.078	4.70476		b0153	fhuB	23.2993	4.54222		b0033	carB	42.8734	5.42201		b0593	entC	81.2331	6.344		b0593	entC	113.692	6.82898
b0593	entC	26.0375	4.70252		b0524	lpxH	22.9699	4.52167		b3359	argD	42.6849	5.41566		b1973	zinT	81.0848	6.34136		b2091	gatD	105.043	6.71484
b0522	purK	25.7031	4.68387		b3256	accC	21.6458	4.43601		b2148	mglC	42.3458	5.40415		b2014	plaP	75.8428	6.24494		b2499	purM	98.9366	6.62843
b4348	hsdS	25.1534	4.65268		b3958	argC	21.3532	4.41638		b2752	cysD	40.9808	5.35688		b2557	purL	74.5713	6.22055		b0774	bioA	77.2137	6.27078
b0833	yliE	24.8145	4.63311		b3359	argD	21.0652	4.39679		b0805	fiu	40.0598	5.32408		b2476	purC	64.293	6.00659		b0591	entS	72.4714	6.17934
b2396	alaX	23.8155	4.57383		b3337	bfd	20.7423	4.3745		b4035	malK	39.3554	5.29849		b0033	carB	62.652	5.96929		b4254	argI	59.4496	5.8936
b0746	valZ	23.063	4.52751		b2601	aroF	20.064	4.32654		b0593	entC	38.912	5.28214		b4035	malK	61.619	5.9453		b4034	malE	55.4238	5.79243
b3256	accC	22.8991	4.51722		b1891	flhC	19.4428	4.28116		b3941	metF	38.8144	5.27852		b3214	gltF	61.282	5.93739		b4006	purH	53.8298	5.75033
b0557	borD	22.5027	4.49203		b3250	mreC	19.1948	4.26264		b3829	metE	38.1349	5.25304		b4034	malE	59.4007	5.89241		b4001	yjaH	52.4903	5.71398
b2847	yqeI	22.1197	4.46726		b2312	purF	18.7792	4.23106		b1019	efeB	37.857	5.24249		b0775	bioB	58.9529	5.88149		b2476	purC	52.0953	5.70308
b3556	cspA	21.774	4.44454		b2313	cvpA	18.2188	4.18735		b2424	cysU	37.7782	5.23948		b4006	purH	57.6923	5.85031		b0595	entB	51.331	5.68176
b2518	ndk	21.526	4.42801		b1489	dosP	17.46	4.12598		b4006	purH	36.8474	5.20349		b1849	purT	52.3396	5.70983		b3359	argD	49.8862	5.64057
b3749	rbsA	20.2997	4.34338		b3556	cspA	17.459	4.1259		b0834	yliF	35.8635	5.16444		b3852	ileT	52.2798	5.70818		b2095	gatZ	49.453	5.62799
b0590	fepD	20.217	4.33749		b3704	rnpA	16.0072	4.00065		b2211	yojI	35.717	5.15854		b2091	gatD	51.173	5.67731		b0336	codB	48.9718	5.61388
b3704	rnpA	19.829	4.30954		b3358	yhfK	15.9771	3.99793		b2750	cysC	35.1224	5.13432		b3827	yigM	46.9043	5.55165		b3958	argC	48.6234	5.60358
b2533	suhB	19.1794	4.26148		b2255	arnA	15.5595	3.95972		b4245	pyrB	33.9714	5.08625		b2211	yojI	46.602	5.54232		b0929	ompF	48.4378	5.59806
b3654	xanP	19.1046	4.25585		b1264	trpE	15.1493	3.92118		b1018	efeO	33.3633	5.06019		b3622	waaL	45.2065	5.49846		b2497	uraA	46.7498	5.54689
b3383	yhfZ	19.044	4.25126		b3585	yiaU	14.9349	3.90061		b2763	cysI	32.3695	5.01656		b2148	mglC	44.2007	5.466		b3460	livJ	44.4872	5.47532
b2557	purL	18.6799	4.22342		b3344	tusC	14.8816	3.89546		b0860	artJ	31.97	4.99865		b0860	artJ	43.6383	5.44752		b0777	bioC	38.8738	5.28073
b0860	artJ	18.3228	4.19557		b1244	oppB	14.2156	3.82941		b2313	cvpA	30.291	4.92082		b2939	yqgB	43.383	5.43906		b1722	ydiY	38.7134	5.27476
b2211	yojI	18.2353	4.18866		b3621	waaC	14.2146	3.8293		b3256	accC	29.9907	4.90644		b4254	argI	42.4769	5.40861		b2014	plaP	38.5992	5.2705
b2149	mglA	17.7083	4.14635		b3869	glnL	13.468	3.75146		b3704	rnpA	29.5712	4.88612		b1722	ydiY	41.4912	5.37473		b0860	artJ	37.8084	5.24063
b3261	fis	17.452	4.12532		b2533	suhB	13.3279	3.73638		b2425	cysP	29.4559	4.88048		b4367	fhuF	41.2862	5.36759		b2352	gtrS	35.7775	5.16098
b1264	trpE	17.3963	4.12071		b3839	tatC	13.2838	3.73159		b2422	cysA	28.8966	4.85283		b2313	cvpA	39.5224	5.3046		b3642	pyrE	35.7332	5.15919
b3460	livJ	16.4455	4.03962		b2518	ndk	13.2383	3.72664		b2155	cirA	28.0902	4.81199		b4005	purD	38.7351	5.27557		b0594	entE	35.1515	5.13551
b2351	gtrB	16.3627	4.03234		b2797	sdaB	13.2325	3.72602		b2533	suhB	27.6992	4.79177		b3642	pyrE	38.2972	5.25917		b1264	trpE	35.0441	5.1311
b2370	evgS	16.0924	4.00831		b1907	tyrP	12.9495	3.69483		b1489	dosP	27.2151	4.76634		b3668	uhpB	37.8506	5.24225		b0273	argF	34.9684	5.12798
b0668	glnW	16.0835	4.00751		b2178	yejB	12.8434	3.68296		b3749	rbsA	26.9574	4.75261		b2312	purF	35.8496	5.16388		b0834	yliF	34.9283	5.12632
b3250	mreC	15.9766	3.99789		b0915	lpxK	12.7117	3.66808		b3460	livJ	25.9475	4.69752		b3261	fis	35.2295	5.13871		b2518	ndk	32.936	5.04159
b1263	trpD	15.9189	3.99267		b2179	yejE	11.6942	3.54772		b1245	oppC	24.5007	4.61475		b3359	argD	34.2729	5.09899		b0411	tsx	32.4999	5.02236
b0905	ycaO	15.8037	3.98219		b1263	trpD	11.4279	3.51449		b2351	gtrB	24.3974	4.60865		b4201	priB	33.7337	5.07612		b1498	ydeN	32.0405	5.00183
b3774	ilvC	15.5431	3.9582		b1290	sapF	11.3981	3.51073		b1687	ydiJ	24.3774	4.60747		b2583	yfiP	33.572	5.06918		b4036	lamB	30.7043	4.94037
b2500	purN	15.1876	3.92482		b3261	fis	11.2973	3.49791		b0594	entE	24.0618	4.58867		b2497	uraA	33.4028	5.0619		b2351	gtrB	30.1584	4.91449
b0594	entE	14.7306	3.88074		b1629	rsxC	11.1622	3.48055		b0150	fhuA	23.7304	4.56866		b1062	pyrC	32.7564	5.03371		b4024	lysC	28.9527	4.85562
b1687	ydiJ	14.5585	3.86379		b1630	rsxD	11.0543	3.46653		b3005	exbD	23.7097	4.56741		b3714	adeP	32.673	5.03003		b3214	gltF	28.5896	4.83742
b2764	cysJ	14.5051	3.85848		b3868	glnG	10.8793	3.44351		b1252	tonB	22.8035	4.51118		b3460	livJ	32.2339	5.01051		b0778	bioD	28.2806	4.82174
b2155	cirA	14.368	3.84479		b2257	arnT	10.8408	3.4384		b3006	exbB	21.6176	4.43414		b2518	ndk	31.3772	4.97164		b3556	cspA	27.5233	4.78258
b3337	bfd	14.0275	3.81019		b0183	rnhB	10.754	3.4268		b3337	bfd	21.5542	4.42989		b2095	gatZ	30.9498	4.95186		b4005	purD	27.1064	4.76056
b4678	yoeI	13.9021	3.79723		b1245	oppC	10.61	3.40735		b1287	yciW	21.5291	4.42821		b4200	rpsF	29.5178	4.88351		b0945	pyrD	27.0835	4.75934
b0666	metU	13.7095	3.7771		b1076	flgE	10.5143	3.39429		b0905	ycaO	21.4896	4.42557		b0296	ykgM	29.2667	4.87119		b1062	pyrC	26.6197	4.73442
b3273	thrV	13.6915	3.77521		b3790	wecD	10.4565	3.38632		b2518	ndk	20.811	4.37928		b0273	argF	28.3163	4.82356		b2498	upp	26.5963	4.73315
b3260	dusB	13.3455	3.73828		b1451	yncD	10.3542	3.37214		b0557	borD	20.1948	4.33591		b1658	purR	27.9478	4.80466		b3668	uhpB	26.4874	4.72723
b0273	argF	13.1992	3.72238		b4035	malK	10.329	3.36863		b3556	cspA	20.1306	4.33132		b0777	bioC	27.7754	4.79574		b1658	purR	26.0767	4.70469
b0433	ampG	13.0587	3.70694		b2500	purN	10.3281	3.36851		b1047	opgC	19.8808	4.31331		b0929	ompF	27.6753	4.79053		b2313	cvpA	26.0304	4.70212
b1019	efeB	12.9749	3.69765		b1441	ydcT	10.2735	3.36085		b2508	guaB	19.3403	4.27354		b1264	trpE	27.6748	4.7905		b1263	trpD	26.0225	4.70169
b0033	carB	12.8045	3.67857		b0651	rihA	10.1531	3.34385		b3917	sbp	19.3223	4.2722		b1018	efeO	27.0859	4.75947		b3959	argB	25.5456	4.675
b3065	rpsU	12.6712	3.66348		b0743	lysT	10.0274	3.32588		b2500	purN	19.3183	4.2719		b1230	tyrV	27.0274	4.75635		b4037	malM	25.1905	4.65481
b2601	aroF	12.6556	3.66171		b3651	trmH	10.0208	3.32492		b3383	yhfZ	19.2169	4.2643		b3321	rpsJ	25.8025	4.68944		b1973	zinT	24.8733	4.63652
b3668	uhpB	12.588	3.65398		b2045	wcaK	9.95187	3.31497		b2290	alaA	19.0715	4.25335		b0834	yliF	24.9563	4.64133		b2312	purF	24.5952	4.6203
b1121	ycfZ	12.5027	3.64417		b0574	cusB	9.95187	3.31497		b3622	waaL	18.5611	4.21421		b3319	rplD	24.864	4.63599		b2096	gatY	24.1491	4.5939
b0743	lysT	12.4606	3.6393		b3249	mreD	9.71964	3.2809		b1633	nth	18.4848	4.20827		b3556	cspA	24.7404	4.6288		b0905	ycaO	23.9191	4.58009
b3332	gspK	12.3935	3.63151		b3614	yibQ	9.65038	3.27059		b3642	pyrE	18.345	4.19731		b3870	glnA	24.6287	4.62227		b2397	alaW	23.8215	4.57419
b2816	metV	12.3822	3.6302		b2795	ygdH	9.62041	3.2661		b3260	dusB	17.6745	4.1436		b4036	lamB	24.3759	4.60738		b2818	argA	23.7413	4.56933
b3622	waaL	12.0855	3.5952		b2211	yojI	9.54767	3.25515		b3456	livM	17.3178	4.11419		b3318	rplW	24.3263	4.60445		b3941	metF	23.1968	4.53585
b0153	fhuB	12.0445	3.59031		b4368	leuV	9.50896	3.24929		b3250	mreC	17.2866	4.11159		b3006	exbB	24.0689	4.5891		b3455	livG	22.9965	4.52334
b1287	yciW	12.0343	3.58908		b2155	cirA	9.40247	3.23304		b1282	yciH	17.1209	4.09769		b0584	fepA	23.9271	4.58057		b4244	pyrI	22.2453	4.47543
b3869	glnL	12.0145	3.58671		b0593	entC	9.36157	3.22675		b1973	zinT	17.0847	4.09463		b0805	fiu	23.8941	4.57858		b2402	valX	22.2187	4.4737
b0805	fiu	11.949	3.57882		b3538	bcsG	9.31603	3.21972		b3852	ileT	16.6953	4.06137		b3320	rplC	23.3648	4.54627		b3261	fis	21.9139	4.45378
b1599	mdtI	11.8634	3.56844		b3383	yhfZ	9.2465	3.20891		b1600	mdtJ	16.6656	4.0588		b3231	rplM	23.3461	4.54511		b1047	opgC	21.7827	4.44511
b1047	opgC	11.4485	3.51709		b2290	alaA	9.17655	3.19795		b0743	lysT	16.1035	4.0093		b3316	rpsS	23.0621	4.52745		b2149	mglA	21.7284	4.44151
b0203	alaV	11.4061	3.51173		b0672	leuW	9.16861	3.1967		b3455	livG	15.7415	3.9765		b3070	yqjH	22.5473	4.49488		b3256	accC	21.6657	4.43734
b1891	flhC	11.3941	3.51022		b2402	valX	9.14761	3.19339		b2014	plaP	15.57	3.9607		b4239	treC	22.5281	4.49365		b1686	menI	21.5656	4.43066
b0670	glnU	11.1619	3.48051		b2502	ppx	9.09104	3.18445		b2370	evgS	15.5438	3.95827		b2533	suhB	22.4875	4.49105		b4200	rpsF	21.455	4.42324
b0150	fhuA	11.046	3.46545		b2499	purM	9.05178	3.1782		b2476	purC	15.0565	3.91232		b3959	argB	22.4645	4.48957		b0589	fepG	21.0032	4.39254
b2818	argA	11.0452	3.46535		b0052	pdxA	9.03388	3.17535		b3261	fis	15.0005	3.90694		b3757	gltU	22.0325	4.46156		b3748	rbsD	20.8589	4.38259
b0776	bioF	10.9939	3.45863		b2815	metW	9.03347	3.17528		b0433	ampG	14.9753	3.90452		b1687	ydiJ	21.9527	4.45633		b3714	adeP	20.6866	4.37063
b2148	mglC	10.9689	3.45534		b0666	metU	8.98335	3.16725		b0714	nei	14.709	3.87863		b0206	aspU	21.7881	4.44547		b2148	mglC	20.6208	4.36603
b0595	entB	10.9167	3.44846		b3273	thrV	8.97158	3.16536		b1320	ycjW	14.6288	3.87074		b2351	gtrB	21.5482	4.4295		b4201	priB	20.3874	4.34961
b2095	gatZ	10.8756	3.44302		b0905	ycaO	8.94275	3.16072		b2751	cysN	14.6054	3.86843		b1951	rcsA	21.4665	4.42402		b1415	aldA	20.1699	4.33413
b4368	leuV	10.8592	3.44085		b0665	glnV	8.90657	3.15487		b0590	fepD	14.5997	3.86787		b0411	tsx	20.8396	4.38125		b4370	leuQ	19.9973	4.32173
b0777	bioC	10.8405	3.43835		b4292	fecR	8.84287	3.14452		b0589	fepG	14.3771	3.8457		b4202	rpsR	20.6808	4.37022		b0586	entF	19.8311	4.30969
b0709	dtpD	10.8295	3.4369		b3065	rpsU	8.77351	3.13315		b3065	rpsU	14.3767	3.84566		b1131	purB	20.6301	4.36668		b3704	rnpA	19.44	4.28096
b2583	yfiP	10.8186	3.43544		b1495	yddB	8.72308	3.12484		b0202	ileV	14.2923	3.83717		b3317	rplB	20.4929	4.35705		b4202	rpsR	19.2962	4.27025
b1973	zinT	10.6652	3.41483		b2327	yfcA	8.67192	3.11635		b2263	menH	14.2388	3.83175		b3256	accC	20.416	4.35162		b2500	purN	19.2421	4.2662
b3006	exbB	10.6206	3.40879		b1341	ydaM	8.59111	3.10284		b4293	fecI	14.2153	3.82937		b0778	bioD	20.2065	4.33675		b0833	yliE	19.0354	4.25061
b2014	plaP	10.3688	3.37418		b1631	rsxG	8.55632	3.09699		b2401	valU	14.1942	3.82723		b3383	yhfZ	20.0587	4.32615		b2533	suhB	18.8838	4.23908
b0651	rihA	10.3525	3.37191		b2151	galS	8.5431	3.09476		b3958	argC	13.8681	3.7937		b2683	ygaH	19.9984	4.32181		b3670	ilvN	18.8111	4.23351
b3456	livM	10.1134	3.3382		b0523	purE	8.48971	3.08571		b1263	trpD	13.5132	3.7563		b2508	guaB	19.5466	4.28885		b3870	glnA	18.7315	4.22739
b3829	metE	10.1044	3.33691		b0433	ampG	8.47721	3.08359		b1629	rsxC	13.4306	3.74745		b1263	trpD	19.4785	4.28381		b3260	dusB	18.6246	4.21913
b3005	exbD	10.089	3.33472		b2425	cysP	8.38413	3.06766		b3457	livH	13.3178	3.73529		b2692	argZ	19.2792	4.26897		b3458	livK	18.4603	4.20635
b2402	valX	10.006	3.32279		b4333	yjiK	8.33164	3.0586		b1231	tyrT	13.1316	3.71497		b0152	fhuD	19.2681	4.26814		b0296	ykgM	18.2049	4.18625
b4064	ghxP	9.94777	3.31437		b3407	yhgF	8.27168	3.04818		b1230	tyrV	12.9466	3.6945		b3315	rplV	19.0918	4.25488		b4203	rplI	18.1781	4.18413
b0152	fhuD	9.90888	3.30872		b0158	btuF	8.24565	3.04363		b0709	dtpD	12.8934	3.68856		b0905	ycaO	18.8892	4.23949		b2601	aroF	17.869	4.15938
b3757	gltU	9.84935	3.30003		b3260	dusB	8.13462	3.02407		b0336	codB	12.7703	3.67472		b3005	exbD	18.5612	4.21422		b0150	fhuA	17.7188	4.14721
b0589	fepG	9.84547	3.29946		b0557	borD	8.09752	3.01748		b1983	yeeN	12.7584	3.67337		b3704	rnpA	18.5199	4.21101		b1780	yeaD	17.2804	4.11107

[truncated: 2 more sheets: Table S10, Table S11]
